# Supplementary material for: Whole genome analysis of a schistosomiasis-transmitting freshwater snail
Source: Nat Commun. 2017 May 16;8:15451. doi: 10.1038/ncomms15451 (PMC5440852; doi:10.1038/ncomms15451)
Supplement: Supplementary Data 1 — Sequence data sets [file ncomms15451-s2.xlsx]

## Sheet: INDEX
Whole genome analysis of a schistosomiasis-transmissing freshwater snail.
Contact Coen M Adema (coenadem@unm.edu)
SUPPLEMENTARY DATA
DATA	TITLE
1	Sequence data sets
2	B. glabrata linkage groups
3	Proteome, InterProscan annotation
4	Proteome, KEGG/SNV mapping
5	Prediction of secretome proteins
6	Secretome, proteins fasta
7	Secretome, InterProscan annotation
8	Secretome, Pfam domain annotation
9	Transcripts, tissue distribution
10	Released proteins, SCW and ES
11	GPCR genes
12	Mycoplasma/Mollicute genome
13	HSP annotation
14	HSPs expression in Bge cell-line
15	GREPs bind to S.mansoni
16	Cytochrome P 450 (CYP) genes of B. glabrata
17	Pattern recognition receptors (PRR) and cytokines
18	TLR signaling pathway
19	Complement-like factors
20	Apoptosome
21	REDOX genes
22	Antimicrobial factors
23	Expression profile antimicrobial factors
24	Annotation unknown microarray features
25	Expression patterns of previous unknowns
26	Epigenetic toolbox genes
27	miRNA and piRNA pathway factors
28	Conserved precursor miRNAs, location, structural and thermodynamic characteristics
29	Conserved mature miRNAs B. glabrata and homologs
30	Conserved precursor miRNAs, tissue distribution
31	Conserved miRNA target gene predictions
32	Novel miRNAs predictions
33	Novel predicted miRNA and target genes
34	Neuropeptide precursor proteins and prepropeptides
35	Neuropeptides, tissue distribution
36	Predicted bioactive cleavage products of neuropeptides
37	Steroidogenesis pathway genes.
38	Cardiac regulatory and structural genes in B. glabrata
39	Actin genes in B. glabrata
40	Biomineralization transcripts from B. glabrata mantle tissue
41	Low-copy transposable elements (TE) abundance
42	Identity of 34 Biomphalaria pfeifferi and B. glabrata sequence homologs
43	Identity of Biomphalaria pfeifferi and 162 B. glabrata sequence homologs

## Sheet: D1 sequence data sets
Supplementary Data 1. Sequence data sets
Details and accession numbers of the DNA and RNA sequence datasets collected.
Genomic 454 and Illumina sequence datasets
Accession ID	BioSample ID	Library Name	Read Type	Sequence Platform	Library Type	Insert/Read Length
SRX005826	SAMN00002607	BGAC-8mm_Tube10 fragment RANDOM library	454	Roche 454 FLX Titanium	Genomic fragments	NA/450bp
SRX005827	SAMN00002607	BGAC-8mm_Tube10 fragment RANDOM library	454	Roche 454 FLX Titanium	Genomic fragments	NA/450bp
SRX005828	SAMN00002607	BGAC-8mm_Tube10 fragment RANDOM library	454	Roche 454 FLX Titanium	Genomic fragments	NA/450bp
SRX008161	SAMN00003087	BGAC-090108_gDNA_snail_10_22_comb_tube1	454	Roche 454 FLX Titanium	Genomic Matepairs	3kb/450bp
SRX008162	SAMN00003087	BGAC-090108_gDNA_snail_10_22_comb_tube1	454	Roche 454 FLX Titanium	Genomic Matepairs	8kb/450bp
SRA480937	SAMN05830608	BGAC-100706_BB02_gDNA_Tube2-lib1	Illumina	HiSeq 2000	Genomic Paired-end	300bp/100bp
SRA480939	SAMN05830608	BGAC-100706_BB02_gDNA_Tube2-lib1	Illumina	HiSeq 2000	Genomic Paired-end	300bp/100bp
SRA480940	SAMN05830608	BGAC-100706_BB02_gDNA_Tube2-lib1	Illumina	HiSeq 2000	Genomic Paired-end	300bp/100bp
SRA480945	SAMN05830608	BGAC-100706_BB02_gDNA_Tube2-lib1	Illumina	HiSeq 2000	Genomic Paired-end	300bp/100bp
Genomic Sanger sequence datasets (Bac End Sequences:BES)
Trace Archive	Library Prefix	Read Type	Sequence	Library Type	Insert/Read Length
TI accession			Platform
2091872204-2092480271	BGAD	Sanger 3730	ABI 3730	BAC end	136Kb/750bp
2104228958-2104243968	BGAD	Sanger 3730	ABI 3730	BAC end	136Kb/750bp
2110153721-2118515136	BGAD	Sanger 3730	ABI 3730	BAC end	136Kb/750bp
2181062043-2181066224	BGAD	Sanger 3730	ABI 3730	BAC end	136Kb/750bp
2193113537-2193116528	BGAD	Sanger 3730	ABI 3730	BAC end	136Kb/750bp
2204642410-2204763511	BGAD	Sanger 3730	ABI 3730	BAC end	136Kb/750bp
2204820860-2204852286	BGAD	Sanger 3730	ABI 3730	BAC end	136Kb/750bp
2213009530-2213057324	BGAD	Sanger 3730	ABI 3730	BAC end	136Kb/750bp
2260448774-2260450167	BGAD	Sanger 3730	ABI 3730	BAC end	136Kb/750bp
see Adema et al., 2006 for details BBO2 B. glabrata BAC library
RNAseq llumina sequence datasets
Accession ID	BioSample ID	Library Name	Read Type	Sequence Platform	Library Type	Insert/Read Length
SRX648260	SAMN02905163	BGAC-100819_OVO_TotalRNA_Tube3	Illumina	HiSeq 2000	RNAseq Paired-end	NA/100bp
SRX648261	SAMN02905164	BGAC-100819_DG_HP_TotalRNA_Tube6	Illumina	HiSeq 2000	RNAseq Paired-end	NA/100bp
SRX648262	SAMN02905165	BGAC-100819_STO_TotalRNA_Tube8	Illumina	HiSeq 2000	RNAseq Paired-end	NA/100bp
SRX648263	SAMN02905166	BGAC-100819_AG_TotalRNA_Tube11	Illumina	HiSeq 2000	RNAseq Paired-end	NA/100bp
SRX648264	SAMN02905167	BGAC-100819_BUC_TotalRNA_Tube37	Illumina	HiSeq 2000	RNAseq Paired-end	NA/100bp
SRX648265	SAMN02905168	BGAC-100819_KID_TotalRNA_Tube24	Illumina	HiSeq 2000	RNAseq Paired-end	NA/100bp
SRX648266	SAMN02905169	BGAC-100819_HAPO_APO_TotalRNA_Tube15	Illumina	HiSeq 2000	RNAseq Paired-end	NA/100bp
SRX648267	SAMN02905170	BGAC-100819_SAL_TotalRNA_Tube32	Illumina	HiSeq 2000	RNAseq Paired-end	NA/100bp
SRX648268	SAMN02905171	BGAC-100819_CNS_TotalRNA_Tube35	Illumina	HiSeq 2000	RNAseq Paired-end	NA/100bp
SRX648269	SAMN02905172	BGAC-100819_TRG_TotalRNA_Tube16	Illumina	HiSeq 2000	RNAseq Paired-end	NA/100bp
SRX648270	SAMN02905173	BGAC-100819_MAN_TotalRNA_Tube22	Illumina	HiSeq 2000	RNAseq Paired-end	NA/100bp
SRX648271	SAMN02905174	BGAC-100819_FOOT_TotalRNA_Tube28	Illumina	HiSeq 2000	RNAseq Paired-end	NA/100bp
Total RNA was extracted from 12 different tissues/organs dissected from several individual adult BB02 B. glabrata snails (between 2 and 10 snails per sample to obtain sufficient amounts of RNA). Illumina RNAseq was used to generate tissue-specific transcriptomes for albumen gland (AG); buccal mass (BUC); central nervous system (CNS); digestive gland/hepatopancreas (DG/HP); muscular part of the he…
