# Supplementary material for: Whole genome analysis of a schistosomiasis-transmitting freshwater snail
Source: Nat Commun. 2017 May 16;8:15451. doi: 10.1038/ncomms15451 (PMC5440852; doi:10.1038/ncomms15451)
Supplement: Supplementary Data 2 — Biomphalaria glabrata linkage groups [file ncomms15451-s3.xls]

## Sheet: D2 Bg linkage groups
Supplementary Data 2: Biomphalaria glabrata linkage groups
Linkage groups indicated for "Parent 1" and "Parent 2" (top to bottom). Indicated for each linkage groups (LG number) in the first column is either a number or the letter “I”. If it is a number, it represents the map distance from the start of the linkage group in centimorgans, and it is followed by markers(s) which mapped to that site in the cross. If the first column is an “I”, it is followed b…
Parent 1 Map:
Linkage group	map distance from the start of the linkage group in centimorgans	Names of markers (assigned scaffolds)
LG1:	0	Scaffold2075_0
	2.99	Scaffold61_800000	Scaffold85_200000	Scaffold85_400000	Scaffold176_200000	Scaffold291_200000	Scaffold474_200000	Scaffold589_0	Scaffold1083_0	Scaffold1751_0	Scaffold3179_0
	I	Scaffold282_0	Scaffold282_200000	Scaffold383_200000	Scaffold594_0	Scaffold637_200000	Scaffold1208_0	Scaffold1276_0	Scaffold1443_200000	Scaffold1621_0	Scaffold1980_0	Scaffold2542_0	Scaffold5702_0	Scaffold6345_0	Scaffold12606_0	Scaffold31001_0	Scaffold51754_0	Scaffold85039_0
LG2:	0	Scaffold1571_0
	12.57	Scaffold79_0	Scaffold91_400000	Scaffold571_0	Scaffold5704_0	Scaffold8563_0
	14.29	Scaffold51_400000	Scaffold689_200000	Scaffold1729_0	Scaffold3533_0	Scaffold7559_0
	I	Scaffold164_200000	Scaffold164_400000	Scaffold3374_0	Scaffold5691_0
	17.79	Scaffold4906_0
	43.96	Scaffold774_200000	Scaffold8123_0
	47.42	Scaffold92_200000	Scaffold348_200000	Scaffold4573_0
	I	Scaffold82_400000	Scaffold211_200000	Scaffold211_400000	Scaffold233_200000	Scaffold387_0	Scaffold1193_0	Scaffold10140_0	Scaffold12317_0	Scaffold22273_0	Scaffold73497_0	Scaffold540135_0
	49.74	Scaffold156_400000
	I	Scaffold21_200000	Scaffold236_400000	Scaffold258_200000	Scaffold275_200000	Scaffold302_0	Scaffold404_0	Scaffold421_200000	Scaffold2505_0
	58.94	Scaffold1_2200000	Scaffold42_800000	Scaffold66_200000	Scaffold66_600000	Scaffold80_200000	Scaffold83_600000	Scaffold188_0	Scaffold188_200000	Scaffold189_200000	Scaffold189_400000	Scaffold214_200000	Scaffold219_0	Scaffold219_200000	Scaffold219_400000	Scaffold244_0	Scaffold244_200000	Scaffold250_200000	Scaffold250_400000	Scaffold262_200000	Scaffold318_400000	Scaffold331_0	Scaffold343_0	Scaffold358_200000	Scaffold463_0	Scaffold572_200000	Scaffold792_0	Scaffold883_0	Scaffold918_0	Scaffold1184_0	Scaffold1200_0	Scaffold1218_0	Scaffold1232_0	Scaffold1325_0	Scaffold1571_0	Scaffold1596_0	Scaffold1747_0	Scaffold1915_0	Scaffold2095_0	Scaffold2161_0	Scaffold2363_0	Scaffold2511_0	Scaffold2524_0	Scaffold2643_0	Scaffold3259_0	Scaffold3405_0	Scaffold3783_0	Scaffold4457_0	Scaffold4711_0
	I	Scaffold6_1400000	Scaffold10_600000	Scaffold10_1200000	Scaffold31_400000	Scaffold34_600000	Scaffold42_600000	Scaffold55_200000	Scaffold55_400000	Scaffold55_600000	Scaffold67_0	Scaffold73_600000	Scaffold75_600000	Scaffold83_400000	Scaffold87_200000	Scaffold111_400000	Scaffold121_0	Scaffold121_400000	Scaffold128_200000	Scaffold137_200000	Scaffold139_600000	Scaffold192_200000	Scaffold226_400000	Scaffold250_0	Scaffold255_0	Scaffold269_200000	Scaffold290_200000	Scaffold318_0	Scaffold339_200000	Scaffold366_0	Scaffold379_200000	Scaffold400_0	Scaffold414_400000	Scaffold432_200000	Scaffold485_200000	Scaffold538_0	Scaffold572_0	Scaffold572_200000	Scaffold606_200000	Scaffold622_200000	Scaffold727_200000	Scaffold974_0	Scaffold1037_0	Scaffold1074_0	Scaffold1080_0	Scaffold1101_0	Scaffold1136_0	Scaffold1289_0	Scaffold1477_0
	61.93	Scaffold392_200000	Scaffold4906_0
	74.14	Scaffold182_0	Scaffold7158_0
	74.89	Scaffold218_200000	Scaffold1140_0
	76.37	Scaffold1865_0
	76.38	Scaffold1876_0	Scaffold15820_0
	81.85	Scaffold7158_0
LG3:	0	Scaffold7158_0	Scaffold86900_0
	8.4	Scaffold99_200000	Scaffold72629_0
	16.1	Scaffold555_200000	Scaffold2841_0
	17.6	Scaffold1119_0	Scaffold11640_0	Scaffold95984_0	Scaffold139558_0
	I	Scaffold2051_0
	18.32	Scaffold1119_0
	18.34	Scaffold450_0	Scaffold450_200000	Scaffold590_0	Scaffold590_200000	Scaffold611_0	Scaffold616_0	Scaffold616_200000	Scaffold1119_0	Scaffold1367_0	Scaffold1390_0	Scaffold1409_0	Scaffold1864_0	Scaffold2077_0	Scaffold2283_0	Scaffold2317_0	Scaffold2899_0	Scaffold2931_0	Scaffold2951_0	Scaffold3469_0	Scaffold6150_0	Scaffold8242_0	Scaffold9721_0	Scaffold16674_0	Scaffold34691_0	Scaffold74913_0	Scaffold548890_0	Scaffold555496_0	Scaffold556915_0	Scaffold564974_0
	18.35	Scaffold2284_0
	18.36	Scaffold433_200000	Scaffold1367_0	Scaffold1409_0	Scaffold2317_0	Scaffold4669_0	Scaffold6337_0	Scaffold548890_0
	I	Scaffold3138_0
	18.37	Scaffold688_200000
	18.38	Scaffold4669_0
	I	Scaffold4310_0	Scaffold7717_0
	19.09	Scaffold450_0	Scaffold15967_0
	I	Scaffold22667_0	Scaffold28071_0
	34.3	Scaffold2841_0
LG4:	0	Scaffold458_200000	Scaffold2713_0
	32.72	Scaffold56_600000
	47	Scaffold2867_0	Scaffold8453_0
	I	Scaffold6456_0	Scaffold28469_0
	50.02	Scaffold1466_0
	52.02	Scaffold719_0	Scaffold1466_0	Scaffold3232_0	Scaffold16055_0	Scaffold16679_0
	56.7	Scaffold3053_0
	66.16	Scaffold247_400000
	101.4	Scaffold2_1000000	Scaffold2_1400000	Scaffold8_400000	Scaffold8_1200000	Scaffold16_200000	Scaffold16_1000000	Scaffold36_400000	Scaffold36_800000	Scaffold46_600000	Scaffold70_800000	Scaffold97_400000	Scaffold122_200000	Scaffold124_0	Scaffold131_400000	Scaffold184_200000	Scaffold184_400000	Scaffold285_200000	Scaffold511_0	Scaffold628_0	Scaffold721_200000	Scaffold758_0	Scaffold1587_0	Scaffold1615_0	Scaffold1939_0	Scaffold2530_0	Scaffold2924_0	Scaffold3728_0	Scaffold6282_0	Scaffold8844_0	Scaffold18089_0	Scaffold18723_0	Scaffold544991_0	Scaffold565655_0
	I	Scaffold46_200000	Scaffold46_400000
	101.41	Scaffold2_400000	Scaffold2_1000000	Scaffold2_1200000	Scaffold2_1400000	Scaffold8_200000	Scaffold8_400000	Scaffold8_600000	Scaffold8_1000000	Scaffold8_1200000	Scaffold16_1000000	Scaffold19_1000000	Scaffold29_600000	Scaffold29_800000	Scaffold36_400000	Scaffold52_400000	Scaffold56_200000	Scaffold65_600000	Scaffold70_0	Scaffold70_800000	Scaffold97_200000	Scaffold97_400000	Scaffold97_600000	Scaffold122_400000	Scaffold131_0	Scaffold193_200000	Scaffold217_0	Scaffold220_0	Scaffold220_200000	Scaffold285_200000	Scaffold309_0	Scaffold311_200000	Scaffold324_0	Scaffold347_200000	Scaffold403_0	Scaffold430_0	Scaffold480_200000	Scaffold517_200000	Scaffold641_0	Scaffold758_0	Scaffold761_0	Scaffold818_0	Scaffold936_200000	Scaffold1327_200000	Scaffold1587_0	Scaffold1604_0	Scaffold1766_0	Scaffold1997_0	Scaffold2685_0
	I	Scaffold16_400000	Scaffold16_800000	Scaffold26_400000	Scaffold65_400000	Scaffold70_200000	Scaffold70_600000	Scaffold368_400000	Scaffold383_0	Scaffold511_200000	Scaffold900_0	Scaffold936_0	Scaffold1003_0	Scaffold1334_0	Scaffold1458_0	Scaffold2103_0	Scaffold2455_0	Scaffold3486_0	Scaffold4114_0	Scaffold4431_0	Scaffold6951_0	Scaffold7043_0	Scaffold8655_0	Scaffold8787_0	Scaffold11196_0	Scaffold15829_0	Scaffold541539_0
LG5:	0	Scaffold79_600000
	2.27	Scaffold79_600000	Scaffold546_0	Scaffold698_0	Scaffold1345_0	Scaffold2571_0	Scaffold5196_0	Scaffold5877_0	Scaffold21059_0
	I	Scaffold33_400000	Scaffold33_1000000	Scaffold47_800000	Scaffold54_600000	Scaffold107_200000	Scaffold146_400000	Scaffold181_0	Scaffold260_200000	Scaffold288_0	Scaffold391_200000	Scaffold491_0	Scaffold709_200000	Scaffold753_200000	Scaffold1089_0	Scaffold1110_0	Scaffold1341_0	Scaffold1428_0	Scaffold1576_0	Scaffold1611_0	Scaffold3439_0	Scaffold4380_0	Scaffold6771_0	Scaffold11036_0	Scaffold11963_0	Scaffold15857_0	Scaffold17634_0	Scaffold22470_0	Scaffold47150_0	Scaffold87658_0	Scaffold547168_0	Scaffold564947_0
	10.68	Scaffold321_0	Scaffold1162_0	Scaffold1936_0	Scaffold2298_0	Scaffold3559_0
	12.81	Scaffold16047_0
	22.46	Scaffold183_200000	Scaffold97065_0	Scaffold100647_0
	I	Scaffold299_200000
LG6:	0	Scaffold10941_0	Scaffold28187_0	Scaffold39698_0
	8.59	Scaffold19_0	Scaffold275_200000	Scaffold404_0	Scaffold690_0	Scaffold733_0	Scaffold885_0	Scaffold1132_0	Scaffold1227_0	Scaffold1233_0	Scaffold1244_0	Scaffold1612_0	Scaffold1635_0	Scaffold2392_0	Scaffold2793_0	Scaffold3241_0	Scaffold4154_0	Scaffold4828_0	Scaffold8936_0	Scaffold15834_0	Scaffold15844_0	Scaffold15884_0	Scaffold48011_0	Scaffold63210_0	Scaffold98814_0	Scaffold536811_0	Scaffold565253_0
	I	Scaffold21_200000	Scaffold151_200000	Scaffold156_400000	Scaffold236_400000	Scaffold258_200000	Scaffold275_0	Scaffold302_0	Scaffold330_0	Scaffold394_200000	Scaffold421_200000	Scaffold428_0	Scaffold428_200000	Scaffold560_0	Scaffold582_0	Scaffold643_0	Scaffold701_200000	Scaffold759_0	Scaffold850_0	Scaffold850_200000	Scaffold882_200000	Scaffold888_200000	Scaffold1421_0	Scaffold1698_0	Scaffold2443_0	Scaffold2505_0	Scaffold2955_0	Scaffold2995_0	Scaffold3096_0	Scaffold3684_0	Scaffold3901_0	Scaffold4765_0	Scaffold4868_0	Scaffold5352_0	Scaffold5956_0	Scaffold6553_0	Scaffold7487_0	Scaffold10266_0	Scaffold11938_0	Scaffold47711_0	Scaffold58987_0	Scaffold547501_0
	16.11	Scaffold1654_0	Scaffold542974_0
	I	Scaffold23_200000	Scaffold50_600000	Scaffold142_200000	Scaffold268_0	Scaffold529_0	Scaffold1116_0	Scaffold1154_0	Scaffold1223_0	Scaffold1273_0	Scaffold1547_0	Scaffold2877_0	Scaffold3150_0	Scaffold3721_0	Scaffold3821_0	Scaffold4296_0	Scaffold7250_0	Scaffold19347_0
LG7:	0	Scaffold119_200000	Scaffold1068_0	Scaffold5601_0
	0.71	Scaffold1316_0
	0.72	Scaffold5245_0	Scaffold10253_0
	0.73	Scaffold119_200000	Scaffold1475_0	Scaffold5245_0	Scaffold21427_0	Scaffold37887_0
	0.74	Scaffold119_200000	Scaffold1475_0	Scaffold556761_0
	I	Scaffold822_200000	Scaffold77905_0
	0.75	Scaffold956_0
	2.71	Scaffold78_600000	Scaffold444_0	Scaffold444_200000	Scaffold6850_0	Scaffold541934_0	Scaffold556839_0
	I	Scaffold26718_0
	23.14	Scaffold39_200000	Scaffold39_800000	Scaffold539943_0
	I	Scaffold598_200000	Scaffold629_0	Scaffold1376_0	Scaffold27558_0	Scaffold532728_0
	29.13	Scaffold359_200000
	46.68	Scaffold730_0	Scaffold1169_0
LG8:	0	Scaffold135_200000
	I	Scaffold129_200000	Scaffold129_400000	Scaffold255_200000	Scaffold328_200000	Scaffold381_200000	Scaffold948_0	Scaffold1812_0	Scaffold4549_0
	16.41	Scaffold206_200000	Scaffold239_0	Scaffold413_0	Scaffold468_0	Scaffold468_200000	Scaffold598_200000	Scaffold1223_0	Scaffold1376_0	Scaffold1388_0	Scaffold4348_0	Scaffold18667_0	Scaffold553095_0	Scaffold556089_0
	I	Scaffold23_200000	Scaffold50_600000	Scaffold142_200000	Scaffold206_200000	Scaffold268_0	Scaffold529_0	Scaffold1116_0	Scaffold1154_0	Scaffold1273_0	Scaffold1547_0	Scaffold2877_0	Scaffold3150_0	Scaffold3721_0	Scaffold3821_0	Scaffold4296_0	Scaffold7250_0	Scaffold19347_0	Scaffold542974_0
	17.12	Scaffold1591_0
	17.13	Scaffold3714_0
	17.14	Scaffold1591_0
	17.15	Scaffold28_200000	Scaffold122_600000	Scaffold263_200000	Scaffold375_0	Scaffold671_200000	Scaffold680_200000	Scaffold725_0	Scaffold842_0	Scaffold875_200000	Scaffold972_0	Scaffold978_0	Scaffold1039_0	Scaffold1319_0	Scaffold1348_0	Scaffold1379_0	Scaffold1405_0	Scaffold1479_0	Scaffold1904_0	Scaffold2111_0	Scaffold2164_0	Scaffold2278_0	Scaffold2375_0	Scaffold2440_0	Scaffold2801_0	Scaffold2822_0	Scaffold2898_0	Scaffold3098_0	Scaffold3429_0	Scaffold3677_0	Scaffold3946_0	Scaffold4013_0	Scaffold4141_0	Scaffold5204_0	Scaffold5621_0	Scaffold6124_0	Scaffold6916_0	Scaffold7228_0	Scaffold10431_0	Scaffold10659_0	Scaffold11501_0	Scaffold11556_0
	17.16	Scaffold28_200000	Scaffold32_800000	Scaffold201_200000	Scaffold263_200000	Scaffold304_0	Scaffold456_0	Scaffold456_200000	Scaffold500_200000	Scaffold520_0	Scaffold669_0	Scaffold691_0	Scaffold791_200000	Scaffold816_0	Scaffold886_200000	Scaffold972_0	Scaffold1046_0	Scaffold1376_0	Scaffold1405_0	Scaffold1480_0	Scaffold1935_0	Scaffold2375_0	Scaffold2822_0	Scaffold3114_0	Scaffold3335_0	Scaffold3497_0	Scaffold4141_0	Scaffold4142_0	Scaffold4492_0	Scaffold4527_0	Scaffold4631_0	Scaffold4686_0	Scaffold5621_0	Scaffold6291_0	Scaffold6916_0	Scaffold7938_0	Scaffold8340_0	Scaffold10431_0	Scaffold538944_0
	I	Scaffold39_800000	Scaffold175_400000	Scaffold629_0	Scaffold704_0	Scaffold10691_0	Scaffold27558_0	Scaffold539943_0
	17.9	Scaffold414_0	Scaffold414_200000	Scaffold1583_0
	17.91	Scaffold414_400000
	I	Scaffold1_2200000	Scaffold31_400000	Scaffold67_0	Scaffold219_0	Scaffold255_0	Scaffold366_0	Scaffold485_200000	Scaffold538_0	Scaffold2105_0	Scaffold3350_0	Scaffold4026_0
	17.92	Scaffold96_200000	Scaffold284_200000	Scaffold414_200000	Scaffold2990_0	Scaffold17308_0
	I	Scaffold67_600000	Scaffold335_200000	Scaffold457_0	Scaffold457_200000	Scaffold1131_0	Scaffold2857_0	Scaffold4347_0	Scaffold21383_0
	17.93	Scaffold96_200000	Scaffold125_0
	18.65	Scaffold284_200000	Scaffold769_0	Scaffold17308_0
	32.51	Scaffold422_200000
	50.28	Scaffold5621_0
	54.76	Scaffold972_200000
	55.64	Scaffold6291_0
	60.15	Scaffold112770_0
	I	Scaffold60_0	Scaffold520_200000	Scaffold659_0	Scaffold913_0	Scaffold1494_0	Scaffold2009_0	Scaffold2279_0	Scaffold2338_0	Scaffold2346_0	Scaffold2886_0	Scaffold3238_0	Scaffold3519_0	Scaffold7755_0	Scaffold8533_0	Scaffold12716_0
	79.87	Scaffold83379_0
LG9:	0	Scaffold182_400000	Scaffold563_0	Scaffold1961_0
	1.5	Scaffold108_200000
	2.25	Scaffold108_200000
	3.01	Scaffold108_200000
LG10:	0	Scaffold120_0	Scaffold130_0	Scaffold130_200000
	1.01	Scaffold130_200000
	9.6	Scaffold113_400000	Scaffold160_0
	10.35	Scaffold77_400000
LG11:	0	Scaffold4504_0
	2.99	Scaffold25819_0
	5.98	Scaffold1963_0	Scaffold548650_0
	10.47	Scaffold31_0	Scaffold55_200000	Scaffold55_800000	Scaffold73_0	Scaffold83_200000	Scaffold111_200000	Scaffold121_400000	Scaffold228_0	Scaffold509_200000	Scaffold572_200000	Scaffold604_0	Scaffold634_0	Scaffold865_0	Scaffold1477_0	Scaffold2133_0	Scaffold10945_0
	I	Scaffold310_200000	Scaffold2675_0
	14.26	Scaffold10_200000	Scaffold10_800000	Scaffold55_200000	Scaffold55_400000	Scaffold83_200000	Scaffold83_400000	Scaffold87_200000	Scaffold302_0
	I	Scaffold10_600000	Scaffold10_1200000	Scaffold21_200000	Scaffold34_600000	Scaffold55_600000	Scaffold73_200000	Scaffold73_600000	Scaffold75_600000	Scaffold111_400000	Scaffold121_0	Scaffold128_200000	Scaffold137_200000	Scaffold156_400000	Scaffold192_200000	Scaffold226_400000	Scaffold236_400000	Scaffold258_200000	Scaffold269_200000	Scaffold275_200000	Scaffold290_200000	Scaffold379_200000	Scaffold404_0	Scaffold421_200000	Scaffold572_0	Scaffold606_200000	Scaffold622_200000	Scaffold1289_0	Scaffold2505_0	Scaffold2740_0	Scaffold3768_0	Scaffold4696_0	Scaffold7557_0	Scaffold7996_0	Scaffold10221_0	Scaffold13828_0	Scaffold288751_0	Scaffold555925_0
	17.25	Scaffold4_600000	Scaffold4_1000000
	I	Scaffold8523_0
	20.24	Scaffold605_200000	Scaffold647_0
	29.3	Scaffold102_0	Scaffold1662_0	Scaffold1963_0	Scaffold180968_0	Scaffold548650_0
	I	Scaffold6214_0
LG12:	0	Scaffold2664_0	Scaffold2757_0	Scaffold2976_0	Scaffold4400_0	Scaffold4568_0	Scaffold10327_0
	8.04	Scaffold519_0	Scaffold1017_0
	I	Scaffold1324_0	Scaffold1875_0	Scaffold94902_0
	19.22	Scaffold280_0	Scaffold1433_0	Scaffold2179_0
	26.74	Scaffold551289_0
	28.24	Scaffold551289_0
LG13:	0	Scaffold240_200000	Scaffold9650_0
	9.05	Scaffold41_1000000	Scaffold623_0
	I	Scaffold41_800000
LG14:	0	Scaffold2605_0
	I	Scaffold11308_0
	6	Scaffold541874_0
	17	Scaffold93_400000
	46.49	Scaffold93_600000	Scaffold813_0	Scaffold536286_0
	54.32	Scaffold2864_0
	57.35	Scaffold1759_0	Scaffold6954_0	Scaffold25291_0	Scaffold540135_0
	I	Scaffold82_400000	Scaffold92_200000	Scaffold211_200000	Scaffold211_400000	Scaffold233_200000	Scaffold387_0	Scaffold1193_0	Scaffold10140_0	Scaffold12317_0	Scaffold22273_0	Scaffold73497_0
LG15:	0	Scaffold8219_0	Scaffold25362_0	Scaffold539873_0
	I	Scaffold2644_0
	1.49	Scaffold3398_0	Scaffold6932_0	Scaffold16414_0
	3.11	Scaffold31224_0
LG16:	0	Scaffold3721_0	Scaffold7250_0
	I	Scaffold23_200000	Scaffold50_600000	Scaffold142_200000	Scaffold268_0	Scaffold529_0	Scaffold1116_0	Scaffold1154_0	Scaffold1223_0	Scaffold1273_0	Scaffold1547_0	Scaffold2877_0	Scaffold3150_0	Scaffold3821_0	Scaffold4296_0	Scaffold19347_0	Scaffold542974_0
	6.09	Scaffold7764_0
LG17:	0	Scaffold1171_0
	I	Scaffold2996_0
	5.7	Scaffold369_200000
	10.75	Scaffold272_200000
	18.54	Scaffold1404_0	Scaffold4094_0	Scaffold22273_0
	I	Scaffold82_400000	Scaffold92_200000	Scaffold211_200000	Scaffold211_400000	Scaffold233_200000	Scaffold387_0	Scaffold1016_0	Scaffold1193_0	Scaffold10140_0	Scaffold12317_0	Scaffold73497_0	Scaffold540135_0
	21.82	Scaffold37_400000	Scaffold37_600000	Scaffold108_400000	Scaffold222_400000	Scaffold241_0	Scaffold258_0	Scaffold259_200000	Scaffold264_0	Scaffold264_200000	Scaffold327_200000	Scaffold438_200000	Scaffold460_200000	Scaffold466_0	Scaffold539_0	Scaffold578_0	Scaffold578_200000	Scaffold596_0	Scaffold640_0	Scaffold668_0	Scaffold805_0	Scaffold935_0	Scaffold937_200000	Scaffold1015_0	Scaffold1021_0	Scaffold1201_200000	Scaffold1256_0	Scaffold1476_0	Scaffold1518_0	Scaffold1712_0	Scaffold1924_0	Scaffold1962_0	Scaffold1989_0	Scaffold2316_0	Scaffold2722_0	Scaffold2723_0	Scaffold2780_0	Scaffold2892_0	Scaffold3759_0	Scaffold4230_0	Scaffold4928_0	Scaffold5028_0	Scaffold5300_0	Scaffold5673_0	Scaffold5724_0	Scaffold6602_0	Scaffold7040_0	Scaffold7050_0	Scaffold8157_0
	I	Scaffold222_200000	Scaffold451_0	Scaffold451_200000	Scaffold1124_0	Scaffold4328_0	Scaffold25466_0
	24.13	Scaffold668_0
	34.33	Scaffold61270_0
	I	Scaffold630_200000	Scaffold1263_200000
	47.09	Scaffold258_0
	I	Scaffold186_0	Scaffold378_200000	Scaffold539_200000	Scaffold574_0	Scaffold1123_0	Scaffold1528_0	Scaffold1568_0	Scaffold1628_0	Scaffold5290_0	Scaffold5708_0	Scaffold6001_0	Scaffold7496_0	Scaffold7777_0	Scaffold15806_0	Scaffold24524_0	Scaffold538124_0	Scaffold539540_0	Scaffold542582_0	Scaffold550327_0	Scaffold550391_0
LG18:	0	Scaffold28025_0
	2.99	Scaffold1357_0
	10.51	Scaffold747_0	Scaffold1306_0	Scaffold8686_0	Scaffold564732_0
	12	Scaffold355_0
	13.49	Scaffold1252_0	Scaffold2835_0
LG19:	0	Scaffold212_200000
LG20:	0	Scaffold7884_0	Scaffold547886_0
	7.61	Scaffold2874_0
	14.59	Scaffold60586_0
	21.27	Scaffold13384_0
	21.3	Scaffold40_400000
	22.24	Scaffold50_600000	Scaffold198_0	Scaffold204_200000	Scaffold204_400000	Scaffold300_0	Scaffold345_200000	Scaffold364_0	Scaffold364_200000	Scaffold870_0	Scaffold1063_0	Scaffold1151_0	Scaffold1427_0	Scaffold1471_0	Scaffold1618_0	Scaffold1705_0	Scaffold2069_0	Scaffold2259_0	Scaffold4166_0	Scaffold12772_0	Scaffold13628_0	Scaffold29747_0	Scaffold540129_0
	I	Scaffold23_200000	Scaffold142_200000	Scaffold268_0	Scaffold529_0	Scaffold994_0	Scaffold1116_0	Scaffold1154_0	Scaffold1223_0	Scaffold1273_0	Scaffold1547_0	Scaffold2877_0	Scaffold3150_0	Scaffold3721_0	Scaffold3821_0	Scaffold4296_0	Scaffold7250_0	Scaffold19347_0	Scaffold542974_0
	32.85	Scaffold3617_0
	I	Scaffold173_0	Scaffold297_0	Scaffold442_200000	Scaffold2956_0	Scaffold4673_0	Scaffold7691_0	Scaffold20707_0
	34.34	Scaffold338_200000
	35.85	Scaffold156181_0
LG21:	0	Scaffold25_800000
	1.98	Scaffold407_200000	Scaffold4462_0
	I	Scaffold104_400000	Scaffold123_600000	Scaffold195_200000	Scaffold229_400000	Scaffold376_200000	Scaffold407_0	Scaffold408_200000	Scaffold420_200000	Scaffold454_200000	Scaffold587_0	Scaffold809_200000	Scaffold893_0	Scaffold1664_0	Scaffold2242_0	Scaffold2814_0	Scaffold3005_0	Scaffold5152_0	Scaffold5200_0	Scaffold9669_0	Scaffold78604_0	Scaffold246681_0
LG22:	0	Scaffold992_0	Scaffold1055_0
	I	Scaffold62_200000
	4.49	Scaffold5687_0
LG23:	0	Scaffold206_200000	Scaffold3374_0	Scaffold20150_0
	I	Scaffold51_400000	Scaffold468_0	Scaffold468_200000	Scaffold18667_0	Scaffold553095_0	Scaffold556089_0
	6.56	Scaffold760_0
	17.89	Scaffold13297_0
LG24:	0	Scaffold1741_0	Scaffold10441_0
	1.54	Scaffold261_200000	Scaffold476_0	Scaffold1635_0	Scaffold6034_0	Scaffold11560_0
	3.04	Scaffold60_0	Scaffold76_400000	Scaffold115_400000	Scaffold169_0	Scaffold201_0	Scaffold332_0	Scaffold332_200000	Scaffold406_200000	Scaffold487_200000	Scaffold592_0	Scaffold592_200000	Scaffold709_200000	Scaffold788_0	Scaffold1089_0	Scaffold2400_0	Scaffold3215_0	Scaffold3848_0	Scaffold4474_0	Scaffold4819_0	Scaffold5360_0	Scaffold6270_0	Scaffold117802_0	Scaffold535311_0
	I	Scaffold33_400000	Scaffold33_1000000	Scaffold47_800000	Scaffold54_600000	Scaffold146_400000	Scaffold173_0	Scaffold260_200000	Scaffold288_0	Scaffold391_200000	Scaffold491_0	Scaffold753_200000	Scaffold1110_0	Scaffold1576_0	Scaffold2452_0	Scaffold4380_0	Scaffold5196_0	Scaffold7794_0	Scaffold11036_0	Scaffold15857_0	Scaffold17634_0	Scaffold47150_0	Scaffold545527_0	Scaffold547168_0
	5.28	Scaffold117802_0
	I	Scaffold788_200000	Scaffold2337_0
	10.9	Scaffold913_0	Scaffold1982_0	Scaffold4415_0
	I	Scaffold28_200000	Scaffold32_800000	Scaffold122_600000	Scaffold263_200000	Scaffold375_0	Scaffold520_0	Scaffold520_200000	Scaffold659_0	Scaffold669_0	Scaffold671_200000	Scaffold680_200000	Scaffold791_200000	Scaffold842_0	Scaffold875_200000	Scaffold886_200000	Scaffold972_0	Scaffold972_200000	Scaffold978_0	Scaffold1039_0	Scaffold1319_0	Scaffold1348_0	Scaffold1379_0	Scaffold1388_0	Scaffold1405_0	Scaffold1479_0	Scaffold1494_0	Scaffold1904_0	Scaffold1935_0	Scaffold2009_0	Scaffold2164_0	Scaffold2278_0	Scaffold2279_0	Scaffold2338_0	Scaffold2346_0	Scaffold2375_0	Scaffold2440_0	Scaffold2517_0	Scaffold2822_0	Scaffold2886_0	Scaffold2898_0	Scaffold3098_0	Scaffold3238_0	Scaffold3335_0	Scaffold3429_0	Scaffold3497_0	Scaffold3519_0	Scaffold3677_0	Scaffold3714_0
	22.54	Scaffold159_400000	Scaffold254_0
	I	Scaffold17_400000	Scaffold17_600000	Scaffold17_800000	Scaffold180_200000	Scaffold519_200000	Scaffold540_200000	Scaffold785_200000	Scaffold1207_0	Scaffold2929_0	Scaffold6802_0	Scaffold16984_0
LG25:	0	Scaffold246_200000
LG26:	0	Scaffold197_0
	2.11	Scaffold12948_0
	13.75	Scaffold197_0	Scaffold9256_0
	I	Scaffold197_200000
	14.51	Scaffold648_0	Scaffold648_200000	Scaffold1621_0	Scaffold12606_0
	I	Scaffold61_800000	Scaffold85_200000	Scaffold85_400000	Scaffold138_200000	Scaffold176_200000	Scaffold282_0	Scaffold282_200000	Scaffold291_200000	Scaffold383_200000	Scaffold474_200000	Scaffold589_0	Scaffold594_0	Scaffold637_200000	Scaffold1083_0	Scaffold1208_0	Scaffold1276_0	Scaffold1443_200000	Scaffold1751_0	Scaffold1980_0	Scaffold2132_0	Scaffold2542_0	Scaffold3179_0	Scaffold3378_0	Scaffold5015_0	Scaffold5702_0	Scaffold6345_0	Scaffold7535_0	Scaffold31001_0	Scaffold51754_0	Scaffold85039_0	Scaffold537616_0
	15.25	Scaffold59_0	Scaffold59_200000	Scaffold59_400000	Scaffold107_200000	Scaffold796_200000	Scaffold1374_0	Scaffold1753_0	Scaffold1823_0	Scaffold2487_0	Scaffold4876_0	Scaffold5094_0	Scaffold5957_0	Scaffold7349_0	Scaffold8230_0	Scaffold8787_0	Scaffold11196_0	Scaffold11963_0	Scaffold16562_0	Scaffold87658_0
	I	Scaffold29_600000	Scaffold29_800000	Scaffold79_600000	Scaffold131_400000	Scaffold181_0	Scaffold368_400000	Scaffold900_0	Scaffold1334_0	Scaffold1341_0	Scaffold1428_0	Scaffold1611_0	Scaffold2103_0	Scaffold4431_0	Scaffold5602_0	Scaffold5877_0	Scaffold6951_0	Scaffold8655_0	Scaffold21059_0
	16.32	Scaffold380_200000
	20.53	Scaffold13_200000	Scaffold13_400000
LG27:	0	Scaffold161_0
	11.17	Scaffold549_0
	13.43	Scaffold18_1000000	Scaffold549_0
	14.18	Scaffold18_1000000	Scaffold71_600000
	15.67	Scaffold82_400000
	17.14	Scaffold64_200000	Scaffold64_600000	Scaffold82_400000	Scaffold1086_0	Scaffold42833_0	Scaffold199245_0
	I	Scaffold92_200000	Scaffold211_200000	Scaffold211_400000	Scaffold233_200000	Scaffold387_0	Scaffold1193_0	Scaffold10140_0	Scaffold12317_0	Scaffold22273_0	Scaffold73497_0	Scaffold540135_0
	17.15	Scaffold546176_0
	17.17	Scaffold265_0	Scaffold545647_0
	21.1	Scaffold1086_0
	37.09	Scaffold167_200000
	100.32	Scaffold248_200000
LG28:	0	Scaffold16416_0
	I	Scaffold958_0
	5.46	Scaffold1104_0	Scaffold3368_0	Scaffold6549_0	Scaffold9493_0
LG29:	0	Scaffold900_0	Scaffold81362_0
	7.52	Scaffold895_200000	Scaffold1334_0	Scaffold5058_0
	I	Scaffold29_600000	Scaffold29_800000	Scaffold131_400000	Scaffold368_400000	Scaffold2103_0	Scaffold4431_0	Scaffold6951_0	Scaffold8655_0	Scaffold8787_0	Scaffold11196_0
	10.51	Scaffold38_800000	Scaffold3293_0
	I	Scaffold14_600000	Scaffold27_800000	Scaffold86_200000	Scaffold86_400000	Scaffold86_600000	Scaffold106_200000	Scaffold106_400000	Scaffold156_200000	Scaffold156_400000	Scaffold340_200000	Scaffold431_200000	Scaffold726_200000	Scaffold905_0	Scaffold2345_0	Scaffold2521_0	Scaffold3071_0	Scaffold3716_0	Scaffold6147_0	Scaffold19509_0	Scaffold537587_0	Scaffold552508_0
	13.5	Scaffold49_600000
LG30:	0	Scaffold16112_0
	I	Scaffold7491_0
LG31:	0	Scaffold1109_0	Scaffold539743_0
	1.6	Scaffold1109_0
LG32:	0	Scaffold559964_0
	I	Scaffold27294_0
	2.27	Scaffold3341_0	Scaffold13168_0
LG33:	0	Scaffold1716_0
	4.49	Scaffold87_400000	Scaffold266_200000	Scaffold1716_0	Scaffold3003_0
	I	Scaffold118_200000	Scaffold7526_0
	5.98	Scaffold3579_0
LG34:	0	Scaffold8068_0
	6.98	Scaffold8068_0
	9.49	Scaffold42540_0
	11.13	Scaffold9034_0
LG35:	0	Scaffold17731_0	Scaffold29510_0
LG36:	0	Scaffold4128_0
LG37:	0	Scaffold216_200000	Scaffold1385_0	Scaffold26396_0	Scaffold46641_0
	I	Scaffold35738_0	Scaffold46485_0	Scaffold86718_0
LG1i	I	Scaffold7_200000	Scaffold9396_0	Scaffold17049_0	Scaffold531653_0
LG2i	I	Scaffold6131_0	Scaffold18513_0
LG3i	I	Scaffold24_0	Scaffold24_200000	Scaffold24_400000	Scaffold478_0	Scaffold710_200000	Scaffold4252_0	Scaffold15782_0
LG4i	I	Scaffold22_400000	Scaffold22_600000	Scaffold22_800000	Scaffold314_200000	Scaffold314_400000
LG5i	I	Scaffold95_200000	Scaffold95_400000
LG6i	I	Scaffold941_0	Scaffold6510_0
LG7i
	I	Scaffold19596_0	Scaffold37406_0	Scaffold549450_0
LG8i	I	Scaffold101_0	Scaffold101_200000
LG9i	I	Scaffold194_200000	Scaffold194_400000	Scaffold325_400000	Scaffold681_0	Scaffold712_200000	Scaffold6255_0	Scaffold6574_0	Scaffold7356_0	Scaffold8097_0	Scaffold11879_0	Scaffold23050_0	Scaffold543632_0	Scaffold548208_0	Scaffold565324_0
LG10i	I	Scaffold1146_0	Scaffold4814_0
LG11i	I	Scaffold21_600000	Scaffold543657_0
LG12i	I	Scaffold1947_0	Scaffold8954_0
LG13i	I	Scaffold4839_0	Scaffold5170_0	Scaffold539144_0
LG14i	I	Scaffold367_0	Scaffold5921_0	Scaffold549495_0
LG15i	I	Scaffold857_0	Scaffold857_200000	Scaffold1250_0
LG16i	I	Scaffold158_0	Scaffold158_200000	Scaffold158_400000	Scaffold213_0	Scaffold213_200000	Scaffold160260_0
LG17i	I	Scaffold597_200000	Scaffold983_200000	Scaffold3252_0	Scaffold6401_0	Scaffold6439_0
LG18i	I	Scaffold983_0	Scaffold1305_0	Scaffold2999_0	Scaffold3165_0	Scaffold6756_0	Scaffold213467_0	Scaffold554755_0
LG19i	I	Scaffold3_800000
LG20i	I	Scaffold651_0	Scaffold651_200000	Scaffold745_0	Scaffold824_0	Scaffold1657_0	Scaffold3077_0	Scaffold6241_0	Scaffold8437_0	Scaffold15860_0	Scaffold161857_0	Scaffold535291_0
LG21i	I	Scaffold3154_0	Scaffold22278_0
LG22i	I	Scaffold54_200000	Scaffold54_400000
LG23i	I	Scaffold475_200000	Scaffold6753_0
LG24i	I	Scaffold152_200000	Scaffold934_0	Scaffold1006_0
LG25i	I	Scaffold98_400000	Scaffold596_200000	Scaffold555373_0
LG26i	I	Scaffold472_200000	Scaffold8279_0	Scaffold18887_0	Scaffold553220_0
LG27i	I	Scaffold166_200000	Scaffold537228_0
LG28i	I	Scaffold210_200000	Scaffold401_0	Scaffold401_200000	Scaffold608_0	Scaffold864_0	Scaffold1392_0	Scaffold2188_0	Scaffold9449_0	Scaffold532023_0	Scaffold534711_0
LG29i	I	Scaffold644_0	Scaffold3740_0	Scaffold5172_0
LG30i	I	Scaffold1736_0	Scaffold1883_0
LG31i	I	Scaffold1599_0	Scaffold2871_0	Scaffold8217_0	Scaffold27769_0
LG32i	I	Scaffold5810_0	Scaffold40440_0
LG33i	I	Scaffold1032_200000	Scaffold1262_0	Scaffold1781_0	Scaffold2002_0	Scaffold2404_0	Scaffold2881_0	Scaffold8351_0	Scaffold9042_0
LG34i	I	Scaffold5_600000	Scaffold5_800000
LG35i	I	Scaffold9_400000	Scaffold9_600000	Scaffold1230_0	Scaffold534370_0
LG36i	I	Scaffold552_200000	Scaffold18593_0
LG37i	I	Scaffold78_0	Scaffold541_200000	Scaffold4138_0
LG38i	I	Scaffold3058_0	Scaffold5851_0
LG39i	I	Scaffold6266_0	Scaffold7696_0
LG40i	I	Scaffold1050_0	Scaffold2642_0	Scaffold10814_0	Scaffold28439_0
LG41i	I	Scaffold11655_0	Scaffold16185_0
LG42i	I	Scaffold1147_0	Scaffold551784_0
LG43i	I	Scaffold9229_0	Scaffold253274_0
LG44i	I	Scaffold1473_0	Scaffold2330_0	Scaffold46427_0
LG45i	I	Scaffold44_600000	Scaffold44_800000	Scaffold535_0
LG46i	I	Scaffold267_200000	Scaffold336_200000	Scaffold473_200000	Scaffold1829_0	Scaffold4074_0	Scaffold7245_0
LG47i	I	Scaffold1241_0	Scaffold3841_0
LG48i	I	Scaffold205_400000	Scaffold305_200000	Scaffold435_0
LG49i	I	Scaffold2098_0	Scaffold2861_0	Scaffold7454_0	Scaffold13665_0
LG50i	I	Scaffold525_200000	Scaffold1824_0
LG51i	I	Scaffold2_600000	Scaffold12_1000000	Scaffold12_1200000
LG52i	I	Scaffold2341_0	Scaffold4004_0
LG53i	I	Scaffold38_0	Scaffold38_400000	Scaffold203_0
LG54i	I	Scaffold30_200000	Scaffold1155_0	Scaffold15864_0
LG55i	I	Scaffold331_200000	Scaffold2354_0	Scaffold3499_0	Scaffold5327_0
LG56i	I	Scaffold1850_0	Scaffold19128_0
LG57i	I	Scaffold2465_0	Scaffold5494_0	Scaffold264952_0
LG58i	I	Scaffold693_200000	Scaffold1186_200000	Scaffold9438_0
LG59i	I	Scaffold20895_0	Scaffold68276_0
LG60i	I	Scaffold1804_0	Scaffold89961_0
LG61i	I	Scaffold21286_0	Scaffold88710_0
LG62i	I	Scaffold6189_0	Scaffold16243_0
LG63i	I	Scaffold170_0	Scaffold170_200000	Scaffold7640_0
LG64i	I	Scaffold547_200000	Scaffold559_200000
LG65i	I	Scaffold155_0	Scaffold541124_0
LG66i	I	Scaffold506_0	Scaffold506_200000
LG67i	I	Scaffold18_0	Scaffold18_600000
LG68i	I	Scaffold25_600000	Scaffold127_200000	Scaffold229_200000	Scaffold390_200000	Scaffold420_0	Scaffold924_0	Scaffold1347_0	Scaffold1779_0	Scaffold2669_0	Scaffold2688_0	Scaffold3583_0	Scaffold5239_0	Scaffold6471_0	Scaffold6792_0	Scaffold9738_0
LG69i	I	Scaffold860_0	Scaffold2257_0	Scaffold9339_0	Scaffold30483_0
LG70i	I	Scaffold3713_0	Scaffold107873_0
LG71i	I	Scaffold224_0	Scaffold5953_0
LG72i	I	Scaffold4890_0	Scaffold7522_0
LG73i	I	Scaffold320_400000	Scaffold498_200000	Scaffold770_0	Scaffold1048_200000	Scaffold2358_0	Scaffold3021_0	Scaffold4044_0	Scaffold4767_0	Scaffold5370_0	Scaffold6873_0	Scaffold11172_0	Scaffold52140_0	Scaffold546801_0	Scaffold558282_0
LG74i	I	Scaffold30_400000	Scaffold120_200000	Scaffold120_400000	Scaffold326_200000	Scaffold429_0	Scaffold534_0	Scaffold534_200000	Scaffold19581_0
LG75i	I	Scaffold257_200000	Scaffold544331_0
LG76i	I	Scaffold1485_0	Scaffold2429_0
LG77i	I	Scaffold6_600000	Scaffold6_1000000	Scaffold32369_0
LG78i	I	Scaffold11_200000	Scaffold11_600000	Scaffold11_800000	Scaffold11_1000000	Scaffold63_200000	Scaffold63_400000	Scaffold63_600000	Scaffold68_0	Scaffold68_200000	Scaffold68_600000	Scaffold110_200000	Scaffold144_0	Scaffold215_200000	Scaffold227_200000	Scaffold308_0	Scaffold308_200000	Scaffold371_0	Scaffold396_400000	Scaffold489_200000	Scaffold518_200000	Scaffold678_0	Scaffold702_0	Scaffold775_0	Scaffold890_0	Scaffold890_200000	Scaffold1042_0	Scaffold1267_0	Scaffold1307_0	Scaffold1754_0	Scaffold2168_0	Scaffold2386_0	Scaffold2575_0	Scaffold2997_0	Scaffold3297_0	Scaffold3324_0	Scaffold3534_0	Scaffold4009_0	Scaffold4418_0	Scaffold4984_0	Scaffold5728_0	Scaffold6213_0	Scaffold6652_0	Scaffold8074_0	Scaffold8286_0	Scaffold8404_0	Scaffold8538_0	Scaffold8785_0	Scaffold10791_0
LG79i	I	Scaffold1315_0	Scaffold1667_0
LG80i
	I	Scaffold35_800000	Scaffold289_200000
LG81i
	I	Scaffold28441_0	Scaffold84980_0
Parent 2 Map:
Linkage group	map distance from the start of the linkage group in centimorgans	Names of markers (assigned scaffolds)
LG1:	0	Scaffold79_0
	20.53	Scaffold348_200000
	33.09	Scaffold66_400000
	34.27	Scaffold6_1000000	Scaffold6_1200000	Scaffold6_1400000	Scaffold66_200000	Scaffold66_600000	Scaffold139_600000	Scaffold244_0	Scaffold244_200000	Scaffold400_0	Scaffold817_200000	Scaffold883_0	Scaffold974_0	Scaffold1342_0	Scaffold2547_0	Scaffold3405_0	Scaffold4558_0	Scaffold4969_0	Scaffold5003_0	Scaffold7700_0	Scaffold17895_0	Scaffold19010_0	Scaffold22467_0	Scaffold36428_0	Scaffold73280_0	Scaffold547388_0	Scaffold547526_0
	I	Scaffold6_600000	Scaffold188_0	Scaffold318_0	Scaffold6151_0	Scaffold6475_0	Scaffold32369_0
	37.26	Scaffold23252_0
	37.27	Scaffold392_200000	Scaffold4906_0
	49.44	Scaffold182_0	Scaffold3125_0	Scaffold7158_0
	50.19	Scaffold218_200000	Scaffold1140_0
	51.7	Scaffold1876_0	Scaffold15820_0
	57.17	Scaffold7158_0
LG2:	0	Scaffold450_0
	0.75	Scaffold450_0	Scaffold450_200000	Scaffold590_0	Scaffold590_200000	Scaffold611_0	Scaffold616_0	Scaffold616_200000	Scaffold688_200000	Scaffold1119_0	Scaffold1367_0	Scaffold1390_0	Scaffold1409_0	Scaffold1864_0	Scaffold2077_0	Scaffold2283_0	Scaffold2317_0	Scaffold2899_0	Scaffold2931_0	Scaffold2951_0	Scaffold3469_0	Scaffold6150_0	Scaffold8242_0	Scaffold9721_0	Scaffold15967_0	Scaffold16674_0	Scaffold28071_0	Scaffold34691_0	Scaffold74913_0	Scaffold548890_0	Scaffold555496_0	Scaffold556915_0	Scaffold564974_0
	0.76	Scaffold331_200000	Scaffold555_0	Scaffold590_200000	Scaffold1367_0	Scaffold1409_0	Scaffold2317_0	Scaffold2354_0	Scaffold3046_0	Scaffold3499_0	Scaffold3517_0	Scaffold4310_0	Scaffold4587_0	Scaffold4642_0	Scaffold5125_0	Scaffold5256_0	Scaffold7717_0	Scaffold12154_0	Scaffold95984_0	Scaffold556915_0
	I	Scaffold4669_0
	0.77	Scaffold611_0	Scaffold560601_0
	I	Scaffold3138_0
	0.78	Scaffold997_200000
	0.79	Scaffold556915_0
	0.8	Scaffold331_200000	Scaffold12154_0
	I	Scaffold5327_0
	0.81	Scaffold555_200000
	0.82	Scaffold28071_0
	I	Scaffold22667_0
	0.83	Scaffold5125_0	Scaffold12154_0
	1.5	Scaffold11640_0	Scaffold139558_0
	I	Scaffold2051_0
	2.99	Scaffold555_200000	Scaffold2841_0	Scaffold12154_0
	23.26	Scaffold86900_0
LG3:	0	Scaffold55_800000
	3.85	Scaffold10_200000	Scaffold10_800000	Scaffold55_200000	Scaffold55_400000	Scaffold55_600000	Scaffold55_800000	Scaffold83_200000	Scaffold83_400000	Scaffold87_200000	Scaffold302_0	Scaffold3768_0
	I	Scaffold10_600000	Scaffold10_1200000	Scaffold21_200000	Scaffold31_0	Scaffold34_600000	Scaffold73_200000	Scaffold73_600000	Scaffold75_600000	Scaffold111_400000	Scaffold121_0	Scaffold121_400000	Scaffold128_200000	Scaffold137_200000	Scaffold156_400000	Scaffold192_200000	Scaffold226_400000	Scaffold236_400000	Scaffold258_200000	Scaffold269_200000	Scaffold275_200000	Scaffold290_200000	Scaffold379_200000	Scaffold404_0	Scaffold421_200000	Scaffold572_0	Scaffold572_200000	Scaffold606_200000	Scaffold622_200000	Scaffold634_0	Scaffold1289_0	Scaffold1477_0	Scaffold2133_0	Scaffold2505_0	Scaffold2740_0	Scaffold4696_0	Scaffold7557_0	Scaffold7996_0	Scaffold10221_0	Scaffold10945_0	Scaffold13828_0	Scaffold288751_0	Scaffold555925_0
	6.84	Scaffold4_600000	Scaffold4_1000000	Scaffold8523_0
	9.84	Scaffold525_200000	Scaffold647_0	Scaffold1824_0
	13.65	Scaffold2227_0
	23.81	Scaffold102_0	Scaffold1662_0	Scaffold1963_0	Scaffold6214_0	Scaffold180968_0	Scaffold548650_0
	35.11	Scaffold102_0
LG4:	0	Scaffold79_600000
	2.27	Scaffold79_600000	Scaffold5877_0	Scaffold21059_0
	I	Scaffold107_200000	Scaffold181_0	Scaffold1341_0	Scaffold1428_0	Scaffold1611_0	Scaffold11963_0	Scaffold87658_0
	6.87	Scaffold24_600000	Scaffold33_400000	Scaffold183_200000	Scaffold597_200000	Scaffold727_200000	Scaffold983_0	Scaffold1246_0	Scaffold1262_0	Scaffold1305_0	Scaffold1315_0	Scaffold1667_0	Scaffold1981_0	Scaffold2999_0	Scaffold3131_0	Scaffold3165_0	Scaffold3252_0	Scaffold6401_0	Scaffold6439_0	Scaffold6756_0	Scaffold8351_0	Scaffold11208_0	Scaffold97065_0	Scaffold100647_0	Scaffold132100_0	Scaffold213467_0
	I	Scaffold33_1000000	Scaffold42_800000	Scaffold47_800000	Scaffold54_600000	Scaffold146_400000	Scaffold214_200000	Scaffold219_200000	Scaffold250_200000	Scaffold250_400000	Scaffold260_200000	Scaffold288_0	Scaffold299_200000	Scaffold331_0	Scaffold391_200000	Scaffold491_0	Scaffold709_200000	Scaffold753_200000	Scaffold792_0	Scaffold983_200000	Scaffold1032_200000	Scaffold1089_0	Scaffold1110_0	Scaffold1232_0	Scaffold1325_0	Scaffold1576_0	Scaffold1596_0	Scaffold1781_0	Scaffold1915_0	Scaffold2002_0	Scaffold2404_0	Scaffold2881_0	Scaffold3491_0	Scaffold4380_0	Scaffold4989_0	Scaffold5196_0	Scaffold6907_0	Scaffold9042_0	Scaffold11036_0	Scaffold15857_0	Scaffold17634_0	Scaffold47150_0	Scaffold540567_0	Scaffold547168_0	Scaffold547873_0	Scaffold554755_0	Scaffold559956_0
	9.86	Scaffold1784_0	Scaffold6624_0
LG5:	0	Scaffold753_0	Scaffold753_200000	Scaffold16867_0	Scaffold47150_0
	I	Scaffold33_400000	Scaffold33_1000000	Scaffold47_800000	Scaffold54_600000	Scaffold146_400000	Scaffold260_200000	Scaffold288_0	Scaffold391_200000	Scaffold491_0	Scaffold709_200000	Scaffold1089_0	Scaffold1110_0	Scaffold1576_0	Scaffold4380_0	Scaffold5196_0	Scaffold11036_0	Scaffold15857_0	Scaffold17634_0	Scaffold547168_0
LG6:	0	Scaffold2771_0	Scaffold13764_0
0	4.49	Scaffold1003_0	Scaffold1171_0	Scaffold546547_0
	I	Scaffold8_1000000	Scaffold16_200000	Scaffold16_400000	Scaffold16_800000	Scaffold16_1000000	Scaffold36_400000	Scaffold56_200000	Scaffold56_600000	Scaffold70_200000	Scaffold70_600000	Scaffold383_0	Scaffold430_0	Scaffold517_200000	Scaffold1615_0	Scaffold2685_0	Scaffold2996_0	Scaffold3486_0	Scaffold4114_0	Scaffold7043_0	Scaffold15829_0
	22.31	Scaffold1404_0
	25.68	Scaffold37_400000	Scaffold37_600000	Scaffold108_400000	Scaffold222_200000	Scaffold222_400000	Scaffold241_0	Scaffold258_0	Scaffold259_200000	Scaffold264_0	Scaffold264_200000	Scaffold327_200000	Scaffold438_200000	Scaffold451_0	Scaffold451_200000	Scaffold460_200000	Scaffold466_0	Scaffold539_0	Scaffold578_0	Scaffold578_200000	Scaffold596_0	Scaffold630_200000	Scaffold668_0	Scaffold805_0	Scaffold935_0	Scaffold937_200000	Scaffold1015_0	Scaffold1021_0	Scaffold1124_0	Scaffold1201_200000	Scaffold1256_0	Scaffold1263_200000	Scaffold1476_0	Scaffold1518_0	Scaffold1712_0	Scaffold1924_0	Scaffold1962_0	Scaffold1989_0	Scaffold2316_0	Scaffold2722_0	Scaffold2723_0	Scaffold2780_0	Scaffold2892_0	Scaffold3759_0	Scaffold4230_0	Scaffold4328_0	Scaffold4928_0	Scaffold5028_0	Scaffold5300_0
	25.69	Scaffold222_200000	Scaffold25466_0
	27.99	Scaffold668_0
	38.06	Scaffold547_200000	Scaffold559_200000	Scaffold644_0	Scaffold3740_0	Scaffold5172_0
	40.41	Scaffold95_200000	Scaffold95_400000	Scaffold61270_0
	52.68	Scaffold258_0
	I	Scaffold186_0	Scaffold378_200000	Scaffold539_200000	Scaffold574_0	Scaffold640_0	Scaffold1123_0	Scaffold1528_0	Scaffold1568_0	Scaffold1628_0	Scaffold5290_0	Scaffold5708_0	Scaffold6001_0	Scaffold7496_0	Scaffold7777_0	Scaffold15806_0	Scaffold24524_0	Scaffold538124_0	Scaffold539540_0	Scaffold542582_0	Scaffold550327_0	Scaffold550391_0
LG7:	0	Scaffold730_0
LG8:	0	Scaffold135_200000
	19.82	Scaffold5621_0
	24.39	Scaffold67_0	Scaffold129_200000	Scaffold135_200000	Scaffold239_0	Scaffold255_200000	Scaffold468_0	Scaffold1379_0	Scaffold1388_0	Scaffold1812_0	Scaffold1983_0	Scaffold2857_0	Scaffold3350_0	Scaffold553095_0	Scaffold556089_0
	25.1	Scaffold67_600000	Scaffold335_200000	Scaffold549797_0
	25.11	Scaffold528_200000	Scaffold556089_0
	I	Scaffold206_200000	Scaffold468_200000	Scaffold18667_0
	25.12	Scaffold129_400000	Scaffold1529_0
	25.13	Scaffold129_400000	Scaffold978_0	Scaffold1131_0	Scaffold1591_0	Scaffold3714_0	Scaffold11556_0
	25.14	Scaffold28_200000	Scaffold122_600000	Scaffold263_200000	Scaffold375_0	Scaffold669_0	Scaffold671_200000	Scaffold680_200000	Scaffold725_0	Scaffold842_0	Scaffold875_200000	Scaffold972_0	Scaffold978_0	Scaffold1039_0	Scaffold1319_0	Scaffold1348_0	Scaffold1379_0	Scaffold1405_0	Scaffold1479_0	Scaffold1904_0	Scaffold2111_0	Scaffold2164_0	Scaffold2278_0	Scaffold2375_0	Scaffold2440_0	Scaffold2801_0	Scaffold2822_0	Scaffold2898_0	Scaffold3098_0	Scaffold3429_0	Scaffold3677_0	Scaffold3946_0	Scaffold4013_0	Scaffold4141_0	Scaffold4686_0	Scaffold5204_0	Scaffold5621_0	Scaffold6124_0	Scaffold6916_0	Scaffold7228_0	Scaffold7938_0	Scaffold10431_0	Scaffold10659_0	Scaffold11501_0
	25.79	Scaffold60_0	Scaffold9229_0
	25.8	Scaffold32_800000	Scaffold60_0	Scaffold67_600000	Scaffold135_200000	Scaffold255_0	Scaffold255_200000	Scaffold303_0	Scaffold328_200000	Scaffold381_200000	Scaffold414_0	Scaffold457_0	Scaffold457_200000	Scaffold485_200000	Scaffold488_200000	Scaffold506_0	Scaffold506_200000	Scaffold538_0	Scaffold598_200000	Scaffold669_0	Scaffold680_0	Scaffold725_0	Scaffold948_0	Scaffold972_0	Scaffold1348_0	Scaffold2105_0	Scaffold2278_0	Scaffold2375_0	Scaffold2541_0	Scaffold2822_0	Scaffold3429_0	Scaffold3497_0	Scaffold4013_0	Scaffold4318_0	Scaffold4347_0	Scaffold5707_0	Scaffold6916_0	Scaffold7228_0	Scaffold9229_0	Scaffold12716_0	Scaffold110990_0	Scaffold253274_0
	I	Scaffold1_2200000	Scaffold31_400000	Scaffold39_800000	Scaffold175_400000	Scaffold219_0	Scaffold366_0	Scaffold414_400000	Scaffold456_0	Scaffold456_200000	Scaffold500_200000	Scaffold629_0	Scaffold704_0	Scaffold816_0	Scaffold1046_0	Scaffold1376_0	Scaffold3114_0	Scaffold4026_0	Scaffold4142_0	Scaffold4631_0	Scaffold8340_0	Scaffold27558_0	Scaffold538944_0	Scaffold539943_0
	25.81	Scaffold58_600000
	25.82	Scaffold4318_0
	25.83	Scaffold528_200000	Scaffold1114_0
	25.84	Scaffold381_200000
	I	Scaffold4549_0
	25.85	Scaffold1114_200000
	25.86	Scaffold67_600000
	I	Scaffold2990_0	Scaffold21383_0
	25.87	Scaffold731_0	Scaffold3733_0
	25.88	Scaffold414_0	Scaffold414_200000	Scaffold1583_0
	26.63	Scaffold28_800000	Scaffold284_200000	Scaffold769_0	Scaffold17308_0
	40.44	Scaffold422_200000
	57.35	Scaffold6291_0
	58.42	Scaffold972_200000
	61.87	Scaffold112770_0
	I	Scaffold60_0	Scaffold520_0	Scaffold520_200000	Scaffold659_0	Scaffold791_200000	Scaffold886_200000	Scaffold913_0	Scaffold1494_0	Scaffold1935_0	Scaffold2009_0	Scaffold2279_0	Scaffold2338_0	Scaffold2346_0	Scaffold2886_0	Scaffold3238_0	Scaffold3335_0	Scaffold3519_0	Scaffold4492_0	Scaffold4527_0	Scaffold7755_0	Scaffold8533_0	Scaffold112770_0
	81.57	Scaffold83379_0
LG9:	0	Scaffold93_600000	Scaffold813_0	Scaffold536286_0
	7.95	Scaffold2864_0
	11	Scaffold1759_0	Scaffold6954_0	Scaffold25291_0	Scaffold540135_0
	I	Scaffold82_400000	Scaffold92_200000	Scaffold211_200000	Scaffold211_400000	Scaffold233_200000	Scaffold387_0	Scaffold1193_0	Scaffold10140_0	Scaffold12317_0	Scaffold22273_0	Scaffold73497_0
	40.26	Scaffold134_200000	Scaffold950_200000
	46.26	Scaffold32_400000
	52.26	Scaffold43_800000	Scaffold16358_0
LG10:	0	Scaffold117_400000	Scaffold118_200000	Scaffold161_0	Scaffold1318_0	Scaffold3058_0	Scaffold5851_0	Scaffold6266_0	Scaffold7696_0	Scaffold9450_0	Scaffold544376_0
	I	Scaffold87_400000	Scaffold3003_0
	5.39	Scaffold68_600000	Scaffold2103_0	Scaffold6652_0	Scaffold18242_0
	I	Scaffold29_600000	Scaffold29_800000	Scaffold131_400000	Scaffold368_400000	Scaffold900_0	Scaffold1334_0	Scaffold4431_0	Scaffold6951_0	Scaffold8655_0	Scaffold8787_0	Scaffold11196_0
	10.78	Scaffold549_0
	13.03	Scaffold11_200000	Scaffold11_800000	Scaffold11_1000000	Scaffold63_400000	Scaffold63_600000	Scaffold68_0	Scaffold68_200000	Scaffold68_600000	Scaffold110_200000	Scaffold215_200000	Scaffold296_400000	Scaffold308_0	Scaffold371_0	Scaffold396_400000	Scaffold489_200000	Scaffold549_0	Scaffold678_0	Scaffold702_0	Scaffold798_200000	Scaffold890_0	Scaffold890_200000	Scaffold1267_0	Scaffold1754_0	Scaffold2386_0	Scaffold2997_0	Scaffold3087_0	Scaffold3297_0	Scaffold3534_0	Scaffold3954_0	Scaffold4009_0	Scaffold4418_0	Scaffold4984_0	Scaffold5728_0	Scaffold6213_0	Scaffold6652_0	Scaffold8074_0	Scaffold8286_0	Scaffold8404_0	Scaffold8538_0	Scaffold8785_0	Scaffold10791_0	Scaffold63618_0	Scaffold121681_0
	I	Scaffold11_600000	Scaffold63_200000	Scaffold144_0	Scaffold227_200000	Scaffold308_200000	Scaffold518_200000	Scaffold775_0	Scaffold1042_0	Scaffold1307_0	Scaffold2168_0	Scaffold2575_0	Scaffold3324_0	Scaffold15725_0	Scaffold548072_0
	13.77	Scaffold18_1000000	Scaffold71_600000
	13.82	Scaffold54_400000	Scaffold71_400000	Scaffold71_600000	Scaffold531534_0
	13.83	Scaffold18_0	Scaffold18_1000000	Scaffold54_200000	Scaffold54_400000	Scaffold54_600000	Scaffold69_400000	Scaffold71_400000	Scaffold71_600000	Scaffold82_400000	Scaffold223_0	Scaffold1678_0	Scaffold1882_0	Scaffold3066_0	Scaffold17634_0	Scaffold18123_0	Scaffold25917_0	Scaffold531534_0
	I	Scaffold18_600000	Scaffold33_400000	Scaffold33_1000000	Scaffold47_800000	Scaffold146_400000	Scaffold260_200000	Scaffold288_0	Scaffold391_200000	Scaffold491_0	Scaffold709_200000	Scaffold753_200000	Scaffold1089_0	Scaffold1110_0	Scaffold1576_0	Scaffold4380_0	Scaffold5196_0	Scaffold11036_0	Scaffold15857_0	Scaffold47150_0	Scaffold547168_0
	15.27	Scaffold82_400000
	I	Scaffold92_200000	Scaffold211_200000	Scaffold211_400000	Scaffold233_200000	Scaffold387_0	Scaffold1193_0	Scaffold10140_0	Scaffold12317_0	Scaffold22273_0	Scaffold73497_0	Scaffold540135_0
	16.76	Scaffold101_0	Scaffold101_200000	Scaffold265_0	Scaffold265_200000	Scaffold442_200000	Scaffold1086_0	Scaffold20707_0	Scaffold545647_0	Scaffold546176_0
	30.69	Scaffold167_200000
	36.59	Scaffold164_200000	Scaffold164_400000	Scaffold297_0	Scaffold297_200000	Scaffold2956_0	Scaffold4809_0	Scaffold5691_0	Scaffold7691_0
	I	Scaffold1729_0
	36.6	Scaffold2956_0
	I	Scaffold173_0	Scaffold3617_0	Scaffold4673_0
LG11:	0	Scaffold17049_0
	I	Scaffold7_200000	Scaffold9396_0	Scaffold531653_0
	13.77	Scaffold407_200000	Scaffold4462_0
	13.84	Scaffold1674_0
	13.91	Scaffold2242_0
	13.98	Scaffold543_0
	14.06	Scaffold2814_0
	14.13	Scaffold1005_200000
	14.2	Scaffold209_200000	Scaffold4462_0
	14.27	Scaffold2528_0
	14.34	Scaffold408_200000
	14.41	Scaffold27089_0
	14.48	Scaffold3005_0	Scaffold9669_0
	14.55	Scaffold4938_0
	14.62	Scaffold25_800000
	14.7	Scaffold25_600000
	14.77	Scaffold1155_0
	14.84	Scaffold1155_0
	14.91	Scaffold2814_0
	14.98	Scaffold420_200000
	15.05	Scaffold420_200000
	15.12	Scaffold1005_200000
	15.19	Scaffold25_600000	Scaffold30_200000	Scaffold30_400000	Scaffold130_0	Scaffold130_200000	Scaffold190_0	Scaffold209_200000	Scaffold229_400000	Scaffold407_0	Scaffold420_0	Scaffold420_200000	Scaffold587_0	Scaffold809_200000	Scaffold1005_200000	Scaffold1347_0	Scaffold1574_0	Scaffold1674_0	Scaffold1779_0	Scaffold2669_0	Scaffold2674_0	Scaffold2688_0	Scaffold2814_0	Scaffold5239_0	Scaffold6471_0	Scaffold6792_0	Scaffold9669_0	Scaffold15864_0	Scaffold27089_0	Scaffold47534_0	Scaffold90877_0	Scaffold246681_0
	I	Scaffold120_200000	Scaffold120_400000	Scaffold123_600000	Scaffold195_200000	Scaffold326_200000	Scaffold429_0	Scaffold454_200000	Scaffold534_0	Scaffold534_200000	Scaffold19581_0
	15.27	Scaffold90877_0
	15.34	Scaffold420_0
	I	Scaffold127_200000	Scaffold229_200000	Scaffold390_200000	Scaffold924_0	Scaffold3583_0
	15.41	Scaffold2674_0
	15.48	Scaffold5200_0
	I	Scaffold104_400000	Scaffold376_200000	Scaffold893_0	Scaffold1664_0	Scaffold5152_0	Scaffold78604_0
	15.55	Scaffold322_400000
	15.62	Scaffold90877_0
	15.69	Scaffold1005_200000
	15.76	Scaffold25_800000
	30.72	Scaffold2669_0
	I	Scaffold9738_0
	40.86	Scaffold120_0	Scaffold130_0	Scaffold130_200000
	51.69	Scaffold113_400000	Scaffold160_0
	52.44	Scaffold77_400000
	53.35	Scaffold160_0	Scaffold160_400000
	64.78	Scaffold108_200000
	65.15	Scaffold182_400000	Scaffold500_200000	Scaffold779_200000	Scaffold9120_0
	I	Scaffold175_400000	Scaffold456_0	Scaffold456_200000	Scaffold704_0	Scaffold725_0	Scaffold816_0	Scaffold1046_0	Scaffold3114_0	Scaffold4142_0	Scaffold4631_0	Scaffold8340_0	Scaffold538944_0
	65.57	Scaffold108_200000
	65.98	Scaffold779_200000
	I	Scaffold112_400000	Scaffold182_200000	Scaffold1291_0
	66.32	Scaffold108_200000
	67.82	Scaffold182_400000	Scaffold563_0	Scaffold1961_0
LG12:	0	Scaffold1905_0
	4.49	Scaffold280_0	Scaffold280_200000	Scaffold1433_0	Scaffold1994_0
	6.89	Scaffold475_200000	Scaffold6753_0
	24.16	Scaffold1241_0	Scaffold4585_0
	I	Scaffold3841_0
LG13:	0	Scaffold555561_0
	7.88	Scaffold210_0	Scaffold210_200000	Scaffold270_200000	Scaffold282_0	Scaffold282_200000	Scaffold336_200000	Scaffold373_200000	Scaffold473_200000	Scaffold637_200000	Scaffold994_0	Scaffold1208_0	Scaffold1276_0	Scaffold1443_200000	Scaffold1802_0	Scaffold1829_0	Scaffold2542_0	Scaffold4074_0	Scaffold4647_0	Scaffold4898_0	Scaffold4927_0	Scaffold5702_0	Scaffold7245_0	Scaffold9449_0	Scaffold15975_0	Scaffold31001_0	Scaffold267797_0	Scaffold534711_0
	I	Scaffold61_800000	Scaffold85_200000	Scaffold85_400000	Scaffold176_200000	Scaffold267_200000	Scaffold291_200000	Scaffold345_200000	Scaffold383_200000	Scaffold401_0	Scaffold401_200000	Scaffold474_200000	Scaffold589_0	Scaffold594_0	Scaffold608_0	Scaffold864_0	Scaffold1083_0	Scaffold1392_0	Scaffold1621_0	Scaffold1751_0	Scaffold1980_0	Scaffold2069_0	Scaffold2188_0	Scaffold3179_0	Scaffold6345_0	Scaffold12606_0	Scaffold12772_0	Scaffold51754_0	Scaffold85039_0	Scaffold532023_0
LG14:	0	Scaffold367_0	Scaffold367_200000	Scaffold5921_0	Scaffold549495_0
	15.4	Scaffold10941_0	Scaffold13853_0	Scaffold28187_0	Scaffold39698_0
	23.68	Scaffold19_0	Scaffold275_0	Scaffold275_200000	Scaffold330_0	Scaffold428_0	Scaffold428_200000	Scaffold560_0	Scaffold582_0	Scaffold701_200000	Scaffold850_0	Scaffold850_200000	Scaffold885_0	Scaffold888_200000	Scaffold1181_0	Scaffold1227_0	Scaffold1612_0	Scaffold1635_0	Scaffold2392_0	Scaffold2955_0	Scaffold2995_0	Scaffold3096_0	Scaffold3241_0	Scaffold3901_0	Scaffold4154_0	Scaffold4765_0	Scaffold4868_0	Scaffold5352_0	Scaffold5956_0	Scaffold6553_0	Scaffold7487_0	Scaffold8936_0	Scaffold10266_0	Scaffold11938_0	Scaffold47711_0	Scaffold48011_0	Scaffold98814_0	Scaffold565253_0
	I	Scaffold21_200000	Scaffold151_200000	Scaffold156_400000	Scaffold236_400000	Scaffold258_200000	Scaffold302_0	Scaffold394_200000	Scaffold404_0	Scaffold421_200000	Scaffold643_0	Scaffold1421_0	Scaffold1698_0	Scaffold2443_0	Scaffold2505_0	Scaffold3684_0	Scaffold58987_0
	28.17	Scaffold16265_0
LG15:	0	Scaffold278_200000
	7.54	Scaffold539943_0
	I	Scaffold39_800000	Scaffold598_200000	Scaffold629_0	Scaffold1376_0	Scaffold27558_0
	13.57	Scaffold538124_0	Scaffold550391_0
	I	Scaffold37_400000	Scaffold37_600000	Scaffold108_400000	Scaffold186_0	Scaffold222_400000	Scaffold241_0	Scaffold258_0	Scaffold259_200000	Scaffold264_0	Scaffold264_200000	Scaffold327_200000	Scaffold378_200000	Scaffold438_200000	Scaffold460_200000	Scaffold539_0	Scaffold539_200000	Scaffold574_0	Scaffold578_0	Scaffold578_200000	Scaffold596_0	Scaffold640_0	Scaffold668_0	Scaffold937_200000	Scaffold1015_0	Scaffold1021_0	Scaffold1123_0	Scaffold1201_200000	Scaffold1256_0	Scaffold1476_0	Scaffold1518_0	Scaffold1528_0	Scaffold1568_0	Scaffold1628_0	Scaffold1712_0	Scaffold1924_0	Scaffold1962_0	Scaffold2316_0	Scaffold2722_0	Scaffold2723_0	Scaffold2780_0	Scaffold3759_0	Scaffold4230_0	Scaffold4928_0	Scaffold5028_0	Scaffold5290_0	Scaffold5300_0	Scaffold5673_0	Scaffold5708_0
	15.06	Scaffold2257_0	Scaffold9339_0	Scaffold30483_0
	16.55	Scaffold860_0
	19.54	Scaffold736_200000	Scaffold956_0	Scaffold1258_0
	20.29	Scaffold119_200000	Scaffold1068_0	Scaffold3073_0	Scaffold5601_0	Scaffold7706_0	Scaffold31807_0	Scaffold63821_0
	I	Scaffold5245_0
LG16:	0	Scaffold8219_0	Scaffold25362_0	Scaffold539873_0
	I	Scaffold2644_0
	1.49	Scaffold3398_0	Scaffold6932_0	Scaffold16414_0
LG17:	0	Scaffold1741_0
	1.6	Scaffold211_200000	Scaffold261_200000	Scaffold1635_0	Scaffold5494_0	Scaffold6034_0	Scaffold11560_0
	1.61	Scaffold211_200000	Scaffold261_200000	Scaffold5953_0	Scaffold264952_0
	1.62	Scaffold78_0	Scaffold224_0	Scaffold261_200000	Scaffold476_0	Scaffold541_200000	Scaffold551_200000	Scaffold906_0	Scaffold1110_0	Scaffold1572_0	Scaffold2465_0	Scaffold3164_0	Scaffold4138_0	Scaffold5494_0	Scaffold5953_0	Scaffold8954_0	Scaffold10140_0	Scaffold11560_0	Scaffold12317_0	Scaffold13123_0	Scaffold264952_0	Scaffold539855_0
	I	Scaffold1947_0
	1.63	Scaffold211_200000	Scaffold551_200000	Scaffold1572_0
	I	Scaffold82_400000	Scaffold92_200000	Scaffold211_400000	Scaffold233_200000	Scaffold387_0	Scaffold1193_0	Scaffold22273_0	Scaffold73497_0	Scaffold540135_0
	3.09	Scaffold60_0	Scaffold76_400000	Scaffold115_400000	Scaffold169_0	Scaffold201_0	Scaffold332_0	Scaffold332_200000	Scaffold406_200000	Scaffold487_200000	Scaffold592_0	Scaffold592_200000	Scaffold709_200000	Scaffold788_0	Scaffold1089_0	Scaffold2400_0	Scaffold3215_0	Scaffold3848_0	Scaffold4474_0	Scaffold4819_0	Scaffold5360_0	Scaffold6270_0	Scaffold117802_0	Scaffold535311_0
	I	Scaffold28_200000	Scaffold32_800000	Scaffold33_400000	Scaffold33_1000000	Scaffold47_800000	Scaffold54_600000	Scaffold122_600000	Scaffold146_400000	Scaffold173_0	Scaffold260_200000	Scaffold263_200000	Scaffold288_0	Scaffold375_0	Scaffold391_200000	Scaffold491_0	Scaffold520_0	Scaffold520_200000	Scaffold659_0	Scaffold669_0	Scaffold671_200000	Scaffold680_200000	Scaffold753_200000	Scaffold791_200000	Scaffold842_0	Scaffold875_200000	Scaffold886_200000	Scaffold913_0	Scaffold972_0	Scaffold972_200000	Scaffold978_0	Scaffold1039_0	Scaffold1319_0	Scaffold1348_0	Scaffold1379_0	Scaffold1388_0	Scaffold1405_0	Scaffold1479_0	Scaffold1494_0	Scaffold1576_0	Scaffold1904_0	Scaffold1935_0	Scaffold2009_0	Scaffold2164_0	Scaffold2278_0	Scaffold2279_0	Scaffold2338_0	Scaffold2346_0	Scaffold2375_0
	5.33	Scaffold19525_0	Scaffold117802_0
	I	Scaffold788_200000	Scaffold2337_0
	6.75	Scaffold2929_0
	22.49	Scaffold159_400000	Scaffold254_0	Scaffold1480_0
	I	Scaffold17_400000	Scaffold17_600000	Scaffold17_800000	Scaffold180_200000	Scaffold519_200000	Scaffold540_200000	Scaffold785_200000	Scaffold1207_0	Scaffold6802_0	Scaffold16984_0
LG18:	0	Scaffold165_400000
LG19:	0	Scaffold458_200000	Scaffold2713_0
	LG20:
LG20:	0	Scaffold355_200000	Scaffold747_0	Scaffold1306_0	Scaffold8686_0	Scaffold564732_0
LG21:	0	Scaffold35_400000	Scaffold35_800000	Scaffold49_0	Scaffold49_400000	Scaffold289_200000	Scaffold3674_0
	2.99	Scaffold23_400000	Scaffold117_0	Scaffold2877_0	Scaffold3071_0	Scaffold3150_0
	I	Scaffold14_600000	Scaffold23_200000	Scaffold27_800000	Scaffold50_600000	Scaffold86_200000	Scaffold86_400000	Scaffold86_600000	Scaffold106_200000	Scaffold106_400000	Scaffold142_200000	Scaffold156_200000	Scaffold156_400000	Scaffold268_0	Scaffold340_200000	Scaffold431_200000	Scaffold529_0	Scaffold726_200000	Scaffold905_0	Scaffold1116_0	Scaffold1154_0	Scaffold1223_0	Scaffold1273_0	Scaffold1547_0	Scaffold2345_0	Scaffold2521_0	Scaffold3293_0	Scaffold3716_0	Scaffold3721_0	Scaffold3821_0	Scaffold4296_0	Scaffold6147_0	Scaffold7250_0	Scaffold19347_0	Scaffold19509_0	Scaffold537587_0	Scaffold542974_0	Scaffold552508_0
LG22:	0	Scaffold13297_0
	11.33	Scaffold760_0
	17.55	Scaffold3374_0
	I	Scaffold51_400000
LG23:	0	Scaffold184_200000	Scaffold184_400000	Scaffold628_0	Scaffold1587_0	Scaffold1939_0	Scaffold4620_0	Scaffold19124_0
	I	Scaffold285_200000
LG24:	0	Scaffold197_0
	2.11	Scaffold12948_0
	13.75	Scaffold197_0	Scaffold9256_0
	I	Scaffold197_200000
	13.88	Scaffold138_400000
	13.89	Scaffold59_0	Scaffold138_200000	Scaffold138_400000	Scaffold852_200000	Scaffold2132_0	Scaffold3378_0	Scaffold5015_0	Scaffold8787_0	Scaffold537616_0
	13.9	Scaffold852_200000
	13.91	Scaffold537616_0
	14.51	Scaffold648_0	Scaffold648_200000	Scaffold852_200000
	I	Scaffold7535_0
	15.25	Scaffold59_0	Scaffold8787_0
	I	Scaffold29_600000	Scaffold29_800000	Scaffold131_400000	Scaffold368_400000	Scaffold900_0	Scaffold1334_0	Scaffold2103_0	Scaffold4431_0	Scaffold6951_0	Scaffold8655_0	Scaffold11196_0
	20.5	Scaffold13_200000	Scaffold13_400000	Scaffold19623_0
LG25:	0	Scaffold2976_0
	I	Scaffold2664_0	Scaffold2757_0	Scaffold4400_0	Scaffold4568_0	Scaffold10327_0
LG26:	0	Scaffold158_0	Scaffold158_200000	Scaffold213_0	Scaffold213_200000	Scaffold160260_0
	I	Scaffold158_400000
LG27:	0	Scaffold6510_0
	1.49	Scaffold941_0	Scaffold1104_0	Scaffold3368_0	Scaffold6549_0	Scaffold9493_0
	6.95	Scaffold16416_0
	I	Scaffold958_0
LG28:	0	Scaffold1109_0
	1.6	Scaffold1109_0
LG29:	0	Scaffold13168_0
	2.27	Scaffold27294_0	Scaffold559964_0
LG30:	0	Scaffold8068_0
	6.98	Scaffold8068_0
LG31:	0	Scaffold16848_0	Scaffold112770_0
	I	Scaffold28_200000	Scaffold32_800000	Scaffold60_0	Scaffold122_600000	Scaffold263_200000	Scaffold375_0	Scaffold520_0	Scaffold520_200000	Scaffold659_0	Scaffold669_0	Scaffold671_200000	Scaffold680_200000	Scaffold791_200000	Scaffold842_0	Scaffold875_200000	Scaffold886_200000	Scaffold913_0	Scaffold972_0	Scaffold972_200000	Scaffold978_0	Scaffold1039_0	Scaffold1319_0	Scaffold1348_0	Scaffold1379_0	Scaffold1388_0	Scaffold1405_0	Scaffold1479_0	Scaffold1494_0	Scaffold1904_0	Scaffold1935_0	Scaffold2009_0	Scaffold2164_0	Scaffold2278_0	Scaffold2279_0	Scaffold2338_0	Scaffold2346_0	Scaffold2375_0	Scaffold2440_0	Scaffold2822_0	Scaffold2886_0	Scaffold2898_0	Scaffold3098_0	Scaffold3238_0	Scaffold3335_0	Scaffold3429_0	Scaffold3497_0	Scaffold3519_0	Scaffold3677_0
LG32:	0	Scaffold1656_0	Scaffold1656_200000	Scaffold3598_0	Scaffold21860_0	Scaffold539804_0
LG33:	0	Scaffold1466_0
	2.02	Scaffold1466_0
LG34:	0	Scaffold12772_0
	I	Scaffold345_200000	Scaffold994_0	Scaffold2069_0
	1.04	Scaffold13384_0
	15.49	Scaffold1913_0	Scaffold2874_0	Scaffold9826_0
LG35:	0	Scaffold19596_0	Scaffold549450_0
	I	Scaffold37406_0
LG36:	0	Scaffold1940_0	Scaffold546211_0
LG37:	0	Scaffold3154_0	Scaffold22278_0
LG1i	I	Scaffold21_600000	Scaffold543657_0
LG2i	I	Scaffold189_400000
LG3i	I	Scaffold1146_0	Scaffold4814_0
LG4i	I	Scaffold266_200000	Scaffold7526_0
LG5i	I	Scaffold166_200000	Scaffold537228_0
LG6i	I	Scaffold91_400000
LG7i	I	Scaffold1385_0	Scaffold35738_0	Scaffold46485_0	Scaffold46641_0	Scaffold86718_0
LG8i	I	Scaffold651_0	Scaffold651_200000	Scaffold745_0	Scaffold824_0	Scaffold1657_0	Scaffold3077_0	Scaffold6241_0	Scaffold8437_0	Scaffold15860_0	Scaffold161857_0	Scaffold535291_0
LG9i	I	Scaffold28441_0	Scaffold84980_0
LG10i	I	Scaffold20895_0	Scaffold68276_0
LG11i	I	Scaffold78_600000	Scaffold444_0	Scaffold444_200000	Scaffold26718_0
LG12i	I	Scaffold240_200000	Scaffold9650_0
LG13i	I	Scaffold19_1000000	Scaffold97_400000	Scaffold220_200000	Scaffold936_200000	Scaffold1766_0
LG14i	I	Scaffold2098_0	Scaffold2861_0	Scaffold7454_0	Scaffold13665_0
LG15i	I	Scaffold83_600000	Scaffold1080_0	Scaffold2363_0	Scaffold2643_0	Scaffold9309_0
LG16i	I	Scaffold26_400000	Scaffold1458_0	Scaffold6818_0
LG17i	I	Scaffold193_200000
LG18i	I	Scaffold358_200000	Scaffold2511_0
LG19i	I	Scaffold689_200000	Scaffold7559_0
LG20i	I	Scaffold9034_0	Scaffold42540_0
LG21i	I	Scaffold22_400000	Scaffold22_600000	Scaffold22_800000	Scaffold314_200000	Scaffold314_400000
LG22i	I	Scaffold1599_0	Scaffold2871_0	Scaffold8217_0	Scaffold27769_0
LG23i	I	Scaffold774_200000	Scaffold8123_0
LG24i	I	Scaffold796_200000	Scaffold4876_0
LG25i	I	Scaffold822_200000	Scaffold1316_0	Scaffold21427_0	Scaffold37887_0	Scaffold77905_0	Scaffold556761_0
LG26i	I	Scaffold2341_0	Scaffold4004_0
LG27i	I	Scaffold1374_0	Scaffold5094_0
LG28i	I	Scaffold546_0	Scaffold22470_0	Scaffold564947_0
LG29i	I	Scaffold155_0	Scaffold541124_0
LG30i	I	Scaffold698_0	Scaffold3439_0	Scaffold6771_0
LG31i	I	Scaffold39_200000	Scaffold532728_0
LG32i	I	Scaffold2517_0	Scaffold4033_0	Scaffold4415_0
LG33i	I	Scaffold5810_0	Scaffold40440_0
LG34i	I	Scaffold46_200000	Scaffold46_400000	Scaffold46_600000
LG35i	I	Scaffold2284_0	Scaffold6337_0
LG36i	I	Scaffold895_200000	Scaffold5058_0
LG37i	I	Scaffold9_400000	Scaffold9_600000	Scaffold1230_0	Scaffold534370_0
LG38i	I	Scaffold194_200000	Scaffold194_400000	Scaffold325_400000	Scaffold681_0	Scaffold712_200000	Scaffold6255_0	Scaffold6574_0	Scaffold7356_0	Scaffold8097_0	Scaffold11879_0	Scaffold23050_0	Scaffold543632_0	Scaffold548208_0	Scaffold565324_0
LG39i	I	Scaffold690_0	Scaffold759_0
LG40i	I	Scaffold3713_0	Scaffold107873_0
LG41i	I	Scaffold5_600000	Scaffold5_800000
LG42i	I	Scaffold42_600000	Scaffold250_0	Scaffold432_200000	Scaffold1037_0	Scaffold1074_0	Scaffold1101_0	Scaffold1136_0	Scaffold1550_0	Scaffold1763_0	Scaffold2234_0	Scaffold2615_0	Scaffold2627_0	Scaffold3391_0	Scaffold3850_0	Scaffold4031_0	Scaffold4091_0	Scaffold4895_0	Scaffold5412_0	Scaffold6433_0	Scaffold6806_0	Scaffold8590_0	Scaffold17448_0
LG43i	I	Scaffold6456_0	Scaffold8453_0	Scaffold28469_0
LG44i	I	Scaffold59_400000	Scaffold1823_0
LG45i	I	Scaffold262_200000	Scaffold9394_0	Scaffold10125_0
LG46i	I	Scaffold44_600000	Scaffold44_800000	Scaffold535_0
LG47i	I	Scaffold1753_0	Scaffold5602_0	Scaffold5957_0
LG48i	I	Scaffold4890_0	Scaffold7522_0
LG49i	I	Scaffold1147_0	Scaffold551784_0
LG50i	I	Scaffold6131_0	Scaffold18513_0
LG51i	I	Scaffold1_200000	Scaffold1_400000	Scaffold1_600000	Scaffold41_600000	Scaffold41_800000	Scaffold41_1000000	Scaffold623_0	Scaffold6238_0	Scaffold116399_0
LG52i	I	Scaffold3_800000
LG53i	I	Scaffold38_0	Scaffold38_400000	Scaffold203_0
LG54i	I	Scaffold882_200000	Scaffold2793_0	Scaffold547501_0
LG55i	I	Scaffold4839_0	Scaffold5170_0	Scaffold539144_0
LG56i	I	Scaffold73_0	Scaffold111_200000	Scaffold228_0	Scaffold310_200000	Scaffold509_200000	Scaffold2675_0
LG57i	I	Scaffold519_0	Scaffold1017_0	Scaffold1324_0	Scaffold1875_0	Scaffold94902_0
LG58i	I	Scaffold21286_0	Scaffold88710_0
LG59i	I	Scaffold321_0	Scaffold2298_0
LG60i	I	Scaffold552_200000	Scaffold18593_0
LG61i	I	Scaffold131_0	Scaffold403_0
LG62i	I	Scaffold1736_0	Scaffold1883_0
LG63i	I	Scaffold1850_0	Scaffold19128_0
LG64i	I	Scaffold2_600000	Scaffold12_1000000	Scaffold12_1200000
LG65i	I	Scaffold2605_0	Scaffold11308_0
LG66i	I	Scaffold205_400000	Scaffold305_200000	Scaffold435_0
LG67i	I	Scaffold152_200000	Scaffold934_0	Scaffold1006_0
LG68i	I	Scaffold511_200000	Scaffold936_0	Scaffold2455_0	Scaffold18323_0	Scaffold541539_0
LG69i	I	Scaffold693_200000	Scaffold1186_200000	Scaffold9438_0
LG70i	I	Scaffold62_200000	Scaffold1055_0
LG71i	I	Scaffold6189_0	Scaffold16243_0
LG72i	I	Scaffold170_0	Scaffold170_200000	Scaffold7640_0
LG73i	I	Scaffold343_0	Scaffold2431_0	Scaffold9369_0
LG74i	I	Scaffold472_200000	Scaffold8279_0	Scaffold18887_0	Scaffold553220_0
LG75i	I	Scaffold320_400000	Scaffold498_200000	Scaffold770_0	Scaffold1048_200000	Scaffold2358_0	Scaffold3021_0	Scaffold4044_0	Scaffold4767_0	Scaffold5370_0	Scaffold6873_0	Scaffold11172_0	Scaffold52140_0	Scaffold546801_0	Scaffold558282_0
LG76i	I	Scaffold98_400000	Scaffold596_200000	Scaffold555373_0
LG77i	I	Scaffold857_0	Scaffold857_200000	Scaffold1250_0
LG78i	I	Scaffold8_600000	Scaffold122_400000	Scaffold1327_200000
LG79i	I	Scaffold1936_0	Scaffold3559_0	Scaffold16047_0
LG80i	I	Scaffold24_0	Scaffold24_200000	Scaffold24_400000	Scaffold478_0	Scaffold710_200000	Scaffold4252_0	Scaffold15782_0
LG81i	I	Scaffold257_200000	Scaffold544331_0
LG82i	I	Scaffold1473_0	Scaffold2330_0	Scaffold46427_0
LG83i	I	Scaffold1016_0	Scaffold4094_0
LG84i	I	Scaffold1485_0	Scaffold2429_0
LG85i	I	Scaffold201_200000	Scaffold304_0	Scaffold691_0	Scaffold10691_0
LG86i	I	Scaffold65_400000	Scaffold65_600000	Scaffold309_0
LG87i	I	Scaffold7491_0	Scaffold16112_0
LG88i	I	Scaffold11655_0	Scaffold16185_0
LG89i	I	Scaffold2_1400000	Scaffold8_400000
LG90i	I	Scaffold1050_0	Scaffold2642_0	Scaffold10814_0	Scaffold28439_0
LG91i	I	Scaffold1804_0	Scaffold89961_0
Linkage groups (LG) in the genome assembly Vectorbase BglaB1, GenBank GCA_000457365.1 ASM45736v1
Final LG designations:	Number of Scaffolds	Scaffolds assigned to linkage group (see supplementary text for criteria)
LG1	1	LG1_random_Scaffold2075
LG2	110	LG2_random_Scaffold10125	LG2_random_Scaffold15820	LG2_random_Scaffold15900	LG2_random_Scaffold17448	LG2_random_Scaffold19010	LG2_random_Scaffold36428	LG2_random_Scaffold36733	LG2_random_Scaffold73280	LG2_random_Scaffold540567	LG2_random_Scaffold547388	LG2_random_Scaffold547526	LG2_random_Scaffold547873	LG2_random_Scaffold559956	LG2_random_Scaffold1571	LG2_random_Scaffold91	LG2_random_Scaffold571	LG2_random_Scaffold5704	LG2_random_Scaffold8563	LG2_random_Scaffold689	LG2_random_Scaffold1729	LG2_random_Scaffold3533	LG2_random_Scaffold7559	LG2_random_Scaffold164	LG2_random_Scaffold5691	LG2_random_Scaffold4906	LG2_random_Scaffold774	LG2_random_Scaffold8123	LG2_random_Scaffold348	LG2_random_Scaffold4573	LG2_random_Scaffold42	LG2_random_Scaffold66	LG2_random_Scaffold80	LG2_random_Scaffold188	LG2_random_Scaffold189	LG2_random_Scaffold214	LG2_random_Scaffold244	LG2_random_Scaffold250	LG2_random_Scaffold262	LG2_random_Scaffold318	LG2_random_Scaffold343	LG2_random_Scaffold358	LG2_random_Scaffold463	LG2_random_Scaffold792	LG2_random_Scaffold883	LG2_random_Scaffold918	LG2_random_Scaffold1184	LG2_random_Scaffold1200	LG2_random_Scaffold1218
LG3	46	LG3_random_Scaffold15967	LG3_random_Scaffold16674	LG3_random_Scaffold22667	LG3_random_Scaffold28071	LG3_random_Scaffold34691	LG3_random_Scaffold72629	LG3_random_Scaffold74913	LG3_random_Scaffold86900	LG3_random_Scaffold95984	LG3_random_Scaffold139558	LG3_random_Scaffold548890	LG3_random_Scaffold555496	LG3_random_Scaffold556915	LG3_random_Scaffold564974	LG3_random_Scaffold99	LG3_random_Scaffold555	LG3_random_Scaffold2841	LG3_random_Scaffold1119	LG3_random_Scaffold11640	LG3_random_Scaffold2051	LG3_random_Scaffold450	LG3_random_Scaffold590	LG3_random_Scaffold611	LG3_random_Scaffold616	LG3_random_Scaffold1367	LG3_random_Scaffold1390	LG3_random_Scaffold1409	LG3_random_Scaffold1864	LG3_random_Scaffold2077	LG3_random_Scaffold2283	LG3_random_Scaffold2317	LG3_random_Scaffold2899	LG3_random_Scaffold2931	LG3_random_Scaffold2951	LG3_random_Scaffold3469	LG3_random_Scaffold6150	LG3_random_Scaffold8242	LG3_random_Scaffold9721	LG3_random_Scaffold2284	LG3_random_Scaffold433	LG3_random_Scaffold4669	LG3_random_Scaffold6337	LG3_random_Scaffold3138	LG3_random_Scaffold688	LG3_random_Scaffold4310	LG3_random_Scaffold7717
LG4	79	LG4_random_Scaffold15829	LG4_random_Scaffold16055	LG4_random_Scaffold16679	LG4_random_Scaffold18089	LG4_random_Scaffold18323	LG4_random_Scaffold18723	LG4_random_Scaffold25259	LG4_random_Scaffold28469	LG4_random_Scaffold51473	LG4_random_Scaffold541539	LG4_random_Scaffold544991	LG4_random_Scaffold551029	LG4_random_Scaffold565655	LG4_random_Scaffold458	LG4_random_Scaffold2713	LG4_random_Scaffold56	LG4_random_Scaffold2867	LG4_random_Scaffold8453	LG4_random_Scaffold6456	LG4_random_Scaffold1466	LG4_random_Scaffold719	LG4_random_Scaffold3232	LG4_random_Scaffold3053	LG4_random_Scaffold247	LG4_random_Scaffold8	LG4_random_Scaffold16	LG4_random_Scaffold36	LG4_random_Scaffold46	LG4_random_Scaffold70	LG4_random_Scaffold97	LG4_random_Scaffold124	LG4_random_Scaffold184	LG4_random_Scaffold285	LG4_random_Scaffold511	LG4_random_Scaffold628	LG4_random_Scaffold721	LG4_random_Scaffold758	LG4_random_Scaffold1587	LG4_random_Scaffold1615	LG4_random_Scaffold1939	LG4_random_Scaffold2530	LG4_random_Scaffold2924	LG4_random_Scaffold3728	LG4_random_Scaffold6282	LG4_random_Scaffold8844	LG4_random_Scaffold52	LG4_random_Scaffold65	LG4_random_Scaffold193
LG5	18	LG5_random_Scaffold16047	LG5_random_Scaffold22470	LG5_random_Scaffold97065	LG5_random_Scaffold100647	LG5_random_Scaffold564947	LG5_random_Scaffold546	LG5_random_Scaffold698	LG5_random_Scaffold1345	LG5_random_Scaffold2571	LG5_random_Scaffold3439	LG5_random_Scaffold6771	LG5_random_Scaffold321	LG5_random_Scaffold1162	LG5_random_Scaffold1936	LG5_random_Scaffold2298	LG5_random_Scaffold3559	LG5_random_Scaffold183	LG5_random_Scaffold299
LG6	57	LG6_random_Scaffold15834	LG6_random_Scaffold15844	LG6_random_Scaffold15884	LG6_random_Scaffold28187	LG6_random_Scaffold39698	LG6_random_Scaffold47711	LG6_random_Scaffold48011	LG6_random_Scaffold58987	LG6_random_Scaffold63210	LG6_random_Scaffold98814	LG6_random_Scaffold536811	LG6_random_Scaffold547501	LG6_random_Scaffold565253	LG6_random_Scaffold10941	LG6_random_Scaffold690	LG6_random_Scaffold733	LG6_random_Scaffold885	LG6_random_Scaffold1132	LG6_random_Scaffold1227	LG6_random_Scaffold1233	LG6_random_Scaffold1244	LG6_random_Scaffold1612	LG6_random_Scaffold2392	LG6_random_Scaffold2793	LG6_random_Scaffold3241	LG6_random_Scaffold4154	LG6_random_Scaffold4828	LG6_random_Scaffold8936	LG6_random_Scaffold151	LG6_random_Scaffold330	LG6_random_Scaffold394	LG6_random_Scaffold428	LG6_random_Scaffold560	LG6_random_Scaffold582	LG6_random_Scaffold643	LG6_random_Scaffold701	LG6_random_Scaffold759	LG6_random_Scaffold850	LG6_random_Scaffold882	LG6_random_Scaffold888	LG6_random_Scaffold1421	LG6_random_Scaffold1698	LG6_random_Scaffold2443	LG6_random_Scaffold2955	LG6_random_Scaffold2995	LG6_random_Scaffold3096	LG6_random_Scaffold3684	LG6_random_Scaffold3901
LG7	22	LG7_random_Scaffold21427	LG7_random_Scaffold26718	LG7_random_Scaffold37887	LG7_random_Scaffold77905	LG7_random_Scaffold532728	LG7_random_Scaffold541934	LG7_random_Scaffold556761	LG7_random_Scaffold556839	LG7_random_Scaffold119	LG7_random_Scaffold1068	LG7_random_Scaffold5601	LG7_random_Scaffold1316	LG7_random_Scaffold5245	LG7_random_Scaffold10253	LG7_random_Scaffold1475	LG7_random_Scaffold822	LG7_random_Scaffold956	LG7_random_Scaffold444	LG7_random_Scaffold6850	LG7_random_Scaffold359	LG7_random_Scaffold730	LG7_random_Scaffold1169
LG8	45	LG8_random_Scaffold17308	LG8_random_Scaffold21383	LG8_random_Scaffold83379	LG8_random_Scaffold538944	LG8_random_Scaffold135	LG8_random_Scaffold129	LG8_random_Scaffold328	LG8_random_Scaffold381	LG8_random_Scaffold948	LG8_random_Scaffold1812	LG8_random_Scaffold4549	LG8_random_Scaffold239	LG8_random_Scaffold413	LG8_random_Scaffold4348	LG8_random_Scaffold1591	LG8_random_Scaffold725	LG8_random_Scaffold2111	LG8_random_Scaffold2801	LG8_random_Scaffold11556	LG8_random_Scaffold304	LG8_random_Scaffold456	LG8_random_Scaffold500	LG8_random_Scaffold691
LG9	2	LG9_random_Scaffold563	LG9_random_Scaffold1961																						LG8_random_Scaffold816	LG8_random_Scaffold1046	LG8_random_Scaffold1480	LG8_random_Scaffold3114	LG8_random_Scaffold4142	LG8_random_Scaffold4631	LG8_random_Scaffold8340	LG8_random_Scaffold175	LG8_random_Scaffold704	LG8_random_Scaffold10691	LG8_random_Scaffold1583	LG8_random_Scaffold96	LG8_random_Scaffold284	LG8_random_Scaffold2990	LG8_random_Scaffold335	LG8_random_Scaffold457	LG8_random_Scaffold1131	LG8_random_Scaffold2857	LG8_random_Scaffold4347	LG8_random_Scaffold125	LG8_random_Scaffold769	LG8_random_Scaffold422
LG10	4	LG10_random_Scaffold130	LG10_random_Scaffold113	LG10_random_Scaffold160	LG10_random_Scaffold77
LG11	20	LG11_random_Scaffold25819	LG11_random_Scaffold180968	LG11_random_Scaffold548650	LG11_random_Scaffold4504	LG11_random_Scaffold1963	LG11_random_Scaffold228	LG11_random_Scaffold509	LG11_random_Scaffold604	LG11_random_Scaffold634	LG11_random_Scaffold865	LG11_random_Scaffold10945	LG11_random_Scaffold310	LG11_random_Scaffold2675	LG11_random_Scaffold4	LG11_random_Scaffold8523	LG11_random_Scaffold605	LG11_random_Scaffold647	LG11_random_Scaffold102	LG11_random_Scaffold1662	LG11_random_Scaffold6214
LG12	14	LG12_random_Scaffold94902	LG12_random_Scaffold551289	LG12_random_Scaffold2664	LG12_random_Scaffold2757	LG12_random_Scaffold2976	LG12_random_Scaffold4400	LG12_random_Scaffold4568	LG12_random_Scaffold10327	LG12_random_Scaffold1017	LG12_random_Scaffold1324	LG12_random_Scaffold1875	LG12_random_Scaffold280	LG12_random_Scaffold1433	LG12_random_Scaffold2179
LG13	4	LG13_random_Scaffold240	LG13_random_Scaffold9650	LG13_random_Scaffold41	LG13_random_Scaffold623
LG14	10	LG14_random_Scaffold25291	LG14_random_Scaffold536286	LG14_random_Scaffold541874	LG14_random_Scaffold2605	LG14_random_Scaffold11308	LG14_random_Scaffold93	LG14_random_Scaffold813	LG14_random_Scaffold2864	LG14_random_Scaffold1759	LG14_random_Scaffold6954
LG15	8	LG15_random_Scaffold16414	LG15_random_Scaffold25362	LG15_random_Scaffold31224	LG15_random_Scaffold539873	LG15_random_Scaffold8219	LG15_random_Scaffold2644	LG15_random_Scaffold3398	LG15_random_Scaffold6932
LG16	1	LG16_random_Scaffold7764
LG17	82	LG17_random_Scaffold5724	LG17_random_Scaffold15806	LG17_random_Scaffold24524	LG17_random_Scaffold25466	LG17_random_Scaffold54643	LG17_random_Scaffold61270	LG17_random_Scaffold67423	LG17_random_Scaffold538124	LG17_random_Scaffold539540	LG17_random_Scaffold542582	LG17_random_Scaffold548380	LG17_random_Scaffold550327	LG17_random_Scaffold550391	LG17_random_Scaffold1171	LG17_random_Scaffold2996	LG17_random_Scaffold369	LG17_random_Scaffold272	LG17_random_Scaffold1404	LG17_random_Scaffold4094	LG17_random_Scaffold1016	LG17_random_Scaffold37	LG17_random_Scaffold222	LG17_random_Scaffold241	LG17_random_Scaffold259	LG17_random_Scaffold264	LG17_random_Scaffold327	LG17_random_Scaffold438	LG17_random_Scaffold460	LG17_random_Scaffold466	LG17_random_Scaffold539	LG17_random_Scaffold578	LG17_random_Scaffold640	LG17_random_Scaffold668	LG17_random_Scaffold805	LG17_random_Scaffold935	LG17_random_Scaffold937	LG17_random_Scaffold1015	LG17_random_Scaffold1021	LG17_random_Scaffold1201	LG17_random_Scaffold1256	LG17_random_Scaffold1476	LG17_random_Scaffold1518	LG17_random_Scaffold1712	LG17_random_Scaffold1924	LG17_random_Scaffold1962	LG17_random_Scaffold1989	LG17_random_Scaffold2316	LG17_random_Scaffold2722
LG18	9	LG18_random_Scaffold28025	LG18_random_Scaffold564732	LG18_random_Scaffold1357	LG18_random_Scaffold747	LG18_random_Scaffold1306	LG18_random_Scaffold8686	LG18_random_Scaffold355	LG18_random_Scaffold1252	LG18_random_Scaffold2835
LG19	1	LG19_random_Scaffold212
LG20	35	LG20_random_Scaffold12772	LG20_random_Scaffold20707	LG20_random_Scaffold20707	LG20_random_Scaffold29747	LG20_random_Scaffold60586	LG20_random_Scaffold156181	LG20_random_Scaffold540129	LG20_random_Scaffold547886	LG20_random_Scaffold7884	LG20_random_Scaffold2874	LG20_random_Scaffold13384	LG20_random_Scaffold40	LG20_random_Scaffold198	LG20_random_Scaffold204	LG20_random_Scaffold300	LG20_random_Scaffold345	LG20_random_Scaffold364	LG20_random_Scaffold870	LG20_random_Scaffold1063	LG20_random_Scaffold1151	LG20_random_Scaffold1427	LG20_random_Scaffold1471	LG20_random_Scaffold1618	LG20_random_Scaffold1705	LG20_random_Scaffold2069	LG20_random_Scaffold2259	LG20_random_Scaffold4166	LG20_random_Scaffold13628	LG20_random_Scaffold994	LG20_random_Scaffold3617	LG20_random_Scaffold297	LG20_random_Scaffold442	LG20_random_Scaffold2956	LG20_random_Scaffold4673	LG20_random_Scaffold7691	LG20_random_Scaffold338
LG21	20	LG21_random_Scaffold78604	LG21_random_Scaffold246681	LG21_random_Scaffold407	LG21_random_Scaffold4462	LG21_random_Scaffold104	LG21_random_Scaffold123	LG21_random_Scaffold195	LG21_random_Scaffold376	LG21_random_Scaffold408	LG21_random_Scaffold454	LG21_random_Scaffold587	LG21_random_Scaffold809	LG21_random_Scaffold893	LG21_random_Scaffold1664	LG21_random_Scaffold2242	LG21_random_Scaffold2814	LG21_random_Scaffold3005	LG21_random_Scaffold5152	LG21_random_Scaffold5200	LG21_random_Scaffold9669
LG22	4	LG22_random_Scaffold992	LG22_random_Scaffold1055	LG22_random_Scaffold62	LG22_random_Scaffold5687
LG23	3	LG23_random_Scaffold20150	LG23_random_Scaffold760	LG23_random_Scaffold13297
LG24	41	LG24_random_Scaffold16984	LG24_random_Scaffold117802	LG24_random_Scaffold535311	LG24_random_Scaffold545527	LG24_random_Scaffold1741	LG24_random_Scaffold10441	LG24_random_Scaffold261	LG24_random_Scaffold476	LG24_random_Scaffold6034	LG24_random_Scaffold11560	LG24_random_Scaffold76	LG24_random_Scaffold115	LG24_random_Scaffold169	LG24_random_Scaffold332	LG24_random_Scaffold406	LG24_random_Scaffold487	LG24_random_Scaffold592	LG24_random_Scaffold788	LG24_random_Scaffold2400	LG24_random_Scaffold3215	LG24_random_Scaffold3848	LG24_random_Scaffold4474	LG24_random_Scaffold4819	LG24_random_Scaffold5360	LG24_random_Scaffold6270	LG24_random_Scaffold2452	LG24_random_Scaffold7794	LG24_random_Scaffold2337	LG24_random_Scaffold1982	LG24_random_Scaffold4415	LG24_random_Scaffold2517	LG24_random_Scaffold4033	LG24_random_Scaffold159	LG24_random_Scaffold254	LG24_random_Scaffold17	LG24_random_Scaffold180	LG24_random_Scaffold540	LG24_random_Scaffold785	LG24_random_Scaffold1207	LG24_random_Scaffold2929	LG24_random_Scaffold6802
LG25	1	LG25_random_Scaffold246
LG26	25	LG26_random_Scaffold16562	LG26_random_Scaffold537616	LG26_random_Scaffold197	LG26_random_Scaffold12948	LG26_random_Scaffold9256	LG26_random_Scaffold648	LG26_random_Scaffold138	LG26_random_Scaffold2132	LG26_random_Scaffold3378	LG26_random_Scaffold5015	LG26_random_Scaffold7535	LG26_random_Scaffold59	LG26_random_Scaffold796	LG26_random_Scaffold1374	LG26_random_Scaffold1753	LG26_random_Scaffold1823	LG26_random_Scaffold2487	LG26_random_Scaffold4876	LG26_random_Scaffold5094	LG26_random_Scaffold5957	LG26_random_Scaffold7349	LG26_random_Scaffold8230	LG26_random_Scaffold5602
LG27	12	LG27_random_Scaffold42833	LG27_random_Scaffold199245	LG27_random_Scaffold545647	LG27_random_Scaffold546176	LG27_random_Scaffold161	LG27_random_Scaffold549	LG27_random_Scaffold71	LG27_random_Scaffold64	LG27_random_Scaffold1086	LG27_random_Scaffold265	LG27_random_Scaffold167	LG27_random_Scaffold248
LG28	6	LG28_random_Scaffold16416	LG28_random_Scaffold958	LG28_random_Scaffold1104	LG28_random_Scaffold3368	LG28_random_Scaffold6549	LG28_random_Scaffold9493
LG29	21	LG29_random_Scaffold19509	LG29_random_Scaffold81362	LG29_random_Scaffold537587	LG29_random_Scaffold552508	LG29_random_Scaffold895	LG29_random_Scaffold5058	LG29_random_Scaffold3293	LG29_random_Scaffold14	LG29_random_Scaffold27	LG29_random_Scaffold86	LG29_random_Scaffold106	LG29_random_Scaffold340	LG29_random_Scaffold431	LG29_random_Scaffold726	LG29_random_Scaffold905	LG29_random_Scaffold2345	LG29_random_Scaffold2521	LG29_random_Scaffold3071	LG29_random_Scaffold3716	LG29_random_Scaffold6147	LG29_random_Scaffold49
LG30	2	LG30_random_Scaffold16112	LG30_random_Scaffold7491
LG31	2	LG31_random_Scaffold539743	LG31_random_Scaffold1109
LG32	4	LG32_random_Scaffold27294	LG32_random_Scaffold559964	LG32_random_Scaffold3341	LG32_random_Scaffold13168
LG33	6	LG33_random_Scaffold1716	LG33_random_Scaffold266	LG33_random_Scaffold3003	LG33_random_Scaffold118	LG33_random_Scaffold7526	LG33_random_Scaffold3579
LG34	3	LG34_random_Scaffold42540	LG34_random_Scaffold8068	LG34_random_Scaffold9034
LG35	2	LG35_random_Scaffold17731	LG35_random_Scaffold29510
LG36	1	LG36_random_Scaffold4128
LG37	7	LG37_random_Scaffold26396	LG37_random_Scaffold35738	LG37_random_Scaffold46485	LG37_random_Scaffold46641	LG37_random_Scaffold86718	LG37_random_Scaffold216	LG37_random_Scaffold1385
LG1i	4	LG1i_random_Scaffold17049	LG1i_random_Scaffold531653	LG1i_random_Scaffold7	LG1i_random_Scaffold9396
LG2i	2	LG2i_random_Scaffold18513	LG2i_random_Scaffold6131
LG3i	5	LG3i_random_Scaffold15782	LG3i_random_Scaffold24	LG3i_random_Scaffold478	LG3i_random_Scaffold710	LG3i_random_Scaffold4252
LG4i	2	LG4i_random_Scaffold22	LG4i_random_Scaffold314
LG5i	1	LG5i_random_Scaffold95
LG6i	2	LG6i_random_Scaffold941	LG6i_random_Scaffold6510
LG7i	3	LG7i_random_Scaffold19596	LG7i_random_Scaffold37406	LG7i_random_Scaffold549450
LG8i	1	LG8i_random_Scaffold101
LG9i	13	LG9i_random_Scaffold23050	LG9i_random_Scaffold543632	LG9i_random_Scaffold548208	LG9i_random_Scaffold565324	LG9i_random_Scaffold194	LG9i_random_Scaffold325	LG9i_random_Scaffold681	LG9i_random_Scaffold712
LG10i	2	LG10i_random_Scaffold1146	LG10i_random_Scaffold4814
LG11i	1	LG11i_random_Scaffold543657
LG12i	2	LG12i_random_Scaffold1947	LG12i_random_Scaffold8954
LG13i	3	LG13i_random_Scaffold539144	LG13i_random_Scaffold4839	LG13i_random_Scaffold5170
LG14i	3	LG14i_random_Scaffold549495	LG14i_random_Scaffold367	LG14i_random_Scaffold5921
LG15i	2	LG15i_random_Scaffold857	LG15i_random_Scaffold1250
LG16i	3	LG16i_random_Scaffold160260	LG16i_random_Scaffold158	LG16i_random_Scaffold213
LG17i	4	LG17i_random_Scaffold597	LG17i_random_Scaffold3252	LG17i_random_Scaffold6401	LG17i_random_Scaffold6439
LG18i	6	LG18i_random_Scaffold213467	LG18i_random_Scaffold554755	LG18i_random_Scaffold1305	LG18i_random_Scaffold2999	LG18i_random_Scaffold3165	LG18i_random_Scaffold6756
LG19i	1	LG19i_random_Scaffold3
LG20i	10	LG20i_random_Scaffold15860	LG20i_random_Scaffold161857	LG20i_random_Scaffold535291	LG20i_random_Scaffold651	LG20i_random_Scaffold745	LG20i_random_Scaffold824	LG20i_random_Scaffold1657	LG20i_random_Scaffold3077	LG20i_random_Scaffold6241	LG20i_random_Scaffold8437
LG21i	2	LG21i_random_Scaffold22278	LG21i_random_Scaffold3154
LG23i	2	LG23i_random_Scaffold475	LG23i_random_Scaffold6753
LG24i	3	LG24i_random_Scaffold152	LG24i_random_Scaffold934	LG24i_random_Scaffold1006
LG25i	2	LG25i_random_Scaffold555373	LG25i_random_Scaffold98
LG26i	4	LG26i_random_Scaffold18887	LG26i_random_Scaffold553220	LG26i_random_Scaffold472	LG26i_random_Scaffold8279
LG27i	2	LG27i_random_Scaffold537228	LG27i_random_Scaffold166
LG28i	9	LG28i_random_Scaffold532023	LG28i_random_Scaffold534711	LG28i_random_Scaffold210	LG28i_random_Scaffold401	LG28i_random_Scaffold608	LG28i_random_Scaffold864	LG28i_random_Scaffold1392	LG28i_random_Scaffold2188	LG28i_random_Scaffold9449
LG29i	3	LG29i_random_Scaffold644	LG29i_random_Scaffold3740	LG29i_random_Scaffold5172
LG30i	2	LG30i_random_Scaffold1736	LG30i_random_Scaffold1883
LG31i	4	LG31i_random_Scaffold27769	LG31i_random_Scaffold1599	LG31i_random_Scaffold2871	LG31i_random_Scaffold8217
LG32i	2	LG32i_random_Scaffold40440	LG32i_random_Scaffold5810
LG33i	8	LG33i_random_Scaffold1032	LG33i_random_Scaffold1781	LG33i_random_Scaffold2002	LG33i_random_Scaffold2404	LG33i_random_Scaffold2881	LG33i_random_Scaffold8351	LG33i_random_Scaffold9042
LG34i	1	LG34i_random_Scaffold5
LG35i	3	LG35i_random_Scaffold534370	LG35i_random_Scaffold9	LG35i_random_Scaffold1230
LG36i	2	LG36i_random_Scaffold18593	LG36i_random_Scaffold552
LG37i	2	LG37i_random_Scaffold541	LG37i_random_Scaffold4138
LG38i	2	LG38i_random_Scaffold3058	LG38i_random_Scaffold5851
LG39i	2	LG39i_random_Scaffold6266	LG39i_random_Scaffold7696
LG40i	4	LG40i_random_Scaffold28439	LG40i_random_Scaffold1050	LG40i_random_Scaffold2642	LG40i_random_Scaffold10814
LG41i	2	LG41i_random_Scaffold16185	LG41i_random_Scaffold11655
LG42i	2	LG42i_random_Scaffold551784	LG42i_random_Scaffold1147
LG43i	2	LG43i_random_Scaffold253274	LG43i_random_Scaffold9229
LG44i	3	LG44i_random_Scaffold46427	LG44i_random_Scaffold1473	LG44i_random_Scaffold2330
LG45i	2	LG45i_random_Scaffold44	LG45i_random_Scaffold535
LG46i	6	LG46i_random_Scaffold267	LG46i_random_Scaffold336	LG46i_random_Scaffold473	LG46i_random_Scaffold1829	LG46i_random_Scaffold4074	LG46i_random_Scaffold7245
LG47i	2	LG47i_random_Scaffold1241	LG47i_random_Scaffold3841
LG48i	3	LG48i_random_Scaffold205	LG48i_random_Scaffold305	LG48i_random_Scaffold435
LG49i	4	LG49i_random_Scaffold2098	LG49i_random_Scaffold2861	LG49i_random_Scaffold7454	LG49i_random_Scaffold13665
LG50i	2	LG50i_random_Scaffold525	LG50i_random_Scaffold1824
LG51i	1	LG51i_random_Scaffold12
LG52i	2	LG52i_random_Scaffold2341	LG52i_random_Scaffold4004
LG53i	1	LG53i_random_Scaffold203
LG54i	2	LG54i_random_Scaffold15864	LG54i_random_Scaffold1155
LG55i	3	LG55i_random_Scaffold2354	LG55i_random_Scaffold3499	LG55i_random_Scaffold5327
LG56i	2	LG56i_random_Scaffold19128	LG56i_random_Scaffold1850
LG57i	3	LG57i_random_Scaffold264952	LG57i_random_Scaffold2465	LG57i_random_Scaffold5494
LG58i	3	LG58i_random_Scaffold9438	LG58i_random_Scaffold693	LG58i_random_Scaffold1186
LG59i	2	LG59i_random_Scaffold20895	LG59i_random_Scaffold68276
LG60i	2	LG60i_random_Scaffold89961	LG60i_random_Scaffold1804
LG61i	2	LG61i_random_Scaffold21286	LG61i_random_Scaffold88710
LG62i	2	LG62i_random_Scaffold16243	LG62i_random_Scaffold6189
LG63i	2	LG63i_random_Scaffold170	LG63i_random_Scaffold7640
LG64i	2	LG64i_random_Scaffold547	LG64i_random_Scaffold559
LG65i	2	LG65i_random_Scaffold541124	LG65i_random_Scaffold155
LG66i	1	LG66i_random_Scaffold506
LG68i	12	LG68i_random_Scaffold6792	LG68i_random_Scaffold127	LG68i_random_Scaffold390	LG68i_random_Scaffold924	LG68i_random_Scaffold1347	LG68i_random_Scaffold1779	LG68i_random_Scaffold2669	LG68i_random_Scaffold2688	LG68i_random_Scaffold3583	LG68i_random_Scaffold5239	LG68i_random_Scaffold6471	LG68i_random_Scaffold9738
LG69i	4	LG69i_random_Scaffold30483	LG69i_random_Scaffold860	LG69i_random_Scaffold2257	LG69i_random_Scaffold9339
LG70i	2	LG70i_random_Scaffold107873	LG70i_random_Scaffold3713
LG71i	2	LG71i_random_Scaffold224	LG71i_random_Scaffold5953
LG72i	2	LG72i_random_Scaffold4890	LG72i_random_Scaffold7522
LG73i	14	LG73i_random_Scaffold52140	LG73i_random_Scaffold546801	LG73i_random_Scaffold558282	LG73i_random_Scaffold320	LG73i_random_Scaffold498	LG73i_random_Scaffold770	LG73i_random_Scaffold1048	LG73i_random_Scaffold2358	LG73i_random_Scaffold3021	LG73i_random_Scaffold4044	LG73i_random_Scaffold4767	LG73i_random_Scaffold5370	LG73i_random_Scaffold6873	LG73i_random_Scaffold11172
LG74i	4	LG74i_random_Scaffold19581	LG74i_random_Scaffold326	LG74i_random_Scaffold429	LG74i_random_Scaffold534
LG75i	2	LG75i_random_Scaffold544331	LG75i_random_Scaffold257
LG76i	2	LG76i_random_Scaffold1485	LG76i_random_Scaffold2429
LG77i	1	LG77i_random_Scaffold32369
LG78i	41	LG78i_random_Scaffold10791	LG78i_random_Scaffold548072	LG78i_random_Scaffold11	LG78i_random_Scaffold63	LG78i_random_Scaffold68	LG78i_random_Scaffold110	LG78i_random_Scaffold144	LG78i_random_Scaffold215	LG78i_random_Scaffold227	LG78i_random_Scaffold308	LG78i_random_Scaffold371	LG78i_random_Scaffold396	LG78i_random_Scaffold489	LG78i_random_Scaffold518	LG78i_random_Scaffold678	LG78i_random_Scaffold702	LG78i_random_Scaffold775	LG78i_random_Scaffold890	LG78i_random_Scaffold1042	LG78i_random_Scaffold1267	LG78i_random_Scaffold1307	LG78i_random_Scaffold1754	LG78i_random_Scaffold2168	LG78i_random_Scaffold2386	LG78i_random_Scaffold2575	LG78i_random_Scaffold2997	LG78i_random_Scaffold3297	LG78i_random_Scaffold3324	LG78i_random_Scaffold3534	LG78i_random_Scaffold4009	LG78i_random_Scaffold4418	LG78i_random_Scaffold4984	LG78i_random_Scaffold5728	LG78i_random_Scaffold6213	LG78i_random_Scaffold6652	LG78i_random_Scaffold8074	LG78i_random_Scaffold8286	LG78i_random_Scaffold8404	LG78i_random_Scaffold8538	LG78i_random_Scaffold8785	LG78i_random_Scaffold15725
LG79i	2	LG79i_random_Scaffold1315	LG79i_random_Scaffold1667
LG80i	2	LG80i_random_Scaffold35	LG80i_random_Scaffold289
LG81i	2	LG81i_random_Scaffold28441	LG81i_random_Scaffold84980
unplaced	330391	(-)
																																												LG78i_random_Scaffold5728	LG78i_random_Scaffold6213	LG78i_random_Scaffold6652	LG78i_random_Scaffold8074	LG78i_random_Scaffold8286
																																																	LG78i_random_Scaffold8404
[truncated: 62 more columns]
