# Supplementary material for: Whole genome analysis of a schistosomiasis-transmitting freshwater snail
Source: Nat Commun. 2017 May 16;8:15451. doi: 10.1038/ncomms15451 (PMC5440852; doi:10.1038/ncomms15451)
Supplement: Supplementary Data 3 — Proteome InterProscan annotation [file ncomms15451-s4.xls]

## Sheet: D3 Proteome Interproscan
Supplementary Data 3 Proteome InterProscan annotation
Computational Interproscan annotation of the protein sequences encompassed in the predicted proteome of B. glabrata.
Sequence identifiers (genemodel-PA) can be used to retrieve predicted amino acid sequences from Vectorbase (browse genome)
Null = no information
genemodel_id	length (AA)	database_name	database_entry	database_description	domain_match_start	domain_match_end	evalue	match_status	interpro_entry	interpro_entry_description	go_terms
BGLB000002-PA	566	Gene3D	G3DSA:3.30.412.10	no description	376	490	7.2e-31	T	NULL	NULL
BGLB000002-PA	566	HMMSmart	SM00999	Aerolysin toxin	194	500	0,00052	T	IPR005832	Aerolysin cytolytic toxin	Cellular Component: extracellular region (GO:0005576), Biological Process: pathogenesis (GO:0009405)
BGLB000002-PA	566	Seg	seg	seg	315	329	NA	?	NULL	NULL	(null)
BGLB000002-PA	566	superfamily	SSF56973	Aerolisin/ETX pore-forming domain	211	508	2.4e-17	T	NULL	NULL
BGLB000002-PA	566	HMMPfam	PF01117	Aerolysin	198	515	2.7e-46	T	IPR005830	Aerolysin/haemolysin/leukocidin toxin	Cellular Component: extracellular region (GO:0005576), Biological Process: pathogenesis (GO:0009405)
BGLB000004-PA	425	superfamily	SSF56973	Aerolisin/ETX pore-forming domain	183	386	6.8e-09	T	NULL	NULL
BGLB000004-PA	425	Gene3D	G3DSA:2.60.120.240	no description	192	250	0,00031	T	NULL	NULL
BGLB000004-PA	425	Gene3D	G3DSA:3.30.412.10	no description	251	367	4.2e-17	T	NULL	NULL
BGLB000004-PA	425	Seg	seg	seg	192	206	NA	?	NULL	NULL	(null)
BGLB000006-PA	433	superfamily	SSF52129	Caspase-like	68	402	1.5e-64	T	NULL	NULL
BGLB000006-PA	433	HMMSmart	SM00115	Caspase, interleukin-1 beta converting enzym	80	402	1.1e-50	T	IPR015917	Peptidase C14, caspase precursor p45, core	Biological Process: apoptotic process (GO:0006915), Molecular Function: cysteine-type peptidase activity (GO:0008234)
BGLB000006-PA	433	Gene3D	G3DSA:3.40.50.1460	no description	303	402	4.7e-72	T	NULL	NULL
BGLB000006-PA	433	Seg	seg	seg	38	53	NA	?	NULL	NULL	(null)
BGLB000006-PA	433	Seg	seg	seg	245	258	NA	?	NULL	NULL	(null)
BGLB000006-PA	433	Seg	seg	seg	296	311	NA	?	NULL	NULL	(null)
BGLB000006-PA	433	HMMPanther	PTHR10454	CASPASE RELATED	74	407	9.7e-65	T	IPR002398	Peptidase C14, caspase precursor p45	Molecular Function: cysteine-type endopeptidase activity (GO:0004197), Biological Process: proteolysis (GO:0006508)
BGLB000009-PA	385	superfamily	SSF56399	ADP-ribosylation	230	381	3.3e-20	T	NULL	NULL
BGLB000009-PA	385	Coil	coil	coiled-coil	126	168	NA	?	NULL	NULL	(null)
BGLB000009-PA	385	HMMPfam	PF10283	zf-CCHH	19	42	2.6e-12	T	IPR019406	Zinc finger, C2H2, APLF-like
BGLB000009-PA	385	HMMPfam	PF10283	zf-CCHH	75	98	6.3e-12	T	IPR019406	Zinc finger, C2H2, APLF-like
BGLB000009-PA	385	HMMPfam	PF00644	PARP	224	335	4.5e-09	T	IPR012317	Poly(ADP-ribose) polymerase, catalytic domain	Molecular Function: NAD+ ADP-ribosyltransferase activity (GO:0003950)
BGLB000009-PA	385	Seg	seg	seg	102	115	NA	?	NULL	NULL	(null)
BGLB000009-PA	385	Gene3D	G3DSA:3.90.228.10	no description	209	377	2.8e-21	T	NULL	NULL
BGLB000009-PA	385	HMMPanther	PTHR15447:SF3	PARP DOMAIN-CONTAINING PROTEIN	175	334	2.1e-42	T	NULL	NULL
BGLB000009-PA	385	HMMPanther	PTHR15447	POLY [ADP-RIBOSE] POLYMERASE	175	334	2.1e-42	T	NULL	NULL
BGLB000010-PA	573	superfamily	SSF56973	Aerolisin/ETX pore-forming domain	173	515	1.4e-26	T	NULL	NULL
BGLB000010-PA	573	HMMSmart	SM00999	Aerolysin toxin	184	544	9.5e-07	T	IPR005832	Aerolysin cytolytic toxin	Cellular Component: extracellular region (GO:0005576), Biological Process: pathogenesis (GO:0009405)
BGLB000010-PA	573	HMMPfam	PF01117	Aerolysin	185	533	3.1e-57	T	IPR005830	Aerolysin/haemolysin/leukocidin toxin	Cellular Component: extracellular region (GO:0005576), Biological Process: pathogenesis (GO:0009405)
BGLB000010-PA	573	Seg	seg	seg	354	375	NA	?	NULL	NULL	(null)
BGLB000010-PA	573	Gene3D	G3DSA:3.30.412.10	no description	374	492	7.6e-38	T	NULL	NULL
BGLB000011-PA	213	Seg	seg	seg	66	81	NA	?	NULL	NULL	(null)
BGLB000011-PA	213	Seg	seg	seg	100	107	NA	?	NULL	NULL	(null)
BGLB000011-PA	213	Seg	seg	seg	112	142	NA	?	NULL	NULL	(null)
BGLB000011-PA	213	Seg	seg	seg	146	155	NA	?	NULL	NULL	(null)
BGLB000011-PA	213	Seg	seg	seg	162	182	NA	?	NULL	NULL	(null)
BGLB000011-PA	213	Seg	seg	seg	201	213	NA	?	NULL	NULL	(null)
BGLB000011-PA	213	Coil	coil	coiled-coil	109	137	NA	?	NULL	NULL	(null)
BGLB000012-PA	102	superfamily	SSF52833	Thioredoxin-like	4	100	1.6e-30	T	IPR012336	Thioredoxin-like fold
BGLB000012-PA	102	Gene3D	G3DSA:3.40.30.10	no description	5	97	1.6e-30	T	IPR012336	Thioredoxin-like fold
BGLB000012-PA	102	HMMPanther	PTHR10438	THIOREDOXIN-RELATED	2	97	1.2e-34	T	IPR005746	Thioredoxin	Biological Process: glycerol ether metabolic process (GO:0006662), Molecular Function: electron carrier activity (GO:0009055), Molecular Function: protein disulfide oxidoreductase activity (GO:0015035), Biological Process: cell redox homeostasis (GO:0045454)
BGLB000013-PA	195	HMMPfam	PF00656	Peptidase_C14	11	185	3.6e-05	T	IPR011600	Peptidase C14, caspase catalytic	Molecular Function: cysteine-type endopeptidase activity (GO:0004197), Biological Process: proteolysis (GO:0006508)
BGLB000013-PA	195	HMMPanther	PTHR10454:SF28	CASPASE-1	12	192	7.8e-25	T	NULL	NULL
BGLB000013-PA	195	HMMPanther	PTHR10454	CASPASE RELATED	12	192	7.8e-25	T	IPR002398	Peptidase C14, caspase precursor p45	Molecular Function: cysteine-type endopeptidase activity (GO:0004197), Biological Process: proteolysis (GO:0006508)
BGLB000013-PA	195	superfamily	SSF52129	Caspase-like	11	187	1.9e-19	T	NULL	NULL
BGLB000013-PA	195	Gene3D	G3DSA:3.40.50.1460	no description	76	188	1.8e-23	T	NULL	NULL
BGLB000016-PA	571	Gene3D	G3DSA:3.30.412.10	no description	383	497	3.7e-31	T	NULL	NULL
BGLB000016-PA	571	HMMPfam	PF01117	Aerolysin	195	525	6.7e-43	T	IPR005830	Aerolysin/haemolysin/leukocidin toxin	Cellular Component: extracellular region (GO:0005576), Biological Process: pathogenesis (GO:0009405)
BGLB000016-PA	571	superfamily	SSF56973	Aerolisin/ETX pore-forming domain	193	478	1.1e-09	T	NULL	NULL
BGLB000016-PA	571	Seg	seg	seg	2	15	NA	?	NULL	NULL	(null)
BGLB000016-PA	571	Seg	seg	seg	318	339	NA	?	NULL	NULL	(null)
BGLB000016-PA	571	Seg	seg	seg	347	356	NA	?	NULL	NULL	(null)
BGLB000016-PA	571	HMMSmart	SM00999	Aerolysin toxin	190	529	0,00049	T	IPR005832	Aerolysin cytolytic toxin	Cellular Component: extracellular region (GO:0005576), Biological Process: pathogenesis (GO:0009405)
BGLB000017-PA	364	Seg	seg	seg	322	335	NA	?	NULL	NULL	(null)
BGLB000017-PA	364	HMMPfam	PF01918	Alba	79	118	1.6e-09	T	IPR002775	DNA/RNA-binding protein Alba-like	Molecular Function: nucleic acid binding (GO:0003676)
BGLB000017-PA	364	HMMPanther	PTHR13516	RIBONUCLEASE P 25KDA SUBUNIT-RELATED	77	136	2e-20	T	NULL	NULL
BGLB000017-PA	364	superfamily	SSF82704	AlbA-like	58	132	6e-11	T	NULL	NULL
BGLB000017-PA	364	superfamily	SSF56854	Bcl-2 inhibitors of programmed cell death	220	290	2.9e-10	T	NULL	NULL
BGLB000017-PA	364	Gene3D	G3DSA:3.30.110.20	no description	76	138	2.8e-09	T	NULL	NULL
BGLB000017-PA	364	Gene3D	G3DSA:1.10.437.10	no description	219	294	2.3e-12	T	NULL	NULL
BGLB000018-PA	610	superfamily	SSF57924	Inhibitor of apoptosis (IAP) repeat	335	469	1.6e-34	T	NULL	NULL
BGLB000018-PA	610	superfamily	SSF57924	Inhibitor of apoptosis (IAP) repeat	1	113	8.6e-25	T	NULL	NULL
BGLB000018-PA	610	superfamily	SSF57924	Inhibitor of apoptosis (IAP) repeat	248	326	1.4e-24	T	NULL	NULL
BGLB000018-PA	610	HMMSmart	SM00238	Baculoviral inhibition of apoptosis protein	7	84	2.4e-23	T	IPR001370	Baculoviral inhibition of apoptosis protein repeat	Cellular Component: intracellular (GO:0005622)
BGLB000018-PA	610	HMMSmart	SM00238	Baculoviral inhibition of apoptosis protein	256	327	3e-28	T	IPR001370	Baculoviral inhibition of apoptosis protein repeat	Cellular Component: intracellular (GO:0005622)
BGLB000018-PA	610	HMMSmart	SM00238	Baculoviral inhibition of apoptosis protein	343	414	4.1e-31	T	IPR001370	Baculoviral inhibition of apoptosis protein repeat	Cellular Component: intracellular (GO:0005622)
BGLB000018-PA	610	HMMPfam	PF00653	BIR	12	82	7.3e-19	T	IPR001370	Baculoviral inhibition of apoptosis protein repeat	Cellular Component: intracellular (GO:0005622)
BGLB000018-PA	610	HMMPfam	PF00653	BIR	261	326	1.5e-20	T	IPR001370	Baculoviral inhibition of apoptosis protein repeat	Cellular Component: intracellular (GO:0005622)
BGLB000018-PA	610	HMMPfam	PF00653	BIR	348	413	8.1e-24	T	IPR001370	Baculoviral inhibition of apoptosis protein repeat	Cellular Component: intracellular (GO:0005622)
BGLB000018-PA	610	Seg	seg	seg	150	165	NA	?	NULL	NULL	(null)
BGLB000018-PA	610	Seg	seg	seg	200	216	NA	?	NULL	NULL	(null)
BGLB000018-PA	610	Seg	seg	seg	579	595	NA	?	NULL	NULL	(null)
BGLB000018-PA	610	Gene3D	G3DSA:1.10.1170.10	no description	5	93	5e-22	T	IPR001370	Baculoviral inhibition of apoptosis protein repeat	Cellular Component: intracellular (GO:0005622)
BGLB000018-PA	610	Gene3D	G3DSA:1.10.1170.10	no description	238	327	1.1e-25	T	IPR001370	Baculoviral inhibition of apoptosis protein repeat	Cellular Component: intracellular (GO:0005622)
BGLB000018-PA	610	Gene3D	G3DSA:1.10.1170.10	no description	334	433	7.1e-35	T	IPR001370	Baculoviral inhibition of apoptosis protein repeat	Cellular Component: intracellular (GO:0005622)
BGLB000018-PA	610	HMMPanther	PTHR10044:SF80	BACULOVIRAL IAP REPEAT-CONTAINING PROTEIN 7-RELATED	6	573	2e-75	T	NULL	NULL
BGLB000018-PA	610	HMMPanther	PTHR10044	INHIBITOR OF APOPTOSIS	6	573	2e-75	T	NULL	NULL
BGLB000021-PA	421	Coil	coil	coiled-coil	356	419	NA	?	NULL	NULL	(null)
BGLB000021-PA	421	Seg	seg	seg	19	32	NA	?	NULL	NULL	(null)
BGLB000022-PA	717	Seg	seg	seg	29	42	NA	?	NULL	NULL	(null)
BGLB000023-PA	867	superfamily	SSF48239	Terpenoid cyclases/Protein prenyltransferases	824	867	1.1e-06	T	IPR008930	Terpenoid cyclases/protein prenyltransferase alpha-alpha toroid
BGLB000023-PA	867	HMMPfam	PF07703	A2M_N_2	512	633	1.3e-23	T	IPR011625	Alpha-2-macroglobulin, N-terminal 2
BGLB000023-PA	867	HMMPfam	PF00207	A2M	682	720	2.1e-08	T	IPR001599	Alpha-2-macroglobulin	Molecular Function: endopeptidase inhibitor activity (GO:0004866)
BGLB000023-PA	867	HMMPfam	PF10569	Thiol-ester_cl	850	867	8.7e-06	T	IPR019565	Alpha-2-macroglobulin, thiol-ester bond-forming
BGLB000023-PA	867	HMMPanther	PTHR11412	MACROGLOBULIN/COMPLEMENT	31	867	2.4e-97	T	NULL	NULL
BGLB000025-PA	491	Gene3D	G3DSA:2.40.180.10	no description	9	358	1.5e-173	T	IPR011614	Catalase core domain	Molecular Function: catalase activity (GO:0004096), Molecular Function: heme binding (GO:0020037), Biological Process: oxidation-reduction process (GO:0055114)
BGLB000025-PA	491	FPrintScan	PR00067	CATALASE	38	61	4.2e-61	T	IPR018028	Catalase, mono-functional, haem-containing	Molecular Function: catalase activity (GO:0004096), Biological Process: response to oxidative stress (GO:0006979), Molecular Function: heme binding (GO:0020037), Biological Process: oxidation-reduction process (GO:0055114)
BGLB000025-PA	491	FPrintScan	PR00067	CATALASE	101	119	4.2e-61	T	IPR018028	Catalase, mono-functional, haem-containing	Molecular Function: catalase activity (GO:0004096), Biological Process: response to oxidative stress (GO:0006979), Molecular Function: heme binding (GO:0020037), Biological Process: oxidation-reduction process (GO:0055114)
BGLB000025-PA	491	FPrintScan	PR00067	CATALASE	122	139	4.2e-61	T	IPR018028	Catalase, mono-functional, haem-containing	Molecular Function: catalase activity (GO:0004096), Biological Process: response to oxidative stress (GO:0006979), Molecular Function: heme binding (GO:0020037), Biological Process: oxidation-reduction process (GO:0055114)
BGLB000025-PA	491	FPrintScan	PR00067	CATALASE	289	316	4.2e-61	T	IPR018028	Catalase, mono-functional, haem-containing	Molecular Function: catalase activity (GO:0004096), Biological Process: response to oxidative stress (GO:0006979), Molecular Function: heme binding (GO:0020037), Biological Process: oxidation-reduction process (GO:0055114)
BGLB000025-PA	491	FPrintScan	PR00067	CATALASE	321	347	4.2e-61	T	IPR018028	Catalase, mono-functional, haem-containing	Molecular Function: catalase activity (GO:0004096), Biological Process: response to oxidative stress (GO:0006979), Molecular Function: heme binding (GO:0020037), Biological Process: oxidation-reduction process (GO:0055114)
BGLB000025-PA	491	HMMPfam	PF00199	Catalase	25	391	2.8e-176	T	IPR011614	Catalase core domain	Molecular Function: catalase activity (GO:0004096), Molecular Function: heme binding (GO:0020037), Biological Process: oxidation-reduction process (GO:0055114)
BGLB000025-PA	491	HMMPfam	PF06628	Catalase-rel	411	478	5.1e-22	T	IPR010582	Catalase immune-responsive domain
BGLB000025-PA	491	HMMPanther	PTHR11465:SF0	SUBFAMILY NOT NAMED	1	479	0	T	NULL	NULL
BGLB000025-PA	491	HMMPanther	PTHR11465	CATALASE	1	479	0	T	IPR018028	Catalase, mono-functional, haem-containing	Molecular Function: catalase activity (GO:0004096), Biological Process: response to oxidative stress (GO:0006979), Molecular Function: heme binding (GO:0020037), Biological Process: oxidation-reduction process (GO:0055114)
BGLB000025-PA	491	superfamily	SSF56634	Heme-dependent catalase-like	2	481	3e-202	T	IPR020835	Catalase-like domain	Molecular Function: heme binding (GO:0020037), Biological Process: oxidation-reduction process (GO:0055114)
BGLB000025-PA	491	HMMSmart	SM01060	no description	25	393	1.1e-265	T	IPR011614	Catalase core domain	Molecular Function: catalase activity (GO:0004096), Molecular Function: heme binding (GO:0020037), Biological Process: oxidation-reduction process (GO:0055114)
BGLB000026-PA	206	HMMPanther	PTHR11571	GLUTATHIONE S-TRANSFERASE	2	205	5.2e-60	T	NULL	NULL
BGLB000026-PA	206	Gene3D	G3DSA:3.40.30.10	no description	5	87	2.8e-31	T	IPR012336	Thioredoxin-like fold
BGLB000026-PA	206	Gene3D	G3DSA:1.20.1050.10	no description	88	205	2.8e-22	T	IPR010987	Glutathione S-transferase, C-terminal-like
BGLB000026-PA	206	superfamily	SSF47616	Glutathione S-transferase (GST), C-terminal domain	80	206	8.2e-24	T	IPR010987	Glutathione S-transferase, C-terminal-like
BGLB000026-PA	206	superfamily	SSF52833	Thioredoxin-like	4	78	4.2e-21	T	IPR012336	Thioredoxin-like fold
BGLB000026-PA	206	HMMPfam	PF02798	GST_N	7	75	2.1e-15	T	IPR004045	Glutathione S-transferase, N-terminal	Molecular Function: protein binding (GO:0005515)
BGLB000026-PA	206	HMMPfam	PF00043	GST_C	109	183	4.5e-07	T	IPR004046	Glutathione S-transferase, C-terminal
BGLB000027-PA	128	Seg	seg	seg	8	17	NA	?	NULL	NULL	(null)
BGLB000028-PA	122	HMMPanther	PTHR12669	EUKARYOTIC TRANSLATION INITIATION FACTOR 4E-BINDING PROTEIN	1	122	9.5e-41	T	IPR008606	Eukaryotic translation initiation factor 4E binding	Molecular Function: eukaryotic initiation factor 4E binding (GO:0008190), Biological Process: negative regulation of translational initiation (GO:0045947)
BGLB000030-PA	203	HMMPfam	PF02798	GST_N	8	76	2e-12	T	IPR004045	Glutathione S-transferase, N-terminal	Molecular Function: protein binding (GO:0005515)
BGLB000030-PA	203	HMMPfam	PF00043	GST_C	102	188	2e-09	T	IPR004046	Glutathione S-transferase, C-terminal
BGLB000030-PA	203	HMMPanther	PTHR11571	GLUTATHIONE S-TRANSFERASE	6	202	3.4e-58	T	NULL	NULL
BGLB000030-PA	203	superfamily	SSF47616	Glutathione S-transferase (GST), C-terminal domain	80	203	1.3e-26	T	IPR010987	Glutathione S-transferase, C-terminal-like
BGLB000030-PA	203	superfamily	SSF52833	Thioredoxin-like	5	81	3e-18	T	IPR012336	Thioredoxin-like fold
BGLB000030-PA	203	Gene3D	G3DSA:3.40.30.10	no description	6	88	4.6e-32	T	IPR012336	Thioredoxin-like fold
BGLB000030-PA	203	Gene3D	G3DSA:1.20.1050.10	no description	89	203	3e-26	T	IPR010987	Glutathione S-transferase, C-terminal-like
BGLB000031-PA	685	superfamily	SSF48239	Terpenoid cyclases/Protein prenyltransferases	631	685	1.9e-12	T	IPR008930	Terpenoid cyclases/protein prenyltransferase alpha-alpha toroid
BGLB000031-PA	685	Gene3D	G3DSA:1.50.10.20	no description	632	685	3.7e-13	T	NULL	NULL
BGLB000031-PA	685	Seg	seg	seg	149	163	NA	?	NULL	NULL	(null)
BGLB000031-PA	685	HMMPanther	PTHR11412	MACROGLOBULIN/COMPLEMENT	173	685	9.8e-91	T	NULL	NULL
BGLB000032-PA	266	superfamily	SSF47616	Glutathione S-transferase (GST), C-terminal domain	96	228	1.2e-26	T	IPR010987	Glutathione S-transferase, C-terminal-like
BGLB000032-PA	266	superfamily	SSF52833	Thioredoxin-like	9	94	7e-25	T	IPR012336	Thioredoxin-like fold
BGLB000032-PA	266	Gene3D	G3DSA:3.40.30.10	no description	15	104	7.2e-32	T	IPR012336	Thioredoxin-like fold
BGLB000032-PA	266	Gene3D	G3DSA:1.20.1050.10	no description	105	212	2.9e-21	T	IPR010987	Glutathione S-transferase, C-terminal-like
BGLB000032-PA	266	Seg	seg	seg	32	41	NA	?	NULL	NULL	(null)
BGLB000032-PA	266	HMMPanther	PTHR11260:SF14	GLUTATHIONE-S-TRANSFERASE OMEGA	11	232	4.7e-52	T	NULL	NULL
BGLB000032-PA	266	HMMPanther	PTHR11260	GLUTATHIONE S-TRANSFERASE, GST, SUPERFAMILY, GST DOMAIN CONTAINING	11	232	4.7e-52	T	NULL	NULL
BGLB000033-PA	572	Seg	seg	seg	313	333	NA	?	NULL	NULL	(null)
BGLB000033-PA	572	HMMPfam	PF01117	Aerolysin	197	520	1e-48	T	IPR005830	Aerolysin/haemolysin/leukocidin toxin	Cellular Component: extracellular region (GO:0005576), Biological Process: pathogenesis (GO:0009405)
BGLB000033-PA	572	superfamily	SSF56973	Aerolisin/ETX pore-forming domain	206	539	3.9e-21	T	NULL	NULL
BGLB000033-PA	572	HMMSmart	SM00999	Aerolysin toxin	194	539	5.9e-06	T	IPR005832	Aerolysin cytolytic toxin	Cellular Component: extracellular region (GO:0005576), Biological Process: pathogenesis (GO:0009405)
BGLB000033-PA	572	Gene3D	G3DSA:3.30.412.10	no description	380	494	1.4e-32	T	NULL	NULL
BGLB000034-PA	691	HMMSmart	SM00015	Short calmodulin-binding motif containing co	10	32	9	T	IPR000048	IQ motif, EF-hand binding site	Molecular Function: protein binding (GO:0005515)
BGLB000034-PA	691	Seg	seg	seg	289	304	NA	?	NULL	NULL	(null)
BGLB000034-PA	691	Seg	seg	seg	407	422	NA	?	NULL	NULL	(null)
BGLB000034-PA	691	Seg	seg	seg	583	596	NA	?	NULL	NULL	(null)
BGLB000034-PA	691	Seg	seg	seg	620	636	NA	?	NULL	NULL	(null)
BGLB000034-PA	691	Seg	seg	seg	655	669	NA	?	NULL	NULL	(null)
BGLB000034-PA	691	Seg	seg	seg	679	691	NA	?	NULL	NULL	(null)
BGLB000034-PA	691	HMMPanther	PTHR10183:SF56	UNCHARACTERIZED	53	691	5.1e-154	T	NULL	NULL
BGLB000034-PA	691	HMMPanther	PTHR10183	CALPAIN	53	691	5.1e-154	T	NULL	NULL
BGLB000035-PA	162	FPrintScan	PR00068	CUZNDISMTASE	46	68	1.2e-24	T	IPR001424	Superoxide dismutase, copper/zinc binding domain	Biological Process: superoxide metabolic process (GO:0006801), Molecular Function: metal ion binding (GO:0046872), Biological Process: oxidation-reduction process (GO:0055114)
BGLB000035-PA	162	FPrintScan	PR00068	CUZNDISMTASE	133	159	1.2e-24	T	IPR001424	Superoxide dismutase, copper/zinc binding domain	Biological Process: superoxide metabolic process (GO:0006801), Molecular Function: metal ion binding (GO:0046872), Biological Process: oxidation-reduction process (GO:0055114)
BGLB000035-PA	162	HMMPfam	PF00080	Sod_Cu	4	158	3e-51	T	IPR001424	Superoxide dismutase, copper/zinc binding domain	Biological Process: superoxide metabolic process (GO:0006801), Molecular Function: metal ion binding (GO:0046872), Biological Process: oxidation-reduction process (GO:0055114)
BGLB000035-PA	162	HMMPanther	PTHR10003	SUPEROXIDE DISMUTASE [CU-ZN]-RELATED	1	161	6.4e-77	T	IPR024134	Superoxide dismutase (Cu/Zn) / chaperones	Biological Process: superoxide metabolic process (GO:0006801), Biological Process: oxidation-reduction process (GO:0055114)
BGLB000035-PA	162	superfamily	SSF49329	Cu,Zn superoxide dismutase-like	3	161	7.3e-55	T	IPR001424	Superoxide dismutase, copper/zinc binding domain	Biological Process: superoxide metabolic process (GO:0006801), Molecular Function: metal ion binding (GO:0046872), Biological Process: oxidation-reduction process (GO:0055114)
BGLB000035-PA	162	Gene3D	G3DSA:2.60.40.200	no description	12	160	5.9e-61	T	IPR001424	Superoxide dismutase, copper/zinc binding domain	Biological Process: superoxide metabolic process (GO:0006801), Molecular Function: metal ion binding (GO:0046872), Biological Process: oxidation-reduction process (GO:0055114)
BGLB000036-PA	320	Seg	seg	seg	39	62	NA	?	NULL	NULL	(null)
BGLB000036-PA	320	Seg	seg	seg	67	77	NA	?	NULL	NULL	(null)
BGLB000036-PA	320	Seg	seg	seg	94	118	NA	?	NULL	NULL	(null)
BGLB000036-PA	320	Seg	seg	seg	275	300	NA	?	NULL	NULL	(null)
BGLB000036-PA	320	Seg	seg	seg	306	319	NA	?	NULL	NULL	(null)
BGLB000037-PA	290	HMMPanther	PTHR10454	CASPASE RELATED	1	290	2.9e-29	T	IPR002398	Peptidase C14, caspase precursor p45	Molecular Function: cysteine-type endopeptidase activity (GO:0004197), Biological Process: proteolysis (GO:0006508)
BGLB000037-PA	290	Gene3D	G3DSA:3.40.50.1460	no description	6	71	7.3e-13	T	NULL	NULL
BGLB000037-PA	290	Gene3D	G3DSA:3.40.50.1460	no description	185	289	6.5e-27	T	NULL	NULL
BGLB000037-PA	290	FPrintScan	PR00376	IL1BCENZYME	14	27	6.2e-12	T	IPR015917	Peptidase C14, caspase precursor p45, core	Biological Process: apoptotic process (GO:0006915), Molecular Function: cysteine-type peptidase activity (GO:0008234)
BGLB000037-PA	290	FPrintScan	PR00376	IL1BCENZYME	32	50	6.2e-12	T	IPR015917	Peptidase C14, caspase precursor p45, core	Biological Process: apoptotic process (GO:0006915), Molecular Function: cysteine-type peptidase activity (GO:0008234)
BGLB000037-PA	290	FPrintScan	PR00376	IL1BCENZYME	50	68	6.2e-12	T	IPR015917	Peptidase C14, caspase precursor p45, core	Biological Process: apoptotic process (GO:0006915), Molecular Function: cysteine-type peptidase activity (GO:0008234)
BGLB000037-PA	290	FPrintScan	PR00376	IL1BCENZYME	209	220	6.2e-12	T	IPR015917	Peptidase C14, caspase precursor p45, core	Biological Process: apoptotic process (GO:0006915), Molecular Function: cysteine-type peptidase activity (GO:0008234)
BGLB000037-PA	290	HMMSmart	SM00115	Caspase, interleukin-1 beta converting enzym	7	288	1.7e-10	T	IPR015917	Peptidase C14, caspase precursor p45, core	Biological Process: apoptotic process (GO:0006915), Molecular Function: cysteine-type peptidase activity (GO:0008234)
BGLB000037-PA	290	superfamily	SSF52129	Caspase-like	6	287	2.8e-34	T	NULL	NULL
BGLB000037-PA	290	HMMPfam	PF00656	Peptidase_C14	16	70	4.7e-06	T	IPR011600	Peptidase C14, caspase catalytic	Molecular Function: cysteine-type endopeptidase activity (GO:0004197), Biological Process: proteolysis (GO:0006508)
BGLB000037-PA	290	HMMPfam	PF00656	Peptidase_C14	96	283	2.3e-12	T	IPR011600	Peptidase C14, caspase catalytic	Molecular Function: cysteine-type endopeptidase activity (GO:0004197), Biological Process: proteolysis (GO:0006508)
BGLB000038-PA	468	HMMPfam	PF00653	BIR	168	233	3e-14	T	IPR001370	Baculoviral inhibition of apoptosis protein repeat	Cellular Component: intracellular (GO:0005622)
BGLB000038-PA	468	HMMPfam	PF00653	BIR	377	441	2.4e-21	T	IPR001370	Baculoviral inhibition of apoptosis protein repeat	Cellular Component: intracellular (GO:0005622)
BGLB000038-PA	468	HMMPanther	PTHR10044:SF80	BACULOVIRAL IAP REPEAT-CONTAINING PROTEIN 7-RELATED	164	467	1.1e-48	T	NULL	NULL
BGLB000038-PA	468	HMMPanther	PTHR10044	INHIBITOR OF APOPTOSIS	164	467	1.1e-48	T	NULL	NULL
BGLB000038-PA	468	superfamily	SSF57924	Inhibitor of apoptosis (IAP) repeat	364	467	6e-31	T	NULL	NULL
BGLB000038-PA	468	superfamily	SSF57924	Inhibitor of apoptosis (IAP) repeat	159	261	5.1e-18	T	NULL	NULL
BGLB000038-PA	468	HMMSmart	SM00238	Baculoviral inhibition of apoptosis protein	163	236	5.7e-15	T	IPR001370	Baculoviral inhibition of apoptosis protein repeat	Cellular Component: intracellular (GO:0005622)
BGLB000038-PA	468	HMMSmart	SM00238	Baculoviral inhibition of apoptosis protein	372	443	3.4e-30	T	IPR001370	Baculoviral inhibition of apoptosis protein repeat	Cellular Component: intracellular (GO:0005622)
BGLB000038-PA	468	Gene3D	G3DSA:1.10.1170.10	no description	162	239	1.1e-17	T	IPR001370	Baculoviral inhibition of apoptosis protein repeat	Cellular Component: intracellular (GO:0005622)
BGLB000038-PA	468	Gene3D	G3DSA:1.10.1170.10	no description	363	462	4.9e-32	T	IPR001370	Baculoviral inhibition of apoptosis protein repeat	Cellular Component: intracellular (GO:0005622)
BGLB000039-PA	358	HMMPanther	PTHR19384:SF5	NITRIC OXIDE SYNTHASE	1	313	1.6e-93	T	IPR026009	Nitric-oxide synthase	Molecular Function: nitric-oxide synthase activity (GO:0004517), Biological Process: nitric oxide biosynthetic process (GO:0006809)
BGLB000039-PA	358	HMMPanther	PTHR19384	FLAVODOXIN-RELATED	1	313	1.6e-93	T	NULL	NULL
BGLB000039-PA	358	Gene3D	G3DSA:2.40.30.10	no description	2	68	2.1e-19	T	NULL	NULL
BGLB000039-PA	358	Gene3D	G3DSA:3.40.50.80	no description	69	148	9.3e-28	T	NULL	NULL
BGLB000039-PA	358	Gene3D	G3DSA:2.40.30.10	no description	149	168	1.5e-06	T	NULL	NULL
BGLB000039-PA	358	Gene3D	G3DSA:3.40.50.80	no description	169	312	6.8e-45	T	NULL	NULL
BGLB000039-PA	358	Seg	seg	seg	29	42	NA	?	NULL	NULL	(null)
BGLB000039-PA	358	superfamily	SSF52343	Ferredoxin reductase-like, C-terminal NADP-linked domain	158	313	6.5e-40	T	NULL	NULL
BGLB000039-PA	358	superfamily	SSF52343	Ferredoxin reductase-like, C-terminal NADP-linked domain	69	155	1.7e-23	T	NULL	NULL
BGLB000039-PA	358	superfamily	SSF63380	Riboflavin synthase domain-like	1	86	1.3e-21	T	IPR017938	Riboflavin synthase-like beta-barrel	Molecular Function: oxidoreductase activity (GO:0016491), Biological Process: oxidation-reduction process (GO:0055114)
BGLB000039-PA	358	HMMPfam	PF00175	NAD_binding_1	82	146	5.8e-10	T	IPR001433	Oxidoreductase FAD/NAD(P)-binding	Molecular Function: oxidoreductase activity (GO:0016491), Biological Process: oxidation-reduction process (GO:0055114)
BGLB000039-PA	358	HMMPfam	PF00175	NAD_binding_1	171	275	2.2e-11	T	IPR001433	Oxidoreductase FAD/NAD(P)-binding	Molecular Function: oxidoreductase activity (GO:0016491), Biological Process: oxidation-reduction process (GO:0055114)
BGLB000039-PA	358	HMMPfam	PF00667	FAD_binding_1	3	68	2.1e-19	T	IPR003097	FAD-binding, type 1	Molecular Function: oxidoreductase activity (GO:0016491), Biological Process: oxidation-reduction process (GO:0055114)
BGLB000040-PA	308	HMMPfam	PF01027	Bax1-I	1	198	8.4e-46	T	IPR006214	Bax inhibitor 1-related
BGLB000040-PA	308	Seg	seg	seg	95	109	NA	?	NULL	NULL	(null)
BGLB000040-PA	308	Seg	seg	seg	181	198	NA	?	NULL	NULL	(null)
BGLB000040-PA	308	HMMPanther	PTHR23291:SF10	Z-PROTEIN (S1R PROTEIN)	1	210	6.8e-87	T	NULL	NULL
BGLB000040-PA	308	HMMPanther	PTHR23291	BAX INHIBITOR-RELATED	1	210	6.8e-87	T	IPR006214	Bax inhibitor 1-related
BGLB000045-PA	155	superfamily	SSF52833	Thioredoxin-like	18	155	3.5e-24	T	IPR012336	Thioredoxin-like fold
BGLB000045-PA	155	HMMPfam	PF08534	Redoxin	22	148	6.2e-21	T	IPR013740	Redoxin	Molecular Function: oxidoreductase activity (GO:0016491)
BGLB000045-PA	155	Gene3D	G3DSA:3.40.30.10	no description	22	91	4.7e-24	T	IPR012336	Thioredoxin-like fold
BGLB000045-PA	155	Gene3D	G3DSA:3.40.30.10	no description	92	154	7.7e-17	T	IPR012336	Thioredoxin-like fold
BGLB000045-PA	155	HMMPanther	PTHR10430:SF5	PEROXIREDOXIN-5, MITOCHONDRIAL	23	153	9.7e-55	T	NULL	NULL
BGLB000045-PA	155	HMMPanther	PTHR10430	PEROXIREDOXIN	23	153	9.7e-55	T	NULL	NULL
BGLB000046-PA	506	HMMPanther	PTHR22912:SF23	THIOREDOXIN REDUCTASE 1, 2	2	505	6.1e-293	T	IPR006338	Thioredoxin/glutathione reductase selenoprotein	Molecular Function: thioredoxin-disulfide reductase activity (GO:0004791), Molecular Function: oxidoreductase activity, acting on a sulfur group of donors, NAD(P) as acceptor (GO:0016668), Biological Process: cell redox homeostasis (GO:0045454), Molecular Function: flavin adenine dinucleotide binding (GO:0050660), Molecular Function: NADP binding (GO:0050661), Biological Process: oxidation-reduct…
BGLB000046-PA	506	HMMPanther	PTHR22912	DISULFIDE OXIDOREDUCTASE	2	505	6.1e-293	T	NULL	NULL
BGLB000046-PA	506	Gene3D	G3DSA:3.40.30.10	no description	2	50	2.3e-13	T	IPR012336	Thioredoxin-like fold
BGLB000046-PA	506	Gene3D	G3DSA:3.50.50.60	no description	54	191	7.3e-34	T	NULL	NULL
BGLB000046-PA	506	Gene3D	G3DSA:3.50.50.60	no description	192	386	3.6e-40	T	NULL	NULL
BGLB000046-PA	506	Gene3D	G3DSA:3.30.390.30	no description	397	505	3e-36	T	IPR004099	Pyridine nucleotide-disulphide oxidoreductase, dimerisation	Cellular Component: cytoplasm (GO:0005737), Molecular Function: oxidoreductase activity (GO:0016491), Biological Process: cell redox homeostasis (GO:0045454), Molecular Function: flavin adenine dinucleotide binding (GO:0050660), Biological Process: oxidation-reduction process (GO:0055114)
BGLB000046-PA	506	FPrintScan	PR00411	PNDRDTASEI	59	81	2.7e-63	T	NULL	NULL
BGLB000046-PA	506	FPrintScan	PR00411	PNDRDTASEI	100	115	2.7e-63	T	NULL	NULL
BGLB000046-PA	506	FPrintScan	PR00411	PNDRDTASEI	185	194	2.7e-63	T	NULL	NULL
BGLB000046-PA	506	FPrintScan	PR00411	PNDRDTASEI	220	245	2.7e-63	T	NULL	NULL
BGLB000046-PA	506	FPrintScan	PR00411	PNDRDTASEI	312	326	2.7e-63	T	NULL	NULL
BGLB000046-PA	506	FPrintScan	PR00411	PNDRDTASEI	356	363	2.7e-63	T	NULL	NULL
BGLB000046-PA	506	FPrintScan	PR00411	PNDRDTASEI	394	415	2.7e-63	T	NULL	NULL
BGLB000046-PA	506	FPrintScan	PR00411	PNDRDTASEI	463	478	2.7e-63	T	NULL	NULL
BGLB000046-PA	506	FPrintScan	PR00411	PNDRDTASEI	485	505	2.7e-63	T	NULL	NULL
BGLB000046-PA	506	FPrintScan	PR00368	FADPNR	60	79	8.1e-26	T	IPR013027	FAD-dependent pyridine nucleotide-disulphide oxidoreductase	Biological Process: oxidation-reduction process (GO:0055114)
BGLB000046-PA	506	FPrintScan	PR00368	FADPNR	182	200	8.1e-26	T	IPR013027	FAD-dependent pyridine nucleotide-disulphide oxidoreductase	Biological Process: oxidation-reduction process (GO:0055114)
BGLB000046-PA	506	FPrintScan	PR00368	FADPNR	220	238	8.1e-26	T	IPR013027	FAD-dependent pyridine nucleotide-disulphide oxidoreductase	Biological Process: oxidation-reduction process (GO:0055114)
BGLB000046-PA	506	FPrintScan	PR00368	FADPNR	311	327	8.1e-26	T	IPR013027	FAD-dependent pyridine nucleotide-disulphide oxidoreductase	Biological Process: oxidation-reduction process (GO:0055114)
BGLB000046-PA	506	FPrintScan	PR00368	FADPNR	341	363	8.1e-26	T	IPR013027	FAD-dependent pyridine nucleotide-disulphide oxidoreductase	Biological Process: oxidation-reduction process (GO:0055114)
BGLB000046-PA	506	Seg	seg	seg	165	176	NA	?	NULL	NULL	(null)
BGLB000046-PA	506	HMMTigr	TIGR01438	TGR: thioredoxin and glutathione reductase	56	505	1.1e-208	T	IPR006338	Thioredoxin/glutathione reductase selenoprotein	Molecular Function: thioredoxin-disulfide reductase activity (GO:0004791), Molecular Function: oxidoreductase activity, acting on a sulfur group of donors, NAD(P) as acceptor (GO:0016668), Biological Process: cell redox homeostasis (GO:0045454), Molecular Function: flavin adenine dinucleotide binding (GO:0050660), Molecular Function: NADP binding (GO:0050661), Biological Process: oxidation-reduct…
BGLB000046-PA	506	superfamily	SSF51905	FAD/NAD(P)-binding domain	50	418	6.2e-43	T	NULL	NULL
BGLB000046-PA	506	superfamily	SSF55424	FAD/NAD-linked reductases, dimerisation (C-terminal) domain	395	505	3.8e-28	T	IPR016156	FAD/NAD-linked reductase, dimerisation	Molecular Function: oxidoreductase activity (GO:0016491), Molecular Function: flavin adenine dinucleotide binding (GO:0050660), Biological Process: oxidation-reduction process (GO:0055114)
BGLB000046-PA	506	superfamily	SSF52833	Thioredoxin-like	2	54	2.5e-11	T	IPR012336	Thioredoxin-like fold
BGLB000046-PA	506	HMMPfam	PF07992	Pyr_redox_2	59	364	6.4e-38	T	IPR023753	Pyridine nucleotide-disulphide oxidoreductase, FAD/NAD(P)-binding domain	Molecular Function: oxidoreductase activity (GO:0016491), Biological Process: oxidation-reduction process (GO:0055114)
BGLB000046-PA	506	HMMPfam	PF02852	Pyr_redox_dim	398	505	6.8e-29	T	IPR004099	Pyridine nucleotide-disulphide oxidoreductase, dimerisation	Cellular Component: cytoplasm (GO:0005737), Molecular Function: oxidoreductase activity (GO:0016491), Biological Process: cell redox homeostasis (GO:0045454), Molecular Function: flavin adenine dinucleotide binding (GO:0050660), Biological Process: oxidation-reduction process (GO:0055114)
BGLB000046-PA	506	HMMPfam	PF00462	Glutaredoxin	4	27	0,00016	T	IPR002109	Glutaredoxin	Molecular Function: electron carrier activity (GO:0009055), Molecular Function: protein disulfide oxidoreductase activity (GO:0015035), Biological Process: cell redox homeostasis (GO:0045454)
BGLB000048-PA	182	superfamily	SSF52129	Caspase-like	1	181	3e-52	T	NULL	NULL
BGLB000048-PA	182	HMMSmart	SM00115	Caspase, interleukin-1 beta converting enzym	8	182	6.1e-21	T	IPR015917	Peptidase C14, caspase precursor p45, core	Biological Process: apoptotic process (GO:0006915), Molecular Function: cysteine-type peptidase activity (GO:0008234)
BGLB000048-PA	182	FPrintScan	PR00376	IL1BCENZYME	15	28	4.3e-21	T	IPR015917	Peptidase C14, caspase precursor p45, core	Biological Process: apoptotic process (GO:0006915), Molecular Function: cysteine-type peptidase activity (GO:0008234)
BGLB000048-PA	182	FPrintScan	PR00376	IL1BCENZYME	35	53	4.3e-21	T	IPR015917	Peptidase C14, caspase precursor p45, core	Biological Process: apoptotic process (GO:0006915), Molecular Function: cysteine-type peptidase activity (GO:0008234)
BGLB000048-PA	182	FPrintScan	PR00376	IL1BCENZYME	88	96	4.3e-21	T	IPR015917	Peptidase C14, caspase precursor p45, core	Biological Process: apoptotic process (GO:0006915), Molecular Function: cysteine-type peptidase activity (GO:0008234)
BGLB000048-PA	182	FPrintScan	PR00376	IL1BCENZYME	122	140	4.3e-21	T	IPR015917	Peptidase C14, caspase precursor p45, core	Biological Process: apoptotic process (GO:0006915), Molecular Function: cysteine-type peptidase activity (GO:0008234)
BGLB000048-PA	182	HMMPfam	PF00656	Peptidase_C14	18	148	6.2e-23	T	IPR011600	Peptidase C14, caspase catalytic	Molecular Function: cysteine-type endopeptidase activity (GO:0004197), Biological Process: proteolysis (GO:0006508)
BGLB000048-PA	182	Gene3D	G3DSA:3.40.50.1460	no description	4	181	4.7e-58	T	NULL	NULL
BGLB000048-PA	182	HMMPanther	PTHR10454	CASPASE RELATED	7	181	7e-65	T	IPR002398	Peptidase C14, caspase precursor p45	Molecular Function: cysteine-type endopeptidase activity (GO:0004197), Biological Process: proteolysis (GO:0006508)
BGLB000049-PA	960	Coil	coil	coiled-coil	623	644	NA	?	NULL	NULL	(null)
BGLB000049-PA	960	Seg	seg	seg	448	461	NA	?	NULL	NULL	(null)
BGLB000049-PA	960	Seg	seg	seg	585	614	NA	?	NULL	NULL	(null)
BGLB000049-PA	960	Seg	seg	seg	621	673	NA	?	NULL	NULL	(null)
BGLB000049-PA	960	Seg	seg	seg	946	959	NA	?	NULL	NULL	(null)
BGLB000049-PA	960	Gene3D	G3DSA:3.40.30.10	no description	825	870	0,00026	T	IPR012336	Thioredoxin-like fold
BGLB000049-PA	960	HMMPanther	PTHR15853:SF0	SUBFAMILY NOT NAMED	759	959	4e-30	T	NULL	NULL
BGLB000049-PA	960	HMMPanther	PTHR15853	THIOREDOXIN-RELATED	759	959	4e-30	T	NULL	NULL
BGLB000050-PA	174	superfamily	SSF52833	Thioredoxin-like	67	174	1e-33	T	IPR012336	Thioredoxin-like fold
BGLB000050-PA	174	Gene3D	G3DSA:3.40.30.10	no description	61	172	1.7e-27	T	IPR012336	Thioredoxin-like fold
BGLB000050-PA	174	HMMPanther	PTHR10438:SF13	THIOREDOXIN M(MITOCHONDRIAL)-TYPE	16	172	1.4e-53	T	NULL	NULL
BGLB000050-PA	174	HMMPanther	PTHR10438	THIOREDOXIN-RELATED	16	172	1.4e-53	T	IPR005746	Thioredoxin	Biological Process: glycerol ether metabolic process (GO:0006662), Molecular Function: electron carrier activity (GO:0009055), Molecular Function: protein disulfide oxidoreductase activity (GO:0015035), Biological Process: cell redox homeostasis (GO:0045454)
BGLB000053-PA	1360	HMMPanther	PTHR19134:SF75	RECEPTOR PROTEIN-TYROSINE PHOSPHATASE 10D	509	1341	4.2e-110	T	NULL	NULL
BGLB000053-PA	1360	HMMPanther	PTHR19134	PROTEIN-TYROSINE PHOSPHATASE	509	1341	4.2e-110	T	NULL	NULL
BGLB000053-PA	1360	Gene3D	G3DSA:2.60.40.10	no description	231	306	6.9e-09	T	IPR013783	Immunoglobulin-like fold
BGLB000053-PA	1360	Gene3D	G3DSA:2.60.40.10	no description	324	410	3e-08	T	IPR013783	Immunoglobulin-like fold
BGLB000053-PA	1360	Gene3D	G3DSA:2.60.40.10	no description	508	605	2.4e-10	T	IPR013783	Immunoglobulin-like fold
BGLB000053-PA	1360	Gene3D	G3DSA:3.90.190.10	no description	1151	1342	2.5e-74	T	NULL	NULL
BGLB000053-PA	1360	FPrintScan	PR00700	PRTYPHPHTASE	1168	1188	6.4e-29	T	IPR000242	Protein-tyrosine phosphatase, receptor/non-receptor type	Molecular Function: protein tyrosine phosphatase activity (GO:0004725), Biological Process: protein dephosphorylation (GO:0006470)
BGLB000053-PA	1360	FPrintScan	PR00700	PRTYPHPHTASE	1251	1268	6.4e-29	T	IPR000242	Protein-tyrosine phosphatase, receptor/non-receptor type	Molecular Function: protein tyrosine phosphatase activity (GO:0004725), Biological Process: protein dephosphorylation (GO:0006470)
BGLB000053-PA	1360	FPrintScan	PR00700	PRTYPHPHTASE	1290	1308	6.4e-29	T	IPR000242	Protein-tyrosine phosphatase, receptor/non-receptor type	Molecular Function: protein tyrosine phosphatase activity (GO:0004725), Biological Process: protein dephosphorylation (GO:0006470)
BGLB000053-PA	1360	FPrintScan	PR00700	PRTYPHPHTASE	1321	1336	6.4e-29	T	IPR000242	Protein-tyrosine phosphatase, receptor/non-receptor type	Molecular Function: protein tyrosine phosphatase activity (GO:0004725), Biological Process: protein dephosphorylation (GO:0006470)
BGLB000053-PA	1360	HMMSmart	SM00060	Fibronectin type	48	119	87	T	IPR003961	Fibronectin, type III	Molecular Function: protein binding (GO:0005515)
BGLB000053-PA	1360	HMMSmart	SM00060	Fibronectin type	130	197	140	T	IPR003961	Fibronectin, type III	Molecular Function: protein binding (GO:0005515)
BGLB000053-PA	1360	HMMSmart	SM00060	Fibronectin type	234	310	8.7e-05	T	IPR003961	Fibronectin, type III	Molecular Function: protein binding (GO:0005515)
BGLB000053-PA	1360	HMMSmart	SM00060	Fibronectin type	327	411	3e-06	T	IPR003961	Fibronectin, type III	Molecular Function: protein binding (GO:0005515)
BGLB000053-PA	1360	HMMSmart	SM00060	Fibronectin type	509	588	5e-08	T	IPR003961	Fibronectin, type III	Molecular Function: protein binding (GO:0005515)
BGLB000053-PA	1360	HMMSmart	SM00060	Fibronectin type	599	683	2,3	T	IPR003961	Fibronectin, type III	Molecular Function: protein binding (GO:0005515)
BGLB000053-PA	1360	HMMSmart	SM00060	Fibronectin type	703	782	2,9	T	IPR003961	Fibronectin, type III	Molecular Function: protein binding (GO:0005515)
BGLB000053-PA	1360	HMMSmart	SM00060	Fibronectin type	791	871	2,9	T	IPR003961	Fibronectin, type III	Molecular Function: protein binding (GO:0005515)
BGLB000053-PA	1360	HMMSmart	SM00060	Fibronectin type	920	1060	100	T	IPR003961	Fibronectin, type III	Molecular Function: protein binding (GO:0005515)
BGLB000053-PA	1360	HMMSmart	SM00194	Protein tyrosine phosphatase, catalytic do	1105	1351	1.2e-68	T	IPR000242	Protein-tyrosine phosphatase, receptor/non-receptor type	Molecular Function: protein tyrosine phosphatase activity (GO:0004725), Biological Process: protein dephosphorylation (GO:0006470)
BGLB000053-PA	1360	HMMSmart	SM00404	Protein tyrosine phosphatase, catalytic do	1252	1354	2.2e-28	T	IPR003595	Protein-tyrosine phosphatase, catalytic
BGLB000053-PA	1360	Seg	seg	seg	207	218	NA	?	NULL	NULL	(null)
BGLB000053-PA	1360	Seg	seg	seg	239	250	NA	?	NULL	NULL	(null)
BGLB000053-PA	1360	Seg	seg	seg	609	619	NA	?	NULL	NULL	(null)
BGLB000053-PA	1360	Seg	seg	seg	712	726	NA	?	NULL	NULL	(null)
BGLB000053-PA	1360	Seg	seg	seg	799	810	NA	?	NULL	NULL	(null)
BGLB000053-PA	1360	Seg	seg	seg	1081	1106	NA	?	NULL	NULL	(null)
BGLB000053-PA	1360	superfamily	SSF52799	(Phosphotyrosine protein) phosphatases II	1131	1341	1.9e-75	T	NULL	NULL
BGLB000053-PA	1360	superfamily	SSF49265	Fibronectin type III	231	320	2.4e-14	T	IPR003961	Fibronectin, type III	Molecular Function: protein binding (GO:0005515)
BGLB000053-PA	1360	superfamily	SSF49265	Fibronectin type III	507	599	2.6e-13	T	IPR003961	Fibronectin, type III	Molecular Function: protein binding (GO:0005515)
BGLB000053-PA	1360	superfamily	SSF49265	Fibronectin type III	324	410	2.2e-12	T	IPR003961	Fibronectin, type III	Molecular Function: protein binding (GO:0005515)
BGLB000053-PA	1360	superfamily	SSF49265	Fibronectin type III	599	693	5e-08	T	IPR003961	Fibronectin, type III	Molecular Function: protein binding (GO:0005515)
BGLB000053-PA	1360	superfamily	SSF49265	Fibronectin type III	711	791	0,00013	T	IPR003961	Fibronectin, type III	Molecular Function: protein binding (GO:0005515)
BGLB000053-PA	1360	superfamily	SSF49265	Fibronectin type III	5	52	0,00016	T	IPR003961	Fibronectin, type III	Molecular Function: protein binding (GO:0005515)
BGLB000053-PA	1360	superfamily	SSF49265	Fibronectin type III	791	886	0,00027	T	IPR003961	Fibronectin, type III	Molecular Function: protein binding (GO:0005515)
BGLB000053-PA	1360	superfamily	SSF49265	Fibronectin type III	127	188	11	T	IPR003961	Fibronectin, type III	Molecular Function: protein binding (GO:0005515)
BGLB000053-PA	1360	superfamily	SSF49265	Fibronectin type III	85	134	19	T	IPR003961	Fibronectin, type III	Molecular Function: protein binding (GO:0005515)
BGLB000053-PA	1360	HMMPfam	PF00102	Y_phosphatase	1156	1341	2.4e-61	T	IPR000242	Protein-tyrosine phosphatase, receptor/non-receptor type	Molecular Function: protein tyrosine phosphatase activity (GO:0004725), Biological Process: protein dephosphorylation (GO:0006470)
BGLB000053-PA	1360	HMMPfam	PF00041	fn3	238	306	8e-10	T	IPR003961	Fibronectin, type III	Molecular Function: protein binding (GO:0005515)
BGLB000053-PA	1360	HMMPfam	PF00041	fn3	333	406	2.3e-08	T	IPR003961	Fibronectin, type III	Molecular Function: protein binding (GO:0005515)
BGLB000053-PA	1360	HMMPfam	PF00041	fn3	511	585	1.2e-08	T	IPR003961	Fibronectin, type III	Molecular Function: protein binding (GO:0005515)
BGLB000054-PA	1061	superfamily	SSF57924	Inhibitor of apoptosis (IAP) repeat	261	367	1.8e-30	T	NULL	NULL
BGLB000054-PA	1061	superfamily	SSF57924	Inhibitor of apoptosis (IAP) repeat	616	716	5.7e-12	T	NULL	NULL
BGLB000054-PA	1061	superfamily	SSF57924	Inhibitor of apoptosis (IAP) repeat	401	488	9.6e-12	T	NULL	NULL
BGLB000054-PA	1061	superfamily	SSF141571	Pentapeptide repeat-like	884	961	2.1e-07	T	NULL	NULL
BGLB000054-PA	1061	superfamily	SSF57924	Inhibitor of apoptosis (IAP) repeat	466	557	6.1e-07	T	NULL	NULL
BGLB000054-PA	1061	superfamily	SSF57924	Inhibitor of apoptosis (IAP) repeat	110	151	0,00043	T	NULL	NULL
BGLB000054-PA	1061	HMMSmart	SM00238	Baculoviral inhibition of apoptosis protein	267	338	1.8e-26	T	IPR001370	Baculoviral inhibition of apoptosis protein repeat	Cellular Component: intracellular (GO:0005622)
BGLB000054-PA	1061	HMMSmart	SM00238	Baculoviral inhibition of apoptosis protein	371	437	2.4e-06	T	IPR001370	Baculoviral inhibition of apoptosis protein repeat	Cellular Component: intracellular (GO:0005622)
BGLB000054-PA	1061	Gene3D	G3DSA:1.10.1170.10	no description	258	345	3.9e-30	T	IPR001370	Baculoviral inhibition of apoptosis protein repeat	Cellular Component: intracellular (GO:0005622)
BGLB000054-PA	1061	Gene3D	G3DSA:1.10.1170.10	no description	401	455	3.4e-10	T	IPR001370	Baculoviral inhibition of apoptosis protein repeat	Cellular Component: intracellular (GO:0005622)
BGLB000054-PA	1061	Gene3D	G3DSA:1.10.1170.10	no description	471	544	5.3e-05	T	IPR001370	Baculoviral inhibition of apoptosis protein repeat	Cellular Component: intracellular (GO:0005622)
BGLB000054-PA	1061	Gene3D	G3DSA:1.10.1170.10	no description	618	696	5.4e-10	T	IPR001370	Baculoviral inhibition of apoptosis protein repeat	Cellular Component: intracellular (GO:0005622)
BGLB000054-PA	1061	Seg	seg	seg	168	177	NA	?	NULL	NULL	(null)
BGLB000054-PA	1061	Seg	seg	seg	189	201	NA	?	NULL	NULL	(null)
BGLB000054-PA	1061	Seg	seg	seg	212	229	NA	?	NULL	NULL	(null)
BGLB000054-PA	1061	Seg	seg	seg	387	398	NA	?	NULL	NULL	(null)
BGLB000054-PA	1061	Seg	seg	seg	597	611	NA	?	NULL	NULL	(null)
BGLB000054-PA	1061	Seg	seg	seg	892	910	NA	?	NULL	NULL	(null)
BGLB000054-PA	1061	Seg	seg	seg	1008	1022	NA	?	NULL	NULL	(null)
BGLB000054-PA	1061	Seg	seg	seg	1029	1045	NA	?	NULL	NULL	(null)
BGLB000054-PA	1061	HMMPanther	PTHR10044	INHIBITOR OF APOPTOSIS	274	441	7.3e-34	T	NULL	NULL
BGLB000057-PA	1222	HMMPanther	PTHR11412:SF36	ALPHA-MACROGLOBULIN	10	982	3.6e-225	T	NULL	NULL
BGLB000057-PA	1222	HMMPanther	PTHR11412	MACROGLOBULIN/COMPLEMENT	10	982	3.6e-225	T	NULL	NULL
BGLB000057-PA	1222	Gene3D	G3DSA:1.50.10.20	no description	757	986	6e-66	T	NULL	NULL
BGLB000057-PA	1222	Gene3D	G3DSA:2.60.40.690	no description	1003	1120	2e-14	T	IPR009048	Alpha-macroglobulin, receptor-binding	Cellular Component: extracellular region (GO:0005576)
BGLB000057-PA	1222	Seg	seg	seg	941	954	NA	?	NULL	NULL	(null)
BGLB000057-PA	1222	superfamily	SSF48239	Terpenoid cyclases/Protein prenyltransferases	756	982	9.3e-48	T	IPR008930	Terpenoid cyclases/protein prenyltransferase alpha-alpha toroid
BGLB000057-PA	1222	superfamily	SSF49410	Alpha-macroglobulin receptor domain	1001	1120	8.6e-15	T	IPR009048	Alpha-macroglobulin, receptor-binding	Cellular Component: extracellular region (GO:0005576)
BGLB000057-PA	1222	HMMPfam	PF07678	A2M_comp	809	985	4e-41	T	IPR011626	A-macroglobulin complement component	Cellular Component: extracellular space (GO:0005615)
BGLB000057-PA	1222	HMMPfam	PF07703	A2M_N_2	275	423	1.9e-22	T	IPR011625	Alpha-2-macroglobulin, N-terminal 2
BGLB000057-PA	1222	HMMPfam	PF00207	A2M	567	646	2.8e-22	T	IPR001599	Alpha-2-macroglobulin	Molecular Function: endopeptidase inhibitor activity (GO:0004866)
BGLB000057-PA	1222	HMMPfam	PF01835	A2M_N	47	146	1.5e-13	T	IPR002890	Alpha-2-macroglobulin, N-terminal	Molecular Function: endopeptidase inhibitor activity (GO:0004866)
BGLB000057-PA	1222	HMMPfam	PF10569	Thiol-ester_cl	759	789	5.5e-15	T	IPR019565	Alpha-2-macroglobulin, thiol-ester bond-forming
BGLB000057-PA	1222	HMMPfam	PF07677	A2M_recep	1039	1123	4.3e-11	T	IPR009048	Alpha-macroglobulin, receptor-binding	Cellular Component: extracellular region (GO:0005576)
BGLB000060-PA	133	HMMPanther	PTHR12052:SF4	THIOREDOXIN-LIKE PROTEN 4A, 4B	2	126	4.1e-54	T	NULL	NULL
BGLB000060-PA	133	HMMPanther	PTHR12052	THIOREDOXIN-LIKE PROTEN 4A, 4B	2	126	4.1e-54	T	IPR004123	mRNA splicing factor, thioredoxin-like U5 snRNP	Cellular Component: spliceosomal complex (GO:0005681), Biological Process: mitosis (GO:0007067)
BGLB000060-PA	133	Gene3D	G3DSA:3.40.30.10	no description	1	126	1.6e-28	T	IPR012336	Thioredoxin-like fold
BGLB000060-PA	133	Seg	seg	seg	66	78	NA	?	NULL	NULL	(null)
BGLB000060-PA	133	superfamily	SSF52833	Thioredoxin-like	2	122	2.1e-10	T	IPR012336	Thioredoxin-like fold
BGLB000060-PA	133	HMMPfam	PF02966	DIM1	4	120	2.5e-27	T	IPR004123	mRNA splicing factor, thioredoxin-like U5 snRNP	Cellular Component: spliceosomal complex (GO:0005681), Biological Process: mitosis (GO:0007067)
BGLB000062-PA	948	superfamily	SSF49329	Cu,Zn superoxide dismutase-like	273	426	1.7e-28	T	IPR001424	Superoxide dismutase, copper/zinc binding domain	Biological Process: superoxide metabolic process (GO:0006801), Molecular Function: metal ion binding (GO:0046872), Biological Process: oxidation-reduction process (GO:0055114)
BGLB000062-PA	948	superfamily	SSF49329	Cu,Zn superoxide dismutase-like	571	703	5.7e-14	T	IPR001424	Superoxide dismutase, copper/zinc binding domain	Biological Process: superoxide metabolic process (GO:0006801), Molecular Function: metal ion binding (GO:0046872), Biological Process: oxidation-reduction process (GO:0055114)
BGLB000062-PA	948	superfamily	SSF49329	Cu,Zn superoxide dismutase-like	709	834	2.7e-10	T	IPR001424	Superoxide dismutase, copper/zinc binding domain	Biological Process: superoxide metabolic process (GO:0006801), Molecular Function: metal ion binding (GO:0046872), Biological Process: oxidation-reduction process (GO:0055114)
BGLB000062-PA	948	superfamily	SSF49329	Cu,Zn superoxide dismutase-like	431	572	1.8e-09	T	IPR001424	Superoxide dismutase, copper/zinc binding domain	Biological Process: superoxide metabolic process (GO:0006801), Molecular Function: metal ion binding (GO:0046872), Biological Process: oxidation-reduction process (GO:0055114)
BGLB000062-PA	948	superfamily	SSF49329	Cu,Zn superoxide dismutase-like	128	275	2.2e-09	T	IPR001424	Superoxide dismutase, copper/zinc binding domain	Biological Process: superoxide metabolic process (GO:0006801), Molecular Function: metal ion binding (GO:0046872), Biological Process: oxidation-reduction process (GO:0055114)
BGLB000062-PA	948	Gene3D	G3DSA:2.60.40.200	no description	128	270	5.3e-08	T	IPR001424	Superoxide dismutase, copper/zinc binding domain	Biological Process: superoxide metabolic process (GO:0006801), Molecular Function: metal ion binding (GO:0046872), Biological Process: oxidation-reduction process (GO:0055114)
BGLB000062-PA	948	Gene3D	G3DSA:2.60.40.200	no description	271	433	2.7e-32	T	IPR001424	Superoxide dismutase, copper/zinc binding domain	Biological Process: superoxide metabolic process (GO:0006801), Molecular Function: metal ion binding (GO:0046872), Biological Process: oxidation-reduction process (GO:0055114)
BGLB000062-PA	948	Gene3D	G3DSA:2.60.40.200	no description	434	557	1e-12	T	IPR001424	Superoxide dismutase, copper/zinc binding domain	Biological Process: superoxide metabolic process (GO:0006801), Molecular Function: metal ion binding (GO:0046872), Biological Process: oxidation-reduction process (GO:0055114)
BGLB000062-PA	948	Gene3D	G3DSA:2.60.40.200	no description	565	703	7e-14	T	IPR001424	Superoxide dismutase, copper/zinc binding domain	Biological Process: superoxide metabolic process (GO:0006801), Molecular Function: metal ion binding (GO:0046872), Biological Process: oxidation-reduction process (GO:0055114)
BGLB000062-PA	948	Gene3D	G3DSA:2.60.40.200	no description	742	834	7.7e-10	T	IPR001424	Superoxide dismutase, copper/zinc binding domain	Biological Process: superoxide metabolic process (GO:0006801), Molecular Function: metal ion binding (GO:0046872), Biological Process: oxidation-reduction process (GO:0055114)
BGLB000062-PA	948	Seg	seg	seg	864	882	NA	?	NULL	NULL	(null)
BGLB000062-PA	948	HMMPanther	PTHR20910	FAMILY NOT NAMED	240	595	4e-48	T	NULL	NULL
BGLB000064-PA	395	FPrintScan	PR00754	AEROLYSIN	27	49	3.3e-05	T	IPR005832	Aerolysin cytolytic toxin	Cellular Component: extracellular region (GO:0005576), Biological Process: pathogenesis (GO:0009405)
BGLB000064-PA	395	FPrintScan	PR00754	AEROLYSIN	226	249	3.3e-05	T	IPR005832	Aerolysin cytolytic toxin	Cellular Component: extracellular region (GO:0005576), Biological Process: pathogenesis (GO:0009405)
BGLB000064-PA	395	HMMPfam	PF01117	Aerolysin	10	345	2.6e-60	T	IPR005830	Aerolysin/haemolysin/leukocidin toxin	Cellular Component: extracellular region (GO:0005576), Biological Process: pathogenesis (GO:0009405)
BGLB000064-PA	395	superfamily	SSF56973	Aerolisin/ETX pore-forming domain	20	332	6.5e-20	T	NULL	NULL
BGLB000064-PA	395	HMMSmart	SM00999	Aerolysin toxin	10	356	2.9e-09	T	IPR005832	Aerolysin cytolytic toxin	Cellular Component: extracellular region (GO:0005576), Biological Process: pathogenesis (GO:0009405)
BGLB000064-PA	395	Gene3D	G3DSA:3.30.412.10	no description	196	314	2.6e-42	T	NULL	NULL
BGLB000066-PA	148	Gene3D	G3DSA:3.40.30.10	no description	11	147	3.7e-52	T	IPR012336	Thioredoxin-like fold
BGLB000066-PA	148	FPrintScan	PR01011	GLUTPROXDASE	57	73	2.3e-08	T	IPR000889	Glutathione peroxidase	Molecular Function: glutathione peroxidase activity (GO:0004602), Biological Process: response to oxidative stress (GO:0006979), Biological Process: oxidation-reduction process (GO:0055114)
BGLB000066-PA	148	FPrintScan	PR01011	GLUTPROXDASE	122	131	2.3e-08	T	IPR000889	Glutathione peroxidase	Molecular Function: glutathione peroxidase activity (GO:0004602), Biological Process: response to oxidative stress (GO:0006979), Biological Process: oxidation-reduction process (GO:0055114)
BGLB000066-PA	148	HMMPfam	PF00255	GSHPx	13	111	1.6e-31	T	IPR000889	Glutathione peroxidase	Molecular Function: glutathione peroxidase activity (GO:0004602), Biological Process: response to oxidative stress (GO:0006979), Biological Process: oxidation-reduction process (GO:0055114)
BGLB000066-PA	148	HMMPanther	PTHR11592:SF0	SUBFAMILY NOT NAMED	1	147	5.1e-62	T	NULL	NULL
BGLB000066-PA	148	HMMPanther	PTHR11592	GLUTATHIONE PEROXIDASE	1	147	5.1e-62	T	IPR000889	Glutathione peroxidase	Molecular Function: glutathione peroxidase activity (GO:0004602), Biological Process: response to oxidative stress (GO:0006979), Biological Process: oxidation-reduction process (GO:0055114)
BGLB000066-PA	148	superfamily	SSF52833	Thioredoxin-like	11	147	8.2e-42	T	IPR012336	Thioredoxin-like fold
BGLB000066-PA	148	HMMPIR	PIRSF000303	Glutathione peroxidase	1	147	2.4e-50	T	IPR000889	Glutathione peroxidase	Molecular Function: glutathione peroxidase activity (GO:0004602), Biological Process: response to oxidative stress (GO:0006979), Biological Process: oxidation-reduction process (GO:0055114)
BGLB000067-PA	414	superfamily	SSF56399	ADP-ribosylation	235	414	9.6e-40	T	NULL	NULL
BGLB000067-PA	414	superfamily	SSF117839	WWE domain	90	218	6.7e-09	T	NULL	NULL
BGLB000067-PA	414	HMMPfam	PF00644	PARP	238	414	6.6e-29	T	IPR012317	Poly(ADP-ribose) polymerase, catalytic domain	Molecular Function: NAD+ ADP-ribosyltransferase activity (GO:0003950)
BGLB000067-PA	414	HMMPfam	PF02825	WWE	147	197	4.1e-05	T	IPR004170	WWE domain
BGLB000067-PA	414	Gene3D	G3DSA:3.90.228.10	no description	238	414	2.7e-40	T	NULL	NULL
BGLB000067-PA	414	HMMPanther	PTHR14453:SF14	PARP14	140	414	1.1e-65	T	NULL	NULL
BGLB000067-PA	414	HMMPanther	PTHR14453	PARP/ZINC FINGER CCCH TYPE DOMAIN CONTAINING PROTEIN	140	414	1.1e-65	T	NULL	NULL
BGLB000068-PA	441	superfamily	SSF55394	Bactericidal permeability-increasing protein, BPI	1	198	3.1e-30	T	IPR017943	Bactericidal permeability-increasing protein, alpha/beta domain	Molecular Function: lipid binding (GO:0008289)
BGLB000068-PA	441	superfamily	SSF55394	Bactericidal permeability-increasing protein, BPI	199	438	3.1e-28	T	IPR017943	Bactericidal permeability-increasing protein, alpha/beta domain	Molecular Function: lipid binding (GO:0008289)
BGLB000068-PA	441	HMMSmart	SM00328	BPI/LBP/CETP N-terminal domain	1	214	8.8e-52	T	IPR017942	Lipid-binding serum glycoprotein, N-terminal	Molecular Function: lipid binding (GO:0008289)
BGLB000068-PA	441	HMMSmart	SM00329	BPI/LBP/CETP C-terminal domain	231	433	4.3e-05	T	IPR001124	Lipid-binding serum glycoprotein, C-terminal	Molecular Function: lipid binding (GO:0008289)
BGLB000068-PA	441	HMMPfam	PF02886	LBP_BPI_CETP_C	200	437	9e-25	T	IPR001124	Lipid-binding serum glycoprotein, C-terminal	Molecular Function: lipid binding (GO:0008289)
BGLB000068-PA	441	HMMPfam	PF01273	LBP_BPI_CETP	7	162	3.9e-09	T	IPR017942	Lipid-binding serum glycoprotein, N-terminal	Molecular Function: lipid binding (GO:0008289)
BGLB000068-PA	441	Seg	seg	seg	189	200	NA	?	NULL	NULL	(null)
BGLB000068-PA	441	Seg	seg	seg	222	234	NA	?	NULL	NULL	(null)
BGLB000068-PA	441	Seg	seg	seg	339	350	NA	?	NULL	NULL	(null)
BGLB000068-PA	441	Seg	seg	seg	407	420	NA	?	NULL	NULL	(null)
BGLB000068-PA	441	Gene3D	G3DSA:3.15.10.10	no description	2	168	9.4e-33	T	NULL	NULL
BGLB000068-PA	441	Gene3D	G3DSA:3.15.20.10	no description	169	437	1.1e-33	T	NULL	NULL
BGLB000068-PA	441	HMMPanther	PTHR10504	BACTERICIDAL PERMEABILITY-INCREASING (BPI) PROTEIN-RELATED	7	440	7.8e-38	T	NULL	NULL
BGLB000069-PA	1802	Seg	seg	seg	59	69	NA	?	NULL	NULL	(null)
BGLB000069-PA	1802	Seg	seg	seg	309	328	NA	?	NULL	NULL	(null)
BGLB000069-PA	1802	Seg	seg	seg	403	414	NA	?	NULL	NULL	(null)
BGLB000069-PA	1802	Seg	seg	seg	440	447	NA	?	NULL	NULL	(null)
BGLB000069-PA	1802	Seg	seg	seg	463	479	NA	?	NULL	NULL	(null)
BGLB000069-PA	1802	Seg	seg	seg	554	575	NA	?	NULL	NULL	(null)
BGLB000069-PA	1802	Seg	seg	seg	578	647	NA	?	NULL	NULL	(null)
BGLB000069-PA	1802	Seg	seg	seg	720	766	NA	?	NULL	NULL	(null)
BGLB000069-PA	1802	Seg	seg	seg	770	788	NA	?	NULL	NULL	(null)
BGLB000069-PA	1802	Seg	seg	seg	801	837	NA	?	NULL	NULL	(null)
BGLB000069-PA	1802	Seg	seg	seg	840	868	NA	?	NULL	NULL	(null)
BGLB000069-PA	1802	Seg	seg	seg	873	898	NA	?	NULL	NULL	(null)
BGLB000069-PA	1802	Seg	seg	seg	902	912	NA	?	NULL	NULL	(null)
BGLB000069-PA	1802	Seg	seg	seg	944	955	NA	?	NULL	NULL	(null)
BGLB000069-PA	1802	Seg	seg	seg	1021	1036	NA	?	NULL	NULL	(null)
BGLB000069-PA	1802	Seg	seg	seg	1151	1159	NA	?	NULL	NULL	(null)
BGLB000069-PA	1802	Seg	seg	seg	1173	1217	NA	?	NULL	NULL	(null)
BGLB000069-PA	1802	Seg	seg	seg	1273	1330	NA	?	NULL	NULL	(null)
BGLB000069-PA	1802	Seg	seg	seg	1346	1360	NA	?	NULL	NULL	(null)
BGLB000069-PA	1802	Seg	seg	seg	1376	1400	NA	?	NULL	NULL	(null)
BGLB000069-PA	1802	Seg	seg	seg	1526	1537	NA	?	NULL	NULL	(null)
BGLB000069-PA	1802	Seg	seg	seg	1545	1562	NA	?	NULL	NULL	(null)
BGLB000069-PA	1802	Seg	seg	seg	1604	1618	NA	?	NULL	NULL	(null)
BGLB000069-PA	1802	Seg	seg	seg	1624	1639	NA	?	NULL	NULL	(null)
BGLB000069-PA	1802	Seg	seg	seg	1643	1668	NA	?	NULL	NULL	(null)
BGLB000069-PA	1802	Seg	seg	seg	1670	1697	NA	?	NULL	NULL	(null)
BGLB000069-PA	1802	Seg	seg	seg	1708	1765	NA	?	NULL	NULL	(null)
BGLB000069-PA	1802	Seg	seg	seg	1774	1801	NA	?	NULL	NULL	(null)
BGLB000071-PA	374	HMMPanther	PTHR10044:SF80	BACULOVIRAL IAP REPEAT-CONTAINING PROTEIN 7-RELATED	23	351	1.5e-29	T	NULL	NULL
BGLB000071-PA	374	HMMPanther	PTHR10044	INHIBITOR OF APOPTOSIS	23	351	1.5e-29	T	NULL	NULL
BGLB000071-PA	374	Gene3D	G3DSA:1.10.1170.10	no description	21	106	3.6e-16	T	IPR001370	Baculoviral inhibition of apoptosis protein repeat	Cellular Component: intracellular (GO:0005622)
BGLB000071-PA	374	Gene3D	G3DSA:1.10.1170.10	no description	260	326	1.6e-15	T	IPR001370	Baculoviral inhibition of apoptosis protein repeat	Cellular Component: intracellular (GO:0005622)
BGLB000071-PA	374	HMMSmart	SM00238	Baculoviral inhibition of apoptosis protein	23	96	7e-09	T	IPR001370	Baculoviral inhibition of apoptosis protein repeat	Cellular Component: intracellular (GO:0005622)
BGLB000071-PA	374	HMMSmart	SM00238	Baculoviral inhibition of apoptosis protein	244	297	1.1e-13	T	IPR001370	Baculoviral inhibition of apoptosis protein repeat	Cellular Component: intracellular (GO:0005622)
BGLB000071-PA	374	superfamily	SSF57924	Inhibitor of apoptosis (IAP) repeat	236	348	6.2e-23	T	NULL	NULL
BGLB000071-PA	374	superfamily	SSF57924	Inhibitor of apoptosis (IAP) repeat	19	121	5.5e-18	T	NULL	NULL
BGLB000071-PA	374	HMMPfam	PF00653	BIR	28	94	5e-13	T	IPR001370	Baculoviral inhibition of apoptosis protein repeat	Cellular Component: intracellular (GO:0005622)
BGLB000071-PA	374	HMMPfam	PF00653	BIR	260	295	3.6e-10	T	IPR001370	Baculoviral inhibition of apoptosis protein repeat	Cellular Component: intracellular (GO:0005622)
BGLB000072-PA	216	Gene3D	G3DSA:1.10.287.990	no description	35	98	4e-27	T	NULL	NULL
BGLB000072-PA	216	FPrintScan	PR01703	MNSODISMTASE	21	32	1.2e-25	T	IPR001189	Manganese/iron superoxide dismutase	Molecular Function: superoxide dismutase activity (GO:0004784), Biological Process: superoxide metabolic process (GO:0006801), Molecular Function: metal ion binding (GO:0046872), Biological Process: oxidation-reduction process (GO:0055114)
BGLB000072-PA	216	FPrintScan	PR01703	MNSODISMTASE	42	55	1.2e-25	T	IPR001189	Manganese/iron superoxide dismutase	Molecular Function: superoxide dismutase activity (GO:0004784), Biological Process: superoxide metabolic process (GO:0006801), Molecular Function: metal ion binding (GO:0046872), Biological Process: oxidation-reduction process (GO:0055114)
BGLB000072-PA	216	FPrintScan	PR01703	MNSODISMTASE	81	94	1.2e-25	T	IPR001189	Manganese/iron superoxide dismutase	Molecular Function: superoxide dismutase activity (GO:0004784), Biological Process: superoxide metabolic process (GO:0006801), Molecular Function: metal ion binding (GO:0046872), Biological Process: oxidation-reduction process (GO:0055114)
BGLB000072-PA	216	FPrintScan	PR01703	MNSODISMTASE	134	142	1.2e-25	T	IPR001189	Manganese/iron superoxide dismutase	Molecular Function: superoxide dismutase activity (GO:0004784), Biological Process: superoxide metabolic process (GO:0006801), Molecular Function: metal ion binding (GO:0046872), Biological Process: oxidation-reduction process (GO:0055114)
BGLB000072-PA	216	FPrintScan	PR01703	MNSODISMTASE	173	185	1.2e-25	T	IPR001189	Manganese/iron superoxide dismutase	Molecular Function: superoxide dismutase activity (GO:0004784), Biological Process: superoxide metabolic process (GO:0006801), Molecular Function: metal ion binding (GO:0046872), Biological Process: oxidation-reduction process (GO:0055114)
BGLB000072-PA	216	HMMPfam	PF02777	Sod_Fe_C	103	208	5.2e-37	T	IPR019832	Manganese/iron superoxide dismutase, C-terminal	Molecular Function: superoxide dismutase activity (GO:0004784), Biological Process: superoxide metabolic process (GO:0006801), Molecular Function: metal ion binding (GO:0046872), Biological Process: oxidation-reduction process (GO:0055114)
BGLB000072-PA	216	HMMPfam	PF00081	Sod_Fe_N	17	98	1.3e-31	T	IPR019831	Manganese/iron superoxide dismutase, N-terminal	Molecular Function: superoxide dismutase activity (GO:0004784), Biological Process: superoxide metabolic process (GO:0006801), Molecular Function: metal ion binding (GO:0046872), Biological Process: oxidation-reduction process (GO:0055114)
BGLB000072-PA	216	HMMPanther	PTHR11404:SF5	SUPEROXIDE DISMUTASE [MN]	15	213	4.9e-124	T	NULL	NULL
BGLB000072-PA	216	HMMPanther	PTHR11404	SUPEROXIDE DISMUTASE 2	15	213	4.9e-124	T	IPR001189	Manganese/iron superoxide dismutase	Molecular Function: superoxide dismutase activity (GO:0004784), Biological Process: superoxide metabolic process (GO:0006801), Molecular Function: metal ion binding (GO:0046872), Biological Process: oxidation-reduction process (GO:0055114)
BGLB000072-PA	216	Coil	coil	coiled-coil	47	68	NA	?	NULL	NULL	(null)
BGLB000072-PA	216	superfamily	SSF54719	Fe,Mn superoxide dismutase (SOD), C-terminal domain	103	215	1.6e-39	T	IPR019832	Manganese/iron superoxide dismutase, C-terminal	Molecular Function: superoxide dismutase activity (GO:0004784), Biological Process: superoxide metabolic process (GO:0006801), Molecular Function: metal ion binding (GO:0046872), Biological Process: oxidation-reduction process (GO:0055114)
BGLB000072-PA	216	superfamily	SSF46609	Fe,Mn superoxide dismutase (SOD), N-terminal domain	5	99	1.2e-37	T	IPR019831	Manganese/iron superoxide dismutase, N-terminal	Molecular Function: superoxide dismutase activity (GO:0004784), Biological Process: superoxide metabolic process (GO:0006801), Molecular Function: metal ion binding (GO:0046872), Biological Process: oxidation-reduction process (GO:0055114)
BGLB000072-PA	216	HMMPIR	PIRSF000349	Superoxide dismutase, Mn/Fe specific	16	214	2.1e-94	T	IPR001189	Manganese/iron superoxide dismutase	Molecular Function: superoxide dismutase activity (GO:0004784), Biological Process: superoxide metabolic process (GO:0006801), Molecular Function: metal ion binding (GO:0046872), Biological Process: oxidation-reduction process (GO:0055114)
BGLB000074-PA	353	Coil	coil	coiled-coil	305	340	NA	?	NULL	NULL	(null)
BGLB000074-PA	353	Seg	seg	seg	323	334	NA	?	NULL	NULL	(null)
BGLB000074-PA	353	Gene3D	G3DSA:2.60.40.10	no description	152	268	0,00013	T	IPR013783	Immunoglobulin-like fold
BGLB000075-PA	186	HMMPanther	PTHR13952	U1 SMALL NUCLEAR RIBONUCLEOPROTEIN 70 KD	12	172	1e-71	T	NULL	NULL
BGLB000075-PA	186	Gene3D	G3DSA:3.30.70.330	no description	34	146	3.9e-22	T	IPR012677	Nucleotide-binding, alpha-beta plait	Molecular Function: nucleotide binding (GO:0000166)
BGLB000075-PA	186	HMMSmart	SM00360	RNA recognition motif	53	126	1.5e-20	T	IPR000504	RNA recognition motif domain	Molecular Function: nucleic acid binding (GO:0003676)
BGLB000075-PA	186	Seg	seg	seg	139	147	NA	?	NULL	NULL	(null)
BGLB000075-PA	186	superfamily	SSF54928	RNA-binding domain, RBD	50	162	4.3e-26	T	NULL	NULL
BGLB000075-PA	186	HMMPfam	PF00076	RRM_1	54	122	1.7e-17	T	IPR000504	RNA recognition motif domain	Molecular Function: nucleic acid binding (GO:0003676)
BGLB000078-PA	655	superfamily	SSF57924	Inhibitor of apoptosis (IAP) repeat	366	627	3.3e-38	T	NULL	NULL
BGLB000078-PA	655	superfamily	SSF57924	Inhibitor of apoptosis (IAP) repeat	23	129	6.3e-18	T	NULL	NULL
BGLB000078-PA	655	HMMSmart	SM00238	Baculoviral inhibition of apoptosis protein	33	106	2.6e-10	T	IPR001370	Baculoviral inhibition of apoptosis protein repeat	Cellular Component: intracellular (GO:0005622)
BGLB000078-PA	655	HMMSmart	SM00238	Baculoviral inhibition of apoptosis protein	374	445	1.3e-28	T	IPR001370	Baculoviral inhibition of apoptosis protein repeat	Cellular Component: intracellular (GO:0005622)
BGLB000078-PA	655	HMMSmart	SM00184	Ring finger	604	638	2.7e-05	T	IPR001841	Zinc finger, RING-type	Molecular Function: protein binding (GO:0005515), Molecular Function: zinc ion binding (GO:0008270)
BGLB000078-PA	655	HMMPfam	PF00653	BIR	38	104	1.5e-14	T	IPR001370	Baculoviral inhibition of apoptosis protein repeat	Cellular Component: intracellular (GO:0005622)
BGLB000078-PA	655	HMMPfam	PF00653	BIR	379	443	6.3e-22	T	IPR001370	Baculoviral inhibition of apoptosis protein repeat	Cellular Component: intracellular (GO:0005622)
BGLB000078-PA	655	HMMPfam	PF13920	zf-C3HC4_3	603	644	8.9e-13	T	NULL	NULL
BGLB000078-PA	655	Seg	seg	seg	220	232	NA	?	NULL	NULL	(null)
BGLB000078-PA	655	Gene3D	G3DSA:1.10.1170.10	no description	35	127	1.3e-18	T	IPR001370	Baculoviral inhibition of apoptosis protein repeat	Cellular Component: intracellular (GO:0005622)
BGLB000078-PA	655	Gene3D	G3DSA:1.10.1170.10	no description	365	463	1.3e-31	T	IPR001370	Baculoviral inhibition of apoptosis protein repeat	Cellular Component: intracellular (GO:0005622)
BGLB000078-PA	655	Gene3D	G3DSA:3.30.40.10	no description	591	645	7.6e-10	T	IPR013083	Zinc finger, RING/FYVE/PHD-type
BGLB000078-PA	655	HMMPanther	PTHR10044:SF80	BACULOVIRAL IAP REPEAT-CONTAINING PROTEIN 7-RELATED	36	655	7.9e-71	T	NULL	NULL
BGLB000078-PA	655	HMMPanther	PTHR10044	INHIBITOR OF APOPTOSIS	36	655	7.9e-71	T	NULL	NULL
BGLB000079-PA	186	HMMPanther	PTHR11592:SF0	SUBFAMILY NOT NAMED	1	175	9.2e-70	T	NULL	NULL
BGLB000079-PA	186	HMMPanther	PTHR11592	GLUTATHIONE PEROXIDASE	1	175	9.2e-70	T	IPR000889	Glutathione peroxidase	Molecular Function: glutathione peroxidase activity (GO:0004602), Biological Process: response to oxidative stress (GO:0006979), Biological Process: oxidation-reduction process (GO:0055114)
BGLB000079-PA	186	HMMPIR	PIRSF000303	Glutathione peroxidase	1	170	7.1e-52	T	IPR000889	Glutathione peroxidase	Molecular Function: glutathione peroxidase activity (GO:0004602), Biological Process: response to oxidative stress (GO:0006979), Biological Process: oxidation-reduction process (GO:0055114)
BGLB000079-PA	186	Gene3D	G3DSA:3.40.30.10	no description	15	167	2e-51	T	IPR012336	Thioredoxin-like fold
BGLB000079-PA	186	FPrintScan	PR01011	GLUTPROXDASE	33	50	3.3e-18	T	IPR000889	Glutathione peroxidase	Molecular Function: glutathione peroxidase activity (GO:0004602), Biological Process: response to oxidative stress (GO:0006979), Biological Process: oxidation-reduction process (GO:0055114)
BGLB000079-PA	186	FPrintScan	PR01011	GLUTPROXDASE	70	86	3.3e-18	T	IPR000889	Glutathione peroxidase	Molecular Function: glutathione peroxidase activity (GO:0004602), Biological Process: response to oxidative stress (GO:0006979), Biological Process: oxidation-reduction process (GO:0055114)
BGLB000079-PA	186	FPrintScan	PR01011	GLUTPROXDASE	131	140	3.3e-18	T	IPR000889	Glutathione peroxidase	Molecular Function: glutathione peroxidase activity (GO:0004602), Biological Process: response to oxidative stress (GO:0006979), Biological Process: oxidation-reduction process (GO:0055114)
BGLB000079-PA	186	superfamily	SSF52833	Thioredoxin-like	13	168	2.4e-46	T	IPR012336	Thioredoxin-like fold
BGLB000079-PA	186	HMMPfam	PF00255	GSHPx	15	123	1.1e-32	T	IPR000889	Glutathione peroxidase	Molecular Function: glutathione peroxidase activity (GO:0004602), Biological Process: response to oxidative stress (GO:0006979), Biological Process: oxidation-reduction process (GO:0055114)
BGLB000081-PA	803	superfamily	SSF56399	ADP-ribosylation	624	803	5.1e-34	T	NULL	NULL
BGLB000081-PA	803	superfamily	SSF52949	Macro domain-like	307	460	9e-23	T	NULL	NULL
BGLB000081-PA	803	superfamily	SSF52949	Macro domain-like	112	294	2.3e-22	T	NULL	NULL
BGLB000081-PA	803	HMMSmart	SM00506	Appr-1"-p processing enzyme	112	259	1.1e-07	T	IPR002589	Appr-1-p processing
BGLB000081-PA	803	HMMSmart	SM00506	Appr-1"-p processing enzyme	313	427	18	T	IPR002589	Appr-1-p processing
BGLB000081-PA	803	Coil	coil	coiled-coil	216	237	NA	?	NULL	NULL	(null)
BGLB000081-PA	803	HMMPfam	PF00644	PARP	631	803	1.7e-23	T	IPR012317	Poly(ADP-ribose) polymerase, catalytic domain	Molecular Function: NAD+ ADP-ribosyltransferase activity (GO:0003950)
BGLB000081-PA	803	HMMPfam	PF01661	Macro	150	258	7e-12	T	IPR002589	Appr-1-p processing
BGLB000081-PA	803	HMMPfam	PF01661	Macro	331	417	2.7e-07	T	IPR002589	Appr-1-p processing
BGLB000081-PA	803	Seg	seg	seg	501	517	NA	?	NULL	NULL	(null)
BGLB000081-PA	803	Gene3D	G3DSA:3.40.220.10	no description	142	298	3.3e-22	T	NULL	NULL
BGLB000081-PA	803	Gene3D	G3DSA:3.40.220.10	no description	314	452	8.3e-15	T	NULL	NULL
BGLB000081-PA	803	Gene3D	G3DSA:3.90.228.10	no description	627	803	3.3e-35	T	NULL	NULL
BGLB000081-PA	803	HMMPanther	PTHR14453:SF14	PARP14	142	803	1.5e-89	T	NULL	NULL
BGLB000081-PA	803	HMMPanther	PTHR14453	PARP/ZINC FINGER CCCH TYPE DOMAIN CONTAINING PROTEIN	142	803	1.5e-89	T	NULL	NULL
BGLB000082-PA	228	HMMPanther	PTHR10044:SF80	BACULOVIRAL IAP REPEAT-CONTAINING PROTEIN 7-RELATED	12	228	4.6e-35	T	NULL	NULL
BGLB000082-PA	228	HMMPanther	PTHR10044	INHIBITOR OF APOPTOSIS	12	228	4.6e-35	T	NULL	NULL
BGLB000082-PA	228	Gene3D	G3DSA:1.10.1170.10	no description	170	203	2e-25	T	IPR001370	Baculoviral inhibition of apoptosis protein repeat	Cellular Component: intracellular (GO:0005622)
BGLB000082-PA	228	HMMSmart	SM00238	Baculoviral inhibition of apoptosis protein	5	51	9.7e-06	T	IPR001370	Baculoviral inhibition of apoptosis protein repeat	Cellular Component: intracellular (GO:0005622)
BGLB000082-PA	228	HMMSmart	SM00184	Ring finger	181	215	0,00039	T	IPR001841	Zinc finger, RING-type	Molecular Function: protein binding (GO:0005515), Molecular Function: zinc ion binding (GO:0008270)
BGLB000082-PA	228	superfamily	SSF57924	Inhibitor of apoptosis (IAP) repeat	5	204	4.9e-23	T	NULL	NULL
BGLB000082-PA	228	HMMPfam	PF13920	zf-C3HC4_3	178	220	1.7e-13	T	NULL	NULL
BGLB000082-PA	228	HMMPfam	PF00653	BIR	12	49	1.1e-10	T	IPR001370	Baculoviral inhibition of apoptosis protein repeat	Cellular Component: intracellular (GO:0005622)
BGLB000085-PA	225	Seg	seg	seg	2	9	NA	?	NULL	NULL	(null)
BGLB000085-PA	225	Seg	seg	seg	128	139	NA	?	NULL	NULL	(null)
BGLB000085-PA	225	Seg	seg	seg	162	170	NA	?	NULL	NULL	(null)
BGLB000085-PA	225	Seg	seg	seg	206	215	NA	?	NULL	NULL	(null)
BGLB000085-PA	225	HMMPfam	PF07678	A2M_comp	11	162	1.6e-14	T	IPR011626	A-macroglobulin complement component	Cellular Component: extracellular space (GO:0005615)
BGLB000085-PA	225	superfamily	SSF48239	Terpenoid cyclases/Protein prenyltransferases	11	161	1.4e-07	T	IPR008930	Terpenoid cyclases/protein prenyltransferase alpha-alpha toroid
BGLB000085-PA	225	Gene3D	G3DSA:1.50.10.20	no description	7	163	7.8e-15	T	NULL	NULL
BGLB000089-PA	352	HMMPanther	PTHR10044:SF80	BACULOVIRAL IAP REPEAT-CONTAINING PROTEIN 7-RELATED	89	352	1.4e-51	T	NULL	NULL
BGLB000089-PA	352	HMMPanther	PTHR10044	INHIBITOR OF APOPTOSIS	89	352	1.4e-51	T	NULL	NULL
BGLB000089-PA	352	Coil	coil	coiled-coil	259	280	NA	?	NULL	NULL	(null)
BGLB000089-PA	352	Gene3D	G3DSA:1.10.1170.10	no description	294	327	2.1e-40	T	IPR001370	Baculoviral inhibition of apoptosis protein repeat	Cellular Component: intracellular (GO:0005622)
BGLB000089-PA	352	HMMSmart	SM00238	Baculoviral inhibition of apoptosis protein	104	175	2.6e-31	T	IPR001370	Baculoviral inhibition of apoptosis protein repeat	Cellular Component: intracellular (GO:0005622)
BGLB000089-PA	352	HMMSmart	SM00184	Ring finger	305	339	0,00039	T	IPR001841	Zinc finger, RING-type	Molecular Function: protein binding (GO:0005515), Molecular Function: zinc ion binding (GO:0008270)
BGLB000089-PA	352	Seg	seg	seg	246	262	NA	?	NULL	NULL	(null)
BGLB000089-PA	352	superfamily	SSF57924	Inhibitor of apoptosis (IAP) repeat	96	328	9.4e-39	T	NULL	NULL
BGLB000089-PA	352	HMMPfam	PF00653	BIR	109	173	1.1e-21	T	IPR001370	Baculoviral inhibition of apoptosis protein repeat	Cellular Component: intracellular (GO:0005622)
BGLB000089-PA	352	HMMPfam	PF13920	zf-C3HC4_3	302	344	3.9e-13	T	NULL	NULL
BGLB000090-PA	776	HMMPanther	PTHR10504	BACTERICIDAL PERMEABILITY-INCREASING (BPI) PROTEIN-RELATED	226	622	2.7e-15	T	NULL	NULL
BGLB000090-PA	776	Coil	coil	coiled-coil	119	142	NA	?	NULL	NULL	(null)
BGLB000090-PA	776	Gene3D	G3DSA:3.15.20.10	no description	157	225	6.3e-35	T	NULL	NULL
BGLB000090-PA	776	Gene3D	G3DSA:3.15.10.10	no description	257	352	1.7e-07	T	NULL	NULL
BGLB000090-PA	776	Gene3D	G3DSA:3.15.20.10	no description	508	622	5.9e-18	T	NULL	NULL
BGLB000090-PA	776	Gene3D	G3DSA:3.15.20.10	no description	623	704	0,00014	T	NULL	NULL
BGLB000090-PA	776	Seg	seg	seg	114	147	NA	?	NULL	NULL	(null)
BGLB000090-PA	776	Seg	seg	seg	207	232	NA	?	NULL	NULL	(null)
BGLB000090-PA	776	Seg	seg	seg	373	507	NA	?	NULL	NULL	(null)
BGLB000090-PA	776	superfamily	SSF55394	Bactericidal permeability-increasing protein, BPI	51	220	9.1e-20	T	IPR017943	Bactericidal permeability-increasing protein, alpha/beta domain	Molecular Function: lipid binding (GO:0008289)
BGLB000090-PA	776	superfamily	SSF55394	Bactericidal permeability-increasing protein, BPI	530	705	2.1e-19	T	IPR017943	Bactericidal permeability-increasing protein, alpha/beta domain	Molecular Function: lipid binding (GO:0008289)
BGLB000090-PA	776	superfamily	SSF55394	Bactericidal permeability-increasing protein, BPI	224	353	3.3e-09	T	IPR017943	Bactericidal permeability-increasing protein, alpha/beta domain	Molecular Function: lipid binding (GO:0008289)
BGLB000090-PA	776	HMMPfam	PF02886	LBP_BPI_CETP_C	51	118	1.2e-08	T	IPR001124	Lipid-binding serum glycoprotein, C-terminal	Molecular Function: lipid binding (GO:0008289)
BGLB000090-PA	776	HMMPfam	PF02886	LBP_BPI_CETP_C	156	221	5e-06	T	IPR001124	Lipid-binding serum glycoprotein, C-terminal	Molecular Function: lipid binding (GO:0008289)
BGLB000092-PA	128	HMMPanther	PTHR10168	GLUTAREDOXIN	5	128	1.7e-35	T	NULL	NULL
BGLB000092-PA	128	Gene3D	G3DSA:3.40.30.10	no description	29	128	1.5e-34	T	IPR012336	Thioredoxin-like fold
BGLB000092-PA	128	FPrintScan	PR00160	GLUTAREDOXIN	43	61	3.3e-14	T	IPR014025	Glutaredoxin subgroup
BGLB000092-PA	128	FPrintScan	PR00160	GLUTAREDOXIN	88	101	3.3e-14	T	IPR014025	Glutaredoxin subgroup
BGLB000092-PA	128	FPrintScan	PR00160	GLUTAREDOXIN	102	115	3.3e-14	T	IPR014025	Glutaredoxin subgroup
BGLB000092-PA	128	HMMTigr	TIGR02180	GRX_euk: glutaredoxin	43	123	8.7e-29	T	IPR011899	Glutaredoxin, eukaryotic/virial	Biological Process: cell redox homeostasis (GO:0045454)
BGLB000092-PA	128	superfamily	SSF52833	Thioredoxin-like	30	128	8.6e-26	T	IPR012336	Thioredoxin-like fold
BGLB000092-PA	128	HMMPfam	PF00462	Glutaredoxin	43	105	7.7e-17	T	IPR002109	Glutaredoxin	Molecular Function: electron carrier activity (GO:0009055), Molecular Function: protein disulfide oxidoreductase activity (GO:0015035), Biological Process: cell redox homeostasis (GO:0045454)
BGLB000093-PA	468	Coil	coil	coiled-coil	49	70	NA	?	NULL	NULL	(null)
BGLB000093-PA	468	Coil	coil	coiled-coil	81	105	NA	?	NULL	NULL	(null)
BGLB000093-PA	468	Coil	coil	coiled-coil	122	150	NA	?	NULL	NULL	(null)
BGLB000093-PA	468	Coil	coil	coiled-coil	191	212	NA	?	NULL	NULL	(null)
BGLB000093-PA	468	Coil	coil	coiled-coil	216	251	NA	?	NULL	NULL	(null)
BGLB000093-PA	468	Seg	seg	seg	50	60	NA	?	NULL	NULL	(null)
BGLB000093-PA	468	Seg	seg	seg	224	230	NA	?	NULL	NULL	(null)
BGLB000093-PA	468	HMMPanther	PTHR15217:SF0	SUBFAMILY NOT NAMED	56	246	8.8e-71	T	NULL	NULL
BGLB000093-PA	468	HMMPanther	PTHR15217	WILMS' TUMOR 1-ASSOCIATING PROTEIN	56	246	8.8e-71	T	NULL	NULL
BGLB000094-PA	206	HMMPanther	PTHR11571	GLUTATHIONE S-TRANSFERASE	2	206	3.1e-58	T	NULL	NULL
BGLB000094-PA	206	Gene3D	G3DSA:3.40.30.10	no description	5	87	2.7e-31	T	IPR012336	Thioredoxin-like fold
BGLB000094-PA	206	Gene3D	G3DSA:1.20.1050.10	no description	88	205	3.9e-26	T	IPR010987	Glutathione S-transferase, C-terminal-like
BGLB000094-PA	206	Seg	seg	seg	114	127	NA	?	NULL	NULL	(null)
BGLB000094-PA	206	superfamily	SSF47616	Glutathione S-transferase (GST), C-terminal domain	80	206	1.7e-25	T	IPR010987	Glutathione S-transferase, C-terminal-like
BGLB000094-PA	206	superfamily	SSF52833	Thioredoxin-like	1	74	1.9e-20	T	IPR012336	Thioredoxin-like fold
BGLB000094-PA	206	HMMPfam	PF02798	GST_N	8	75	1e-15	T	IPR004045	Glutathione S-transferase, N-terminal	Molecular Function: protein binding (GO:0005515)
BGLB000094-PA	206	HMMPfam	PF00043	GST_C	108	184	5.5e-07	T	IPR004046	Glutathione S-transferase, C-terminal
BGLB000098-PA	1181	Gene3D	G3DSA:1.10.640.10	no description	1	368	4.1e-61	T	IPR002007	Haem peroxidase, animal	Molecular Function: peroxidase activity (GO:0004601), Biological Process: response to oxidative stress (GO:0006979), Molecular Function: heme binding (GO:0020037), Biological Process: oxidation-reduction process (GO:0055114)
BGLB000098-PA	1181	Gene3D	G3DSA:1.10.238.10	no description	594	718	6.9e-25	T	IPR011992	EF-hand-like domain	Molecular Function: calcium ion binding (GO:0005509)
BGLB000098-PA	1181	Gene3D	G3DSA:2.40.30.10	no description	997	1096	1.8e-12	T	NULL	NULL
BGLB000098-PA	1181	FPrintScan	PR00450	RECOVERIN	616	637	1.7e-07	T	IPR001125	Recoverin	Molecular Function: calcium ion binding (GO:0005509)
BGLB000098-PA	1181	FPrintScan	PR00450	RECOVERIN	640	659	1.7e-07	T	IPR001125	Recoverin	Molecular Function: calcium ion binding (GO:0005509)
BGLB000098-PA	1181	FPrintScan	PR00450	RECOVERIN	662	680	1.7e-07	T	IPR001125	Recoverin	Molecular Function: calcium ion binding (GO:0005509)
BGLB000098-PA	1181	HMMPfam	PF03098	An_peroxidase	1	346	1.1e-56	T	IPR002007	Haem peroxidase, animal	Molecular Function: peroxidase activity (GO:0004601), Biological Process: response to oxidative stress (GO:0006979), Molecular Function: heme binding (GO:0020037), Biological Process: oxidation-reduction process (GO:0055114)
BGLB000098-PA	1181	HMMPfam	PF08022	FAD_binding_8	1003	1097	9.9e-19	T	IPR013112	FAD-binding 8	Molecular Function: oxidoreductase activity (GO:0016491), Biological Process: oxidation-reduction process (GO:0055114)
BGLB000098-PA	1181	HMMPfam	PF13405	EF_hand_4	649	675	0,0095	T	NULL	NULL
BGLB000098-PA	1181	HMMPfam	PF13833	EF_hand_6	595	637	1.1e-06	T	NULL	NULL
BGLB000098-PA	1181	HMMPfam	PF08030	NAD_binding_6	1105	1167	5.2e-08	T	IPR013121	Ferric reductase, NAD binding	Molecular Function: oxidoreductase activity (GO:0016491), Biological Process: oxidation-reduction process (GO:0055114)
BGLB000098-PA	1181	HMMPanther	PTHR11972:SF6	DUAL OXIDASE 1, 2	1	1179	0	T	NULL	NULL
BGLB000098-PA	1181	HMMPanther	PTHR11972	NADPH OXIDASE	1	1179	0	T	NULL	NULL
BGLB000098-PA	1181	Coil	coil	coiled-coil	251	272	NA	?	NULL	NULL	(null)
BGLB000098-PA	1181	superfamily	SSF48113	Heme-dependent peroxidases	1	366	4.2e-58	T	IPR010255	Haem peroxidase	Molecular Function: peroxidase activity (GO:0004601), Biological Process: response to oxidative stress (GO:0006979), Molecular Function: heme binding (GO:0020037), Biological Process: oxidation-reduction process (GO:0055114)
BGLB000098-PA	1181	superfamily	SSF47473	EF-hand	595	718	6.2e-22	T	NULL	NULL
BGLB000098-PA	1181	superfamily	SSF63380	Riboflavin synthase domain-like	996	1100	5.6e-16	T	IPR017938	Riboflavin synthase-like beta-barrel	Molecular Function: oxidoreductase activity (GO:0016491), Biological Process: oxidation-reduction process (GO:0055114)
BGLB000098-PA	1181	superfamily	SSF52343	Ferredoxin reductase-like, C-terminal NADP-linked domain	1088	1128	9.6e-07	T	NULL	NULL
BGLB000098-PA	1181	Seg	seg	seg	414	426	NA	?	NULL	NULL	(null)
BGLB000098-PA	1181	Seg	seg	seg	684	697	NA	?	NULL	NULL	(null)
BGLB000098-PA	1181	Seg	seg	seg	739	750	NA	?	NULL	NULL	(null)
BGLB000098-PA	1181	Seg	seg	seg	921	932	NA	?	NULL	NULL	(null)
BGLB000098-PA	1181	HMMSmart	SM00054	EF-hand, calcium binding motif	612	640	0,0014	T	IPR002048	Calcium-binding EF-hand	Molecular Function: calcium ion binding (GO:0005509)
BGLB000098-PA	1181	HMMSmart	SM00054	EF-hand, calcium binding motif	648	676	0,27	T	IPR002048	Calcium-binding EF-hand	Molecular Function: calcium ion binding (GO:0005509)
BGLB000099-PA	101	HMMPanther	PTHR10293:SF17	GLUTAREDOXIN-3	13	101	9.7e-58	T	NULL	NULL
BGLB000099-PA	101	HMMPanther	PTHR10293	GLUTAREDOXIN-RELATED PROTEIN	13	101	9.7e-58	T	IPR004480	Monothiol glutaredoxin-related
BGLB000099-PA	101	HMMPIR	PIRSF005894	Monothiol glutaredoxin	11	101	6.6e-34	T	IPR014434	Monothiol glutaredoxin
BGLB000099-PA	101	Gene3D	G3DSA:3.40.30.10	no description	21	100	4.8e-28	T	IPR012336	Thioredoxin-like fold
BGLB000099-PA	101	superfamily	SSF52833	Thioredoxin-like	14	98	2e-26	T	IPR012336	Thioredoxin-like fold
BGLB000099-PA	101	HMMPfam	PF00462	Glutaredoxin	30	94	2e-19	T	IPR002109	Glutaredoxin	Molecular Function: electron carrier activity (GO:0009055), Molecular Function: protein disulfide oxidoreductase activity (GO:0015035), Biological Process: cell redox homeostasis (GO:0045454)
BGLB000100-PA	260	Coil	coil	coiled-coil	151	172	NA	?	NULL	NULL	(null)
BGLB000100-PA	260	Seg	seg	seg	85	96	NA	?	NULL	NULL	(null)
BGLB000100-PA	260	Seg	seg	seg	162	173	NA	?	NULL	NULL	(null)
BGLB000102-PA	233	superfamily	SSF52833	Thioredoxin-like	50	229	1.3e-70	T	IPR012336	Thioredoxin-like fold
BGLB000102-PA	233	HMMPfam	PF00578	AhpC-TSA	56	188	2.8e-37	T	IPR000866	Alkyl hydroperoxide reductase subunit C/ Thiol specific antioxidant	Molecular Function: antioxidant activity (GO:0016209), Molecular Function: oxidoreductase activity (GO:0016491), Biological Process: oxidation-reduction process (GO:0055114)
BGLB000102-PA	233	HMMPfam	PF10417	1-cysPrx_C	209	231	5.4e-10	T	IPR019479	Peroxiredoxin, C-terminal	Molecular Function: peroxiredoxin activity (GO:0051920), Biological Process: oxidation-reduction process (GO:0055114)
BGLB000102-PA	233	Gene3D	G3DSA:3.40.30.10	no description	56	231	2e-75	T	IPR012336	Thioredoxin-like fold
BGLB000102-PA	233	HMMPanther	PTHR10681:SF46	PEROXIREDOXIN-4	24	231	5.6e-148	T	NULL	NULL
BGLB000102-PA	233	HMMPanther	PTHR10681	THIOREDOXIN PEROXIDASE	24	231	5.6e-148	T	NULL	NULL
BGLB000103-PA	252	Gene3D	G3DSA:3.20.20.80	no description	1	163	2.1e-57	T	IPR013781	Glycoside hydrolase, catalytic domain	Molecular Function: catalytic activity (GO:0003824), Biological Process: carbohydrate metabolic process (GO:0005975)
BGLB000103-PA	252	HMMPfam	PF00704	Glyco_hydro_18	1	162	4.9e-50	T	IPR001223	Glycoside hydrolase, family 18, catalytic domain	Molecular Function: hydrolase activity, hydrolyzing O-glycosyl compounds (GO:0004553), Biological Process: carbohydrate metabolic process (GO:0005975)
BGLB000103-PA	252	HMMPanther	PTHR11177:SF38	CHITOTRIOSIDASE-1	1	163	2.7e-74	T	NULL	NULL
BGLB000103-PA	252	HMMPanther	PTHR11177	CHITINASE	1	163	2.7e-74	T	NULL	NULL
BGLB000103-PA	252	superfamily	SSF51445	(Trans)glycosidases	1	166	2.5e-48	T	IPR017853	Glycoside hydrolase, superfamily
BGLB000103-PA	252	HMMSmart	SM00636	no description	1	245	1.2e-19	T	IPR011583	Chitinase II	Molecular Function: chitinase activity (GO:0004568), Biological Process: chitin catabolic process (GO:0006032)
BGLB000106-PA	263	Gene3D	G3DSA:1.10.1170.10	no description	20	121	9.2e-32	T	IPR001370	Baculoviral inhibition of apoptosis protein repeat	Cellular Component: intracellular (GO:0005622)
BGLB000106-PA	263	Gene3D	G3DSA:3.30.40.10	no description	203	257	1.2e-10	T	IPR013083	Zinc finger, RING/FYVE/PHD-type
BGLB000106-PA	263	HMMPfam	PF00653	BIR	35	99	1.2e-22	T	IPR001370	Baculoviral inhibition of apoptosis protein repeat	Cellular Component: intracellular (GO:0005622)
BGLB000106-PA	263	HMMPfam	PF13920	zf-C3HC4_3	214	255	1.4e-13	T	NULL	NULL
BGLB000106-PA	263	HMMPanther	PTHR10044:SF80	BACULOVIRAL IAP REPEAT-CONTAINING PROTEIN 7-RELATED	15	262	2.4e-56	T	NULL	NULL
BGLB000106-PA	263	HMMPanther	PTHR10044	INHIBITOR OF APOPTOSIS	15	262	2.4e-56	T	NULL	NULL
BGLB000106-PA	263	Coil	coil	coiled-coil	193	214	NA	?	NULL	NULL	(null)
BGLB000106-PA	263	superfamily	SSF57924	Inhibitor of apoptosis (IAP) repeat	22	239	3.9e-40	T	NULL	NULL
BGLB000106-PA	263	Seg	seg	seg	161	179	NA	?	NULL	NULL	(null)
BGLB000106-PA	263	HMMSmart	SM00238	Baculoviral inhibition of apoptosis protein	30	101	2.6e-28	T	IPR001370	Baculoviral inhibition of apoptosis protein repeat	Cellular Component: intracellular (GO:0005622)
BGLB000106-PA	263	HMMSmart	SM00184	Ring finger	216	250	8.1e-06	T	IPR001841	Zinc finger, RING-type	Molecular Function: protein binding (GO:0005515), Molecular Function: zinc ion binding (GO:0008270)
BGLB000107-PA	234	superfamily	SSF49723	Lipase/lipooxygenase domain (PLAT/LH2 domain)	4	128	5.4e-23	T	IPR008976	Lipase/lipooxygenase, PLAT/LH2
BGLB000107-PA	234	HMMSmart	SM00308	Lipoxygenase homology 2 (beta barrel) domain	10	132	0,0081	T	IPR001024	Lipoxygenase, LH2	Molecular Function: protein binding (GO:0005515)
BGLB000107-PA	234	HMMPfam	PF01477	PLAT	12	126	1.1e-19	T	IPR001024	Lipoxygenase, LH2	Molecular Function: protein binding (GO:0005515)
BGLB000107-PA	234	Gene3D	G3DSA:2.60.60.20	no description	11	123	5.7e-26	T	IPR001024	Lipoxygenase, LH2	Molecular Function: protein binding (GO:0005515)
BGLB000107-PA	234	HMMPanther	PTHR11771:SF16	ARACHIDONATE 5-LIPOXYGENASE-RELATED	9	234	3.5e-57	T	NULL	NULL
BGLB000107-PA	234	HMMPanther	PTHR11771	LIPOXYGENASE	9	234	3.5e-57	T	IPR000907	Lipoxygenase	Molecular Function: oxidoreductase activity, acting on single donors with incorporation of molecular oxygen, incorporation of two atoms of oxygen (GO:0016702), Molecular Function: metal ion binding (GO:0046872), Biological Process: oxidation-reduction process (GO:0055114)
BGLB000108-PA	517	superfamily	SSF56973	Aerolisin/ETX pore-forming domain	116	450	8.6e-25	T	NULL	NULL
BGLB000108-PA	517	HMMSmart	SM00999	Aerolysin toxin	127	465	1.2e-08	T	IPR005832	Aerolysin cytolytic toxin	Cellular Component: extracellular region (GO:0005576), Biological Process: pathogenesis (GO:0009405)
BGLB000108-PA	517	Gene3D	G3DSA:3.30.412.10	no description	314	432	8e-37	T	NULL	NULL
BGLB000108-PA	517	Seg	seg	seg	292	304	NA	?	NULL	NULL	(null)
BGLB000109-PA	573	Gene3D	G3DSA:3.30.412.10	no description	170	252	1.1e-15	T	NULL	NULL
BGLB000109-PA	573	HMMPfam	PF01117	Aerolysin	59	183	9.8e-15	T	IPR005830	Aerolysin/haemolysin/leukocidin toxin	Cellular Component: extracellular region (GO:0005576), Biological Process: pathogenesis (GO:0009405)
BGLB000109-PA	573	HMMPfam	PF01117	Aerolysin	191	295	4.1e-06	T	IPR005830	Aerolysin/haemolysin/leukocidin toxin	Cellular Component: extracellular region (GO:0005576), Biological Process: pathogenesis (GO:0009405)
BGLB000109-PA	573	Seg	seg	seg	77	88	NA	?	NULL	NULL	(null)
BGLB000109-PA	573	Seg	seg	seg	279	302	NA	?	NULL	NULL	(null)
BGLB000110-PA	219	Seg	seg	seg	208	218	NA	?	NULL	NULL	(null)
BGLB000110-PA	219	Gene3D	G3DSA:3.40.30.10	no description	48	177	6.8e-33	T	IPR012336	Thioredoxin-like fold
BGLB000110-PA	219	superfamily	SSF52833	Thioredoxin-like	28	179	9.1e-42	T	IPR012336	Thioredoxin-like fold
BGLB000110-PA	219	HMMPfam	PF00085	Thioredoxin	69	151	1.8e-09	T	IPR013766	Thioredoxin domain	Biological Process: cell redox homeostasis (GO:0045454)
BGLB000110-PA	219	Coil	coil	coiled-coil	35	56	NA	?	NULL	NULL	(null)
BGLB000110-PA	219	HMMPanther	PTHR21148:SF11	THIOREDOXIN DOMAIN CONTAINING PROTEIN 9-RELATED	1	218	1.2e-100	T	NULL	NULL
BGLB000110-PA	219	HMMPanther	PTHR21148	PHOSDUCIN-RELATED	1	218	1.2e-100	T	NULL	NULL
BGLB000112-PA	259	superfamily	SSF49785	Galactose-binding domain-like	1	53	4.4e-08	T	IPR008979	Galactose-binding domain-like
BGLB000112-PA	259	superfamily	SSF49785	Galactose-binding domain-like	113	166	1.2e-07	T	IPR008979	Galactose-binding domain-like
BGLB000112-PA	259	superfamily	SSF52833	Thioredoxin-like	64	109	5.3e-07	T	IPR012336	Thioredoxin-like fold
BGLB000112-PA	259	HMMPfam	PF06201	PITH	3	52	2.4e-05	T	IPR010400	PITH domain
BGLB000112-PA	259	Gene3D	G3DSA:2.60.120.470	no description	2	61	5.6e-11	T	IPR010400	PITH domain
BGLB000112-PA	259	Gene3D	G3DSA:3.40.30.10	no description	62	109	1.6e-07	T	IPR012336	Thioredoxin-like fold
BGLB000112-PA	259	Gene3D	G3DSA:2.60.120.470	no description	119	166	1.5e-08	T	IPR010400	PITH domain
BGLB000112-PA	259	HMMPanther	PTHR10438:SF19	THIOREDOXIN-LIKE PROTEIN 1	65	166	8.7e-33	T	NULL	NULL
BGLB000112-PA	259	HMMPanther	PTHR10438	THIOREDOXIN-RELATED	65	166	8.7e-33	T	IPR005746	Thioredoxin	Biological Process: glycerol ether metabolic process (GO:0006662), Molecular Function: electron carrier activity (GO:0009055), Molecular Function: protein disulfide oxidoreductase activity (GO:0015035), Biological Process: cell redox homeostasis (GO:0045454)
BGLB000113-PA	489	superfamily	SSF48508	Nuclear receptor ligand-binding domain	120	469	7.8e-40	T	IPR008946	Nuclear hormone receptor, ligand-binding	Molecular Function: sequence-specific DNA binding transcription factor activity (GO:0003700), Molecular Function: steroid hormone receptor activity (GO:0003707), Cellular Component: nucleus (GO:0005634)
BGLB000113-PA	489	superfamily	SSF57716	Glucocorticoid receptor-like (DNA-binding domain)	72	171	5.7e-29	T	NULL	NULL
BGLB000113-PA	489	HMMSmart	SM00399	c4 zinc finger in nuclear hormone receptors	71	143	3.6e-35	T	IPR001628	Zinc finger, nuclear hormone receptor-type	Molecular Function: sequence-specific DNA binding transcription factor activity (GO:0003700), Cellular Component: nucleus (GO:0005634), Biological Process: regulation of transcription, DNA-dependent (GO:0006355), Molecular Function: zinc ion binding (GO:0008270), Molecular Function: sequence-specific DNA binding (GO:0043565)
BGLB000113-PA	489	HMMSmart	SM00430	Ligand binding domain of hormone receptors	288	436	1.4e-08	T	IPR000536	Nuclear hormone receptor, ligand-binding, core	Molecular Function: sequence-specific DNA binding transcription factor activity (GO:0003700), Molecular Function: steroid hormone receptor activity (GO:0003707), Cellular Component: nucleus (GO:0005634), Biological Process: regulation of transcription, DNA-dependent (GO:0006355), Biological Process: steroid hormone mediated signaling pathway (GO:0043401)
BGLB000113-PA	489	Gene3D	G3DSA:3.30.50.10	no description	71	137	1.4e-27	T	IPR013088	Zinc finger, NHR/GATA-type	Biological Process: regulation of transcription, DNA-dependent (GO:0006355), Molecular Function: zinc ion binding (GO:0008270)
BGLB000113-PA	489	Gene3D	G3DSA:1.10.565.10	no description	242	468	2.7e-45	T	IPR008946	Nuclear hormone receptor, ligand-binding	Molecular Function: sequence-specific DNA binding transcription factor activity (GO:0003700), Molecular Function: steroid hormone receptor activity (GO:0003707), Cellular Component: nucleus (GO:0005634)
BGLB000113-PA	489	Seg	seg	seg	26	36	NA	?	NULL	NULL	(null)
BGLB000113-PA	489	Seg	seg	seg	48	59	NA	?	NULL	NULL	(null)
BGLB000113-PA	489	Seg	seg	seg	199	222	NA	?	NULL	NULL	(null)
BGLB000113-PA	489	Seg	seg	seg	235	255	NA	?	NULL	NULL	(null)
BGLB000113-PA	489	HMMPanther	PTHR24082:SF13	PEROXISOME PROLIFERATOR-ACTIVATED RECEPTOR ALPHA	27	469	5.9e-82	T	NULL	NULL
BGLB000113-PA	489	HMMPanther	PTHR24082	NUCLEAR HORMONE RECEPTOR	27	469	5.9e-82	T	NULL	NULL
BGLB000114-PA	355	HMMPfam	PF00644	PARP	175	354	5.8e-32	T	IPR012317	Poly(ADP-ribose) polymerase, catalytic domain	Molecular Function: NAD+ ADP-ribosyltransferase activity (GO:0003950)
BGLB000114-PA	355	HMMPfam	PF01661	Macro	5	98	5e-12	T	IPR002589	Appr-1-p processing
BGLB000114-PA	355	HMMPanther	PTHR14453:SF14	PARP14	5	353	9.8e-82	T	NULL	NULL
BGLB000114-PA	355	HMMPanther	PTHR14453	PARP/ZINC FINGER CCCH TYPE DOMAIN CONTAINING PROTEIN	5	353	9.8e-82	T	NULL	NULL
BGLB000114-PA	355	superfamily	SSF56399	ADP-ribosylation	172	354	1.2e-40	T	NULL	NULL
BGLB000114-PA	355	superfamily	SSF52949	Macro domain-like	2	132	1.6e-24	T	NULL	NULL
BGLB000114-PA	355	Gene3D	G3DSA:3.40.220.10	no description	4	133	2.3e-22	T	NULL	NULL
BGLB000114-PA	355	Gene3D	G3DSA:3.90.228.10	no description	175	354	4e-43	T	NULL	NULL
BGLB000115-PA	254	superfamily	SSF52129	Caspase-like	9	254	7.6e-69	T	NULL	NULL
BGLB000115-PA	254	HMMSmart	SM00115	Caspase, interleukin-1 beta converting enzym	10	254	8.3e-64	T	IPR015917	Peptidase C14, caspase precursor p45, core	Biological Process: apoptotic process (GO:0006915), Molecular Function: cysteine-type peptidase activity (GO:0008234)
BGLB000115-PA	254	FPrintScan	PR00376	IL1BCENZYME	17	30	6.5e-22	T	IPR015917	Peptidase C14, caspase precursor p45, core	Biological Process: apoptotic process (GO:0006915), Molecular Function: cysteine-type peptidase activity (GO:0008234)
BGLB000115-PA	254	FPrintScan	PR00376	IL1BCENZYME	38	56	6.5e-22	T	IPR015917	Peptidase C14, caspase precursor p45, core	Biological Process: apoptotic process (GO:0006915), Molecular Function: cysteine-type peptidase activity (GO:0008234)
BGLB000115-PA	254	FPrintScan	PR00376	IL1BCENZYME	89	97	6.5e-22	T	IPR015917	Peptidase C14, caspase precursor p45, core	Biological Process: apoptotic process (GO:0006915), Molecular Function: cysteine-type peptidase activity (GO:0008234)
BGLB000115-PA	254	FPrintScan	PR00376	IL1BCENZYME	123	141	6.5e-22	T	IPR015917	Peptidase C14, caspase precursor p45, core	Biological Process: apoptotic process (GO:0006915), Molecular Function: cysteine-type peptidase activity (GO:0008234)
BGLB000115-PA	254	FPrintScan	PR00376	IL1BCENZYME	185	196	6.5e-22	T	IPR015917	Peptidase C14, caspase precursor p45, core	Biological Process: apoptotic process (GO:0006915), Molecular Function: cysteine-type peptidase activity (GO:0008234)
BGLB000115-PA	254	FPrintScan	PR00376	IL1BCENZYME	245	254	6.5e-22	T	IPR015917	Peptidase C14, caspase precursor p45, core	Biological Process: apoptotic process (GO:0006915), Molecular Function: cysteine-type peptidase activity (GO:0008234)
BGLB000115-PA	254	HMMPfam	PF00656	Peptidase_C14	20	253	2e-32	T	IPR011600	Peptidase C14, caspase catalytic	Molecular Function: cysteine-type endopeptidase activity (GO:0004197), Biological Process: proteolysis (GO:0006508)
BGLB000115-PA	254	Seg	seg	seg	146	166	NA	?	NULL	NULL	(null)
BGLB000115-PA	254	Gene3D	G3DSA:3.40.50.1460	no description	8	253	4.9e-77	T	NULL	NULL
BGLB000115-PA	254	HMMPanther	PTHR10454	CASPASE RELATED	1	253	1.2e-75	T	IPR002398	Peptidase C14, caspase precursor p45	Molecular Function: cysteine-type endopeptidase activity (GO:0004197), Biological Process: proteolysis (GO:0006508)
BGLB000117-PA	405	Coil	coil	coiled-coil	62	83	NA	?	NULL	NULL	(null)
BGLB000117-PA	405	Coil	coil	coiled-coil	311	388	NA	?	NULL	NULL	(null)
BGLB000119-PA	572	Gene3D	G3DSA:3.30.412.10	no description	380	494	7.8e-33	T	NULL	NULL
BGLB000119-PA	572	HMMSmart	SM00999	Aerolysin toxin	194	532	2.7e-05	T	IPR005832	Aerolysin cytolytic toxin	Cellular Component: extracellular region (GO:0005576), Biological Process: pathogenesis (GO:0009405)
BGLB000119-PA	572	Seg	seg	seg	53	62	NA	?	NULL	NULL	(null)
BGLB000119-PA	572	Seg	seg	seg	315	329	NA	?	NULL	NULL	(null)
BGLB000119-PA	572	superfamily	SSF56973	Aerolisin/ETX pore-forming domain	206	521	1.9e-20	T	NULL	NULL
BGLB000119-PA	572	HMMPfam	PF01117	Aerolysin	198	523	1.7e-51	T	IPR005830	Aerolysin/haemolysin/leukocidin toxin	Cellular Component: extracellular region (GO:0005576), Biological Process: pathogenesis (GO:0009405)
BGLB000122-PA	296	HMMPfam	PF01117	Aerolysin	196	294	1e-18	T	IPR005830	Aerolysin/haemolysin/leukocidin toxin	Cellular Component: extracellular region (GO:0005576), Biological Process: pathogenesis (GO:0009405)
BGLB000122-PA	296	Gene3D	G3DSA:3.30.412.10	no description	193	268	1.2e-14	T	NULL	NULL
BGLB000123-PA	151	FPrintScan	PR01268	GSTRNSFRASEP	40	61	3.7e-12	T	IPR003082	Glutathione S-transferase, Pi class	Molecular Function: glutathione transferase activity (GO:0004364), Biological Process: metabolic process (GO:0008152)
BGLB000123-PA	151	FPrintScan	PR01268	GSTRNSFRASEP	132	151	3.7e-12	T	IPR003082	Glutathione S-transferase, Pi class	Molecular Function: glutathione transferase activity (GO:0004364), Biological Process: metabolic process (GO:0008152)
BGLB000123-PA	151	Gene3D	G3DSA:1.20.1050.10	no description	20	124	1.2e-27	T	IPR010987	Glutathione S-transferase, C-terminal-like
BGLB000123-PA	151	superfamily	SSF47616	Glutathione S-transferase (GST), C-terminal domain	19	147	1.5e-31	T	IPR010987	Glutathione S-transferase, C-terminal-like
BGLB000123-PA	151	HMMPfam	PF00043	GST_C	39	129	1.2e-10	T	IPR004046	Glutathione S-transferase, C-terminal
BGLB000123-PA	151	HMMPanther	PTHR11571:SF2	GLUTATHIONE S-TRANSFERASE CLASS PI	18	151	3.8e-53	T	NULL	NULL
BGLB000123-PA	151	HMMPanther	PTHR11571	GLUTATHIONE S-TRANSFERASE	18	151	3.8e-53	T	NULL	NULL
BGLB000125-PA	395	HMMPfam	PF01117	Aerolysin	10	349	8.1e-58	T	IPR005830	Aerolysin/haemolysin/leukocidin toxin	Cellular Component: extracellular region (GO:0005576), Biological Process: pathogenesis (GO:0009405)
BGLB000125-PA	395	superfamily	SSF56973	Aerolisin/ETX pore-forming domain	20	354	1.1e-21	T	NULL	NULL
BGLB000125-PA	395	HMMSmart	SM00999	Aerolysin toxin	9	359	1.9e-08	T	IPR005832	Aerolysin cytolytic toxin	Cellular Component: extracellular region (GO:0005576), Biological Process: pathogenesis (GO:0009405)
BGLB000125-PA	395	Gene3D	G3DSA:3.30.412.10	no description	196	314	4.9e-40	T	NULL	NULL
BGLB000126-PA	372	Seg	seg	seg	88	111	NA	?	NULL	NULL	(null)
BGLB000126-PA	372	Seg	seg	seg	184	198	NA	?	NULL	NULL	(null)
BGLB000127-PA	907	Seg	seg	seg	249	263	NA	?	NULL	NULL	(null)
BGLB000127-PA	907	Seg	seg	seg	549	562	NA	?	NULL	NULL	(null)
BGLB000127-PA	907	Seg	seg	seg	787	811	NA	?	NULL	NULL	(null)
BGLB000127-PA	907	FPrintScan	PR00205	CADHERIN	59	78	4.2e-37	T	IPR002126	Cadherin	Molecular Function: calcium ion binding (GO:0005509), Biological Process: homophilic cell adhesion (GO:0007156), Cellular Component: membrane (GO:0016020)
BGLB000127-PA	907	FPrintScan	PR00205	CADHERIN	234	263	4.2e-37	T	IPR002126	Cadherin	Molecular Function: calcium ion binding (GO:0005509), Biological Process: homophilic cell adhesion (GO:0007156), Cellular Component: membrane (GO:0016020)
BGLB000127-PA	907	FPrintScan	PR00205	CADHERIN	308	320	4.2e-37	T	IPR002126	Cadherin	Molecular Function: calcium ion binding (GO:0005509), Biological Process: homophilic cell adhesion (GO:0007156), Cellular Component: membrane (GO:0016020)
BGLB000127-PA	907	FPrintScan	PR00205	CADHERIN	543	562	4.2e-37	T	IPR002126	Cadherin	Molecular Function: calcium ion binding (GO:0005509), Biological Process: homophilic cell adhesion (GO:0007156), Cellular Component: membrane (GO:0016020)
BGLB000127-PA	907	FPrintScan	PR00205	CADHERIN	562	575	4.2e-37	T	IPR002126	Cadherin	Molecular Function: calcium ion binding (GO:0005509), Biological Process: homophilic cell adhesion (GO:0007156), Cellular Component: membrane (GO:0016020)
BGLB000127-PA	907	FPrintScan	PR00205	CADHERIN	617	643	4.2e-37	T	IPR002126	Cadherin	Molecular Function: calcium ion binding (GO:0005509), Biological Process: homophilic cell adhesion (GO:0007156), Cellular Component: membrane (GO:0016020)
BGLB000127-PA	907	FPrintScan	PR00205	CADHERIN	651	668	4.2e-37	T	IPR002126	Cadherin	Molecular Function: calcium ion binding (GO:0005509), Biological Process: homophilic cell adhesion (GO:0007156), Cellular Component: membrane (GO:0016020)
BGLB000127-PA	907	HMMPfam	PF00028	Cadherin	129	224	4e-10	T	IPR002126	Cadherin	Molecular Function: calcium ion binding (GO:0005509), Biological Process: homophilic cell adhesion (GO:0007156), Cellular Component: membrane (GO:0016020)
BGLB000127-PA	907	HMMPfam	PF00028	Cadherin	239	334	4.2e-18	T	IPR002126	Cadherin	Molecular Function: calcium ion binding (GO:0005509), Biological Process: homophilic cell adhesion (GO:0007156), Cellular Component: membrane (GO:0016020)
BGLB000127-PA	907	HMMPfam	PF00028	Cadherin	355	445	7.6e-08	T	IPR002126	Cadherin	Molecular Function: calcium ion binding (GO:0005509), Biological Process: homophilic cell adhesion (GO:0007156), Cellular Component: membrane (GO:0016020)
BGLB000127-PA	907	HMMPfam	PF00028	Cadherin	460	554	1e-11	T	IPR002126	Cadherin	Molecular Function: calcium ion binding (GO:0005509), Biological Process: homophilic cell adhesion (GO:0007156), Cellular Component: membrane (GO:0016020)
BGLB000127-PA	907	HMMPfam	PF00028	Cadherin	569	660	1.4e-14	T	IPR002126	Cadherin	Molecular Function: calcium ion binding (GO:0005509), Biological Process: homophilic cell adhesion (GO:0007156), Cellular Component: membrane (GO:0016020)
BGLB000127-PA	907	HMMPfam	PF00028	Cadherin	678	768	4.3e-11	T	IPR002126	Cadherin	Molecular Function: calcium ion binding (GO:0005509), Biological Process: homophilic cell adhesion (GO:0007156), Cellular Component: membrane (GO:0016020)
BGLB000127-PA	907	HMMPfam	PF08266	Cadherin_2	11	97	4.5e-12	T	IPR013164	Cadherin, N-terminal
BGLB000127-PA	907	HMMPanther	PTHR24027	FAMILY NOT NAMED	7	813	6e-160	T	NULL	NULL
BGLB000127-PA	907	superfamily	SSF49313	Cadherin-like	227	335	6.6e-34	T	IPR015919	Cadherin-like	Molecular Function: calcium ion binding (GO:0005509), Cellular Component: membrane (GO:0016020)
BGLB000127-PA	907	superfamily	SSF49313	Cadherin-like	557	661	1.1e-31	T	IPR015919	Cadherin-like	Molecular Function: calcium ion binding (GO:0005509), Cellular Component: membrane (GO:0016020)
BGLB000127-PA	907	superfamily	SSF49313	Cadherin-like	662	770	5.4e-26	T	IPR015919	Cadherin-like	Molecular Function: calcium ion binding (GO:0005509), Cellular Component: membrane (GO:0016020)
BGLB000127-PA	907	superfamily	SSF49313	Cadherin-like	447	556	8.9e-26	T	IPR015919	Cadherin-like	Molecular Function: calcium ion binding (GO:0005509), Cellular Component: membrane (GO:0016020)
BGLB000127-PA	907	superfamily	SSF49313	Cadherin-like	116	226	1.3e-23	T	IPR015919	Cadherin-like	Molecular Function: calcium ion binding (GO:0005509), Cellular Component: membrane (GO:0016020)
BGLB000127-PA	907	superfamily	SSF49313	Cadherin-like	356	446	4.3e-16	T	IPR015919	Cadherin-like	Molecular Function: calcium ion binding (GO:0005509), Cellular Component: membrane (GO:0016020)
BGLB000127-PA	907	superfamily	SSF49313	Cadherin-like	7	115	5.8e-05	T	IPR015919	Cadherin-like	Molecular Function: calcium ion binding (GO:0005509), Cellular Component: membrane (GO:0016020)
BGLB000127-PA	907	HMMSmart	SM00112	Cadherin repeats.	37	121	6.9e-05	T	IPR002126	Cadherin	Molecular Function: calcium ion binding (GO:0005509), Biological Process: homophilic cell adhesion (GO:0007156), Cellular Component: membrane (GO:0016020)
BGLB000127-PA	907	HMMSmart	SM00112	Cadherin repeats.	145	232	1.7e-15	T	IPR002126	Cadherin	Molecular Function: calcium ion binding (GO:0005509), Biological Process: homophilic cell adhesion (GO:0007156), Cellular Component: membrane (GO:0016020)
BGLB000127-PA	907	HMMSmart	SM00112	Cadherin repeats.	256	341	1e-15	T	IPR002126	Cadherin	Molecular Function: calcium ion binding (GO:0005509), Biological Process: homophilic cell adhesion (GO:0007156), Cellular Component: membrane (GO:0016020)
BGLB000127-PA	907	HMMSmart	SM00112	Cadherin repeats.	370	452	2.1e-15	T	IPR002126	Cadherin	Molecular Function: calcium ion binding (GO:0005509), Biological Process: homophilic cell adhesion (GO:0007156), Cellular Component: membrane (GO:0016020)
BGLB000127-PA	907	HMMSmart	SM00112	Cadherin repeats.	478	562	3.3e-21	T	IPR002126	Cadherin	Molecular Function: calcium ion binding (GO:0005509), Biological Process: homophilic cell adhesion (GO:0007156), Cellular Component: membrane (GO:0016020)
BGLB000127-PA	907	HMMSmart	SM00112	Cadherin repeats.	586	667	1.9e-23	T	IPR002126	Cadherin	Molecular Function: calcium ion binding (GO:0005509), Biological Process: homophilic cell adhesion (GO:0007156), Cellular Component: membrane (GO:0016020)
BGLB000127-PA	907	HMMSmart	SM00112	Cadherin repeats.	694	774	1.5e-07	T	IPR002126	Cadherin	Molecular Function: calcium ion binding (GO:0005509), Biological Process: homophilic cell adhesion (GO:0007156), Cellular Component: membrane (GO:0016020)
BGLB000127-PA	907	Gene3D	G3DSA:2.60.40.60	no description	13	119	7.4e-08	T	IPR002126	Cadherin	Molecular Function: calcium ion binding (GO:0005509), Biological Process: homophilic cell adhesion (GO:0007156), Cellular Component: membrane (GO:0016020)
BGLB000127-PA	907	Gene3D	G3DSA:2.60.40.60	no description	120	231	2.1e-24	T	IPR002126	Cadherin	Molecular Function: calcium ion binding (GO:0005509), Biological Process: homophilic cell adhesion (GO:0007156), Cellular Component: membrane (GO:0016020)
BGLB000127-PA	907	Gene3D	G3DSA:2.60.40.60	no description	232	343	2.7e-29	T	IPR002126	Cadherin	Molecular Function: calcium ion binding (GO:0005509), Biological Process: homophilic cell adhesion (GO:0007156), Cellular Component: membrane (GO:0016020)
BGLB000127-PA	907	Gene3D	G3DSA:2.60.40.60	no description	355	450	4.5e-18	T	IPR002126	Cadherin	Molecular Function: calcium ion binding (GO:0005509), Biological Process: homophilic cell adhesion (GO:0007156), Cellular Component: membrane (GO:0016020)
BGLB000127-PA	907	Gene3D	G3DSA:2.60.40.60	no description	451	561	1.6e-27	T	IPR002126	Cadherin	Molecular Function: calcium ion binding (GO:0005509), Biological Process: homophilic cell adhesion (GO:0007156), Cellular Component: membrane (GO:0016020)
BGLB000127-PA	907	Gene3D	G3DSA:2.60.40.60	no description	562	666	1.4e-31	T	IPR002126	Cadherin	Molecular Function: calcium ion binding (GO:0005509), Biological Process: homophilic cell adhesion (GO:0007156), Cellular Component: membrane (GO:0016020)
BGLB000127-PA	907	Gene3D	G3DSA:2.60.40.60	no description	667	768	8.2e-19	T	IPR002126	Cadherin	Molecular Function: calcium ion binding (GO:0005509), Biological Process: homophilic cell adhesion (GO:0007156), Cellular Component: membrane (GO:0016020)
BGLB000130-PA	828	superfamily	SSF57924	Inhibitor of apoptosis (IAP) repeat	697	819	1.3e-18	T	NULL	NULL
BGLB000130-PA	828	superfamily	SSF57924	Inhibitor of apoptosis (IAP) repeat	5	97	2.4e-06	T	NULL	NULL
BGLB000130-PA	828	HMMSmart	SM00238	Baculoviral inhibition of apoptosis protein	705	751	0,00023	T	IPR001370	Baculoviral inhibition of apoptosis protein repeat	Cellular Component: intracellular (GO:0005622)
BGLB000130-PA	828	HMMPfam	PF00653	BIR	13	76	5.1e-05	T	IPR001370	Baculoviral inhibition of apoptosis protein repeat	Cellular Component: intracellular (GO:0005622)
BGLB000130-PA	828	HMMPfam	PF00653	BIR	722	749	4.6e-05	T	IPR001370	Baculoviral inhibition of apoptosis protein repeat	Cellular Component: intracellular (GO:0005622)
BGLB000130-PA	828	Seg	seg	seg	156	168	NA	?	NULL	NULL	(null)
BGLB000130-PA	828	Seg	seg	seg	169	201	NA	?	NULL	NULL	(null)
BGLB000130-PA	828	Seg	seg	seg	203	229	NA	?	NULL	NULL	(null)
BGLB000130-PA	828	Gene3D	G3DSA:1.10.1170.10	no description	10	80	5.6e-05	T	IPR001370	Baculoviral inhibition of apoptosis protein repeat	Cellular Component: intracellular (GO:0005622)
BGLB000130-PA	828	Gene3D	G3DSA:2.40.10.10	no description	563	623	4.3e-05	T	NULL	NULL
BGLB000130-PA	828	Gene3D	G3DSA:1.10.1170.10	no description	722	818	1.6e-13	T	IPR001370	Baculoviral inhibition of apoptosis protein repeat	Cellular Component: intracellular (GO:0005622)
BGLB000131-PA	572	Seg	seg	seg	65	79	NA	?	NULL	NULL	(null)
BGLB000131-PA	572	Coil	coil	coiled-coil	255	276	NA	?	NULL	NULL	(null)
BGLB000131-PA	572	Coil	coil	coiled-coil	311	465	NA	?	NULL	NULL	(null)
BGLB000132-PA	705	Seg	seg	seg	307	325	NA	?	NULL	NULL	(null)
BGLB000132-PA	705	Seg	seg	seg	340	359	NA	?	NULL	NULL	(null)
BGLB000132-PA	705	Seg	seg	seg	512	520	NA	?	NULL	NULL	(null)
BGLB000132-PA	705	HMMPfam	PF00008	EGF	46	76	0,0001	T	IPR000742	Epidermal growth factor-like domain	Molecular Function: protein binding (GO:0005515)
BGLB000132-PA	705	HMMPfam	PF00008	EGF	86	109	2.2e-05	T	IPR000742	Epidermal growth factor-like domain	Molecular Function: protein binding (GO:0005515)
BGLB000132-PA	705	HMMPfam	PF00008	EGF	124	155	2.9e-05	T	IPR000742	Epidermal growth factor-like domain	Molecular Function: protein binding (GO:0005515)
BGLB000132-PA	705	HMMPfam	PF00008	EGF	163	200	6.4e-05	T	IPR000742	Epidermal growth factor-like domain	Molecular Function: protein binding (GO:0005515)
BGLB000132-PA	705	HMMPanther	PTHR24044	FAMILY NOT NAMED	1	276	2.7e-52	T	NULL	NULL
BGLB000132-PA	705	superfamily	SSF57196	EGF/Laminin	122	175	2.2e-10	T	NULL	NULL
BGLB000132-PA	705	superfamily	SSF57196	EGF/Laminin	81	119	3.1e-09	T	NULL	NULL
BGLB000132-PA	705	superfamily	SSF57196	EGF/Laminin	48	86	1.9e-06	T	NULL	NULL
BGLB000132-PA	705	superfamily	SSF57196	EGF/Laminin	158	213	1.9e-06	T	NULL	NULL
BGLB000132-PA	705	superfamily	SSF57196	EGF/Laminin	208	265	4.6e-06	T	NULL	NULL
BGLB000132-PA	705	superfamily	SSF57196	EGF/Laminin	9	46	0,00049	T	NULL	NULL
BGLB000132-PA	705	HMMSmart	SM00179	Calcium-binding EGF-like domain	1	40	0,0057	T	IPR001881	EGF-like calcium-binding	Molecular Function: calcium ion binding (GO:0005509)
BGLB000132-PA	705	HMMSmart	SM00181	Epidermal growth factor-like domain.	3	40	0,14	T	IPR000742	Epidermal growth factor-like domain	Molecular Function: protein binding (GO:0005515)
BGLB000132-PA	705	HMMSmart	SM00179	Calcium-binding EGF-like domain	44	80	0,04	T	IPR001881	EGF-like calcium-binding	Molecular Function: calcium ion binding (GO:0005509)
BGLB000132-PA	705	HMMSmart	SM00181	Epidermal growth factor-like domain.	45	80	2.8e-05	T	IPR000742	Epidermal growth factor-like domain	Molecular Function: protein binding (GO:0005515)
BGLB000132-PA	705	HMMSmart	SM00179	Calcium-binding EGF-like domain	82	118	0,0023	T	IPR001881	EGF-like calcium-binding	Molecular Function: calcium ion binding (GO:0005509)
BGLB000132-PA	705	HMMSmart	SM00181	Epidermal growth factor-like domain.	85	118	12	T	IPR000742	Epidermal growth factor-like domain	Molecular Function: protein binding (GO:0005515)
BGLB000132-PA	705	HMMSmart	SM00181	Epidermal growth factor-like domain.	123	157	5e-06	T	IPR000742	Epidermal growth factor-like domain	Molecular Function: protein binding (GO:0005515)
BGLB000132-PA	705	HMMSmart	SM00179	Calcium-binding EGF-like domain	124	157	65	T	IPR001881	EGF-like calcium-binding	Molecular Function: calcium ion binding (GO:0005509)
BGLB000132-PA	705	HMMSmart	SM00181	Epidermal growth factor-like domain.	162	203	0,0057	T	IPR000742	Epidermal growth factor-like domain	Molecular Function: protein binding (GO:0005515)
BGLB000132-PA	705	HMMSmart	SM00181	Epidermal growth factor-like domain.	209	248	0,54	T	IPR000742	Epidermal growth factor-like domain	Molecular Function: protein binding (GO:0005515)
BGLB000132-PA	705	Gene3D	G3DSA:2.10.25.10	no description	2	36	0,00082	T	NULL	NULL
BGLB000132-PA	705	Gene3D	G3DSA:2.10.25.10	no description	37	77	3.8e-08	T	NULL	NULL
BGLB000132-PA	705	Gene3D	G3DSA:2.10.25.10	no description	78	116	1.4e-13	T	NULL	NULL
BGLB000132-PA	705	Gene3D	G3DSA:2.10.25.10	no description	117	154	1.6e-12	T	NULL	NULL
BGLB000132-PA	705	Gene3D	G3DSA:2.10.25.10	no description	155	205	2.6e-10	T	NULL	NULL
BGLB000132-PA	705	Gene3D	G3DSA:2.10.25.10	no description	209	277	1.9e-08	T	NULL	NULL
BGLB000133-PA	439	Coil	coil	coiled-coil	312	333	NA	?	NULL	NULL	(null)
BGLB000133-PA	439	Coil	coil	coiled-coil	334	418	NA	?	NULL	NULL	(null)
BGLB000133-PA	439	Gene3D	G3DSA:2.60.40.10	no description	188	300	2.4e-05	T	IPR013783	Immunoglobulin-like fold
BGLB000133-PA	439	Seg	seg	seg	325	343	NA	?	NULL	NULL	(null)
BGLB000133-PA	439	superfamily	SSF48726	Immunoglobulin	185	299	2.8e-06	T	NULL	NULL
BGLB000134-PA	353	Seg	seg	seg	18	33	NA	?	NULL	NULL	(null)
BGLB000134-PA	353	Gene3D	G3DSA:3.30.200.20	no description	54	144	8.6e-35	T	NULL	NULL
BGLB000134-PA	353	Gene3D	G3DSA:1.10.510.10	no description	152	319	6.5e-37	T	NULL	NULL
BGLB000134-PA	353	superfamily	SSF56112	Protein kinase-like (PK-like)	42	334	3.8e-64	T	IPR011009	Protein kinase-like domain	Molecular Function: transferase activity, transferring phosphorus-containing groups (GO:0016772)
BGLB000134-PA	353	HMMPfam	PF00069	Pkinase	60	148	1.5e-16	T	IPR000719	Protein kinase, catalytic domain	Molecular Function: protein kinase activity (GO:0004672), Molecular Function: ATP binding (GO:0005524), Biological Process: protein phosphorylation (GO:0006468)
BGLB000134-PA	353	HMMPfam	PF00069	Pkinase	152	263	1.3e-23	T	IPR000719	Protein kinase, catalytic domain	Molecular Function: protein kinase activity (GO:0004672), Molecular Function: ATP binding (GO:0005524), Biological Process: protein phosphorylation (GO:0006468)
BGLB000134-PA	353	HMMPfam	PF00433	Pkinase_C	295	348	0,00017	T	IPR017892	Protein kinase, C-terminal	Molecular Function: protein serine/threonine kinase activity (GO:0004674), Molecular Function: ATP binding (GO:0005524), Biological Process: protein phosphorylation (GO:0006468)
BGLB000134-PA	353	HMMSmart	SM00220	Serine/Threonine protein kinases, catalytic	60	274	5e-53	T	IPR002290	Serine/threonine- / dual specificity protein kinase, catalytic domain	Molecular Function: protein kinase activity (GO:0004672), Molecular Function: ATP binding (GO:0005524), Biological Process: protein phosphorylation (GO:0006468)
BGLB000134-PA	353	HMMSmart	SM00219	Tyrosine kinase, catalytic domain	60	274	9.9e-05	T	IPR020635	Tyrosine-protein kinase, catalytic domain	Molecular Function: protein tyrosine kinase activity (GO:0004713), Biological Process: protein phosphorylation (GO:0006468)
BGLB000134-PA	353	HMMSmart	SM00133	Extension to Ser/Thr-type protein kinases	275	346	1.4e-14	T	IPR000961	AGC-kinase, C-terminal	Molecular Function: protein serine/threonine kinase activity (GO:0004674), Molecular Function: ATP binding (GO:0005524), Biological Process: protein phosphorylation (GO:0006468)
BGLB000134-PA	353	HMMPanther	PTHR24356:SF120	SERINE/THREONINE-PROTEIN KINASE SGK1	1	349	3e-186	T	NULL	NULL
BGLB000134-PA	353	HMMPanther	PTHR24356	SERINE/THREONINE-PROTEIN KINASE	1	349	3e-186	T	NULL	NULL
BGLB000135-PA	195	superfamily	SSF57362	BPTI-like	137	191	7e-18	T	IPR002223	Proteinase inhibitor I2, Kunitz metazoa	Molecular Function: serine-type endopeptidase inhibitor activity (GO:0004867)
BGLB000135-PA	195	superfamily	SSF57535	Complement control module/SCR domain	3	64	8.3e-13	T	IPR000436	Sushi/SCR/CCP
BGLB000135-PA	195	HMMSmart	SM00032	Domain abundant in complement control protei	5	62	3.8e-10	T	IPR000436	Sushi/SCR/CCP
BGLB000135-PA	195	HMMSmart	SM00131	BPTI/Kunitz family of serine protease inhibi	139	192	2.4e-22	T	IPR002223	Proteinase inhibitor I2, Kunitz metazoa	Molecular Function: serine-type endopeptidase inhibitor activity (GO:0004867)
BGLB000135-PA	195	Coil	coil	coiled-coil	120	141	NA	?	NULL	NULL	(null)
BGLB000135-PA	195	FPrintScan	PR00759	BASICPTASE	138	152	5.6e-09	T	IPR002223	Proteinase inhibitor I2, Kunitz metazoa	Molecular Function: serine-type endopeptidase inhibitor activity (GO:0004867)
BGLB000135-PA	195	FPrintScan	PR00759	BASICPTASE	166	176	5.6e-09	T	IPR002223	Proteinase inhibitor I2, Kunitz metazoa	Molecular Function: serine-type endopeptidase inhibitor activity (GO:0004867)
BGLB000135-PA	195	FPrintScan	PR00759	BASICPTASE	176	191	5.6e-09	T	IPR002223	Proteinase inhibitor I2, Kunitz metazoa	Molecular Function: serine-type endopeptidase inhibitor activity (GO:0004867)
BGLB000135-PA	195	HMMPfam	PF00014	Kunitz_BPTI	141	192	1.4e-18	T	IPR002223	Proteinase inhibitor I2, Kunitz metazoa	Molecular Function: serine-type endopeptidase inhibitor activity (GO:0004867)
BGLB000135-PA	195	HMMPfam	PF00084	Sushi	5	57	7.9e-08	T	IPR000436	Sushi/SCR/CCP
BGLB000135-PA	195	Seg	seg	seg	119	132	NA	?	NULL	NULL	(null)
BGLB000135-PA	195	Gene3D	G3DSA:2.10.70.10	no description	4	58	4.7e-13	T	NULL	NULL
BGLB000135-PA	195	Gene3D	G3DSA:4.10.410.10	no description	138	193	5.1e-20	T	IPR002223	Proteinase inhibitor I2, Kunitz metazoa	Molecular Function: serine-type endopeptidase inhibitor activity (GO:0004867)
BGLB000135-PA	195	HMMPanther	PTHR10083	KUNITZ-TYPE PROTEASE INHIBITOR-RELATED	139	191	4.9e-18	T	NULL	NULL
BGLB000136-PA	969	Seg	seg	seg	285	308	NA	?	NULL	NULL	(null)
BGLB000136-PA	969	Seg	seg	seg	435	449	NA	?	NULL	NULL	(null)
BGLB000136-PA	969	Seg	seg	seg	539	564	NA	?	NULL	NULL	(null)
BGLB000136-PA	969	Seg	seg	seg	658	684	NA	?	NULL	NULL	(null)
BGLB000136-PA	969	Seg	seg	seg	690	719	NA	?	NULL	NULL	(null)
BGLB000136-PA	969	Seg	seg	seg	721	743	NA	?	NULL	NULL	(null)
BGLB000136-PA	969	Seg	seg	seg	756	770	NA	?	NULL	NULL	(null)
BGLB000136-PA	969	Gene3D	G3DSA:3.30.450.20	no description	8	90	9.7e-18	T	NULL	NULL
BGLB000136-PA	969	Gene3D	G3DSA:3.30.450.20	no description	153	269	3.4e-33	T	NULL	NULL
BGLB000136-PA	969	superfamily	SSF55785	PYP-like sensor domain (PAS domain)	153	258	1.8e-27	T	NULL	NULL
BGLB000136-PA	969	superfamily	SSF55785	PYP-like sensor domain (PAS domain)	12	133	9.9e-18	T	NULL	NULL
BGLB000136-PA	969	HMMPfam	PF08447	PAS_3	167	253	1.1e-18	T	IPR013655	PAS fold-3	Molecular Function: protein binding (GO:0005515)
BGLB000136-PA	969	HMMPfam	PF00989	PAS	10	65	1.5e-09	T	IPR013767	PAS fold	Biological Process: regulation of transcription, DNA-dependent (GO:0006355)
BGLB000136-PA	969	HMMSmart	SM00091	PAS domain	3	69	5.1e-10	T	IPR000014	PAS domain	Molecular Function: signal transducer activity (GO:0004871), Biological Process: signal transduction (GO:0007165)
BGLB000136-PA	969	HMMSmart	SM00091	PAS domain	141	210	0,00026	T	IPR000014	PAS domain	Molecular Function: signal transducer activity (GO:0004871), Biological Process: signal transduction (GO:0007165)
BGLB000136-PA	969	HMMSmart	SM00086	Motif C-terminal to PAS motifs (likely to co	216	259	1.5e-06	T	IPR001610	PAC motif	Biological Process: regulation of transcription, DNA-dependent (GO:0006355), Biological Process: signal transduction (GO:0007165)
BGLB000136-PA	969	HMMPanther	PTHR23043:SF3	SINGLE-MINDED 1	10	380	8e-225	T	NULL	NULL
BGLB000136-PA	969	HMMPanther	PTHR23043	HYPOXIA-INDUCIBLE FACTOR 1 ALPHA	10	380	8e-225	T	NULL	NULL
BGLB000137-PA	572	superfamily	SSF56973	Aerolisin/ETX pore-forming domain	206	539	2.2e-22	T	NULL	NULL
BGLB000137-PA	572	HMMSmart	SM00999	Aerolysin toxin	194	539	8.5e-06	T	IPR005832	Aerolysin cytolytic toxin	Cellular Component: extracellular region (GO:0005576), Biological Process: pathogenesis (GO:0009405)
BGLB000137-PA	572	HMMPfam	PF01117	Aerolysin	197	520	1.8e-48	T	IPR005830	Aerolysin/haemolysin/leukocidin toxin	Cellular Component: extracellular region (GO:0005576), Biological Process: pathogenesis (GO:0009405)
BGLB000137-PA	572	Seg	seg	seg	315	333	NA	?	NULL	NULL	(null)
BGLB000137-PA	572	Gene3D	G3DSA:3.30.412.10	no description	380	494	2e-32	T	NULL	NULL
BGLB000138-PA	662	Seg	seg	seg	162	171	NA	?	NULL	NULL	(null)
BGLB000138-PA	662	Gene3D	G3DSA:3.40.220.10	no description	61	128	1.1e-05	T	NULL	NULL
BGLB000138-PA	662	Gene3D	G3DSA:3.40.220.10	no description	130	277	1.4e-20	T	NULL	NULL
BGLB000138-PA	662	Gene3D	G3DSA:3.90.228.10	no description	509	662	1.4e-35	T	NULL	NULL
BGLB000138-PA	662	superfamily	SSF56399	ADP-ribosylation	477	662	1.9e-36	T	NULL	NULL
BGLB000138-PA	662	superfamily	SSF52949	Macro domain-like	127	285	2.3e-25	T	NULL	NULL
BGLB000138-PA	662	superfamily	SSF52949	Macro domain-like	23	127	4.9e-08	T	NULL	NULL
BGLB000138-PA	662	HMMPfam	PF00644	PARP	514	662	2.4e-24	T	IPR012317	Poly(ADP-ribose) polymerase, catalytic domain	Molecular Function: NAD+ ADP-ribosyltransferase activity (GO:0003950)
BGLB000138-PA	662	HMMPfam	PF01661	Macro	152	241	1.5e-08	T	IPR002589	Appr-1-p processing
BGLB000138-PA	662	HMMSmart	SM00506	Appr-1"-p processing enzyme	127	252	0,0047	T	IPR002589	Appr-1-p processing
BGLB000138-PA	662	HMMPanther	PTHR14453:SF14	PARP14	130	662	7.3e-82	T	NULL	NULL
BGLB000138-PA	662	HMMPanther	PTHR14453	PARP/ZINC FINGER CCCH TYPE DOMAIN CONTAINING PROTEIN	130	662	7.3e-82	T	NULL	NULL
BGLB000139-PA	112	Gene3D	G3DSA:3.90.340.10	no description	1	109	7.7e-40	T	IPR004030	Nitric oxide synthase, oxygenase domain	Molecular Function: nitric-oxide synthase activity (GO:0004517), Biological Process: nitric oxide biosynthetic process (GO:0006809), Biological Process: oxidation-reduction process (GO:0055114)
BGLB000139-PA	112	HMMPfam	PF02898	NO_synthase	1	112	8.4e-51	T	IPR004030	Nitric oxide synthase, oxygenase domain	Molecular Function: nitric-oxide synthase activity (GO:0004517), Biological Process: nitric oxide biosynthetic process (GO:0006809), Biological Process: oxidation-reduction process (GO:0055114)
BGLB000139-PA	112	HMMPanther	PTHR19384:SF5	NITRIC OXIDE SYNTHASE	1	112	6e-62	T	IPR026009	Nitric-oxide synthase	Molecular Function: nitric-oxide synthase activity (GO:0004517), Biological Process: nitric oxide biosynthetic process (GO:0006809)
BGLB000139-PA	112	HMMPanther	PTHR19384	FLAVODOXIN-RELATED	1	112	6e-62	T	NULL	NULL
BGLB000139-PA	112	superfamily	SSF56512	Nitric oxide (NO) synthase oxygenase domain	1	112	1.2e-47	T	IPR004030	Nitric oxide synthase, oxygenase domain	Molecular Function: nitric-oxide synthase activity (GO:0004517), Biological Process: nitric oxide biosynthetic process (GO:0006809), Biological Process: oxidation-reduction process (GO:0055114)
BGLB000141-PA	424	HMMPfam	PF00147	Fibrinogen_C	225	417	5.8e-32	T	IPR002181	Fibrinogen, alpha/beta/gamma chain, C-terminal globular domain
BGLB000141-PA	424	HMMPanther	PTHR19143	FIBRINOGEN AND FIBRONECTIN	226	417	6.5e-44	T	NULL	NULL
BGLB000141-PA	424	superfamily	SSF56496	Fibrinogen C-terminal domain-like	198	420	2e-42	T	IPR002181	Fibrinogen, alpha/beta/gamma chain, C-terminal globular domain
BGLB000141-PA	424	HMMSmart	SM00186	Fibrinogen-related domains (FReDs)	207	418	8.2e-32	T	IPR002181	Fibrinogen, alpha/beta/gamma chain, C-terminal globular domain
BGLB000141-PA	424	Gene3D	G3DSA:3.90.215.10	no description	173	373	1.9e-36	T	IPR014716	Fibrinogen, alpha/beta/gamma chain, C-terminal globular, subdomain 1
BGLB000218-PA	283	Gene3D	G3DSA:1.10.1280.10	no description	1	258	9.4e-53	T	IPR008922	Uncharacterised domain, di-copper centre
BGLB000218-PA	283	FPrintScan	PR00092	TYROSINASE	49	66	1.7e-06	T	IPR002227	Tyrosinase	Biological Process: metabolic process (GO:0008152), Molecular Function: oxidoreductase activity (GO:0016491)
BGLB000218-PA	283	FPrintScan	PR00092	TYROSINASE	167	185	1.7e-06	T	IPR002227	Tyrosinase	Biological Process: metabolic process (GO:0008152), Molecular Function: oxidoreductase activity (GO:0016491)
BGLB000218-PA	283	Seg	seg	seg	117	128	NA	?	NULL	NULL	(null)
BGLB000218-PA	283	superfamily	SSF48056	Di-copper centre-containing domain	1	266	1.3e-68	T	IPR008922	Uncharacterised domain, di-copper centre
BGLB000218-PA	283	HMMPfam	PF00264	Tyrosinase	18	92	8.9e-11	T	IPR002227	Tyrosinase	Biological Process: metabolic process (GO:0008152), Molecular Function: oxidoreductase activity (GO:0016491)
BGLB000218-PA	283	HMMPfam	PF00264	Tyrosinase	135	187	5.1e-15	T	IPR002227	Tyrosinase	Biological Process: metabolic process (GO:0008152), Molecular Function: oxidoreductase activity (GO:0016491)
BGLB000219-PA	81	Gene3D	G3DSA:3.30.40.10	no description	16	73	3.4e-11	T	IPR013083	Zinc finger, RING/FYVE/PHD-type
BGLB000219-PA	81	HMMPfam	PF13920	zf-C3HC4_3	28	70	1.5e-13	T	NULL	NULL
BGLB000219-PA	81	HMMPanther	PTHR10044:SF9	BACULOVIRAL IAP-REPEAT CONTAINING PROTEIN-RELATED	13	70	5.9e-14	T	NULL	NULL
BGLB000219-PA	81	HMMPanther	PTHR10044	INHIBITOR OF APOPTOSIS	13	70	5.9e-14	T	NULL	NULL
BGLB000219-PA	81	superfamily	SSF57850	RING/U-box	23	78	1.3e-10	T	NULL	NULL
BGLB000219-PA	81	HMMSmart	SM00184	Ring finger	31	65	0,00034	T	IPR001841	Zinc finger, RING-type	Molecular Function: protein binding (GO:0005515), Molecular Function: zinc ion binding (GO:0008270)
BGLB000221-PA	572	Seg	seg	seg	25	42	NA	?	NULL	NULL	(null)
BGLB000221-PA	572	Seg	seg	seg	508	548	NA	?	NULL	NULL	(null)
BGLB000221-PA	572	Coil	coil	coiled-coil	501	540	NA	?	NULL	NULL	(null)
BGLB000225-PA	737	Seg	seg	seg	97	117	NA	?	NULL	NULL	(null)
BGLB000225-PA	737	Seg	seg	seg	188	214	NA	?	NULL	NULL	(null)
BGLB000225-PA	737	Seg	seg	seg	270	288	NA	?	NULL	NULL	(null)
BGLB000225-PA	737	Seg	seg	seg	290	307	NA	?	NULL	NULL	(null)
BGLB000225-PA	737	Seg	seg	seg	380	391	NA	?	NULL	NULL	(null)
BGLB000225-PA	737	Seg	seg	seg	414	422	NA	?	NULL	NULL	(null)
BGLB000225-PA	737	Seg	seg	seg	425	439	NA	?	NULL	NULL	(null)
BGLB000225-PA	737	Seg	seg	seg	478	491	NA	?	NULL	NULL	(null)
BGLB000225-PA	737	Seg	seg	seg	671	682	NA	?	NULL	NULL	(null)
BGLB000225-PA	737	HMMPfam	PF00229	TNF	8	79	8.8e-05	T	IPR006052	Tumour necrosis factor	Molecular Function: tumor necrosis factor receptor binding (GO:0005164), Biological Process: immune response (GO:0006955), Cellular Component: membrane (GO:0016020)
BGLB000225-PA	737	Coil	coil	coiled-coil	398	434	NA	?	NULL	NULL	(null)
BGLB000225-PA	737	superfamily	SSF49842	TNF-like	6	80	3e-07	T	IPR008983	Tumour necrosis factor-like domain	Molecular Function: protein binding (GO:0005515)
BGLB000225-PA	737	superfamily	SSF49842	TNF-like	137	264	8.1e-07	T	IPR008983	Tumour necrosis factor-like domain	Molecular Function: protein binding (GO:0005515)
BGLB000225-PA	737	Gene3D	G3DSA:2.60.120.40	no description	12	78	3.8e-06	T	IPR008983	Tumour necrosis factor-like domain	Molecular Function: protein binding (GO:0005515)
BGLB000225-PA	737	Gene3D	G3DSA:2.60.120.40	no description	140	264	2.6e-06	T	IPR008983	Tumour necrosis factor-like domain	Molecular Function: protein binding (GO:0005515)
BGLB000436-PA	130	Seg	seg	seg	52	75	NA	?	NULL	NULL	(null)
BGLB000436-PA	130	Seg	seg	seg	101	127	NA	?	NULL	NULL	(null)
BGLB000437-PA	211	Coil	coil	coiled-coil	54	86	NA	?	NULL	NULL	(null)
BGLB000437-PA	211	Coil	coil	coiled-coil	96	152	NA	?	NULL	NULL	(null)
BGLB000437-PA	211	Seg	seg	seg	60	196	NA	?	NULL	NULL	(null)
BGLB000439-PA	82	Seg	seg	seg	2	82	NA	?	NULL	NULL	(null)
BGLB000439-PA	82	Coil	coil	coiled-coil	21	42	NA	?	NULL	NULL	(null)
BGLB000439-PA	82	Coil	coil	coiled-coil	45	82	NA	?	NULL	NULL	(null)
BGLB000441-PA	184	Coil	coil	coiled-coil	57	78	NA	?	NULL	NULL	(null)
BGLB000441-PA	184	Seg	seg	seg	57	80	NA	?	NULL	NULL	(null)
BGLB000441-PA	184	Seg	seg	seg	85	181	NA	?	NULL	NULL	(null)
BGLB000442-PA	129	Seg	seg	seg	41	82	NA	?	NULL	NULL	(null)
BGLB000442-PA	129	Seg	seg	seg	84	101	NA	?	NULL	NULL	(null)
BGLB000442-PA	129	Coil	coil	coiled-coil	56	103	NA	?	NULL	NULL	(null)
BGLB000443-PA	344	Coil	coil	coiled-coil	21	42	NA	?	NULL	NULL	(null)
BGLB000443-PA	344	Coil	coil	coiled-coil	53	74	NA	?	NULL	NULL	(null)
BGLB000443-PA	344	Coil	coil	coiled-coil	98	127	NA	?	NULL	NULL	(null)
BGLB000443-PA	344	Seg	seg	seg	7	65	NA	?	NULL	NULL	(null)
BGLB000443-PA	344	Seg	seg	seg	101	141	NA	?	NULL	NULL	(null)
BGLB000444-PA	102	Seg	seg	seg	1	50	NA	?	NULL	NULL	(null)
BGLB000444-PA	102	Seg	seg	seg	59	99	NA	?	NULL	NULL	(null)
BGLB000445-PA	164	Coil	coil	coiled-coil	72	163	NA	?	NULL	NULL	(null)
BGLB000445-PA	164	superfamily	SSF46966	Spectrin repeat	59	162	9.7e-07	T	NULL	NULL
BGLB000445-PA	164	Gene3D	G3DSA:1.10.287.1040	no description	45	87	1	T	NULL	NULL
BGLB000445-PA	164	Gene3D	G3DSA:1.10.287.950	no description	88	159	6.3e-06	T	NULL	NULL
BGLB000446-PA	84	Coil	coil	coiled-coil	22	43	NA	?	NULL	NULL	(null)
BGLB000446-PA	84	Seg	seg	seg	13	28	NA	?	NULL	NULL	(null)
BGLB000446-PA	84	Seg	seg	seg	33	58	NA	?	NULL	NULL	(null)
BGLB000447-PA	361	Coil	coil	coiled-coil	146	177	NA	?	NULL	NULL	(null)
BGLB000447-PA	361	Seg	seg	seg	25	63	NA	?	NULL	NULL	(null)
BGLB000447-PA	361	Seg	seg	seg	67	79	NA	?	NULL	NULL	(null)
BGLB000447-PA	361	Seg	seg	seg	83	98	NA	?	NULL	NULL	(null)
BGLB000447-PA	361	Seg	seg	seg	104	131	NA	?	NULL	NULL	(null)
BGLB000447-PA	361	Seg	seg	seg	144	185	NA	?	NULL	NULL	(null)
BGLB000448-PA	89	Seg	seg	seg	34	56	NA	?	NULL	NULL	(null)
BGLB000452-PA	115	Seg	seg	seg	2	31	NA	?	NULL	NULL	(null)
BGLB000453-PA	179	Seg	seg	seg	113	131	NA	?	NULL	NULL	(null)
BGLB000453-PA	179	Seg	seg	seg	137	178	NA	?	NULL	NULL	(null)
BGLB000455-PA	197	superfamily	SSF53098	Ribonuclease H-like	11	169	9.4e-30	T	IPR012337	Ribonuclease H-like domain	Molecular Function: nucleic acid binding (GO:0003676)
BGLB000455-PA	197	Gene3D	G3DSA:3.30.420.10	no description	5	37	4.3e-05	T	NULL	NULL
BGLB000455-PA	197	Gene3D	G3DSA:3.30.420.10	no description	38	104	3.6e-21	T	NULL	NULL
BGLB000455-PA	197	Gene3D	G3DSA:3.30.420.10	no description	106	157	5.6e-07	T	NULL	NULL
BGLB000455-PA	197	Seg	seg	seg	110	117	NA	?	NULL	NULL	(null)
BGLB000455-PA	197	HMMPanther	PTHR10797	CCR4-NOT TRANSCRIPTION COMPLEX SUBUNIT	1	197	6.5e-49	T	NULL	NULL
BGLB000458-PA	235	superfamily	SSF54821	Ribosomal protein S3 C-terminal domain	82	183	1.4e-28	T	IPR001351	Ribosomal protein S3, C-terminal	Molecular Function: structural constituent of ribosome (GO:0003735), Cellular Component: intracellular (GO:0005622), Cellular Component: ribosome (GO:0005840), Biological Process: translation (GO:0006412)
BGLB000458-PA	235	superfamily	SSF54814	Prokaryotic type KH domain (KH-domain type II)	1	91	2e-23	T	IPR009019	K homology domain, prokaryotic type	Molecular Function: RNA binding (GO:0003723)
BGLB000458-PA	235	HMMPfam	PF00189	Ribosomal_S3_C	95	178	4.1e-17	T	IPR001351	Ribosomal protein S3, C-terminal	Molecular Function: structural constituent of ribosome (GO:0003735), Cellular Component: intracellular (GO:0005622), Cellular Component: ribosome (GO:0005840), Biological Process: translation (GO:0006412)
BGLB000458-PA	235	HMMPfam	PF07650	KH_2	10	82	6.7e-12	T	IPR004044	K Homology domain, type 2	Molecular Function: RNA binding (GO:0003723)
BGLB000458-PA	235	HMMTigr	TIGR01008	rpsC_E_A: ribosomal protein S3	1	202	2.1e-70	T	IPR005703	Ribosomal protein S3, eukaryotic/archaeal	Molecular Function: structural constituent of ribosome (GO:0003735), Biological Process: translation (GO:0006412), Cellular Component: small ribosomal subunit (GO:0015935)
BGLB000458-PA	235	Seg	seg	seg	216	235	NA	?	NULL	NULL	(null)
BGLB000458-PA	235	Gene3D	G3DSA:3.30.300.20	no description	11	68	0,00047	T	IPR015946	K homology domain-like, alpha/beta
BGLB000458-PA	235	Gene3D	G3DSA:3.30.1140.32	no description	84	183	1.7e-29	T	IPR001351	Ribosomal protein S3, C-terminal	Molecular Function: structural constituent of ribosome (GO:0003735), Cellular Component: intracellular (GO:0005622), Cellular Component: ribosome (GO:0005840), Biological Process: translation (GO:0006412)
BGLB000458-PA	235	HMMPanther	PTHR11760:SF9	40S RIBOSOMAL PROTEIN S3	1	233	2.9e-145	T	NULL	NULL
BGLB000458-PA	235	HMMPanther	PTHR11760	30S/40S RIBOSOMAL PROTEIN S3	1	233	2.9e-145	T	NULL	NULL
BGLB000459-PA	200	Seg	seg	seg	42	56	NA	?	NULL	NULL	(null)
BGLB000459-PA	200	Seg	seg	seg	118	133	NA	?	NULL	NULL	(null)
BGLB000459-PA	200	HMMPanther	PTHR12877:SF8	TUMOR ENDOTHELIAL MARKER 4	7	172	1.1e-62	T	NULL	NULL
BGLB000459-PA	200	HMMPanther	PTHR12877	RHO GUANINE NUCLEOTIDE EXCHANGE FACTOR	7	172	1.1e-62	T	NULL	NULL
BGLB000460-PA	616	superfamily	SSF48065	DBL homology domain (DH-domain)	4	129	2.2e-25	T	IPR000219	Dbl homology (DH) domain	Molecular Function: Rho guanyl-nucleotide exchange factor activity (GO:0005089), Cellular Component: intracellular (GO:0005622), Biological Process: regulation of Rho protein signal transduction (GO:0035023)
BGLB000460-PA	616	HMMPfam	PF00621	RhoGEF	12	109	1.7e-22	T	IPR000219	Dbl homology (DH) domain	Molecular Function: Rho guanyl-nucleotide exchange factor activity (GO:0005089), Cellular Component: intracellular (GO:0005622), Biological Process: regulation of Rho protein signal transduction (GO:0035023)
BGLB000460-PA	616	Seg	seg	seg	123	136	NA	?	NULL	NULL	(null)
BGLB000460-PA	616	Seg	seg	seg	422	432	NA	?	NULL	NULL	(null)
BGLB000460-PA	616	Gene3D	G3DSA:1.20.900.10	no description	12	129	1.4e-24	T	IPR000219	Dbl homology (DH) domain	Molecular Function: Rho guanyl-nucleotide exchange factor activity (GO:0005089), Cellular Component: intracellular (GO:0005622), Biological Process: regulation of Rho protein signal transduction (GO:0035023)
BGLB000460-PA	616	HMMPanther	PTHR12877:SF8	TUMOR ENDOTHELIAL MARKER 4	9	604	1.7e-89	T	NULL	NULL
BGLB000460-PA	616	HMMPanther	PTHR12877	RHO GUANINE NUCLEOTIDE EXCHANGE FACTOR	9	604	1.7e-89	T	NULL	NULL
BGLB000465-PA	186	superfamily	SSF52058	L domain-like	21	183	1e-21	T	NULL	NULL
BGLB000465-PA	186	Gene3D	G3DSA:3.80.10.10	no description	63	172	6.9e-19	T	NULL	NULL
BGLB000465-PA	186	Seg	seg	seg	58	72	NA	?	NULL	NULL	(null)
BGLB000465-PA	186	HMMPanther	PTHR21651	UNCHARACTERIZED	14	186	6.9e-53	T	NULL	NULL
BGLB000466-PA	249	Seg	seg	seg	7	21	NA	?	NULL	NULL	(null)
BGLB000466-PA	249	Seg	seg	seg	61	94	NA	?	NULL	NULL	(null)
BGLB000466-PA	249	Seg	seg	seg	141	160	NA	?	NULL	NULL	(null)
BGLB000469-PA	723	HMMPanther	PTHR12360:SF1	NF-X1-TYPE ZINC FINGER PROTEIN NFXL1	113	631	1.5e-168	T	NULL	NULL
BGLB000469-PA	723	HMMPanther	PTHR12360	NUCLEAR TRANSCRIPTION FACTOR, X-BOX BINDING 1 (NFX1)	113	631	1.5e-168	T	NULL	NULL
BGLB000469-PA	723	Coil	coil	coiled-coil	64	85	NA	?	NULL	NULL	(null)
BGLB000469-PA	723	Coil	coil	coiled-coil	86	107	NA	?	NULL	NULL	(null)
BGLB000469-PA	723	Coil	coil	coiled-coil	656	684	NA	?	NULL	NULL	(null)
BGLB000469-PA	723	HMMSmart	SM00438	no description	250	277	0,55	T	IPR000967	Zinc finger, NF-X1-type	Molecular Function: sequence-specific DNA binding transcription factor activity (GO:0003700), Cellular Component: nucleus (GO:0005634), Biological Process: regulation of transcription, DNA-dependent (GO:0006355), Molecular Function: zinc ion binding (GO:0008270)
BGLB000469-PA	723	HMMSmart	SM00438	no description	303	322	0,0013	T	IPR000967	Zinc finger, NF-X1-type	Molecular Function: sequence-specific DNA binding transcription factor activity (GO:0003700), Cellular Component: nucleus (GO:0005634), Biological Process: regulation of transcription, DNA-dependent (GO:0006355), Molecular Function: zinc ion binding (GO:0008270)
BGLB000469-PA	723	HMMSmart	SM00438	no description	357	376	19	T	IPR000967	Zinc finger, NF-X1-type	Molecular Function: sequence-specific DNA binding transcription factor activity (GO:0003700), Cellular Component: nucleus (GO:0005634), Biological Process: regulation of transcription, DNA-dependent (GO:0006355), Molecular Function: zinc ion binding (GO:0008270)
BGLB000469-PA	723	HMMSmart	SM00438	no description	459	479	59	T	IPR000967	Zinc finger, NF-X1-type	Molecular Function: sequence-specific DNA binding transcription factor activity (GO:0003700), Cellular Component: nucleus (GO:0005634), Biological Process: regulation of transcription, DNA-dependent (GO:0006355), Molecular Function: zinc ion binding (GO:0008270)
BGLB000469-PA	723	HMMSmart	SM00438	no description	488	533	150	T	IPR000967	Zinc finger, NF-X1-type	Molecular Function: sequence-specific DNA binding transcription factor activity (GO:0003700), Cellular Component: nucleus (GO:0005634), Biological Process: regulation of transcription, DNA-dependent (GO:0006355), Molecular Function: zinc ion binding (GO:0008270)
BGLB000469-PA	723	HMMSmart	SM00438	no description	591	612	0,12	T	IPR000967	Zinc finger, NF-X1-type	Molecular Function: sequence-specific DNA binding transcription factor activity (GO:0003700), Cellular Component: nucleus (GO:0005634), Biological Process: regulation of transcription, DNA-dependent (GO:0006355), Molecular Function: zinc ion binding (GO:0008270)
BGLB000469-PA	723	Seg	seg	seg	10	18	NA	?	NULL	NULL	(null)
BGLB000469-PA	723	Seg	seg	seg	97	108	NA	?	NULL	NULL	(null)
BGLB000469-PA	723	Seg	seg	seg	674	694	NA	?	NULL	NULL	(null)
BGLB000469-PA	723	Seg	seg	seg	707	721	NA	?	NULL	NULL	(null)
BGLB000469-PA	723	HMMPfam	PF01422	zf-NF-X1	303	322	0,00016	T	IPR000967	Zinc finger, NF-X1-type	Molecular Function: sequence-specific DNA binding transcription factor activity (GO:0003700), Cellular Component: nucleus (GO:0005634), Biological Process: regulation of transcription, DNA-dependent (GO:0006355), Molecular Function: zinc ion binding (GO:0008270)
BGLB000470-PA	175	Seg	seg	seg	55	65	NA	?	NULL	NULL	(null)
BGLB000470-PA	175	Seg	seg	seg	108	154	NA	?	NULL	NULL	(null)
BGLB000470-PA	175	FPrintScan	PR00019	LEURICHRPT	12	25	5e-05	T	NULL	NULL
BGLB000470-PA	175	FPrintScan	PR00019	LEURICHRPT	32	45	5e-05	T	NULL	NULL
BGLB000470-PA	175	HMMPfam	PF13855	LRR_8	11	68	1e-13	T	NULL	NULL
BGLB000470-PA	175	Coil	coil	coiled-coil	96	159	NA	?	NULL	NULL	(null)
BGLB000470-PA	175	HMMPanther	PTHR23155	LEUCINE-RICH REPEAT-CONTAINING PROTEIN	4	70	1.7e-22	T	NULL	NULL
BGLB000470-PA	175	superfamily	SSF52058	L domain-like	5	81	5.2e-18	T	NULL	NULL
BGLB000470-PA	175	HMMSmart	SM00369	Leucine-rich repeats, typical (most populate	9	31	0,37	T	IPR003591	Leucine-rich repeat, typical subtype
BGLB000470-PA	175	HMMSmart	SM00369	Leucine-rich repeats, typical (most populate	32	54	2,3	T	IPR003591	Leucine-rich repeat, typical subtype
BGLB000470-PA	175	HMMSmart	SM00369	Leucine-rich repeats, typical (most populate	55	79	91	T	IPR003591	Leucine-rich repeat, typical subtype
BGLB000470-PA	175	Gene3D	G3DSA:3.80.10.10	no description	4	79	9.3e-18	T	NULL	NULL
BGLB000471-PA	476	Coil	coil	coiled-coil	65	86	NA	?	NULL	NULL	(null)
BGLB000471-PA	476	Coil	coil	coiled-coil	146	172	NA	?	NULL	NULL	(null)
BGLB000471-PA	476	Coil	coil	coiled-coil	354	375	NA	?	NULL	NULL	(null)
BGLB000471-PA	476	Coil	coil	coiled-coil	416	440	NA	?	NULL	NULL	(null)
BGLB000471-PA	476	HMMPfam	PF07808	RED_N	56	284	1.4e-78	T	IPR012916	RED-like, N-terminal	Cellular Component: nucleus (GO:0005634)
BGLB000471-PA	476	HMMPfam	PF07807	RED_C	425	476	1.2e-20	T	IPR012492	Protein RED, C-terminal
BGLB000471-PA	476	BlastProDom	PD311621	Q6DDH4_XENLA_Q6DDH4;	442	476	3e-12	T	IPR012492	Protein RED, C-terminal
BGLB000471-PA	476	Seg	seg	seg	36	66	NA	?	NULL	NULL	(null)
BGLB000471-PA	476	Seg	seg	seg	245	254	NA	?	NULL	NULL	(null)
BGLB000471-PA	476	Seg	seg	seg	272	292	NA	?	NULL	NULL	(null)
BGLB000471-PA	476	Seg	seg	seg	302	370	NA	?	NULL	NULL	(null)
BGLB000471-PA	476	Seg	seg	seg	386	399	NA	?	NULL	NULL	(null)
BGLB000471-PA	476	Seg	seg	seg	418	441	NA	?	NULL	NULL	(null)
BGLB000471-PA	476	HMMPanther	PTHR12765:SF5	RED PROTEIN (IK FACTOR) (CYTOKINE IK)	1	476	5.1e-167	T	NULL	NULL
BGLB000471-PA	476	HMMPanther	PTHR12765	RED PROTEIN (IK FACTOR) (CYTOKINE IK)	1	476	5.1e-167	T	NULL	NULL
BGLB000472-PA	629	Gene3D	G3DSA:3.40.50.300	no description	536	613	1.8e-22	T	NULL	NULL
BGLB000472-PA	629	HMMPfam	PF13558	SbcCD_C	513	584	3.6e-10	T	NULL	NULL
BGLB000472-PA	629	HMMPfam	PF04423	Rad50_zn_hook	2	48	4.9e-09	T	IPR007517	Rad50 zinc hook	Molecular Function: nuclease activity (GO:0004518), Molecular Function: ATP binding (GO:0005524), Biological Process: DNA repair (GO:0006281), Molecular Function: zinc ion binding (GO:0008270)
BGLB000472-PA	629	HMMPanther	PTHR18867:SF11	RAD50	1	628	1.8e-203	T	NULL	NULL
BGLB000472-PA	629	HMMPanther	PTHR18867	RAD50	1	628	1.8e-203	T	IPR004584	DNA repair protein Rad50	Molecular Function: ATP binding (GO:0005524), Biological Process: DNA repair (GO:0006281), Cellular Component: Mre11 complex (GO:0030870)
BGLB000472-PA	629	Coil	coil	coiled-coil	47	68	NA	?	NULL	NULL	(null)
BGLB000472-PA	629	Coil	coil	coiled-coil	82	110	NA	?	NULL	NULL	(null)
BGLB000472-PA	629	Coil	coil	coiled-coil	130	151	NA	?	NULL	NULL	(null)
BGLB000472-PA	629	Coil	coil	coiled-coil	160	181	NA	?	NULL	NULL	(null)
BGLB000472-PA	629	Coil	coil	coiled-coil	188	209	NA	?	NULL	NULL	(null)
BGLB000472-PA	629	Coil	coil	coiled-coil	219	247	NA	?	NULL	NULL	(null)
BGLB000472-PA	629	Coil	coil	coiled-coil	254	275	NA	?	NULL	NULL	(null)
BGLB000472-PA	629	Coil	coil	coiled-coil	329	350	NA	?	NULL	NULL	(null)
BGLB000472-PA	629	Coil	coil	coiled-coil	359	380	NA	?	NULL	NULL	(null)
BGLB000472-PA	629	Coil	coil	coiled-coil	385	406	NA	?	NULL	NULL	(null)
BGLB000472-PA	629	superfamily	SSF52540	P-loop containing nucleoside triphosphate hydrolases	27	620	1.6e-16	T	NULL	NULL
BGLB000472-PA	629	HMMTigr	TIGR00606	rad50: rad50	3	628	7.5e-150	T	IPR004584	DNA repair protein Rad50	Molecular Function: ATP binding (GO:0005524), Biological Process: DNA repair (GO:0006281), Cellular Component: Mre11 complex (GO:0030870)
BGLB000472-PA	629	Seg	seg	seg	304	332	NA	?	NULL	NULL	(null)
BGLB000474-PA	895	Gene3D	G3DSA:3.40.50.150	no description	810	886	4.3e-06	T	NULL	NULL
BGLB000474-PA	895	HMMPfam	PF04991	LicD	714	744	2.6e-10	T	IPR007074	LicD
BGLB000474-PA	895	HMMPfam	PF08241	Methyltransf_11	854	886	0,00017	T	IPR013216	Methyltransferase type 11	Biological Process: metabolic process (GO:0008152), Molecular Function: methyltransferase activity (GO:0008168)
BGLB000474-PA	895	HMMPanther	PTHR10108:SF8	S-ADENOSYL-L- METHIONINE-DEPENDENT METHYLTRANSFERASES STRUCTURE CONTAINING PROTEIN-RELATED	806	892	1.5e-13	T	NULL	NULL
BGLB000474-PA	895	HMMPanther	PTHR10108	METHYLTRANSFERASE	806	892	1.5e-13	T	NULL	NULL
BGLB000474-PA	895	Coil	coil	coiled-coil	19	93	NA	?	NULL	NULL	(null)
BGLB000474-PA	895	Coil	coil	coiled-coil	135	170	NA	?	NULL	NULL	(null)
BGLB000474-PA	895	Coil	coil	coiled-coil	188	216	NA	?	NULL	NULL	(null)
BGLB000474-PA	895	Coil	coil	coiled-coil	245	298	NA	?	NULL	NULL	(null)
BGLB000474-PA	895	Coil	coil	coiled-coil	319	354	NA	?	NULL	NULL	(null)
BGLB000474-PA	895	Coil	coil	coiled-coil	386	428	NA	?	NULL	NULL	(null)
BGLB000474-PA	895	Coil	coil	coiled-coil	436	457	NA	?	NULL	NULL	(null)
BGLB000474-PA	895	superfamily	SSF53335	S-adenosyl-L-methionine-dependent methyltransferases	819	885	4.7e-09	T	NULL	NULL
BGLB000474-PA	895	superfamily	SSF46579	Prefoldin	384	479	0,00042	T	IPR009053	Prefoldin
BGLB000474-PA	895	Seg	seg	seg	48	59	NA	?	NULL	NULL	(null)
BGLB000474-PA	895	Seg	seg	seg	503	516	NA	?	NULL	NULL	(null)
BGLB000474-PA	895	Seg	seg	seg	533	543	NA	?	NULL	NULL	(null)
BGLB000474-PA	895	Seg	seg	seg	732	743	NA	?	NULL	NULL	(null)
BGLB000475-PA	163	HMMTigr	TIGR00231	small_GTP: small GTP-binding protein domain	23	147	1.3e-18	T	IPR005225	Small GTP-binding protein domain	Molecular Function: GTP binding (GO:0005525)
BGLB000475-PA	163	superfamily	SSF52540	P-loop containing nucleoside triphosphate hydrolases	29	160	4.4e-33	T	NULL	NULL
BGLB000475-PA	163	HMMSmart	SM00175	Rab subfamily of small GTPases	2	154	7.5e-11	T	IPR003579	Small GTPase superfamily, Rab type	Molecular Function: GTP binding (GO:0005525), Biological Process: small GTPase mediated signal transduction (GO:0007264), Biological Process: protein transport (GO:0015031)
BGLB000475-PA	163	HMMSmart	SM00174	Rho (Ras homology) subfamily of Ras-like sma	5	154	1.1e-24	T	IPR003578	Small GTPase superfamily, Rho type	Molecular Function: GTP binding (GO:0005525), Cellular Component: intracellular (GO:0005622), Biological Process: small GTPase mediated signal transduction (GO:0007264)
BGLB000475-PA	163	HMMSmart	SM00173	Ras subfamily of RAS small GTPases	16	154	5.6e-06	T	IPR020849	Small GTPase superfamily, Ras type	Molecular Function: GTPase activity (GO:0003924), Molecular Function: GTP binding (GO:0005525), Biological Process: GTP catabolic process (GO:0006184), Biological Process: signal transduction (GO:0007165), Cellular Component: membrane (GO:0016020)
BGLB000475-PA	163	Gene3D	G3DSA:3.40.50.300	no description	9	159	9.7e-39	T	NULL	NULL
BGLB000475-PA	163	HMMPanther	PTHR24072	FAMILY NOT NAMED	30	153	6.1e-41	T	NULL	NULL
BGLB000476-PA	103	Coil	coil	coiled-coil	18	39	NA	?	NULL	NULL	(null)
BGLB000477-PA	253	HMMPfam	PF08241	Methyltransf_11	82	179	2.3e-15	T	IPR013216	Methyltransferase type 11	Biological Process: metabolic process (GO:0008152), Molecular Function: methyltransferase activity (GO:0008168)
BGLB000477-PA	253	HMMPanther	PTHR10108:SF8	S-ADENOSYL-L- METHIONINE-DEPENDENT METHYLTRANSFERASES STRUCTURE CONTAINING PROTEIN-RELATED	61	253	5.4e-50	T	NULL	NULL
BGLB000477-PA	253	HMMPanther	PTHR10108	METHYLTRANSFERASE	61	253	5.4e-50	T	NULL	NULL
BGLB000477-PA	253	superfamily	SSF53335	S-adenosyl-L-methionine-dependent methyltransferases	63	247	4.2e-21	T	NULL	NULL
BGLB000477-PA	253	Gene3D	G3DSA:3.40.50.150	no description	76	238	1.7e-20	T	NULL	NULL
BGLB000478-PA	142	Gene3D	G3DSA:2.30.130.10	no description	92	134	1.2e-09	T	NULL	NULL
BGLB000478-PA	142	superfamily	SSF88697	PUA domain-like	93	134	2.1e-07	T	IPR015947	PUA-like domain
BGLB000478-PA	142	HMMPfam	PF01472	PUA	94	123	9.1e-07	T	IPR002478	Pseudouridine synthase/archaeosine transglycosylase	Molecular Function: RNA binding (GO:0003723)
BGLB000478-PA	142	HMMPanther	PTHR22798	MCT-1 PROTEIN	1	134	8.6e-77	T	IPR016437	Translation-associated RNA-binding, predicted
BGLB000478-PA	142	HMMTigr	TIGR00451	unchar_dom_2: uncharacterized domain 2	67	134	1.1e-12	T	IPR004521	Uncharacterised domain CHP00451	Molecular Function: RNA binding (GO:0003723)
BGLB000481-PA	260	Gene3D	G3DSA:2.40.30.10	no description	1	90	6.6e-35	T	NULL	NULL
BGLB000481-PA	260	Gene3D	G3DSA:3.40.50.10050	no description	112	139	1.2e-05	T	IPR023115	Translation initiation factor IF- 2, domain 3
BGLB000481-PA	260	Gene3D	G3DSA:3.40.50.10050	no description	156	184	2.8e-05	T	IPR023115	Translation initiation factor IF- 2, domain 3
BGLB000481-PA	260	Gene3D	G3DSA:2.40.30.10	no description	216	254	8.1e-14	T	NULL	NULL
BGLB000481-PA	260	HMMPfam	PF11987	IF-2	157	196	1.4e-07	T	IPR023115	Translation initiation factor IF- 2, domain 3
BGLB000481-PA	260	HMMPfam	PF03144	GTP_EFTU_D2	2	79	2.4e-09	T	IPR004161	Translation elongation factor EFTu/EF1A, domain 2	Molecular Function: GTP binding (GO:0005525)
BGLB000481-PA	260	HMMPanther	PTHR23115:SF41	TRANSLATION INITIATION FACTOR IF-2	1	258	6e-122	T	IPR015760	Translation initiation factor IF- 2
BGLB000481-PA	260	HMMPanther	PTHR23115	TRANSLATION FACTOR	1	258	6e-122	T	NULL	NULL
BGLB000481-PA	260	superfamily	SSF50447	Translation proteins	1	83	2.8e-23	T	IPR009000	Translation elongation/initiation factor/Ribosomal, beta-barrel
BGLB000481-PA	260	superfamily	SSF52156	Initiation factor IF2/eIF5b, domain 3	87	213	1.5e-20	T	IPR023115	Translation initiation factor IF- 2, domain 3
BGLB000481-PA	260	superfamily	SSF50447	Translation proteins	214	258	4.3e-12	T	IPR009000	Translation elongation/initiation factor/Ribosomal, beta-barrel
BGLB000481-PA	260	Seg	seg	seg	145	151	NA	?	NULL	NULL	(null)
BGLB000484-PA	229	Seg	seg	seg	3	24	NA	?	NULL	NULL	(null)
BGLB000484-PA	229	Seg	seg	seg	28	73	NA	?	NULL	NULL	(null)
BGLB000484-PA	229	Seg	seg	seg	104	115	NA	?	NULL	NULL	(null)
BGLB000484-PA	229	Seg	seg	seg	166	185	NA	?	NULL	NULL	(null)
BGLB000484-PA	229	Seg	seg	seg	218	229	NA	?	NULL	NULL	(null)
BGLB000485-PA	145	superfamily	SSF63712	Nicotinic receptor ligand binding domain-like	69	145	3.3e-11	T	IPR006202	Neurotransmitter-gated ion-channel ligand-binding	Molecular Function: extracellular ligand-gated ion channel activity (GO:0005230), Biological Process: transport (GO:0006810), Cellular Component: membrane (GO:0016020)
BGLB000485-PA	145	superfamily	SSF63712	Nicotinic receptor ligand binding domain-like	1	68	2.7e-08	T	IPR006202	Neurotransmitter-gated ion-channel ligand-binding	Molecular Function: extracellular ligand-gated ion channel activity (GO:0005230), Biological Process: transport (GO:0006810), Cellular Component: membrane (GO:0016020)
BGLB000485-PA	145	Gene3D	G3DSA:2.70.170.10	no description	1	68	7.2e-13	T	IPR006202	Neurotransmitter-gated ion-channel ligand-binding	Molecular Function: extracellular ligand-gated ion channel activity (GO:0005230), Biological Process: transport (GO:0006810), Cellular Component: membrane (GO:0016020)
BGLB000485-PA	145	Gene3D	G3DSA:2.70.170.10	no description	69	145	2.2e-16	T	IPR006202	Neurotransmitter-gated ion-channel ligand-binding	Molecular Function: extracellular ligand-gated ion channel activity (GO:0005230), Biological Process: transport (GO:0006810), Cellular Component: membrane (GO:0016020)
BGLB000485-PA	145	HMMPanther	PTHR18945:SF13	GLUTAMATE-GATED CHLORIDE CHANNEL-RELATED	69	145	3.2e-18	T	NULL	NULL
BGLB000485-PA	145	HMMPanther	PTHR18945	NEUROTRANSMITTER GATED ION CHANNEL	69	145	3.2e-18	T	IPR006201	Neurotransmitter-gated ion-channel	Biological Process: ion transport (GO:0006811), Cellular Component: integral to membrane (GO:0016021)
BGLB000486-PA	323	FPrintScan	PR00253	GABAARECEPTR	67	87	4.5e-27	T	IPR006028	Gamma-aminobutyric acid A receptor	Biological Process: ion transport (GO:0006811), Cellular Component: integral to membrane (GO:0016021)
BGLB000486-PA	323	FPrintScan	PR00253	GABAARECEPTR	93	114	4.5e-27	T	IPR006028	Gamma-aminobutyric acid A receptor	Biological Process: ion transport (GO:0006811), Cellular Component: integral to membrane (GO:0016021)
BGLB000486-PA	323	FPrintScan	PR00253	GABAARECEPTR	127	148	4.5e-27	T	IPR006028	Gamma-aminobutyric acid A receptor	Biological Process: ion transport (GO:0006811), Cellular Component: integral to membrane (GO:0016021)
BGLB000486-PA	323	FPrintScan	PR00253	GABAARECEPTR	191	211	4.5e-27	T	IPR006028	Gamma-aminobutyric acid A receptor	Biological Process: ion transport (GO:0006811), Cellular Component: integral to membrane (GO:0016021)
BGLB000486-PA	323	Seg	seg	seg	2	37	NA	?	NULL	NULL	(null)
BGLB000486-PA	323	Gene3D	G3DSA:1.20.58.390	no description	64	204	3.1e-39	T	NULL	NULL
BGLB000486-PA	323	superfamily	SSF90112	Neurotransmitter-gated ion-channel transmembrane pore	64	218	5.7e-33	T	IPR006029	Neurotransmitter-gated ion-channel transmembrane domain	Biological Process: ion transport (GO:0006811), Cellular Component: membrane (GO:0016020)
BGLB000486-PA	323	HMMPfam	PF02932	Neur_chan_memb	71	152	3.3e-25	T	IPR006029	Neurotransmitter-gated ion-channel transmembrane domain	Biological Process: ion transport (GO:0006811), Cellular Component: membrane (GO:0016020)
BGLB000486-PA	323	Coil	coil	coiled-coil	4	25	NA	?	NULL	NULL	(null)
BGLB000486-PA	323	Coil	coil	coiled-coil	28	56	NA	?	NULL	NULL	(null)
BGLB000486-PA	323	HMMPanther	PTHR18945:SF212	GLYCINE RECEPTOR SUBUNIT ALPHA-1	50	200	1.1e-49	T	NULL	NULL
BGLB000486-PA	323	HMMPanther	PTHR18945	NEUROTRANSMITTER GATED ION CHANNEL	50	200	1.1e-49	T	IPR006201	Neurotransmitter-gated ion-channel	Biological Process: ion transport (GO:0006811), Cellular Component: integral to membrane (GO:0016021)
BGLB000487-PA	244	FPrintScan	PR00114	STPHPHTASE	150	177	3.4e-26	T	IPR006186	Serine/threonine-specific protein phosphatase/bis(5-nucleosyl)-tetraphosphatase	Molecular Function: hydrolase activity (GO:0016787)
BGLB000487-PA	244	FPrintScan	PR00114	STPHPHTASE	180	207	3.4e-26	T	IPR006186	Serine/threonine-specific protein phosphatase/bis(5-nucleosyl)-tetraphosphatase	Molecular Function: hydrolase activity (GO:0016787)
BGLB000487-PA	244	FPrintScan	PR00114	STPHPHTASE	213	237	3.4e-26	T	IPR006186	Serine/threonine-specific protein phosphatase/bis(5-nucleosyl)-tetraphosphatase	Molecular Function: hydrolase activity (GO:0016787)
BGLB000487-PA	244	HMMPfam	PF00149	Metallophos	150	236	8.3e-26	T	IPR004843	Metallophosphoesterase domain	Molecular Function: hydrolase activity (GO:0016787)
BGLB000487-PA	244	HMMPfam	PF08321	PPP5	80	140	7.5e-06	T	IPR013235	PPP domain
BGLB000487-PA	244	HMMPfam	PF00612	IQ	2	19	0,00014	T	IPR000048	IQ motif, EF-hand binding site	Molecular Function: protein binding (GO:0005515)
BGLB000487-PA	244	HMMPanther	PTHR11668:SF11	PROTEIN PHOSPHATASE-7	1	244	8.9e-111	T	NULL	NULL
BGLB000487-PA	244	HMMPanther	PTHR11668	SERINE/THREONINE PROTEIN PHOSPHATASE	1	244	8.9e-111	T	NULL	NULL
BGLB000487-PA	244	superfamily	SSF56300	Metallo-dependent phosphatases	78	237	4.8e-41	T	NULL	NULL
BGLB000487-PA	244	HMMSmart	SM00156	Protein phosphatase 2A homologues, catalytic	118	244	7.3e-08	T	IPR006186	Serine/threonine-specific protein phosphatase/bis(5-nucleosyl)-tetraphosphatase	Molecular Function: hydrolase activity (GO:0016787)
BGLB000487-PA	244	Gene3D	G3DSA:3.60.21.10	no description	92	240	1.5e-44	T	NULL	NULL
BGLB000488-PA	875	superfamily	SSF56204	Hect, E3 ligase catalytic domain	519	869	8.9e-117	T	IPR000569	HECT	Molecular Function: ubiquitin-protein ligase activity (GO:0004842), Cellular Component: intracellular (GO:0005622), Biological Process: cellular protein modification process (GO:0006464)
BGLB000488-PA	875	HMMSmart	SM00119	Domain Homologous to E6-AP Carboxyl Terminus	544	875	1.8e-146	T	IPR000569	HECT	Molecular Function: ubiquitin-protein ligase activity (GO:0004842), Cellular Component: intracellular (GO:0005622), Biological Process: cellular protein modification process (GO:0006464)
BGLB000488-PA	875	HMMPfam	PF00632	HECT	576	874	1.9e-90	T	IPR000569	HECT	Molecular Function: ubiquitin-protein ligase activity (GO:0004842), Cellular Component: intracellular (GO:0005622), Biological Process: cellular protein modification process (GO:0006464)
BGLB000488-PA	875	Seg	seg	seg	523	528	NA	?	NULL	NULL	(null)
BGLB000488-PA	875	Gene3D	G3DSA:3.30.2160.10	no description	646	725	1.3e-21	T	NULL	NULL
BGLB000488-PA	875	HMMPanther	PTHR11254:SF68	UBIQUITIN-PROTEIN LIGASE E3A	11	875	0	T	NULL	NULL
BGLB000488-PA	875	HMMPanther	PTHR11254	HECT DOMAIN UBIQUITIN-PROTEIN LIGASE	11	875	0	T	NULL	NULL
BGLB000489-PA	111	superfamily	SSF54495	UBC-like	1	99	1.4e-35	T	IPR016135	Ubiquitin-conjugating enzyme/RWD-like
BGLB000489-PA	111	HMMSmart	SM00212	Ubiquitin-conjugating enzyme E2, catalytic d	1	98	7.4e-25	T	NULL	NULL
BGLB000489-PA	111	Gene3D	G3DSA:3.10.110.10	no description	1	108	8.2e-41	T	IPR016135	Ubiquitin-conjugating enzyme/RWD-like
BGLB000489-PA	111	Seg	seg	seg	64	75	NA	?	NULL	NULL	(null)
BGLB000489-PA	111	Seg	seg	seg	99	111	NA	?	NULL	NULL	(null)
BGLB000489-PA	111	HMMPanther	PTHR24067:SF26	UBIQUITIN-CONJUGATING ENZYME E2 A, B	1	109	4.9e-61	T	NULL	NULL
BGLB000489-PA	111	HMMPanther	PTHR24067	UBIQUITIN-CONJUGATING ENZYME E2	1	109	4.9e-61	T	NULL	NULL
BGLB000490-PA	265	superfamily	SSF52540	P-loop containing nucleoside triphosphate hydrolases	47	229	1e-61	T	NULL	NULL
BGLB000490-PA	265	HMMSmart	SM00173	Ras subfamily of RAS small GTPases	49	220	2.6e-27	T	IPR020849	Small GTPase superfamily, Ras type	Molecular Function: GTPase activity (GO:0003924), Molecular Function: GTP binding (GO:0005525), Biological Process: GTP catabolic process (GO:0006184), Biological Process: signal transduction (GO:0007165), Cellular Component: membrane (GO:0016020)
BGLB000490-PA	265	HMMSmart	SM00175	Rab subfamily of small GTPases	52	220	1.1e-85	T	IPR003579	Small GTPase superfamily, Rab type	Molecular Function: GTP binding (GO:0005525), Biological Process: small GTPase mediated signal transduction (GO:0007264), Biological Process: protein transport (GO:0015031)
BGLB000490-PA	265	HMMSmart	SM00174	Rho (Ras homology) subfamily of Ras-like sma	54	220	1e-12	T	IPR003578	Small GTPase superfamily, Rho type	Molecular Function: GTP binding (GO:0005525), Cellular Component: intracellular (GO:0005622), Biological Process: small GTPase mediated signal transduction (GO:0007264)
BGLB000490-PA	265	HMMSmart	SM00176	Ran (Ras-related nuclear proteins) /TC4 subf	57	263	1.3e-05	T	IPR002041	Ran GTPase	Molecular Function: GTPase activity (GO:0003924), Molecular Function: GTP binding (GO:0005525), Biological Process: GTP catabolic process (GO:0006184), Biological Process: intracellular protein transport (GO:0006886), Biological Process: nucleocytoplasmic transport (GO:0006913), Biological Process: signal transduction (GO:0007165)
BGLB000490-PA	265	FPrintScan	PR00449	RASTRNSFRMNG	52	73	1.5e-32	T	IPR001806	Small GTPase superfamily	Molecular Function: GTP binding (GO:0005525), Biological Process: small GTPase mediated signal transduction (GO:0007264)
BGLB000490-PA	265	FPrintScan	PR00449	RASTRNSFRMNG	75	91	1.5e-32	T	IPR001806	Small GTPase superfamily	Molecular Function: GTP binding (GO:0005525), Biological Process: small GTPase mediated signal transduction (GO:0007264)
BGLB000490-PA	265	FPrintScan	PR00449	RASTRNSFRMNG	93	115	1.5e-32	T	IPR001806	Small GTPase superfamily	Molecular Function: GTP binding (GO:0005525), Biological Process: small GTPase mediated signal transduction (GO:0007264)
BGLB000490-PA	265	FPrintScan	PR00449	RASTRNSFRMNG	157	170	1.5e-32	T	IPR001806	Small GTPase superfamily	Molecular Function: GTP binding (GO:0005525), Biological Process: small GTPase mediated signal transduction (GO:0007264)
BGLB000490-PA	265	FPrintScan	PR00449	RASTRNSFRMNG	192	214	1.5e-32	T	IPR001806	Small GTPase superfamily	Molecular Function: GTP binding (GO:0005525), Biological Process: small GTPase mediated signal transduction (GO:0007264)
BGLB000490-PA	265	HMMPfam	PF00071	Ras	53	218	1.8e-53	T	IPR001806	Small GTPase superfamily	Molecular Function: GTP binding (GO:0005525), Biological Process: small GTPase mediated signal transduction (GO:0007264)
BGLB000490-PA	265	HMMTigr	TIGR00231	small_GTP: small GTP-binding protein domain	51	203	7.2e-36	T	IPR005225	Small GTP-binding protein domain	Molecular Function: GTP binding (GO:0005525)
BGLB000490-PA	265	Gene3D	G3DSA:3.40.50.300	no description	47	230	2.3e-64	T	NULL	NULL
BGLB000490-PA	265	HMMPanther	PTHR24073:SF194	SUBFAMILY NOT NAMED	49	224	1.7e-120	T	NULL	NULL
BGLB000490-PA	265	HMMPanther	PTHR24073	FAMILY NOT NAMED	49	224	1.7e-120	T	NULL	NULL
BGLB000492-PA	1064	FPrintScan	PR01698	CYTOFMRPINTP	48	65	6e-44	T	IPR008081	Cytoplasmic FMR1-interacting
BGLB000492-PA	1064	FPrintScan	PR01698	CYTOFMRPINTP	103	119	6e-44	T	IPR008081	Cytoplasmic FMR1-interacting
BGLB000492-PA	1064	FPrintScan	PR01698	CYTOFMRPINTP	393	411	6e-44	T	IPR008081	Cytoplasmic FMR1-interacting
BGLB000492-PA	1064	FPrintScan	PR01698	CYTOFMRPINTP	563	581	6e-44	T	IPR008081	Cytoplasmic FMR1-interacting
BGLB000492-PA	1064	FPrintScan	PR01698	CYTOFMRPINTP	632	654	6e-44	T	IPR008081	Cytoplasmic FMR1-interacting
BGLB000492-PA	1064	HMMPfam	PF05994	FragX_IP	347	667	1.9e-131	T	IPR008081	Cytoplasmic FMR1-interacting
BGLB000492-PA	1064	HMMPfam	PF05994	FragX_IP	669	1063	2.6e-112	T	IPR008081	Cytoplasmic FMR1-interacting
BGLB000492-PA	1064	HMMPanther	PTHR12195:SF0	SUBFAMILY NOT NAMED	6	1064	0	T	NULL	NULL
BGLB000492-PA	1064	HMMPanther	PTHR12195	P53 INDUCIBLE PROTEIN-RELATED	6	1064	0	T	IPR008081	Cytoplasmic FMR1-interacting
BGLB000494-PA	229	Gene3D	G3DSA:2.130.10.10	no description	8	226	1e-27	T	IPR015943	WD40/YVTN repeat-like-containing domain	Molecular Function: protein binding (GO:0005515)
BGLB000494-PA	229	HMMPfam	PF00400	WD40	53	92	1.6e-05	T	IPR001680	WD40 repeat	Molecular Function: protein binding (GO:0005515)
BGLB000494-PA	229	HMMPfam	PF00400	WD40	144	182	3.9e-05	T	IPR001680	WD40 repeat	Molecular Function: protein binding (GO:0005515)
BGLB000494-PA	229	HMMPanther	PTHR19919	WD REPEAT CONTAINING PROTEIN	1	229	4e-160	T	NULL	NULL
BGLB000494-PA	229	superfamily	SSF50978	WD40 repeat-like	8	229	8e-25	T	IPR017986	WD40-repeat-containing domain	Molecular Function: protein binding (GO:0005515)
BGLB000494-PA	229	HMMSmart	SM00320	WD40 repeats	2	36	450	T	IPR001680	WD40 repeat	Molecular Function: protein binding (GO:0005515)
BGLB000494-PA	229	HMMSmart	SM00320	WD40 repeats	50	92	6.8e-05	T	IPR001680	WD40 repeat	Molecular Function: protein binding (GO:0005515)
BGLB000494-PA	229	HMMSmart	SM00320	WD40 repeats	142	182	9.9e-05	T	IPR001680	WD40 repeat	Molecular Function: protein binding (GO:0005515)
BGLB000495-PA	627	Coil	coil	coiled-coil	128	149	NA	?	NULL	NULL	(null)
BGLB000495-PA	627	HMMPfam	PF04129	Vps52	69	515	4.5e-158	T	IPR007258	Vps52/Sac2
BGLB000495-PA	627	HMMPanther	PTHR14190:SF5	VACUOLAR PROTEIN SORTING 52	19	627	0	T	NULL	NULL
BGLB000495-PA	627	HMMPanther	PTHR14190	SUPPRESSOR OF ACTIN MUTATIONS 2/VACUOLAR PROTEIN SORTING 52	19	627	0	T	IPR007258	Vps52/Sac2
BGLB000496-PA	128	HMMPfam	PF00416	Ribosomal_S13	14	128	6.9e-30	T	IPR001892	Ribosomal protein S13	Molecular Function: RNA binding (GO:0003723), Molecular Function: structural constituent of ribosome (GO:0003735), Cellular Component: intracellular (GO:0005622), Cellular Component: ribosome (GO:0005840), Biological Process: translation (GO:0006412)
BGLB000496-PA	128	HMMPanther	PTHR10871:SF2	40S RIBOSOMAL PROTEIN S18	1	128	3.4e-88	T	NULL	NULL
BGLB000496-PA	128	HMMPanther	PTHR10871	30S RIBOSOMAL PROTEIN S13/40S RIBOSOMAL PROTEIN S18	1	128	3.4e-88	T	IPR001892	Ribosomal protein S13	Molecular Function: RNA binding (GO:0003723), Molecular Function: structural constituent of ribosome (GO:0003735), Cellular Component: intracellular (GO:0005622), Cellular Component: ribosome (GO:0005840), Biological Process: translation (GO:0006412)
BGLB000496-PA	128	superfamily	SSF46946	S13-like H2TH domain	13	128	8e-26	T	IPR010979	Ribosomal protein S13-like, H2TH	Molecular Function: nucleic acid binding (GO:0003676)
BGLB000496-PA	128	HMMPIR	PIRSF002134	Ribosomal protein, S13p/S13a/S18e/organellar S13 types	10	128	1.5e-36	T	IPR001892	Ribosomal protein S13	Molecular Function: RNA binding (GO:0003723), Molecular Function: structural constituent of ribosome (GO:0003735), Cellular Component: intracellular (GO:0005622), Cellular Component: ribosome (GO:0005840), Biological Process: translation (GO:0006412)
BGLB000496-PA	128	Gene3D	G3DSA:1.10.8.50	no description	12	83	1.6e-24	T	NULL	NULL
BGLB000496-PA	128	Gene3D	G3DSA:4.10.910.10	no description	106	128	1.3e-07	T	NULL	NULL
BGLB000498-PA	949	Seg	seg	seg	269	290	NA	?	NULL	NULL	(null)
BGLB000498-PA	949	Seg	seg	seg	637	648	NA	?	NULL	NULL	(null)
BGLB000498-PA	949	superfamily	SSF144000	Oxysterol-binding protein-like	290	613	1.1e-97	T	NULL	NULL
BGLB000498-PA	949	superfamily	SSF50729	PH domain-like	30	139	9.9e-07	T	NULL	NULL
BGLB000498-PA	949	HMMPfam	PF01237	Oxysterol_BP	300	611	9e-64	T	IPR000648	Oxysterol-binding protein
BGLB000498-PA	949	HMMPanther	PTHR10972:SF46	OXYSTEROL-BINDING PROTEIN-RELATED PROTEIN 11	39	603	1.9e-193	T	NULL	NULL
BGLB000498-PA	949	HMMPanther	PTHR10972	OXYSTEROL-BINDING PROTEIN-RELATED	39	603	1.9e-193	T	IPR000648	Oxysterol-binding protein
BGLB000499-PA	460	Seg	seg	seg	91	103	NA	?	NULL	NULL	(null)
BGLB000499-PA	460	Seg	seg	seg	154	165	NA	?	NULL	NULL	(null)
BGLB000499-PA	460	Seg	seg	seg	229	242	NA	?	NULL	NULL	(null)
BGLB000499-PA	460	Seg	seg	seg	313	330	NA	?	NULL	NULL	(null)
BGLB000499-PA	460	FPrintScan	PR00454	ETSDOMAIN	373	386	1.2e-16	T	IPR000418	Ets domain	Molecular Function: sequence-specific DNA binding transcription factor activity (GO:0003700), Biological Process: regulation of transcription, DNA-dependent (GO:0006355), Molecular Function: sequence-specific DNA binding (GO:0043565)
BGLB000499-PA	460	FPrintScan	PR00454	ETSDOMAIN	399	417	1.2e-16	T	IPR000418	Ets domain	Molecular Function: sequence-specific DNA binding transcription factor activity (GO:0003700), Biological Process: regulation of transcription, DNA-dependent (GO:0006355), Molecular Function: sequence-specific DNA binding (GO:0043565)
BGLB000499-PA	460	FPrintScan	PR00454	ETSDOMAIN	418	436	1.2e-16	T	IPR000418	Ets domain	Molecular Function: sequence-specific DNA binding transcription factor activity (GO:0003700), Biological Process: regulation of transcription, DNA-dependent (GO:0006355), Molecular Function: sequence-specific DNA binding (GO:0043565)
BGLB000499-PA	460	FPrintScan	PR00454	ETSDOMAIN	437	455	1.2e-16	T	IPR000418	Ets domain	Molecular Function: sequence-specific DNA binding transcription factor activity (GO:0003700), Biological Process: regulation of transcription, DNA-dependent (GO:0006355), Molecular Function: sequence-specific DNA binding (GO:0043565)
BGLB000499-PA	460	HMMPfam	PF00178	Ets	373	456	2e-34	T	IPR000418	Ets domain	Molecular Function: sequence-specific DNA binding transcription factor activity (GO:0003700), Biological Process: regulation of transcription, DNA-dependent (GO:0006355), Molecular Function: sequence-specific DNA binding (GO:0043565)
BGLB000499-PA	460	HMMPfam	PF02198	SAM_PNT	196	275	1.5e-11	T	IPR003118	Pointed domain	Cellular Component: nucleus (GO:0005634), Molecular Function: sequence-specific DNA binding (GO:0043565)
BGLB000499-PA	460	HMMPanther	PTHR11849	ETS	204	455	7.3e-61	T	NULL	NULL
BGLB000499-PA	460	superfamily	SSF46785	Winged helix DNA-binding domain	371	458	1.3e-33	T	NULL	NULL
BGLB000499-PA	460	superfamily	SSF47769	SAM/Pointed domain	189	279	9.5e-13	T	IPR013761	Sterile alpha motif/pointed domain
BGLB000499-PA	460	HMMSmart	SM00251	SAM / Pointed domain	195	276	3.9e-09	T	IPR003118	Pointed domain	Cellular Component: nucleus (GO:0005634), Molecular Function: sequence-specific DNA binding (GO:0043565)
BGLB000499-PA	460	HMMSmart	SM00413	erythroblast transformation specific domain	372	460	4.5e-48	T	IPR000418	Ets domain	Molecular Function: sequence-specific DNA binding transcription factor activity (GO:0003700), Biological Process: regulation of transcription, DNA-dependent (GO:0006355), Molecular Function: sequence-specific DNA binding (GO:0043565)
BGLB000499-PA	460	Gene3D	G3DSA:1.10.150.50	no description	204	278	4e-13	T	IPR013761	Sterile alpha motif/pointed domain
BGLB000499-PA	460	Gene3D	G3DSA:1.10.10.10	no description	353	457	1.8e-37	T	IPR011991	Winged helix-turn-helix transcription repressor DNA-binding domain
BGLB000501-PA	1861	Seg	seg	seg	228	242	NA	?	NULL	NULL	(null)
BGLB000501-PA	1861	Seg	seg	seg	1523	1533	NA	?	NULL	NULL	(null)
BGLB000501-PA	1861	Seg	seg	seg	1573	1590	NA	?	NULL	NULL	(null)
BGLB000501-PA	1861	Seg	seg	seg	1718	1725	NA	?	NULL	NULL	(null)
BGLB000501-PA	1861	Seg	seg	seg	1798	1817	NA	?	NULL	NULL	(null)
BGLB000501-PA	1861	Seg	seg	seg	1819	1852	NA	?	NULL	NULL	(null)
BGLB000501-PA	1861	Coil	coil	coiled-coil	1385	1406	NA	?	NULL	NULL	(null)
BGLB000501-PA	1861	Coil	coil	coiled-coil	1547	1568	NA	?	NULL	NULL	(null)
BGLB000502-PA	925	HMMPfam	PF00008	EGF	146	178	3.5e-06	T	IPR000742	Epidermal growth factor-like domain	Molecular Function: protein binding (GO:0005515)
BGLB000502-PA	925	HMMPfam	PF00008	EGF	233	262	7.7e-06	T	IPR000742	Epidermal growth factor-like domain	Molecular Function: protein binding (GO:0005515)
BGLB000502-PA	925	HMMPfam	PF00008	EGF	338	368	4.8e-08	T	IPR000742	Epidermal growth factor-like domain	Molecular Function: protein binding (GO:0005515)
BGLB000502-PA	925	HMMPfam	PF12661	hEGF	114	126	0,00055	T	IPR013032	EGF-like, conserved site
BGLB000502-PA	925	HMMPanther	PTHR24838:SF112	SUBFAMILY NOT NAMED	7	447	9.2e-47	T	NULL	NULL
BGLB000502-PA	925	HMMPanther	PTHR24838	FAMILY NOT NAMED	7	447	9.2e-47	T	NULL	NULL
BGLB000502-PA	925	superfamily	SSF57196	EGF/Laminin	225	269	1.3e-11	T	NULL	NULL
BGLB000502-PA	925	superfamily	SSF57196	EGF/Laminin	328	377	2e-09	T	NULL	NULL
BGLB000502-PA	925	superfamily	SSF57196	EGF/Laminin	141	182	2.4e-09	T	NULL	NULL
BGLB000502-PA	925	superfamily	SSF57184	Growth factor receptor domain	412	871	4.8e-07	T	IPR009030	Growth factor, receptor
BGLB000502-PA	925	superfamily	SSF57196	EGF/Laminin	85	133	6.3e-07	T	NULL	NULL
BGLB000502-PA	925	superfamily	SSF57196	EGF/Laminin	379	414	1.1e-06	T	NULL	NULL
BGLB000502-PA	925	HMMSmart	SM00181	Epidermal growth factor-like domain.	94	127	29	T	IPR000742	Epidermal growth factor-like domain	Molecular Function: protein binding (GO:0005515)
BGLB000502-PA	925	HMMSmart	SM00179	Calcium-binding EGF-like domain	95	127	0,95	T	IPR001881	EGF-like calcium-binding	Molecular Function: calcium ion binding (GO:0005509)
BGLB000502-PA	925	HMMSmart	SM00179	Calcium-binding EGF-like domain	143	180	0,00059	T	IPR001881	EGF-like calcium-binding	Molecular Function: calcium ion binding (GO:0005509)
BGLB000502-PA	925	HMMSmart	SM00181	Epidermal growth factor-like domain.	145	180	0,00011	T	IPR000742	Epidermal growth factor-like domain	Molecular Function: protein binding (GO:0005515)
BGLB000502-PA	925	HMMSmart	SM00181	Epidermal growth factor-like domain.	185	228	150	T	IPR000742	Epidermal growth factor-like domain	Molecular Function: protein binding (GO:0005515)
BGLB000502-PA	925	HMMSmart	SM00179	Calcium-binding EGF-like domain	229	265	8.8e-06	T	IPR001881	EGF-like calcium-binding	Molecular Function: calcium ion binding (GO:0005509)
BGLB000502-PA	925	HMMSmart	SM00181	Epidermal growth factor-like domain.	232	265	6.5e-05	T	IPR000742	Epidermal growth factor-like domain	Molecular Function: protein binding (GO:0005515)
BGLB000502-PA	925	HMMSmart	SM00179	Calcium-binding EGF-like domain	336	371	0,00078	T	IPR001881	EGF-like calcium-binding	Molecular Function: calcium ion binding (GO:0005509)
BGLB000502-PA	925	HMMSmart	SM00181	Epidermal growth factor-like domain.	337	371	5.2e-06	T	IPR000742	Epidermal growth factor-like domain	Molecular Function: protein binding (GO:0005515)
BGLB000502-PA	925	HMMSmart	SM00179	Calcium-binding EGF-like domain	373	410	0,13	T	IPR001881	EGF-like calcium-binding	Molecular Function: calcium ion binding (GO:0005509)
BGLB000502-PA	925	HMMSmart	SM00181	Epidermal growth factor-like domain.	376	410	3,9	T	IPR000742	Epidermal growth factor-like domain	Molecular Function: protein binding (GO:0005515)
BGLB000502-PA	925	HMMSmart	SM00179	Calcium-binding EGF-like domain	412	456	0,38	T	IPR001881	EGF-like calcium-binding	Molecular Function: calcium ion binding (GO:0005509)
BGLB000502-PA	925	HMMSmart	SM00181	Epidermal growth factor-like domain.	415	456	2,1	T	IPR000742	Epidermal growth factor-like domain	Molecular Function: protein binding (GO:0005515)
BGLB000502-PA	925	HMMSmart	SM00181	Epidermal growth factor-like domain.	461	499	120	T	IPR000742	Epidermal growth factor-like domain	Molecular Function: protein binding (GO:0005515)
BGLB000502-PA	925	Gene3D	G3DSA:2.10.25.10	no description	94	131	1.1e-06	T	NULL	NULL
BGLB000502-PA	925	Gene3D	G3DSA:2.10.25.10	no description	144	180	6.1e-10	T	NULL	NULL
BGLB000502-PA	925	Gene3D	G3DSA:2.10.25.10	no description	231	268	2.2e-11	T	NULL	NULL
BGLB000502-PA	925	Gene3D	G3DSA:2.10.25.10	no description	341	372	2.7e-11	T	NULL	NULL
BGLB000502-PA	925	Gene3D	G3DSA:2.10.25.10	no description	373	411	8e-10	T	NULL	NULL
BGLB000502-PA	925	Gene3D	G3DSA:2.170.300.10	no description	737	774	3.4e-08	T	NULL	NULL
BGLB000504-PA	414	HMMPanther	PTHR11361:SF4	GB DEF: MUTS-LIKE PROTEIN 2 (FRAGMENT)	23	406	8.7e-163	T	NULL	NULL
BGLB000504-PA	414	HMMPanther	PTHR11361	DNA MISMATCH REPAIR MUTS RELATED PROTEINS	23	406	8.7e-163	T	NULL	NULL
BGLB000504-PA	414	Gene3D	G3DSA:1.10.1420.10	no description	266	371	8.8e-35	T	NULL	NULL
BGLB000504-PA	414	Seg	seg	seg	4	16	NA	?	NULL	NULL	(null)
BGLB000504-PA	414	superfamily	SSF48334	DNA repair protein MutS, domain III	270	405	2.4e-32	T	IPR007696	DNA mismatch repair protein MutS, core	Molecular Function: ATP binding (GO:0005524), Biological Process: mismatch repair (GO:0006298), Molecular Function: mismatched DNA binding (GO:0030983)
BGLB000504-PA	414	HMMPfam	PF05192	MutS_III	272	385	9.5e-27	T	IPR007696	DNA mismatch repair protein MutS, core	Molecular Function: ATP binding (GO:0005524), Biological Process: mismatch repair (GO:0006298), Molecular Function: mismatched DNA binding (GO:0030983)
BGLB000504-PA	414	HMMPfam	PF05188	MutS_II	133	256	3.5e-15	T	IPR007860	DNA mismatch repair protein MutS, connector domain	Molecular Function: ATP binding (GO:0005524), Biological Process: mismatch repair (GO:0006298), Molecular Function: mismatched DNA binding (GO:0030983)
BGLB000504-PA	414	HMMPfam	PF01624	MutS_I	19	108	4.1e-11	T	IPR007695	DNA mismatch repair protein MutS-like, N-terminal	Molecular Function: ATP binding (GO:0005524), Biological Process: mismatch repair (GO:0006298), Molecular Function: mismatched DNA binding (GO:0030983)
BGLB000506-PA	151	Gene3D	G3DSA:2.60.40.150	no description	2	57	2.9e-13	T	NULL	NULL
BGLB000506-PA	151	Gene3D	G3DSA:2.60.40.150	no description	90	150	4.8e-17	T	NULL	NULL
BGLB000506-PA	151	HMMPfam	PF00168	C2	5	33	0,0014	T	IPR000008	C2 calcium-dependent membrane targeting	Molecular Function: protein binding (GO:0005515)
BGLB000506-PA	151	HMMPfam	PF00168	C2	87	145	1e-10	T	IPR000008	C2 calcium-dependent membrane targeting	Molecular Function: protein binding (GO:0005515)
BGLB000506-PA	151	HMMPanther	PTHR10024:SF13	SYNAPTOTAGMIN-LIKE PROTEIN 5	1	150	5.5e-33	T	NULL	NULL
BGLB000506-PA	151	HMMPanther	PTHR10024	SYNAPTOTAGMIN	1	150	5.5e-33	T	NULL	NULL
BGLB000506-PA	151	superfamily	SSF49562	C2 domain (Calcium/lipid-binding domain, CaLB)	89	151	5.1e-13	T	IPR008973	C2 calcium/lipid-binding domain, CaLB	Molecular Function: protein binding (GO:0005515)
BGLB000506-PA	151	superfamily	SSF49562	C2 domain (Calcium/lipid-binding domain, CaLB)	1	59	2.5e-12	T	IPR008973	C2 calcium/lipid-binding domain, CaLB	Molecular Function: protein binding (GO:0005515)
BGLB000506-PA	151	Seg	seg	seg	68	82	NA	?	NULL	NULL	(null)
BGLB000507-PA	2575	superfamily	SSF55931	Glutamine synthetase/guanido kinase	2393	2521	1.8e-21	T	NULL	NULL
BGLB000507-PA	2575	superfamily	SSF47576	Calponin-homology domain, CH-domain	2094	2195	2.7e-08	T	IPR001715	Calponin homology domain	Molecular Function: protein binding (GO:0005515)
BGLB000507-PA	2575	superfamily	SSF57424	LDL receptor-like module	97	146	1.4e-06	T	IPR002172	Low-density lipoprotein (LDL) receptor class A repeat	Molecular Function: protein binding (GO:0005515)
BGLB000507-PA	2575	superfamily	SSF47072	Cysteine alpha-hairpin motif	219	253	5.7e-06	T	IPR009069	Cysteine alpha-hairpin motif superfamily
BGLB000507-PA	2575	HMMSmart	SM00192	Low-density lipoprotein receptor domain clas	98	137	0,0011	T	IPR002172	Low-density lipoprotein (LDL) receptor class A repeat	Molecular Function: protein binding (GO:0005515)
BGLB000507-PA	2575	Gene3D	G3DSA:4.10.400.10	no description	96	136	9.2e-06	T	IPR002172	Low-density lipoprotein (LDL) receptor class A repeat	Molecular Function: protein binding (GO:0005515)
BGLB000507-PA	2575	Gene3D	G3DSA:3.30.590.10	no description	2396	2456	3.1e-22	T	IPR014746	Glutamine synthetase/guanido kinase, catalytic domain	Molecular Function: catalytic activity (GO:0003824)
BGLB000507-PA	2575	Seg	seg	seg	234	250	NA	?	NULL	NULL	(null)
BGLB000507-PA	2575	Seg	seg	seg	737	750	NA	?	NULL	NULL	(null)
BGLB000507-PA	2575	Seg	seg	seg	974	990	NA	?	NULL	NULL	(null)
BGLB000507-PA	2575	Seg	seg	seg	2142	2151	NA	?	NULL	NULL	(null)
BGLB000507-PA	2575	Seg	seg	seg	2217	2226	NA	?	NULL	NULL	(null)
BGLB000507-PA	2575	Seg	seg	seg	2518	2539	NA	?	NULL	NULL	(null)
BGLB000507-PA	2575	HMMPanther	PTHR11547	ARGININE OR CREATINE KINASE	2398	2451	9.7e-31	T	IPR000749	ATP:guanido phosphotransferase	Molecular Function: transferase activity, transferring phosphorus-containing groups (GO:0016772)
BGLB000509-PA	299	superfamily	SSF55931	Glutamine synthetase/guanido kinase	95	297	1.2e-48	T	NULL	NULL
BGLB000509-PA	299	superfamily	SSF48034	Guanido kinase N-terminal domain	2	92	1.8e-29	T	IPR022413	ATP:guanido phosphotransferase, N-terminal	Molecular Function: kinase activity (GO:0016301), Molecular Function: transferase activity, transferring phosphorus-containing groups (GO:0016772)
BGLB000509-PA	299	HMMPfam	PF00217	ATP-gua_Ptrans	190	297	8.6e-44	T	IPR022414	ATP:guanido phosphotransferase, catalytic domain	Molecular Function: kinase activity (GO:0016301), Molecular Function: transferase activity, transferring phosphorus-containing groups (GO:0016772)
BGLB000509-PA	299	HMMPfam	PF02807	ATP-gua_PtransN	18	89	1.9e-31	T	IPR022413	ATP:guanido phosphotransferase, N-terminal	Molecular Function: kinase activity (GO:0016301), Molecular Function: transferase activity, transferring phosphorus-containing groups (GO:0016772)
BGLB000509-PA	299	Gene3D	G3DSA:1.10.135.10	no description	7	90	6.9e-28	T	IPR022413	ATP:guanido phosphotransferase, N-terminal	Molecular Function: kinase activity (GO:0016301), Molecular Function: transferase activity, transferring phosphorus-containing groups (GO:0016772)
BGLB000509-PA	299	Gene3D	G3DSA:3.30.590.10	no description	95	140	5.8e-06	T	IPR014746	Glutamine synthetase/guanido kinase, catalytic domain	Molecular Function: catalytic activity (GO:0003824)
BGLB000509-PA	299	Gene3D	G3DSA:3.30.590.10	no description	191	297	3.8e-42	T	IPR014746	Glutamine synthetase/guanido kinase, catalytic domain	Molecular Function: catalytic activity (GO:0003824)
BGLB000509-PA	299	HMMPanther	PTHR11547:SF13	ARGININE KINASE	5	297	1e-85	T	NULL	NULL
BGLB000509-PA	299	HMMPanther	PTHR11547	ARGININE OR CREATINE KINASE	5	297	1e-85	T	IPR000749	ATP:guanido phosphotransferase	Molecular Function: transferase activity, transferring phosphorus-containing groups (GO:0016772)
BGLB000510-PA	147	HMMPfam	PF00179	UQ_con	5	139	2.3e-51	T	IPR000608	Ubiquitin-conjugating enzyme, E2	Molecular Function: acid-amino acid ligase activity (GO:0016881)
BGLB000510-PA	147	HMMPanther	PTHR24068	FAMILY NOT NAMED	1	147	2.1e-108	T	NULL	NULL
BGLB000510-PA	147	superfamily	SSF54495	UBC-like	1	147	2.5e-62	T	IPR016135	Ubiquitin-conjugating enzyme/RWD-like
BGLB000510-PA	147	HMMSmart	SM00212	Ubiquitin-conjugating enzyme E2, catalytic d	4	147	5.4e-73	T	NULL	NULL
BGLB000510-PA	147	Gene3D	G3DSA:3.10.110.10	no description	1	147	3.3e-76	T	IPR016135	Ubiquitin-conjugating enzyme/RWD-like
BGLB000511-PA	1051	superfamily	SSF51735	NAD(P)-binding Rossmann-fold domains	4	241	4.1e-70	T	NULL	NULL
BGLB000511-PA	1051	FPrintScan	PR00081	GDHRDH	74	85	1.3e-30	T	IPR002347	Glucose/ribitol dehydrogenase
BGLB000511-PA	1051	FPrintScan	PR00081	GDHRDH	120	136	1.3e-30	T	IPR002347	Glucose/ribitol dehydrogenase
BGLB000511-PA	1051	FPrintScan	PR00081	GDHRDH	146	165	1.3e-30	T	IPR002347	Glucose/ribitol dehydrogenase
BGLB000511-PA	1051	FPrintScan	PR00081	GDHRDH	167	184	1.3e-30	T	IPR002347	Glucose/ribitol dehydrogenase
BGLB000511-PA	1051	FPrintScan	PR00081	GDHRDH	206	226	1.3e-30	T	IPR002347	Glucose/ribitol dehydrogenase
BGLB000511-PA	1051	FPrintScan	PR00080	SDRFAMILY	74	85	1.8e-11	T	IPR002198	Short-chain dehydrogenase/reductase SDR	Biological Process: metabolic process (GO:0008152), Molecular Function: oxidoreductase activity (GO:0016491)
BGLB000511-PA	1051	FPrintScan	PR00080	SDRFAMILY	126	134	1.8e-11	T	IPR002198	Short-chain dehydrogenase/reductase SDR	Biological Process: metabolic process (GO:0008152), Molecular Function: oxidoreductase activity (GO:0016491)
BGLB000511-PA	1051	FPrintScan	PR00080	SDRFAMILY	146	165	1.8e-11	T	IPR002198	Short-chain dehydrogenase/reductase SDR	Biological Process: metabolic process (GO:0008152), Molecular Function: oxidoreductase activity (GO:0016491)
BGLB000511-PA	1051	HMMPfam	PF13561	adh_short_C2	5	243	1.2e-29	T	NULL	NULL
BGLB000511-PA	1051	Seg	seg	seg	78	91	NA	?	NULL	NULL	(null)
BGLB000511-PA	1051	Seg	seg	seg	387	403	NA	?	NULL	NULL	(null)
BGLB000511-PA	1051	Seg	seg	seg	491	504	NA	?	NULL	NULL	(null)
BGLB000511-PA	1051	Seg	seg	seg	783	806	NA	?	NULL	NULL	(null)
BGLB000511-PA	1051	Gene3D	G3DSA:3.40.50.720	no description	4	249	1.6e-72	T	IPR016040	NAD(P)-binding domain	Molecular Function: nucleotide binding (GO:0000166)
BGLB000511-PA	1051	HMMPanther	PTHR24322:SF0	SUBFAMILY NOT NAMED	4	270	1.6e-101	T	NULL	NULL
BGLB000511-PA	1051	HMMPanther	PTHR24322	FAMILY NOT NAMED	4	270	1.6e-101	T	NULL	NULL
BGLB000512-PA	305	HMMPanther	PTHR13624	FAMILY NOT NAMED	1	305	1.5e-106	T	NULL	NULL
BGLB000512-PA	305	Seg	seg	seg	49	61	NA	?	NULL	NULL	(null)
BGLB000512-PA	305	Seg	seg	seg	94	102	NA	?	NULL	NULL	(null)
BGLB000512-PA	305	Seg	seg	seg	131	150	NA	?	NULL	NULL	(null)
BGLB000512-PA	305	Seg	seg	seg	205	216	NA	?	NULL	NULL	(null)
BGLB000512-PA	305	HMMPfam	PF10268	Tmemb_161AB	1	302	5.8e-94	T	IPR019395	Transmembrane protein 161A/B
BGLB000513-PA	627	Gene3D	G3DSA:3.10.110.10	no description	1	95	3.1e-25	T	IPR016135	Ubiquitin-conjugating enzyme/RWD-like
BGLB000513-PA	627	HMMPfam	PF00179	UQ_con	2	89	1.5e-17	T	IPR000608	Ubiquitin-conjugating enzyme, E2	Molecular Function: acid-amino acid ligase activity (GO:0016881)
BGLB000513-PA	627	HMMPanther	PTHR24067:SF54	UBIQUITIN-CONJUGATING ENZYME E2 J1	1	159	2.1e-59	T	NULL	NULL
BGLB000513-PA	627	HMMPanther	PTHR24067	UBIQUITIN-CONJUGATING ENZYME E2	1	159	2.1e-59	T	NULL	NULL
BGLB000513-PA	627	superfamily	SSF54495	UBC-like	1	131	1.6e-30	T	IPR016135	Ubiquitin-conjugating enzyme/RWD-like
BGLB000513-PA	627	Seg	seg	seg	224	238	NA	?	NULL	NULL	(null)
BGLB000513-PA	627	Seg	seg	seg	401	410	NA	?	NULL	NULL	(null)
BGLB000513-PA	627	Seg	seg	seg	534	548	NA	?	NULL	NULL	(null)
BGLB000513-PA	627	Seg	seg	seg	574	587	NA	?	NULL	NULL	(null)
BGLB000513-PA	627	HMMSmart	SM00212	Ubiquitin-conjugating enzyme E2, catalytic d	1	115	4.3e-11	T	NULL	NULL
BGLB000514-PA	360	superfamily	SSF64005	Undecaprenyl diphosphate synthase	22	252	4.9e-80	T	IPR001441	Di-trans-poly-cis-decaprenylcistransferase-like	Molecular Function: transferase activity, transferring alkyl or aryl (other than methyl) groups (GO:0016765)
BGLB000514-PA	360	Coil	coil	coiled-coil	252	273	NA	?	NULL	NULL	(null)
BGLB000514-PA	360	HMMPfam	PF01255	Prenyltransf	33	254	3e-81	T	IPR001441	Di-trans-poly-cis-decaprenylcistransferase-like	Molecular Function: transferase activity, transferring alkyl or aryl (other than methyl) groups (GO:0016765)
BGLB000514-PA	360	HMMTigr	TIGR00055	uppS: di-trans,poly-cis-decaprenylcistransferase	26	255	8.3e-81	T	IPR001441	Di-trans-poly-cis-decaprenylcistransferase-like	Molecular Function: transferase activity, transferring alkyl or aryl (other than methyl) groups (GO:0016765)
BGLB000514-PA	360	Gene3D	G3DSA:3.40.1180.10	no description	12	252	2.9e-91	T	IPR001441	Di-trans-poly-cis-decaprenylcistransferase-like	Molecular Function: transferase activity, transferring alkyl or aryl (other than methyl) groups (GO:0016765)
BGLB000514-PA	360	HMMPanther	PTHR10291	DEHYDRODOLICHYL DIPHOSPHATE SYNTHASE	1	290	6.2e-130	T	IPR001441	Di-trans-poly-cis-decaprenylcistransferase-like	Molecular Function: transferase activity, transferring alkyl or aryl (other than methyl) groups (GO:0016765)
BGLB000515-PA	1691	Seg	seg	seg	75	85	NA	?	NULL	NULL	(null)
BGLB000515-PA	1691	Seg	seg	seg	576	592	NA	?	NULL	NULL	(null)
BGLB000515-PA	1691	Seg	seg	seg	759	777	NA	?	NULL	NULL	(null)
BGLB000515-PA	1691	Seg	seg	seg	797	809	NA	?	NULL	NULL	(null)
BGLB000515-PA	1691	Seg	seg	seg	812	841	NA	?	NULL	NULL	(null)
BGLB000515-PA	1691	Seg	seg	seg	1341	1358	NA	?	NULL	NULL	(null)
BGLB000515-PA	1691	Seg	seg	seg	1376	1384	NA	?	NULL	NULL	(null)
BGLB000515-PA	1691	Seg	seg	seg	1493	1520	NA	?	NULL	NULL	(null)
BGLB000515-PA	1691	Seg	seg	seg	1528	1565	NA	?	NULL	NULL	(null)
BGLB000515-PA	1691	Seg	seg	seg	1610	1621	NA	?	NULL	NULL	(null)
BGLB000515-PA	1691	Seg	seg	seg	1640	1680	NA	?	NULL	NULL	(null)
BGLB000515-PA	1691	FPrintScan	PR00503	BROMODOMAIN	1107	1120	2.9e-10	T	IPR001487	Bromodomain	Molecular Function: protein binding (GO:0005515)
BGLB000515-PA	1691	FPrintScan	PR00503	BROMODOMAIN	1234	1250	2.9e-10	T	IPR001487	Bromodomain	Molecular Function: protein binding (GO:0005515)
BGLB000515-PA	1691	FPrintScan	PR00503	BROMODOMAIN	1250	1268	2.9e-10	T	IPR001487	Bromodomain	Molecular Function: protein binding (GO:0005515)
BGLB000515-PA	1691	FPrintScan	PR00503	BROMODOMAIN	1268	1287	2.9e-10	T	IPR001487	Bromodomain	Molecular Function: protein binding (GO:0005515)
BGLB000515-PA	1691	HMMPfam	PF00439	Bromodomain	1100	1178	2e-18	T	IPR001487	Bromodomain	Molecular Function: protein binding (GO:0005515)
BGLB000515-PA	1691	HMMPfam	PF00439	Bromodomain	1215	1289	2.9e-16	T	IPR001487	Bromodomain	Molecular Function: protein binding (GO:0005515)
BGLB000515-PA	1691	HMMPfam	PF00400	WD40	156	186	1.2e-05	T	IPR001680	WD40 repeat	Molecular Function: protein binding (GO:0005515)
BGLB000515-PA	1691	HMMPfam	PF00400	WD40	192	227	2.7e-08	T	IPR001680	WD40 repeat	Molecular Function: protein binding (GO:0005515)
BGLB000515-PA	1691	HMMPfam	PF00400	WD40	312	346	4.6e-07	T	IPR001680	WD40 repeat	Molecular Function: protein binding (GO:0005515)
BGLB000515-PA	1691	HMMPfam	PF00400	WD40	377	413	29	T	IPR001680	WD40 repeat	Molecular Function: protein binding (GO:0005515)
BGLB000515-PA	1691	Coil	coil	coiled-coil	586	607	NA	?	NULL	NULL	(null)
BGLB000515-PA	1691	HMMPanther	PTHR16266	WD REPEAT DOMAIN 9	11	1691	0	T	NULL	NULL
BGLB000515-PA	1691	superfamily	SSF50978	WD40 repeat-like	155	472	7.3e-55	T	IPR017986	WD40-repeat-containing domain	Molecular Function: protein binding (GO:0005515)
BGLB000515-PA	1691	superfamily	SSF47370	Bromodomain	1192	1318	1.5e-29	T	IPR001487	Bromodomain	Molecular Function: protein binding (GO:0005515)
BGLB000515-PA	1691	superfamily	SSF47370	Bromodomain	1082	1190	2e-26	T	IPR001487	Bromodomain	Molecular Function: protein binding (GO:0005515)
BGLB000515-PA	1691	HMMSmart	SM00320	WD40 repeats	147	186	0,0013	T	IPR001680	WD40 repeat	Molecular Function: protein binding (GO:0005515)
BGLB000515-PA	1691	HMMSmart	SM00320	WD40 repeats	189	228	6.7e-08	T	IPR001680	WD40 repeat	Molecular Function: protein binding (GO:0005515)
BGLB000515-PA	1691	HMMSmart	SM00320	WD40 repeats	265	303	14	T	IPR001680	WD40 repeat	Molecular Function: protein binding (GO:0005515)
BGLB000515-PA	1691	HMMSmart	SM00320	WD40 repeats	308	347	4.5e-07	T	IPR001680	WD40 repeat	Molecular Function: protein binding (GO:0005515)
BGLB000515-PA	1691	HMMSmart	SM00320	WD40 repeats	373	413	0,00015	T	IPR001680	WD40 repeat	Molecular Function: protein binding (GO:0005515)
BGLB000515-PA	1691	HMMSmart	SM00320	WD40 repeats	416	460	75	T	IPR001680	WD40 repeat	Molecular Function: protein binding (GO:0005515)
BGLB000515-PA	1691	HMMSmart	SM00297	bromo domain	1085	1193	1.9e-12	T	IPR001487	Bromodomain	Molecular Function: protein binding (GO:0005515)
BGLB000515-PA	1691	HMMSmart	SM00297	bromo domain	1202	1307	1.7e-23	T	IPR001487	Bromodomain	Molecular Function: protein binding (GO:0005515)
BGLB000515-PA	1691	Gene3D	G3DSA:2.130.10.10	no description	156	458	5.1e-55	T	IPR015943	WD40/YVTN repeat-like-containing domain	Molecular Function: protein binding (GO:0005515)
BGLB000515-PA	1691	Gene3D	G3DSA:1.20.920.10	no description	1080	1190	7.5e-24	T	IPR001487	Bromodomain	Molecular Function: protein binding (GO:0005515)
BGLB000515-PA	1691	Gene3D	G3DSA:1.20.920.10	no description	1343	1344	2.6e-31	T	IPR001487	Bromodomain	Molecular Function: protein binding (GO:0005515)
BGLB000517-PA	953	superfamily	SSF52540	P-loop containing nucleoside triphosphate hydrolases	350	617	5.8e-70	T	NULL	NULL
BGLB000517-PA	953	superfamily	SSF52540	P-loop containing nucleoside triphosphate hydrolases	619	923	1.6e-62	T	NULL	NULL
BGLB000517-PA	953	superfamily	SSF46934	UBA-like	68	126	0,00051	T	IPR009060	UBA-like	Molecular Function: protein binding (GO:0005515)
BGLB000517-PA	953	superfamily	SSF46934	UBA-like	160	202	2	T	IPR009060	UBA-like	Molecular Function: protein binding (GO:0005515)
BGLB000517-PA	953	HMMSmart	SM00487	DEAD-like helicases superfamily	387	584	3.4e-35	T	IPR014001	Helicase, superfamily 1/2, ATP-binding domain
BGLB000517-PA	953	HMMSmart	SM00490	helicase superfamily c-terminal domain	784	867	2.7e-21	T	IPR001650	Helicase, C-terminal	Molecular Function: nucleic acid binding (GO:0003676), Molecular Function: helicase activity (GO:0004386), Molecular Function: ATP binding (GO:0005524)
BGLB000517-PA	953	Gene3D	G3DSA:3.40.50.300	no description	385	568	4.7e-29	T	NULL	NULL
BGLB000517-PA	953	Gene3D	G3DSA:3.40.50.300	no description	751	896	1.1e-17	T	NULL	NULL
BGLB000517-PA	953	Seg	seg	seg	208	220	NA	?	NULL	NULL	(null)
BGLB000517-PA	953	Seg	seg	seg	240	278	NA	?	NULL	NULL	(null)
BGLB000517-PA	953	Seg	seg	seg	554	565	NA	?	NULL	NULL	(null)
BGLB000517-PA	953	HMMPanther	PTHR10799:SF226	SWI/SNF-RELATED MATRIX-ASSOCIATED ACTIN-DEPENDENT REGULATOR OF CHROMATIN SUBFAMILY A CONTAINING DEAD/H BOX 1	89	934	2.7e-304	T	NULL	NULL
BGLB000517-PA	953	HMMPanther	PTHR10799	SWI/SNF-RELATED MATRIX-ASSOCIATED ACTIN-DEPENDENT REGULATOR OF CHROMATIN SUBFAMILY-RELATED	89	934	2.7e-304	T	NULL	NULL
BGLB000518-PA	720	Seg	seg	seg	208	219	NA	?	NULL	NULL	(null)
BGLB000518-PA	720	FPrintScan	PR00301	HEATSHOCK70	8	21	2.2e-55	T	IPR013126	Heat shock protein 70 family
BGLB000518-PA	720	FPrintScan	PR00301	HEATSHOCK70	36	48	2.2e-55	T	IPR013126	Heat shock protein 70 family
BGLB000518-PA	720	FPrintScan	PR00301	HEATSHOCK70	58	66	2.2e-55	T	IPR013126	Heat shock protein 70 family
BGLB000518-PA	720	FPrintScan	PR00301	HEATSHOCK70	143	163	2.2e-55	T	IPR013126	Heat shock protein 70 family
BGLB000518-PA	720	FPrintScan	PR00301	HEATSHOCK70	204	214	2.2e-55	T	IPR013126	Heat shock protein 70 family
BGLB000518-PA	720	FPrintScan	PR00301	HEATSHOCK70	333	349	2.2e-55	T	IPR013126	Heat shock protein 70 family
BGLB000518-PA	720	FPrintScan	PR00301	HEATSHOCK70	365	385	2.2e-55	T	IPR013126	Heat shock protein 70 family
BGLB000518-PA	720	FPrintScan	PR00301	HEATSHOCK70	392	411	2.2e-55	T	IPR013126	Heat shock protein 70 family
BGLB000518-PA	720	FPrintScan	PR00301	HEATSHOCK70	473	489	2.2e-55	T	IPR013126	Heat shock protein 70 family
BGLB000518-PA	720	HMMPfam	PF00012	HSP70	10	538	3.4e-179	T	IPR013126	Heat shock protein 70 family
BGLB000518-PA	720	Coil	coil	coiled-coil	255	283	NA	?	NULL	NULL	(null)
BGLB000518-PA	720	Coil	coil	coiled-coil	628	659	NA	?	NULL	NULL	(null)
BGLB000518-PA	720	HMMPanther	PTHR19375:SF1	HEAT SHOCK PROTEIN 70 (HSP70)	11	537	1.2e-233	T	NULL	NULL
BGLB000518-PA	720	HMMPanther	PTHR19375	HEAT SHOCK PROTEIN 70KDA	11	537	1.2e-233	T	NULL	NULL
BGLB000518-PA	720	superfamily	SSF53067	Actin-like ATPase domain	190	383	4e-55	T	NULL	NULL
BGLB000518-PA	720	superfamily	SSF53067	Actin-like ATPase domain	7	189	2.6e-54	T	NULL	NULL
BGLB000518-PA	720	superfamily	SSF100920	Heat shock protein 70kD (HSP70), peptide-binding domain	387	545	1.3e-35	T	NULL	NULL
BGLB000518-PA	720	superfamily	SSF100934	Heat shock protein 70kD (HSP70), C-terminal subdomain	626	714	1.3e-06	T	NULL	NULL
BGLB000518-PA	720	Gene3D	G3DSA:3.30.420.40	no description	123	201	1.7e-53	T	NULL	NULL
BGLB000518-PA	720	Gene3D	G3DSA:3.30.30.30	no description	58	113	4.2e-19	T	NULL	NULL
BGLB000518-PA	720	Gene3D	G3DSA:3.30.420.40	no description	317	361	7.5e-27	T	NULL	NULL
BGLB000518-PA	720	Gene3D	G3DSA:3.90.640.10	no description	233	313	1.9e-29	T	NULL	NULL
BGLB000518-PA	720	Gene3D	G3DSA:2.60.34.10	no description	371	537	1.8e-47	T	NULL	NULL
BGLB000519-PA	266	Gene3D	G3DSA:2.160.10.10	no description	113	200	3.4e-15	T	NULL	NULL
BGLB000519-PA	266	Gene3D	G3DSA:2.160.10.10	no description	201	261	5.7e-08	T	NULL	NULL
BGLB000519-PA	266	superfamily	SSF51161	Trimeric LpxA-like enzymes	106	263	2.8e-22	T	IPR011004	Trimeric LpxA-like	Molecular Function: transferase activity (GO:0016740)
BGLB000519-PA	266	HMMPfam	PF00132	Hexapep	117	151	0,00052	T	IPR001451	Bacterial transferase hexapeptide repeat
BGLB000519-PA	266	HMMPfam	PF00132	Hexapep	131	163	0,00012	T	IPR001451	Bacterial transferase hexapeptide repeat
BGLB000519-PA	266	HMMPfam	PF00132	Hexapep	147	181	0,00021	T	IPR001451	Bacterial transferase hexapeptide repeat
BGLB000519-PA	266	HMMPfam	PF00132	Hexapep	159	193	0,00011	T	IPR001451	Bacterial transferase hexapeptide repeat
BGLB000519-PA	266	HMMPfam	PF00132	Hexapep	183	217	4.4e-05	T	IPR001451	Bacterial transferase hexapeptide repeat
BGLB000519-PA	266	HMMPfam	PF00132	Hexapep	201	235	0,00024	T	IPR001451	Bacterial transferase hexapeptide repeat
BGLB000519-PA	266	HMMPfam	PF00132	Hexapep	213	247	7.3e-05	T	IPR001451	Bacterial transferase hexapeptide repeat
BGLB000519-PA	266	HMMPfam	PF00132	Hexapep	231	265	3.2e-05	T	IPR001451	Bacterial transferase hexapeptide repeat
BGLB000520-PA	94	Seg	seg	seg	27	41	NA	?	NULL	NULL	(null)
BGLB000523-PA	281	HMMPfam	PF00059	Lectin_C	165	262	1.6e-06	T	IPR001304	C-type lectin	Molecular Function: carbohydrate binding (GO:0030246)
BGLB000523-PA	281	Coil	coil	coiled-coil	86	114	NA	?	NULL	NULL	(null)
BGLB000523-PA	281	superfamily	SSF56436	C-type lectin-like	152	270	1.3e-17	T	IPR016187	C-type lectin fold
BGLB000523-PA	281	HMMSmart	SM00034	C-type lectin (CTL) or carbohydrate-recognit	142	270	5.2e-10	T	IPR001304	C-type lectin	Molecular Function: carbohydrate binding (GO:0030246)
BGLB000523-PA	281	Gene3D	G3DSA:3.10.100.10	no description	151	273	1.4e-14	T	IPR016186	C-type lectin-like
BGLB000524-PA	352	Seg	seg	seg	9	17	NA	?	NULL	NULL	(null)
BGLB000524-PA	352	Gene3D	G3DSA:3.10.100.10	no description	233	351	8.5e-16	T	IPR016186	C-type lectin-like
BGLB000524-PA	352	superfamily	SSF56436	C-type lectin-like	234	350	2.9e-20	T	IPR016187	C-type lectin fold
BGLB000524-PA	352	HMMPfam	PF00059	Lectin_C	247	350	6.6e-13	T	IPR001304	C-type lectin	Molecular Function: carbohydrate binding (GO:0030246)
BGLB000524-PA	352	HMMSmart	SM00034	C-type lectin (CTL) or carbohydrate-recognit	223	350	3.4e-14	T	IPR001304	C-type lectin	Molecular Function: carbohydrate binding (GO:0030246)
BGLB000525-PA	197	HMMPfam	PF00788	RA	5	97	9.8e-17	T	IPR000159	Ras-association	Biological Process: signal transduction (GO:0007165)
BGLB000525-PA	197	HMMPanther	PTHR10398	AFADIN	1	197	3.7e-80	T	NULL	NULL
BGLB000525-PA	197	superfamily	SSF54236	Ubiquitin-like	3	107	4e-21	T	NULL	NULL
BGLB000525-PA	197	Seg	seg	seg	122	141	NA	?	NULL	NULL	(null)
BGLB000525-PA	197	Seg	seg	seg	174	179	NA	?	NULL	NULL	(null)
BGLB000525-PA	197	HMMSmart	SM00314	Ras association (RalGDS/AF-6) domain	4	99	2.1e-20	T	IPR000159	Ras-association	Biological Process: signal transduction (GO:0007165)
BGLB000526-PA	732	superfamily	SSF54236	Ubiquitin-like	42	150	3.4e-24	T	NULL	NULL
BGLB000526-PA	732	superfamily	SSF49879	SMAD/FHA domain	225	289	2e-15	T	IPR008984	SMAD/FHA domain	Molecular Function: protein binding (GO:0005515)
BGLB000526-PA	732	HMMSmart	SM00314	Ras association (RalGDS/AF-6) domain	42	150	1.1e-18	T	IPR000159	Ras-association	Biological Process: signal transduction (GO:0007165)
BGLB000526-PA	732	Gene3D	G3DSA:3.10.20.90	no description	56	97	0,00041	T	NULL	NULL
BGLB000526-PA	732	Gene3D	G3DSA:2.60.200.20	no description	225	286	9e-08	T	IPR000253	Forkhead-associated (FHA) domain	Molecular Function: protein binding (GO:0005515)
BGLB000526-PA	732	Seg	seg	seg	337	350	NA	?	NULL	NULL	(null)
BGLB000526-PA	732	HMMPanther	PTHR10398	AFADIN	43	732	8.3e-237	T	NULL	NULL
BGLB000528-PA	78	Seg	seg	seg	20	48	NA	?	NULL	NULL	(null)
BGLB000528-PA	78	Seg	seg	seg	52	78	NA	?	NULL	NULL	(null)
BGLB000528-PA	78	Coil	coil	coiled-coil	22	43	NA	?	NULL	NULL	(null)
BGLB000530-PA	71	Seg	seg	seg	18	30	NA	?	NULL	NULL	(null)
BGLB000531-PA	148	FPrintScan	PR00248	GPCRMGR	74	100	6.5e-25	T	IPR000337	GPCR, family 3	Molecular Function: G-protein coupled receptor activity (GO:0004930), Biological Process: G-protein coupled receptor signaling pathway (GO:0007186), Cellular Component: integral to membrane (GO:0016021)
BGLB000531-PA	148	FPrintScan	PR00248	GPCRMGR	107	126	6.5e-25	T	IPR000337	GPCR, family 3	Molecular Function: G-protein coupled receptor activity (GO:0004930), Biological Process: G-protein coupled receptor signaling pathway (GO:0007186), Cellular Component: integral to membrane (GO:0016021)
BGLB000531-PA	148	FPrintScan	PR00248	GPCRMGR	126	142	6.5e-25	T	IPR000337	GPCR, family 3	Molecular Function: G-protein coupled receptor activity (GO:0004930), Biological Process: G-protein coupled receptor signaling pathway (GO:0007186), Cellular Component: integral to membrane (GO:0016021)
BGLB000531-PA	148	HMMPfam	PF01094	ANF_receptor	1	146	3.4e-29	T	IPR001828	Extracellular ligand-binding receptor
BGLB000531-PA	148	HMMPanther	PTHR24060	METABOTROPIC GLUTAMATE RECEPTOR	1	148	3.3e-59	T	NULL	NULL
BGLB000531-PA	148	superfamily	SSF53822	Periplasmic binding protein-like I	1	147	7.5e-30	T	NULL	NULL
BGLB000531-PA	148	Gene3D	G3DSA:3.40.50.2300	no description	1	137	5.7e-32	T	NULL	NULL
BGLB000532-PA	233	FPrintScan	PR00593	MTABOTROPICR	13	24	2.9e-07	T	IPR000162	GPCR, family 3, metabotropic glutamate receptor	Biological Process: G-protein coupled receptor signaling pathway (GO:0007186), Cellular Component: integral to membrane (GO:0016021)
BGLB000532-PA	233	FPrintScan	PR00593	MTABOTROPICR	30	42	2.9e-07	T	IPR000162	GPCR, family 3, metabotropic glutamate receptor	Biological Process: G-protein coupled receptor signaling pathway (GO:0007186), Cellular Component: integral to membrane (GO:0016021)
BGLB000532-PA	233	FPrintScan	PR00593	MTABOTROPICR	95	110	2.9e-07	T	IPR000162	GPCR, family 3, metabotropic glutamate receptor	Biological Process: G-protein coupled receptor signaling pathway (GO:0007186), Cellular Component: integral to membrane (GO:0016021)
BGLB000532-PA	233	FPrintScan	PR00593	MTABOTROPICR	160	171	2.9e-07	T	IPR000162	GPCR, family 3, metabotropic glutamate receptor	Biological Process: G-protein coupled receptor signaling pathway (GO:0007186), Cellular Component: integral to membrane (GO:0016021)
BGLB000532-PA	233	Gene3D	G3DSA:3.40.50.2300	no description	1	118	2.7e-12	T	NULL	NULL
BGLB000532-PA	233	Gene3D	G3DSA:3.40.50.2300	no description	119	231	4.2e-31	T	NULL	NULL
BGLB000532-PA	233	superfamily	SSF53822	Periplasmic binding protein-like I	1	233	2.5e-44	T	NULL	NULL
BGLB000532-PA	233	HMMPfam	PF01094	ANF_receptor	3	231	1.2e-26	T	IPR001828	Extracellular ligand-binding receptor
BGLB000532-PA	233	HMMPanther	PTHR24060	METABOTROPIC GLUTAMATE RECEPTOR	1	233	2.8e-92	T	NULL	NULL
BGLB000533-PA	574	Seg	seg	seg	113	121	NA	?	NULL	NULL	(null)
BGLB000533-PA	574	Seg	seg	seg	178	199	NA	?	NULL	NULL	(null)
BGLB000533-PA	574	Seg	seg	seg	447	487	NA	?	NULL	NULL	(null)
BGLB000533-PA	574	Seg	seg	seg	512	531	NA	?	NULL	NULL	(null)
BGLB000533-PA	574	HMMPfam	PF13306	LRR_5	232	323	5.4e-06	T	IPR026906	Leucine rich repeat 5
BGLB000533-PA	574	Coil	coil	coiled-coil	512	533	NA	?	NULL	NULL	(null)
BGLB000533-PA	574	superfamily	SSF52058	L domain-like	146	325	2e-09	T	NULL	NULL
BGLB000533-PA	574	Gene3D	G3DSA:3.80.10.10	no description	146	328	1.6e-08	T	NULL	NULL
BGLB000534-PA	146	HMMPanther	PTHR24060	METABOTROPIC GLUTAMATE RECEPTOR	3	139	2.8e-54	T	NULL	NULL
BGLB000535-PA	159	Seg	seg	seg	78	114	NA	?	NULL	NULL	(null)
BGLB000535-PA	159	HMMPanther	PTHR23043:SF3	SINGLE-MINDED 1	7	159	1.4e-26	T	NULL	NULL
BGLB000535-PA	159	HMMPanther	PTHR23043	HYPOXIA-INDUCIBLE FACTOR 1 ALPHA	7	159	1.4e-26	T	NULL	NULL
BGLB000535-PA	159	Gene3D	G3DSA:2.160.20.50	no description	54	133	9e-05	T	IPR016133	Insect antifreeze protein
BGLB000537-PA	181	Seg	seg	seg	4	151	NA	?	NULL	NULL	(null)
BGLB000537-PA	181	Coil	coil	coiled-coil	24	86	NA	?	NULL	NULL	(null)
BGLB000538-PA	236	Coil	coil	coiled-coil	27	75	NA	?	NULL	NULL	(null)
BGLB000538-PA	236	Coil	coil	coiled-coil	102	123	NA	?	NULL	NULL	(null)
BGLB000538-PA	236	Coil	coil	coiled-coil	167	203	NA	?	NULL	NULL	(null)
BGLB000538-PA	236	Seg	seg	seg	3	236	NA	?	NULL	NULL	(null)
BGLB000539-PA	237	HMMPfam	PF11069	DUF2870	136	232	5.4e-42	T	IPR021298	Protein of unknown function DUF2870
BGLB000539-PA	237	Coil	coil	coiled-coil	109	130	NA	?	NULL	NULL	(null)
BGLB000539-PA	237	HMMPanther	PTHR13238:SF0	SUBFAMILY NOT NAMED	2	237	5.3e-111	T	NULL	NULL
BGLB000539-PA	237	HMMPanther	PTHR13238	PROTEIN C21ORF59	2	237	5.3e-111	T	NULL	NULL
BGLB000541-PA	731	superfamily	SSF46774	ARID-like	592	711	8.4e-32	T	IPR001606	ARID/BRIGHT DNA-binding domain	Molecular Function: DNA binding (GO:0003677), Cellular Component: intracellular (GO:0005622)
BGLB000541-PA	731	HMMSmart	SM01014	ARID/BRIGHT DNA binding domain	606	696	2.8e-30	T	NULL	NULL
BGLB000541-PA	731	HMMSmart	SM00501	BRIGHT, ARID (A/T-rich interaction domain) d	610	701	1.2e-37	T	IPR001606	ARID/BRIGHT DNA-binding domain	Molecular Function: DNA binding (GO:0003677), Cellular Component: intracellular (GO:0005622)
BGLB000541-PA	731	Gene3D	G3DSA:1.10.150.60	no description	597	712	6.9e-33	T	IPR001606	ARID/BRIGHT DNA-binding domain	Molecular Function: DNA binding (GO:0003677), Cellular Component: intracellular (GO:0005622)
BGLB000541-PA	731	Seg	seg	seg	1	13	NA	?	NULL	NULL	(null)
BGLB000541-PA	731	Seg	seg	seg	91	106	NA	?	NULL	NULL	(null)
BGLB000541-PA	731	Seg	seg	seg	127	139	NA	?	NULL	NULL	(null)
BGLB000541-PA	731	Seg	seg	seg	176	190	NA	?	NULL	NULL	(null)
BGLB000541-PA	731	Seg	seg	seg	267	283	NA	?	NULL	NULL	(null)
BGLB000541-PA	731	Seg	seg	seg	306	322	NA	?	NULL	NULL	(null)
BGLB000541-PA	731	Seg	seg	seg	341	359	NA	?	NULL	NULL	(null)
BGLB000541-PA	731	Seg	seg	seg	373	392	NA	?	NULL	NULL	(null)
BGLB000541-PA	731	Seg	seg	seg	422	472	NA	?	NULL	NULL	(null)
BGLB000541-PA	731	Seg	seg	seg	483	508	NA	?	NULL	NULL	(null)
BGLB000541-PA	731	Seg	seg	seg	529	553	NA	?	NULL	NULL	(null)
BGLB000541-PA	731	Seg	seg	seg	562	572	NA	?	NULL	NULL	(null)
BGLB000541-PA	731	HMMPanther	PTHR12656	BRG-1 ASSOCIATED FACTOR 250 (BAF250)	4	731	5.4e-47	T	NULL	NULL
BGLB000542-PA	536	Seg	seg	seg	56	68	NA	?	NULL	NULL	(null)
BGLB000542-PA	536	Seg	seg	seg	153	168	NA	?	NULL	NULL	(null)
BGLB000542-PA	536	Seg	seg	seg	287	317	NA	?	NULL	NULL	(null)
BGLB000542-PA	536	HMMPanther	PTHR13425:SF0	SUBFAMILY NOT NAMED	68	527	1.9e-106	T	NULL	NULL
BGLB000542-PA	536	HMMPanther	PTHR13425	HEADCASE PROTEIN	68	527	1.9e-106	T	IPR026066	Headcase protein
BGLB000543-PA	288	Seg	seg	seg	6	61	NA	?	NULL	NULL	(null)
BGLB000543-PA	288	Seg	seg	seg	79	87	NA	?	NULL	NULL	(null)
BGLB000544-PA	384	Coil	coil	coiled-coil	178	211	NA	?	NULL	NULL	(null)
BGLB000544-PA	384	HMMPfam	PF01435	Peptidase_M48	77	377	4.6e-53	T	IPR001915	Peptidase M48	Molecular Function: metalloendopeptidase activity (GO:0004222), Biological Process: proteolysis (GO:0006508), Cellular Component: membrane (GO:0016020)
BGLB000544-PA	384	Seg	seg	seg	179	215	NA	?	NULL	NULL	(null)
BGLB000544-PA	384	Seg	seg	seg	224	232	NA	?	NULL	NULL	(null)
BGLB000544-PA	384	Seg	seg	seg	259	272	NA	?	NULL	NULL	(null)
BGLB000544-PA	384	Seg	seg	seg	298	305	NA	?	NULL	NULL	(null)
BGLB000544-PA	384	HMMPanther	PTHR10120:SF17	CAAX PRENYL PROTEASE 1	32	384	1.2e-127	T	IPR027057	CAAX prenyl protease 1	Molecular Function: peptidase activity (GO:0008233), Biological Process: CAAX-box protein processing (GO:0071586)
BGLB000544-PA	384	HMMPanther	PTHR10120	CAAX PRENYL PROTEASE 1	32	384	1.2e-127	T	NULL	NULL
BGLB000546-PA	166	HMMPfam	PF00412	LIM	6	46	1.1e-09	T	IPR001781	Zinc finger, LIM-type	Molecular Function: zinc ion binding (GO:0008270)
BGLB000546-PA	166	HMMPfam	PF00412	LIM	51	105	1.5e-13	T	IPR001781	Zinc finger, LIM-type	Molecular Function: zinc ion binding (GO:0008270)
BGLB000546-PA	166	HMMPfam	PF00412	LIM	110	164	2.8e-08	T	IPR001781	Zinc finger, LIM-type	Molecular Function: zinc ion binding (GO:0008270)
BGLB000546-PA	166	HMMPanther	PTHR24205:SF0	SUBFAMILY NOT NAMED	1	166	8.7e-109	T	NULL	NULL
BGLB000546-PA	166	HMMPanther	PTHR24205	FAMILY NOT NAMED	1	166	8.7e-109	T	NULL	NULL
BGLB000546-PA	166	superfamily	SSF57716	Glucocorticoid receptor-like (DNA-binding domain)	76	144	5.3e-21	T	NULL	NULL
BGLB000546-PA	166	superfamily	SSF57716	Glucocorticoid receptor-like (DNA-binding domain)	17	75	1.5e-17	T	NULL	NULL
BGLB000546-PA	166	superfamily	SSF57716	Glucocorticoid receptor-like (DNA-binding domain)	139	166	2e-07	T	NULL	NULL
BGLB000546-PA	166	superfamily	SSF57716	Glucocorticoid receptor-like (DNA-binding domain)	2	16	0,00047	T	NULL	NULL
BGLB000546-PA	166	HMMSmart	SM00132	Zinc-binding domain present in Lin-11, Isl-1	1	42	0,00055	T	IPR001781	Zinc finger, LIM-type	Molecular Function: zinc ion binding (GO:0008270)
BGLB000546-PA	166	HMMSmart	SM00132	Zinc-binding domain present in Lin-11, Isl-1	50	101	2e-16	T	IPR001781	Zinc finger, LIM-type	Molecular Function: zinc ion binding (GO:0008270)
BGLB000546-PA	166	HMMSmart	SM00132	Zinc-binding domain present in Lin-11, Isl-1	109	164	6.5e-13	T	IPR001781	Zinc finger, LIM-type	Molecular Function: zinc ion binding (GO:0008270)
BGLB000546-PA	166	Gene3D	G3DSA:2.10.110.10	no description	3	53	2.8e-14	T	IPR001781	Zinc finger, LIM-type	Molecular Function: zinc ion binding (GO:0008270)
BGLB000546-PA	166	Gene3D	G3DSA:2.10.110.10	no description	54	107	1.8e-17	T	IPR001781	Zinc finger, LIM-type	Molecular Function: zinc ion binding (GO:0008270)
BGLB000546-PA	166	Gene3D	G3DSA:2.10.110.10	no description	108	164	3.6e-13	T	IPR001781	Zinc finger, LIM-type	Molecular Function: zinc ion binding (GO:0008270)
BGLB000547-PA	140	HMMPfam	PF00412	LIM	3	52	1.1e-09	T	IPR001781	Zinc finger, LIM-type	Molecular Function: zinc ion binding (GO:0008270)
BGLB000547-PA	140	HMMPfam	PF00412	LIM	56	112	6.4e-12	T	IPR001781	Zinc finger, LIM-type	Molecular Function: zinc ion binding (GO:0008270)
BGLB000547-PA	140	HMMPanther	PTHR24205:SF0	SUBFAMILY NOT NAMED	2	127	7.4e-66	T	NULL	NULL
BGLB000547-PA	140	HMMPanther	PTHR24205	FAMILY NOT NAMED	2	127	7.4e-66	T	NULL	NULL
BGLB000547-PA	140	superfamily	SSF57716	Glucocorticoid receptor-like (DNA-binding domain)	46	82	8.5e-17	T	NULL	NULL
BGLB000547-PA	140	superfamily	SSF57716	Glucocorticoid receptor-like (DNA-binding domain)	83	137	1.9e-13	T	NULL	NULL
BGLB000547-PA	140	superfamily	SSF57716	Glucocorticoid receptor-like (DNA-binding domain)	22	53	1.7e-08	T	NULL	NULL
BGLB000547-PA	140	HMMSmart	SM00132	Zinc-binding domain present in Lin-11, Isl-1	2	47	0,0013	T	IPR001781	Zinc finger, LIM-type	Molecular Function: zinc ion binding (GO:0008270)
BGLB000547-PA	140	HMMSmart	SM00132	Zinc-binding domain present in Lin-11, Isl-1	55	108	1.7e-13	T	IPR001781	Zinc finger, LIM-type	Molecular Function: zinc ion binding (GO:0008270)
BGLB000547-PA	140	Gene3D	G3DSA:2.10.110.10	no description	3	60	1.1e-13	T	IPR001781	Zinc finger, LIM-type	Molecular Function: zinc ion binding (GO:0008270)
BGLB000547-PA	140	Gene3D	G3DSA:2.10.110.10	no description	61	132	1e-16	T	IPR001781	Zinc finger, LIM-type	Molecular Function: zinc ion binding (GO:0008270)
BGLB000548-PA	194	BlastProDom	PD012268	RS25_BRABE_Q8ISN9;	148	177	3e-10	T	IPR004977	Ribosomal protein S25
BGLB000548-PA	194	HMMPfam	PF03297	Ribosomal_S25	115	177	1.9e-26	T	IPR004977	Ribosomal protein S25
BGLB000548-PA	194	HMMPanther	PTHR12850:SF4	SUBFAMILY NOT NAMED	108	177	2.4e-35	T	NULL	NULL
BGLB000548-PA	194	HMMPanther	PTHR12850	FAMILY NOT NAMED	108	177	2.4e-35	T	IPR004977	Ribosomal protein S25
BGLB000548-PA	194	Seg	seg	seg	33	42	NA	?	NULL	NULL	(null)
BGLB000548-PA	194	Seg	seg	seg	110	140	NA	?	NULL	NULL	(null)
BGLB000550-PA	2284	FPrintScan	PR00237	GPCRRHODOPSN	410	434	1.7e-05	T	IPR000276	G protein-coupled receptor, rhodopsin-like	Molecular Function: G-protein coupled receptor activity (GO:0004930), Biological Process: G-protein coupled receptor signaling pathway (GO:0007186), Cellular Component: integral to membrane (GO:0016021)
BGLB000550-PA	2284	FPrintScan	PR00237	GPCRRHODOPSN	442	463	1.7e-05	T	IPR000276	G protein-coupled receptor, rhodopsin-like	Molecular Function: G-protein coupled receptor activity (GO:0004930), Biological Process: G-protein coupled receptor signaling pathway (GO:0007186), Cellular Component: integral to membrane (GO:0016021)
BGLB000550-PA	2284	FPrintScan	PR00237	GPCRRHODOPSN	492	514	1.7e-05	T	IPR000276	G protein-coupled receptor, rhodopsin-like	Molecular Function: G-protein coupled receptor activity (GO:0004930), Biological Process: G-protein coupled receptor signaling pathway (GO:0007186), Cellular Component: integral to membrane (GO:0016021)
BGLB000550-PA	2284	Seg	seg	seg	102	117	NA	?	NULL	NULL	(null)
BGLB000550-PA	2284	Seg	seg	seg	626	637	NA	?	NULL	NULL	(null)
BGLB000550-PA	2284	Seg	seg	seg	1444	1455	NA	?	NULL	NULL	(null)
BGLB000550-PA	2284	Seg	seg	seg	1976	2024	NA	?	NULL	NULL	(null)
BGLB000550-PA	2284	Seg	seg	seg	2027	2048	NA	?	NULL	NULL	(null)
BGLB000550-PA	2284	Seg	seg	seg	2269	2280	NA	?	NULL	NULL	(null)
BGLB000550-PA	2284	Gene3D	G3DSA:1.20.1070.10	no description	151	352	1.5e-07	T	NULL	NULL
BGLB000550-PA	2284	Gene3D	G3DSA:1.20.1070.10	no description	412	646	4.4e-19	T	NULL	NULL
BGLB000550-PA	2284	Gene3D	G3DSA:3.10.110.10	no description	1861	1973	1e-27	T	IPR016135	Ubiquitin-conjugating enzyme/RWD-like
BGLB000550-PA	2284	superfamily	SSF54495	UBC-like	1853	1974	3.2e-25	T	IPR016135	Ubiquitin-conjugating enzyme/RWD-like
BGLB000550-PA	2284	superfamily	SSF81321	Family A G protein-coupled receptor-like	408	644	1e-18	T	NULL	NULL
BGLB000550-PA	2284	superfamily	SSF81321	Family A G protein-coupled receptor-like	150	352	7.3e-09	T	NULL	NULL
BGLB000550-PA	2284	HMMPfam	PF05743	UEV	1894	1970	1.3e-25	T	IPR008883	Ubiquitin E2 variant, N-terminal	Biological Process: cellular protein modification process (GO:0006464), Biological Process: protein transport (GO:0015031)
BGLB000550-PA	2284	HMMPfam	PF00001	7tm_1	425	643	5.1e-15	T	IPR000276	G protein-coupled receptor, rhodopsin-like	Molecular Function: G-protein coupled receptor activity (GO:0004930), Biological Process: G-protein coupled receptor signaling pathway (GO:0007186), Cellular Component: integral to membrane (GO:0016021)
BGLB000550-PA	2284	Coil	coil	coiled-coil	1100	1135	NA	?	NULL	NULL	(null)
BGLB000550-PA	2284	Coil	coil	coiled-coil	1157	1228	NA	?	NULL	NULL	(null)
BGLB000550-PA	2284	Coil	coil	coiled-coil	1253	1281	NA	?	NULL	NULL	(null)
BGLB000550-PA	2284	Coil	coil	coiled-coil	1346	1367	NA	?	NULL	NULL	(null)
BGLB000550-PA	2284	Coil	coil	coiled-coil	1381	1402	NA	?	NULL	NULL	(null)
BGLB000550-PA	2284	Coil	coil	coiled-coil	1435	1485	NA	?	NULL	NULL	(null)
BGLB000550-PA	2284	Coil	coil	coiled-coil	1503	1549	NA	?	NULL	NULL	(null)
BGLB000550-PA	2284	Coil	coil	coiled-coil	1628	1663	NA	?	NULL	NULL	(null)
BGLB000550-PA	2284	Coil	coil	coiled-coil	1704	1725	NA	?	NULL	NULL	(null)
BGLB000550-PA	2284	Coil	coil	coiled-coil	2095	2123	NA	?	NULL	NULL	(null)
BGLB000550-PA	2284	Coil	coil	coiled-coil	2127	2148	NA	?	NULL	NULL	(null)
BGLB000550-PA	2284	HMMPanther	PTHR23306:SF10	TUMOR SUSCEPTIBILITY GENE 101 PROTEIN	1848	2185	5.2e-76	T	NULL	NULL
BGLB000550-PA	2284	HMMPanther	PTHR23306	TUMOR SUSCEPTIBILITY GENE 101 PROTEIN-RELATED	1848	2185	5.2e-76	T	NULL	NULL
BGLB000552-PA	467	Seg	seg	seg	124	140	NA	?	NULL	NULL	(null)
BGLB000552-PA	467	Seg	seg	seg	200	205	NA	?	NULL	NULL	(null)
BGLB000552-PA	467	HMMPanther	PTHR31598:SF0	SUBFAMILY NOT NAMED	257	450	3.1e-31	T	NULL	NULL
BGLB000552-PA	467	HMMPanther	PTHR31598	FAMILY NOT NAMED	257	450	3.1e-31	T	NULL	NULL
BGLB000553-PA	237	Gene3D	G3DSA:2.130.10.10	no description	2	232	2.5e-28	T	IPR015943	WD40/YVTN repeat-like-containing domain	Molecular Function: protein binding (GO:0005515)
BGLB000553-PA	237	HMMPfam	PF00400	WD40	137	173	0,0042	T	IPR001680	WD40 repeat	Molecular Function: protein binding (GO:0005515)
BGLB000553-PA	237	HMMPfam	PF00400	WD40	182	217	2.8e-06	T	IPR001680	WD40 repeat	Molecular Function: protein binding (GO:0005515)
BGLB000553-PA	237	HMMPanther	PTHR22652:SF0	SUBFAMILY NOT NAMED	1	226	1.6e-51	T	NULL	NULL
BGLB000553-PA	237	HMMPanther	PTHR22652	NUCLEOPORIN NUP43	1	226	1.6e-51	T	NULL	NULL
BGLB000553-PA	237	superfamily	SSF50978	WD40 repeat-like	1	231	1.2e-28	T	IPR017986	WD40-repeat-containing domain	Molecular Function: protein binding (GO:0005515)
BGLB000553-PA	237	Seg	seg	seg	8	25	NA	?	NULL	NULL	(null)
BGLB000553-PA	237	HMMSmart	SM00320	WD40 repeats	27	66	90	T	IPR001680	WD40 repeat	Molecular Function: protein binding (GO:0005515)
BGLB000553-PA	237	HMMSmart	SM00320	WD40 repeats	79	118	1,4	T	IPR001680	WD40 repeat	Molecular Function: protein binding (GO:0005515)
BGLB000553-PA	237	HMMSmart	SM00320	WD40 repeats	134	173	12	T	IPR001680	WD40 repeat	Molecular Function: protein binding (GO:0005515)
BGLB000553-PA	237	HMMSmart	SM00320	WD40 repeats	177	217	6.6e-06	T	IPR001680	WD40 repeat	Molecular Function: protein binding (GO:0005515)
BGLB000554-PA	283	superfamily	SSF53639	AraD-like aldolase/epimerase	37	251	6.4e-61	T	IPR001303	Class II aldolase/adducin N-terminal	Molecular Function: metal ion binding (GO:0046872)
BGLB000554-PA	283	HMMSmart	SM01007	Class II Aldolase and Adducin N-terminal	44	227	2.3e-57	T	IPR001303	Class II aldolase/adducin N-terminal	Molecular Function: metal ion binding (GO:0046872)
BGLB000554-PA	283	Gene3D	G3DSA:3.40.225.10	no description	39	256	2e-63	T	IPR001303	Class II aldolase/adducin N-terminal	Molecular Function: metal ion binding (GO:0046872)
BGLB000554-PA	283	HMMPanther	PTHR10672	ADDUCIN	20	281	5.7e-127	T	NULL	NULL
BGLB000555-PA	1093	HMMPanther	PTHR12634:SF8	SUBFAMILY NOT NAMED	2	754	8.6e-272	T	NULL	NULL
BGLB000555-PA	1093	HMMPanther	PTHR12634	SIT4(YEAST)-ASSOCIATING PROTEIN-RELATED	2	754	8.6e-272	T	IPR007587	SIT4 phosphatase-associated protein family
BGLB000555-PA	1093	Coil	coil	coiled-coil	1061	1089	NA	?	NULL	NULL	(null)
BGLB000555-PA	1093	Seg	seg	seg	642	656	NA	?	NULL	NULL	(null)
BGLB000555-PA	1093	Seg	seg	seg	868	879	NA	?	NULL	NULL	(null)
BGLB000555-PA	1093	Seg	seg	seg	948	965	NA	?	NULL	NULL	(null)
BGLB000555-PA	1093	Seg	seg	seg	993	1005	NA	?	NULL	NULL	(null)
BGLB000555-PA	1093	Seg	seg	seg	1024	1044	NA	?	NULL	NULL	(null)
BGLB000555-PA	1093	Seg	seg	seg	1069	1081	NA	?	NULL	NULL	(null)
BGLB000555-PA	1093	HMMPfam	PF04499	SAPS	129	368	2.6e-45	T	IPR007587	SIT4 phosphatase-associated protein family
BGLB000555-PA	1093	HMMPfam	PF04499	SAPS	374	487	2.1e-27	T	IPR007587	SIT4 phosphatase-associated protein family
BGLB000556-PA	721	superfamily	SSF56112	Protein kinase-like (PK-like)	38	349	8.8e-98	T	IPR011009	Protein kinase-like domain	Molecular Function: transferase activity, transferring phosphorus-containing groups (GO:0016772)
BGLB000556-PA	721	superfamily	SSF56112	Protein kinase-like (PK-like)	383	718	8e-84	T	IPR011009	Protein kinase-like domain	Molecular Function: transferase activity, transferring phosphorus-containing groups (GO:0016772)
BGLB000556-PA	721	HMMSmart	SM00220	Serine/Threonine protein kinases, catalytic	63	322	8e-107	T	IPR002290	Serine/threonine- / dual specificity protein kinase, catalytic domain	Molecular Function: protein kinase activity (GO:0004672), Molecular Function: ATP binding (GO:0005524), Biological Process: protein phosphorylation (GO:0006468)
BGLB000556-PA	721	HMMSmart	SM00219	Tyrosine kinase, catalytic domain	63	322	5.9e-16	T	IPR020635	Tyrosine-protein kinase, catalytic domain	Molecular Function: protein tyrosine kinase activity (GO:0004713), Biological Process: protein phosphorylation (GO:0006468)
BGLB000556-PA	721	HMMSmart	SM00133	Extension to Ser/Thr-type protein kinases	323	400	2.1e-09	T	IPR000961	AGC-kinase, C-terminal	Molecular Function: protein serine/threonine kinase activity (GO:0004674), Molecular Function: ATP binding (GO:0005524), Biological Process: protein phosphorylation (GO:0006468)
BGLB000556-PA	721	HMMSmart	SM00220	Serine/Threonine protein kinases, catalytic	401	658	1.8e-96	T	IPR002290	Serine/threonine- / dual specificity protein kinase, catalytic domain	Molecular Function: protein kinase activity (GO:0004672), Molecular Function: ATP binding (GO:0005524), Biological Process: protein phosphorylation (GO:0006468)
BGLB000556-PA	721	HMMSmart	SM00219	Tyrosine kinase, catalytic domain	401	658	1.3e-11	T	IPR020635	Tyrosine-protein kinase, catalytic domain	Molecular Function: protein tyrosine kinase activity (GO:0004713), Biological Process: protein phosphorylation (GO:0006468)
BGLB000556-PA	721	HMMPIR	PIRSF000606	Ribosomal protein S6 kinase II	1	720	0	T	IPR016239	Ribosomal protein S6 kinase II	Molecular Function: magnesium ion binding (GO:0000287), Molecular Function: protein serine/threonine kinase activity (GO:0004674), Biological Process: protein phosphorylation (GO:0006468), Biological Process: intracellular protein kinase cascade (GO:0007243)
BGLB000556-PA	721	HMMPfam	PF00069	Pkinase	63	322	3.2e-72	T	IPR000719	Protein kinase, catalytic domain	Molecular Function: protein kinase activity (GO:0004672), Molecular Function: ATP binding (GO:0005524), Biological Process: protein phosphorylation (GO:0006468)
BGLB000556-PA	721	HMMPfam	PF00069	Pkinase	401	658	1e-70	T	IPR000719	Protein kinase, catalytic domain	Molecular Function: protein kinase activity (GO:0004672), Molecular Function: ATP binding (GO:0005524), Biological Process: protein phosphorylation (GO:0006468)
BGLB000556-PA	721	Seg	seg	seg	169	182	NA	?	NULL	NULL	(null)
BGLB000556-PA	721	Gene3D	G3DSA:3.30.200.20	no description	47	130	7.3e-30	T	NULL	NULL
BGLB000556-PA	721	Gene3D	G3DSA:1.10.510.10	no description	131	334	8.3e-75	T	NULL	NULL
BGLB000556-PA	721	Gene3D	G3DSA:3.30.200.20	no description	393	489	1.9e-22	T	NULL	NULL
BGLB000556-PA	721	Gene3D	G3DSA:1.10.510.10	no description	490	673	4.6e-60	T	NULL	NULL
BGLB000556-PA	721	HMMPanther	PTHR24355:SF9	RIBOSOMAL PROTEIN S6 KINASE ALPHA-1	3	716	0	T	NULL	NULL
BGLB000556-PA	721	HMMPanther	PTHR24355	G PROTEIN-COUPLED RECEPTOR KINASE/RIBOSOMAL PROTEIN S6 KINASE	3	716	0	T	NULL	NULL
BGLB000557-PA	150	Seg	seg	seg	12	64	NA	?	NULL	NULL	(null)
BGLB000557-PA	150	Seg	seg	seg	69	129	NA	?	NULL	NULL	(null)
BGLB000557-PA	150	Seg	seg	seg	136	150	NA	?	NULL	NULL	(null)
BGLB000557-PA	150	Coil	coil	coiled-coil	17	58	NA	?	NULL	NULL	(null)
BGLB000557-PA	150	Coil	coil	coiled-coil	78	129	NA	?	NULL	NULL	(null)
BGLB000558-PA	297	Seg	seg	seg	2	297	NA	?	NULL	NULL	(null)
BGLB000563-PA	445	Seg	seg	seg	129	185	NA	?	NULL	NULL	(null)
BGLB000563-PA	445	Coil	coil	coiled-coil	125	171	NA	?	NULL	NULL	(null)
BGLB000564-PA	110	Seg	seg	seg	11	55	NA	?	NULL	NULL	(null)
BGLB000565-PA	179	superfamily	SSF49562	C2 domain (Calcium/lipid-binding domain, CaLB)	99	165	2.8e-23	T	IPR008973	C2 calcium/lipid-binding domain, CaLB	Molecular Function: protein binding (GO:0005515)
BGLB000565-PA	179	Gene3D	G3DSA:2.60.40.150	no description	97	166	2.1e-23	T	NULL	NULL
BGLB000565-PA	179	Seg	seg	seg	146	159	NA	?	NULL	NULL	(null)
BGLB000565-PA	179	HMMPanther	PTHR10024:SF29	SYNAPTOTAGMIN-7	44	165	1.3e-34	T	IPR015427	Synaptotagmin 7
BGLB000565-PA	179	HMMPanther	PTHR10024	SYNAPTOTAGMIN	44	165	1.3e-34	T	NULL	NULL
BGLB000566-PA	450	Seg	seg	seg	15	22	NA	?	NULL	NULL	(null)
BGLB000566-PA	450	HMMPfam	PF07910	Peptidase_C78	231	439	3.8e-58	T	IPR012462	Peptidase C78, ubiquitin fold modifier-specific peptidase 1/ 2
BGLB000566-PA	450	HMMPanther	PTHR13226:SF14	SUBFAMILY NOT NAMED	240	447	2.6e-28	T	NULL	NULL
BGLB000566-PA	450	HMMPanther	PTHR13226	FAMILY NOT NAMED	240	447	2.6e-28	T	NULL	NULL
BGLB000567-PA	1753	Seg	seg	seg	26	37	NA	?	NULL	NULL	(null)
BGLB000567-PA	1753	Seg	seg	seg	76	91	NA	?	NULL	NULL	(null)
BGLB000567-PA	1753	Seg	seg	seg	156	167	NA	?	NULL	NULL	(null)
BGLB000567-PA	1753	Seg	seg	seg	677	690	NA	?	NULL	NULL	(null)
BGLB000567-PA	1753	Seg	seg	seg	715	732	NA	?	NULL	NULL	(null)
BGLB000567-PA	1753	Seg	seg	seg	1206	1219	NA	?	NULL	NULL	(null)
BGLB000567-PA	1753	Seg	seg	seg	1229	1242	NA	?	NULL	NULL	(null)
BGLB000567-PA	1753	Seg	seg	seg	1267	1280	NA	?	NULL	NULL	(null)
BGLB000567-PA	1753	Seg	seg	seg	1286	1293	NA	?	NULL	NULL	(null)
BGLB000567-PA	1753	HMMPfam	PF12012	DUF3504	1570	1737	1.4e-52	T	IPR021893	Protein of unknown function DUF3504
BGLB000567-PA	1753	HMMPanther	PTHR11697:SF26	WOC PROTEIN	16	1741	2.8e-213	T	NULL	NULL
BGLB000567-PA	1753	HMMPanther	PTHR11697	GENERAL TRANSCRIPTION FACTOR 2-RELATED ZINC FINGER PROTEIN	16	1741	2.8e-213	T	NULL	NULL
BGLB000567-PA	1753	HMMSmart	SM00746	metallochaperone-like domain	785	820	32	T	IPR011017	TRASH domain
BGLB000567-PA	1753	HMMSmart	SM00746	metallochaperone-like domain	824	863	0,5	T	IPR011017	TRASH domain
BGLB000567-PA	1753	HMMSmart	SM00746	metallochaperone-like domain	866	905	0,66	T	IPR011017	TRASH domain
BGLB000567-PA	1753	HMMSmart	SM00746	metallochaperone-like domain	922	957	0,02	T	IPR011017	TRASH domain
BGLB000567-PA	1753	HMMSmart	SM00746	metallochaperone-like domain	964	1003	0,16	T	IPR011017	TRASH domain
BGLB000567-PA	1753	HMMSmart	SM00746	metallochaperone-like domain	1009	1047	0,22	T	IPR011017	TRASH domain
BGLB000567-PA	1753	HMMSmart	SM00746	metallochaperone-like domain	1057	1093	0,66	T	IPR011017	TRASH domain
BGLB000568-PA	566	Seg	seg	seg	47	67	NA	?	NULL	NULL	(null)
BGLB000568-PA	566	Seg	seg	seg	357	407	NA	?	NULL	NULL	(null)
BGLB000568-PA	566	Seg	seg	seg	478	514	NA	?	NULL	NULL	(null)
BGLB000568-PA	566	Seg	seg	seg	519	534	NA	?	NULL	NULL	(null)
BGLB000568-PA	566	Seg	seg	seg	542	565	NA	?	NULL	NULL	(null)
BGLB000568-PA	566	Gene3D	G3DSA:3.30.70.330	no description	119	193	6.2e-21	T	IPR012677	Nucleotide-binding, alpha-beta plait	Molecular Function: nucleotide binding (GO:0000166)
BGLB000568-PA	566	Gene3D	G3DSA:3.30.70.330	no description	196	290	8.7e-12	T	IPR012677	Nucleotide-binding, alpha-beta plait	Molecular Function: nucleotide binding (GO:0000166)
BGLB000568-PA	566	superfamily	SSF54928	RNA-binding domain, RBD	120	283	1.4e-31	T	NULL	NULL
BGLB000568-PA	566	HMMPfam	PF00076	RRM_1	123	186	1.4e-16	T	IPR000504	RNA recognition motif domain	Molecular Function: nucleic acid binding (GO:0003676)
BGLB000568-PA	566	HMMPfam	PF00076	RRM_1	198	257	8.4e-13	T	IPR000504	RNA recognition motif domain	Molecular Function: nucleic acid binding (GO:0003676)
BGLB000568-PA	566	HMMPfam	PF08075	NOPS	268	319	4.7e-24	T	IPR012975	NOPS
BGLB000568-PA	566	HMMSmart	SM00360	RNA recognition motif	122	189	4.4e-20	T	IPR000504	RNA recognition motif domain	Molecular Function: nucleic acid binding (GO:0003676)
BGLB000568-PA	566	HMMSmart	SM00360	RNA recognition motif	196	267	4.1e-10	T	IPR000504	RNA recognition motif domain	Molecular Function: nucleic acid binding (GO:0003676)
BGLB000568-PA	566	Coil	coil	coiled-coil	162	183	NA	?	NULL	NULL	(null)
BGLB000568-PA	566	Coil	coil	coiled-coil	326	354	NA	?	NULL	NULL	(null)
BGLB000568-PA	566	Coil	coil	coiled-coil	356	406	NA	?	NULL	NULL	(null)
BGLB000568-PA	566	HMMPanther	PTHR23189:SF14	PARASPECKLE PROTEIN 1	10	476	5.6e-121	T	NULL	NULL
BGLB000568-PA	566	HMMPanther	PTHR23189	RNA RECOGNITION MOTIF-CONTAINING	10	476	5.6e-121	T	NULL	NULL
BGLB000569-PA	410	Seg	seg	seg	4	21	NA	?	NULL	NULL	(null)
BGLB000569-PA	410	Seg	seg	seg	68	86	NA	?	NULL	NULL	(null)
BGLB000569-PA	410	Seg	seg	seg	298	311	NA	?	NULL	NULL	(null)
BGLB000569-PA	410	Seg	seg	seg	334	348	NA	?	NULL	NULL	(null)
BGLB000570-PA	235	HMMTigr	TIGR00057	TIGR00057: Sua5/YciO/YrdC/YwlC family protein	33	231	8.3e-43	T	IPR006070	YrdC-like domain	Molecular Function: double-stranded RNA binding (GO:0003725)
BGLB000570-PA	235	superfamily	SSF55821	YrdC/RibB	23	233	3.2e-44	T	IPR017945	DHBP synthase RibB-like alpha/beta domain
BGLB000570-PA	235	Gene3D	G3DSA:3.90.870.10	no description	33	232	9.8e-51	T	IPR017945	DHBP synthase RibB-like alpha/beta domain
BGLB000570-PA	235	HMMPanther	PTHR17490	SUA5	35	222	3e-71	T	NULL	NULL
BGLB000571-PA	818	Gene3D	G3DSA:3.30.160.60	no description	291	315	2.9e-05	T	IPR013087	Zinc finger C2H2-type/integrase DNA-binding domain	Molecular Function: nucleic acid binding (GO:0003676)
BGLB000571-PA	818	Gene3D	G3DSA:3.30.160.60	no description	317	346	1.4e-06	T	IPR013087	Zinc finger C2H2-type/integrase DNA-binding domain	Molecular Function: nucleic acid binding (GO:0003676)
BGLB000571-PA	818	Gene3D	G3DSA:3.30.160.60	no description	347	371	9.2e-06	T	IPR013087	Zinc finger C2H2-type/integrase DNA-binding domain	Molecular Function: nucleic acid binding (GO:0003676)
BGLB000571-PA	818	Gene3D	G3DSA:3.30.160.60	no description	451	487	1.1e-06	T	IPR013087	Zinc finger C2H2-type/integrase DNA-binding domain	Molecular Function: nucleic acid binding (GO:0003676)
BGLB000571-PA	818	Gene3D	G3DSA:3.30.160.60	no description	735	758	4.3e-11	T	IPR013087	Zinc finger C2H2-type/integrase DNA-binding domain	Molecular Function: nucleic acid binding (GO:0003676)
BGLB000571-PA	818	Gene3D	G3DSA:3.30.160.60	no description	759	789	1.3e-12	T	IPR013087	Zinc finger C2H2-type/integrase DNA-binding domain	Molecular Function: nucleic acid binding (GO:0003676)
BGLB000571-PA	818	HMMPfam	PF00096	zf-C2H2	291	313	2	T	IPR007087	Zinc finger, C2H2	Molecular Function: zinc ion binding (GO:0008270)
BGLB000571-PA	818	HMMPfam	PF00096	zf-C2H2	557	579	25	T	IPR007087	Zinc finger, C2H2	Molecular Function: zinc ion binding (GO:0008270)
BGLB000571-PA	818	HMMPfam	PF00096	zf-C2H2	612	634	31	T	IPR007087	Zinc finger, C2H2	Molecular Function: zinc ion binding (GO:0008270)
BGLB000571-PA	818	HMMPfam	PF00096	zf-C2H2	791	812	0,0044	T	IPR007087	Zinc finger, C2H2	Molecular Function: zinc ion binding (GO:0008270)
BGLB000571-PA	818	HMMPfam	PF13465	zf-H2C2_2	331	355	1.4e-06	T	NULL	NULL
BGLB000571-PA	818	HMMPfam	PF13465	zf-H2C2_2	451	475	0,0012	T	NULL	NULL
BGLB000571-PA	818	HMMPfam	PF13465	zf-H2C2_2	752	776	1.2e-06	T	NULL	NULL
BGLB000571-PA	818	HMMPfam	PF12874	zf-met	532	553	0,00042	T	NULL	NULL
BGLB000571-PA	818	HMMPfam	PF13912	zf-C2H2_6	583	592	6,6	T	NULL	NULL
BGLB000571-PA	818	HMMPfam	PF13912	zf-C2H2_6	737	747	0,45	T	NULL	NULL
BGLB000571-PA	818	HMMPanther	PTHR24375:SF0	SUBFAMILY NOT NAMED	291	812	1.2e-76	T	NULL	NULL
BGLB000571-PA	818	HMMPanther	PTHR24375	FAMILY NOT NAMED	291	812	1.2e-76	T	NULL	NULL
BGLB000571-PA	818	superfamily	SSF57667	C2H2 and C2HC zinc fingers	736	788	2.1e-17	T	NULL	NULL
BGLB000571-PA	818	superfamily	SSF57667	C2H2 and C2HC zinc fingers	327	371	7.6e-12	T	NULL	NULL
BGLB000571-PA	818	superfamily	SSF57667	C2H2 and C2HC zinc fingers	581	634	6.3e-11	T	NULL	NULL
BGLB000571-PA	818	superfamily	SSF57667	C2H2 and C2HC zinc fingers	289	339	7.7e-11	T	NULL	NULL
BGLB000571-PA	818	superfamily	SSF57667	C2H2 and C2HC zinc fingers	434	486	1.7e-10	T	NULL	NULL
BGLB000571-PA	818	superfamily	SSF57667	C2H2 and C2HC zinc fingers	529	579	6.1e-10	T	NULL	NULL
BGLB000571-PA	818	superfamily	SSF57667	C2H2 and C2HC zinc fingers	791	812	0,0022	T	NULL	NULL
BGLB000571-PA	818	superfamily	SSF57667	C2H2 and C2HC zinc fingers	405	448	0,0078	T	NULL	NULL
BGLB000571-PA	818	Seg	seg	seg	213	224	NA	?	NULL	NULL	(null)
BGLB000571-PA	818	Seg	seg	seg	426	437	NA	?	NULL	NULL	(null)
BGLB000571-PA	818	Seg	seg	seg	653	680	NA	?	NULL	NULL	(null)
BGLB000571-PA	818	HMMSmart	SM00355	zinc finger	291	313	0,00076	T	IPR015880	Zinc finger, C2H2-like	Cellular Component: intracellular (GO:0005622), Molecular Function: zinc ion binding (GO:0008270)
BGLB000571-PA	818	HMMSmart	SM00355	zinc finger	317	339	0,00019	T	IPR015880	Zinc finger, C2H2-like	Cellular Component: intracellular (GO:0005622), Molecular Function: zinc ion binding (GO:0008270)
BGLB000571-PA	818	HMMSmart	SM00355	zinc finger	345	369	0,13	T	IPR015880	Zinc finger, C2H2-like	Cellular Component: intracellular (GO:0005622), Molecular Function: zinc ion binding (GO:0008270)
BGLB000571-PA	818	HMMSmart	SM00355	zinc finger	410	432	6,6	T	IPR015880	Zinc finger, C2H2-like	Cellular Component: intracellular (GO:0005622), Molecular Function: zinc ion binding (GO:0008270)
BGLB000571-PA	818	HMMSmart	SM00355	zinc finger	436	458	0,12	T	IPR015880	Zinc finger, C2H2-like	Cellular Component: intracellular (GO:0005622), Molecular Function: zinc ion binding (GO:0008270)
BGLB000571-PA	818	HMMSmart	SM00355	zinc finger	464	486	0,0024	T	IPR015880	Zinc finger, C2H2-like	Cellular Component: intracellular (GO:0005622), Molecular Function: zinc ion binding (GO:0008270)
BGLB000571-PA	818	HMMSmart	SM00355	zinc finger	531	553	0,0024	T	IPR015880	Zinc finger, C2H2-like	Cellular Component: intracellular (GO:0005622), Molecular Function: zinc ion binding (GO:0008270)
BGLB000571-PA	818	HMMSmart	SM00355	zinc finger	557	579	0,0049	T	IPR015880	Zinc finger, C2H2-like	Cellular Component: intracellular (GO:0005622), Molecular Function: zinc ion binding (GO:0008270)
BGLB000571-PA	818	HMMSmart	SM00355	zinc finger	583	606	57	T	IPR015880	Zinc finger, C2H2-like	Cellular Component: intracellular (GO:0005622), Molecular Function: zinc ion binding (GO:0008270)
BGLB000571-PA	818	HMMSmart	SM00355	zinc finger	612	634	2	T	IPR015880	Zinc finger, C2H2-like	Cellular Component: intracellular (GO:0005622), Molecular Function: zinc ion binding (GO:0008270)
BGLB000571-PA	818	HMMSmart	SM00355	zinc finger	738	760	0,0042	T	IPR015880	Zinc finger, C2H2-like	Cellular Component: intracellular (GO:0005622), Molecular Function: zinc ion binding (GO:0008270)
BGLB000571-PA	818	HMMSmart	SM00355	zinc finger	766	788	0,0087	T	IPR015880	Zinc finger, C2H2-like	Cellular Component: intracellular (GO:0005622), Molecular Function: zinc ion binding (GO:0008270)
BGLB000571-PA	818	HMMSmart	SM00355	zinc finger	790	812	15	T	IPR015880	Zinc finger, C2H2-like	Cellular Component: intracellular (GO:0005622), Molecular Function: zinc ion binding (GO:0008270)
BGLB000572-PA	375	Seg	seg	seg	277	289	NA	?	NULL	NULL	(null)
BGLB000572-PA	375	Seg	seg	seg	322	374	NA	?	NULL	NULL	(null)
BGLB000573-PA	381	HMMPIR	PIRSF006748	p53 negative regulator Mdm2/Mdm4	1	381	2.2e-13	T	IPR016495	p53 negative regulator Mdm2/Mdm4	Cellular Component: nucleus (GO:0005634), Biological Process: negative regulation of apoptotic process (GO:0043066), Biological Process: negative regulation of cell cycle arrest (GO:0071157)
BGLB000573-PA	381	Seg	seg	seg	143	153	NA	?	NULL	NULL	(null)
BGLB000573-PA	381	Seg	seg	seg	159	176	NA	?	NULL	NULL	(null)
BGLB000573-PA	381	Seg	seg	seg	188	199	NA	?	NULL	NULL	(null)
BGLB000573-PA	381	Seg	seg	seg	349	360	NA	?	NULL	NULL	(null)
BGLB000573-PA	381	Gene3D	G3DSA:1.10.245.10	no description	29	96	2.1e-18	T	NULL	NULL
BGLB000573-PA	381	Gene3D	G3DSA:3.30.40.10	no description	320	375	3.6e-06	T	IPR013083	Zinc finger, RING/FYVE/PHD-type
BGLB000573-PA	381	superfamily	SSF47592	SWIB/MDM2 domain	23	98	4e-14	T	IPR003121	SWIB/MDM2 domain	Molecular Function: protein binding (GO:0005515)
BGLB000573-PA	381	superfamily	SSF90209	Ran BP2/NZF zinc finger-like	218	263	1.1e-10	T	NULL	NULL
BGLB000573-PA	381	superfamily	SSF57850	RING/U-box	320	381	6e-07	T	NULL	NULL
BGLB000573-PA	381	HMMPfam	PF13920	zf-C3HC4_3	325	375	5e-13	T	NULL	NULL
BGLB000573-PA	381	HMMPfam	PF02201	SWIB	49	86	9.4e-08	T	IPR003121	SWIB/MDM2 domain	Molecular Function: protein binding (GO:0005515)
BGLB000573-PA	381	HMMPanther	PTHR10360:SF9	E3 UBIQUITIN-PROTEIN LIGASE MDM2 (P53-BINDING PROTEIN MDM2)	141	381	3.8e-31	T	IPR015459	Ubiquitin-protein ligase E3 MDM2	Biological Process: negative regulation of transcription from RNA polymerase II promoter (GO:0000122), Biological Process: protein ubiquitination (GO:0016567)
BGLB000573-PA	381	HMMPanther	PTHR10360	MDM2/4	141	381	3.8e-31	T	NULL	NULL
BGLB000575-PA	293	Seg	seg	seg	237	269	NA	?	NULL	NULL	(null)
BGLB000575-PA	293	Coil	coil	coiled-coil	240	277	NA	?	NULL	NULL	(null)
BGLB000576-PA	858	Seg	seg	seg	372	392	NA	?	NULL	NULL	(null)
BGLB000576-PA	858	Gene3D	G3DSA:3.30.160.60	no description	469	498	1.2e-13	T	IPR013087	Zinc finger C2H2-type/integrase DNA-binding domain	Molecular Function: nucleic acid binding (GO:0003676)
BGLB000576-PA	858	Gene3D	G3DSA:3.30.160.60	no description	499	518	1.5e-11	T	IPR013087	Zinc finger C2H2-type/integrase DNA-binding domain	Molecular Function: nucleic acid binding (GO:0003676)
BGLB000576-PA	858	Gene3D	G3DSA:3.30.160.60	no description	519	544	4.3e-16	T	IPR013087	Zinc finger C2H2-type/integrase DNA-binding domain	Molecular Function: nucleic acid binding (GO:0003676)
BGLB000576-PA	858	Gene3D	G3DSA:3.30.160.60	no description	545	572	4.3e-09	T	IPR013087	Zinc finger C2H2-type/integrase DNA-binding domain	Molecular Function: nucleic acid binding (GO:0003676)
BGLB000576-PA	858	Gene3D	G3DSA:3.30.160.60	no description	573	602	1.6e-08	T	IPR013087	Zinc finger C2H2-type/integrase DNA-binding domain	Molecular Function: nucleic acid binding (GO:0003676)
BGLB000576-PA	858	superfamily	SSF57667	C2H2 and C2HC zinc fingers	505	560	1.6e-18	T	NULL	NULL
BGLB000576-PA	858	superfamily	SSF57667	C2H2 and C2HC zinc fingers	467	519	7.4e-16	T	NULL	NULL
BGLB000576-PA	858	superfamily	SSF57667	C2H2 and C2HC zinc fingers	551	602	5.8e-13	T	NULL	NULL
BGLB000576-PA	858	HMMPfam	PF13465	zf-H2C2_2	483	507	9.6e-08	T	NULL	NULL
BGLB000576-PA	858	HMMPfam	PF13465	zf-H2C2_2	511	536	3.6e-07	T	NULL	NULL
BGLB000576-PA	858	HMMPfam	PF13465	zf-H2C2_2	539	563	7.5e-05	T	NULL	NULL
BGLB000576-PA	858	HMMPfam	PF13465	zf-H2C2_2	567	590	2.5e-05	T	NULL	NULL
BGLB000576-PA	858	HMMSmart	SM00355	zinc finger	469	491	0,0015	T	IPR015880	Zinc finger, C2H2-like	Cellular Component: intracellular (GO:0005622), Molecular Function: zinc ion binding (GO:0008270)
BGLB000576-PA	858	HMMSmart	SM00355	zinc finger	497	519	49	T	IPR015880	Zinc finger, C2H2-like	Cellular Component: intracellular (GO:0005622), Molecular Function: zinc ion binding (GO:0008270)
BGLB000576-PA	858	HMMSmart	SM00355	zinc finger	525	547	0,00022	T	IPR015880	Zinc finger, C2H2-like	Cellular Component: intracellular (GO:0005622), Molecular Function: zinc ion binding (GO:0008270)
BGLB000576-PA	858	HMMSmart	SM00355	zinc finger	553	575	6,5	T	IPR015880	Zinc finger, C2H2-like	Cellular Component: intracellular (GO:0005622), Molecular Function: zinc ion binding (GO:0008270)
BGLB000576-PA	858	HMMSmart	SM00355	zinc finger	581	603	23	T	IPR015880	Zinc finger, C2H2-like	Cellular Component: intracellular (GO:0005622), Molecular Function: zinc ion binding (GO:0008270)
BGLB000576-PA	858	HMMPanther	PTHR11389:SF339	PR DOMAIN ZINC FINGER PROTEIN 1	46	847	4.5e-102	T	NULL	NULL
BGLB000576-PA	858	HMMPanther	PTHR11389	ZINC FINGER PROTEIN	46	847	4.5e-102	T	NULL	NULL
BGLB000577-PA	194	Seg	seg	seg	40	56	NA	?	NULL	NULL	(null)
BGLB000577-PA	194	Seg	seg	seg	96	114	NA	?	NULL	NULL	(null)
BGLB000577-PA	194	HMMPanther	PTHR24165:SF2	SUBFAMILY NOT NAMED	1	160	2.6e-37	T	NULL	NULL
BGLB000577-PA	194	HMMPanther	PTHR24165	FAMILY NOT NAMED	1	160	2.6e-37	T	NULL	NULL
BGLB000578-PA	268	Gene3D	G3DSA:1.25.40.270	no description	6	124	1.3e-40	T	IPR023175	Vacuolar protein sorting-associate protein Vta1/Callose synthase, N-terminal domain
BGLB000578-PA	268	Gene3D	G3DSA:1.20.5.420	no description	216	266	5.4e-19	T	NULL	NULL
BGLB000578-PA	268	HMMPanther	PTHR12741	LYST-INTERACTING PROTEIN LIP5 (DOPAMINE RESPONSIVE PROTEIN DRG-1)	6	268	1.1e-82	T	NULL	NULL
BGLB000579-PA	139	HMMPfam	PF02383	Syja_N	8	136	3.2e-35	T	IPR002013	Synaptojanin, N-terminal	Molecular Function: phosphoric ester hydrolase activity (GO:0042578)
BGLB000579-PA	139	HMMPanther	PTHR11200:SF9	SAC DOMAIN-CONTAINING PROTEIN 3	8	139	2.8e-57	T	NULL	NULL
BGLB000579-PA	139	HMMPanther	PTHR11200	INOSITOL 5-PHOSPHATASE	8	139	2.8e-57	T	NULL	NULL
BGLB000581-PA	533	Gene3D	G3DSA:3.40.50.1440	no description	184	376	2.5e-110	T	IPR003008	Tubulin/FtsZ, GTPase domain	Cellular Component: protein complex (GO:0043234), Biological Process: protein polymerization (GO:0051258)
BGLB000581-PA	533	Gene3D	G3DSA:3.30.1330.20	no description	378	475	7.6e-33	T	IPR018316	Tubulin/FtsZ, 2-layer sandwich domain	Molecular Function: GTPase activity (GO:0003924), Molecular Function: GTP binding (GO:0005525), Biological Process: GTP catabolic process (GO:0006184), Cellular Component: protein complex (GO:0043234), Biological Process: protein polymerization (GO:0051258)
BGLB000581-PA	533	Gene3D	G3DSA:1.10.287.600	no description	476	521	1.8e-11	T	IPR023123	Tubulin, C-terminal
BGLB000581-PA	533	FPrintScan	PR01162	ALPHATUBULIN	3	18	1.2e-09	T	IPR002452	Alpha tubulin	Molecular Function: structural constituent of cytoskeleton (GO:0005200), Molecular Function: GTP binding (GO:0005525), Cellular Component: microtubule (GO:0005874)
BGLB000581-PA	533	FPrintScan	PR01162	ALPHATUBULIN	28	41	1.2e-09	T	IPR002452	Alpha tubulin	Molecular Function: structural constituent of cytoskeleton (GO:0005200), Molecular Function: GTP binding (GO:0005525), Cellular Component: microtubule (GO:0005874)
BGLB000581-PA	533	HMMPfam	PF00091	Tubulin	1	80	1.5e-09	T	IPR003008	Tubulin/FtsZ, GTPase domain	Cellular Component: protein complex (GO:0043234), Biological Process: protein polymerization (GO:0051258)
BGLB000581-PA	533	HMMPfam	PF00091	Tubulin	186	332	7.3e-44	T	IPR003008	Tubulin/FtsZ, GTPase domain	Cellular Component: protein complex (GO:0043234), Biological Process: protein polymerization (GO:0051258)
BGLB000581-PA	533	HMMPfam	PF03953	Tubulin_C	371	484	1.9e-30	T	IPR018316	Tubulin/FtsZ, 2-layer sandwich domain	Molecular Function: GTPase activity (GO:0003924), Molecular Function: GTP binding (GO:0005525), Biological Process: GTP catabolic process (GO:0006184), Cellular Component: protein complex (GO:0043234), Biological Process: protein polymerization (GO:0051258)
BGLB000581-PA	533	HMMPanther	PTHR11588	TUBULIN	1	533	2e-293	T	IPR000217	Tubulin	Molecular Function: GTP binding (GO:0005525), Cellular Component: microtubule (GO:0005874), Biological Process: microtubule-based process (GO:0007017)
BGLB000581-PA	533	Coil	coil	coiled-coil	58	83	NA	?	NULL	NULL	(null)
BGLB000581-PA	533	Coil	coil	coiled-coil	90	134	NA	?	NULL	NULL	(null)
BGLB000581-PA	533	Coil	coil	coiled-coil	493	521	NA	?	NULL	NULL	(null)
BGLB000581-PA	533	superfamily	SSF52490	Tubulin nucleotide-binding domain-like	1	353	2.3e-79	T	IPR003008	Tubulin/FtsZ, GTPase domain	Cellular Component: protein complex (GO:0043234), Biological Process: protein polymerization (GO:0051258)
BGLB000581-PA	533	superfamily	SSF55307	Tubulin C-terminal domain-like	354	522	1.5e-59	T	IPR008280	Tubulin/FtsZ, C-terminal	Molecular Function: GTPase activity (GO:0003924), Molecular Function: GTP binding (GO:0005525), Biological Process: GTP catabolic process (GO:0006184), Cellular Component: protein complex (GO:0043234), Biological Process: protein polymerization (GO:0051258)
BGLB000581-PA	533	Seg	seg	seg	66	81	NA	?	NULL	NULL	(null)
BGLB000581-PA	533	Seg	seg	seg	92	163	NA	?	NULL	NULL	(null)
BGLB000581-PA	533	Seg	seg	seg	248	259	NA	?	NULL	NULL	(null)
BGLB000581-PA	533	Seg	seg	seg	297	306	NA	?	NULL	NULL	(null)
BGLB000581-PA	533	HMMSmart	SM00864	Tubulin/FtsZ family, GTPase domain	32	354	1.1e-65	T	IPR003008	Tubulin/FtsZ, GTPase domain	Cellular Component: protein complex (GO:0043234), Biological Process: protein polymerization (GO:0051258)
BGLB000581-PA	533	HMMSmart	SM00865	Tubulin/FtsZ family, C-terminal domain	356	485	6.5e-40	T	IPR018316	Tubulin/FtsZ, 2-layer sandwich domain	Molecular Function: GTPase activity (GO:0003924), Molecular Function: GTP binding (GO:0005525), Biological Process: GTP catabolic process (GO:0006184), Cellular Component: protein complex (GO:0043234), Biological Process: protein polymerization (GO:0051258)
BGLB000582-PA	285	Seg	seg	seg	3	19	NA	?	NULL	NULL	(null)
BGLB000582-PA	285	Seg	seg	seg	34	79	NA	?	NULL	NULL	(null)
BGLB000582-PA	285	Seg	seg	seg	92	135	NA	?	NULL	NULL	(null)
BGLB000582-PA	285	Seg	seg	seg	146	260	NA	?	NULL	NULL	(null)
BGLB000582-PA	285	Seg	seg	seg	269	285	NA	?	NULL	NULL	(null)
BGLB000582-PA	285	Coil	coil	coiled-coil	23	44	NA	?	NULL	NULL	(null)
BGLB000582-PA	285	Coil	coil	coiled-coil	77	98	NA	?	NULL	NULL	(null)
BGLB000582-PA	285	Coil	coil	coiled-coil	104	125	NA	?	NULL	NULL	(null)
BGLB000582-PA	285	Coil	coil	coiled-coil	142	179	NA	?	NULL	NULL	(null)
BGLB000582-PA	285	Coil	coil	coiled-coil	185	206	NA	?	NULL	NULL	(null)
BGLB000582-PA	285	Coil	coil	coiled-coil	244	282	NA	?	NULL	NULL	(null)
BGLB000583-PA	201	HMMPfam	PF13465	zf-H2C2_2	67	94	0,00061	T	NULL	NULL
BGLB000583-PA	201	HMMPfam	PF13465	zf-H2C2_2	97	124	5.8e-08	T	NULL	NULL
BGLB000583-PA	201	HMMPfam	PF13465	zf-H2C2_2	156	182	4.3e-08	T	NULL	NULL
BGLB000583-PA	201	HMMPanther	PTHR11389:SF347	METAL REGULATORY TRANSCRIPTION FACTOR 1	4	197	4.1e-112	T	NULL	NULL
BGLB000583-PA	201	HMMPanther	PTHR11389	ZINC FINGER PROTEIN	4	197	4.1e-112	T	NULL	NULL
BGLB000583-PA	201	superfamily	SSF57667	C2H2 and C2HC zinc fingers	150	196	2.9e-14	T	NULL	NULL
BGLB000583-PA	201	superfamily	SSF57667	C2H2 and C2HC zinc fingers	91	147	5.6e-14	T	NULL	NULL
BGLB000583-PA	201	superfamily	SSF57667	C2H2 and C2HC zinc fingers	49	105	5.8e-11	T	NULL	NULL
BGLB000583-PA	201	HMMSmart	SM00355	zinc finger	51	75	0,0013	T	IPR015880	Zinc finger, C2H2-like	Cellular Component: intracellular (GO:0005622), Molecular Function: zinc ion binding (GO:0008270)
BGLB000583-PA	201	HMMSmart	SM00355	zinc finger	81	105	0,00072	T	IPR015880	Zinc finger, C2H2-like	Cellular Component: intracellular (GO:0005622), Molecular Function: zinc ion binding (GO:0008270)
BGLB000583-PA	201	HMMSmart	SM00355	zinc finger	111	135	0,0022	T	IPR015880	Zinc finger, C2H2-like	Cellular Component: intracellular (GO:0005622), Molecular Function: zinc ion binding (GO:0008270)
BGLB000583-PA	201	HMMSmart	SM00355	zinc finger	140	164	0,0036	T	IPR015880	Zinc finger, C2H2-like	Cellular Component: intracellular (GO:0005622), Molecular Function: zinc ion binding (GO:0008270)
BGLB000583-PA	201	HMMSmart	SM00355	zinc finger	170	194	11	T	IPR015880	Zinc finger, C2H2-like	Cellular Component: intracellular (GO:0005622), Molecular Function: zinc ion binding (GO:0008270)
BGLB000583-PA	201	Gene3D	G3DSA:3.30.160.60	no description	50	75	4.1e-08	T	IPR013087	Zinc finger C2H2-type/integrase DNA-binding domain	Molecular Function: nucleic acid binding (GO:0003676)
BGLB000583-PA	201	Gene3D	G3DSA:3.30.160.60	no description	76	101	9.8e-11	T	IPR013087	Zinc finger C2H2-type/integrase DNA-binding domain	Molecular Function: nucleic acid binding (GO:0003676)
BGLB000583-PA	201	Gene3D	G3DSA:3.30.160.60	no description	102	138	3.8e-17	T	IPR013087	Zinc finger C2H2-type/integrase DNA-binding domain	Molecular Function: nucleic acid binding (GO:0003676)
BGLB000583-PA	201	Gene3D	G3DSA:3.30.160.60	no description	140	161	3.3e-10	T	IPR013087	Zinc finger C2H2-type/integrase DNA-binding domain	Molecular Function: nucleic acid binding (GO:0003676)
BGLB000583-PA	201	Gene3D	G3DSA:3.30.160.60	no description	162	196	1.9e-18	T	IPR013087	Zinc finger C2H2-type/integrase DNA-binding domain	Molecular Function: nucleic acid binding (GO:0003676)
BGLB000584-PA	242	BlastProDom	PD002667	Q95V34_SPOFR_Q95V34;	69	162	9e-37	T	IPR013845	Ribosomal protein S4e, central
BGLB000584-PA	242	HMMPfam	PF00900	Ribosomal_S4e	76	151	3.2e-30	T	IPR013845	Ribosomal protein S4e, central
BGLB000584-PA	242	HMMPfam	PF08071	RS4NT	1	22	1.4e-06	T	IPR013843	Ribosomal protein S4e, N-terminal
BGLB000584-PA	242	HMMPfam	PF01479	S4	29	72	1.9e-06	T	IPR002942	RNA-binding S4 domain	Molecular Function: RNA binding (GO:0003723)
BGLB000584-PA	242	HMMPfam	PF00467	KOW	160	193	3.5e-06	T	IPR005824	KOW
BGLB000584-PA	242	HMMPanther	PTHR11581:SF0	SUBFAMILY NOT NAMED	1	241	1.8e-176	T	NULL	NULL
BGLB000584-PA	242	HMMPanther	PTHR11581	30S/40S RIBOSOMAL PROTEIN S4	1	241	1.8e-176	T	IPR000876	Ribosomal protein S4e	Molecular Function: structural constituent of ribosome (GO:0003735), Cellular Component: intracellular (GO:0005622), Cellular Component: ribosome (GO:0005840), Biological Process: translation (GO:0006412)
BGLB000584-PA	242	HMMPIR	PIRSF002116	Ribosomal protein S4a/S4e	1	223	1e-98	T	IPR000876	Ribosomal protein S4e	Molecular Function: structural constituent of ribosome (GO:0003735), Cellular Component: intracellular (GO:0005622), Cellular Component: ribosome (GO:0005840), Biological Process: translation (GO:0006412)
BGLB000585-PA	295	Seg	seg	seg	151	168	NA	?	NULL	NULL	(null)
BGLB000586-PA	573	Gene3D	G3DSA:1.20.1070.10	no description	69	158	4.9e-18	T	NULL	NULL
BGLB000586-PA	573	Gene3D	G3DSA:1.20.1070.10	no description	165	287	5.4e-09	T	NULL	NULL
BGLB000586-PA	573	FPrintScan	PR00237	GPCRRHODOPSN	97	119	1.6e-08	T	IPR000276	G protein-coupled receptor, rhodopsin-like	Molecular Function: G-protein coupled receptor activity (GO:0004930), Biological Process: G-protein coupled receptor signaling pathway (GO:0007186), Cellular Component: integral to membrane (GO:0016021)
BGLB000586-PA	573	FPrintScan	PR00237	GPCRRHODOPSN	133	154	1.6e-08	T	IPR000276	G protein-coupled receptor, rhodopsin-like	Molecular Function: G-protein coupled receptor activity (GO:0004930), Biological Process: G-protein coupled receptor signaling pathway (GO:0007186), Cellular Component: integral to membrane (GO:0016021)
BGLB000586-PA	573	FPrintScan	PR00237	GPCRRHODOPSN	224	247	1.6e-08	T	IPR000276	G protein-coupled receptor, rhodopsin-like	Molecular Function: G-protein coupled receptor activity (GO:0004930), Biological Process: G-protein coupled receptor signaling pathway (GO:0007186), Cellular Component: integral to membrane (GO:0016021)
BGLB000586-PA	573	HMMPfam	PF00001	7tm_1	79	155	2.6e-15	T	IPR000276	G protein-coupled receptor, rhodopsin-like	Molecular Function: G-protein coupled receptor activity (GO:0004930), Biological Process: G-protein coupled receptor signaling pathway (GO:0007186), Cellular Component: integral to membrane (GO:0016021)
BGLB000586-PA	573	HMMPfam	PF00001	7tm_1	165	265	1.7e-06	T	IPR000276	G protein-coupled receptor, rhodopsin-like	Molecular Function: G-protein coupled receptor activity (GO:0004930), Biological Process: G-protein coupled receptor signaling pathway (GO:0007186), Cellular Component: integral to membrane (GO:0016021)
BGLB000586-PA	573	HMMPanther	PTHR24243:SF28	PYROKININ-1 RECEPTOR	69	286	1.1e-38	T	NULL	NULL
BGLB000586-PA	573	HMMPanther	PTHR24243	G-PROTEIN COUPLED RECEPTOR	69	286	1.1e-38	T	NULL	NULL
BGLB000586-PA	573	superfamily	SSF81321	Family A G protein-coupled receptor-like	70	160	1.4e-13	T	NULL	NULL
BGLB000586-PA	573	superfamily	SSF81321	Family A G protein-coupled receptor-like	165	264	4.5e-08	T	NULL	NULL
BGLB000586-PA	573	Seg	seg	seg	249	260	NA	?	NULL	NULL	(null)
BGLB000586-PA	573	Seg	seg	seg	266	273	NA	?	NULL	NULL	(null)
BGLB000587-PA	210	Seg	seg	seg	21	199	NA	?	NULL	NULL	(null)
BGLB000589-PA	145	Seg	seg	seg	12	50	NA	?	NULL	NULL	(null)
BGLB000589-PA	145	Seg	seg	seg	58	72	NA	?	NULL	NULL	(null)
BGLB000589-PA	145	Seg	seg	seg	82	140	NA	?	NULL	NULL	(null)
BGLB000590-PA	109	Gene3D	G3DSA:1.20.1070.10	no description	25	81	0,00017	T	NULL	NULL
BGLB000591-PA	350	HMMPfam	PF05199	GMC_oxred_C	189	334	2e-42	T	IPR007867	Glucose-methanol-choline oxidoreductase, C-terminal	Molecular Function: oxidoreductase activity, acting on CH-OH group of donors (GO:0016614), Biological Process: oxidation-reduction process (GO:0055114)
BGLB000591-PA	350	HMMPfam	PF00732	GMC_oxred_N	7	82	5e-22	T	IPR000172	Glucose-methanol-choline oxidoreductase, N-terminal	Molecular Function: oxidoreductase activity, acting on CH-OH group of donors (GO:0016614), Molecular Function: flavin adenine dinucleotide binding (GO:0050660), Biological Process: oxidation-reduction process (GO:0055114)
BGLB000591-PA	350	HMMPanther	PTHR11552:SF10	GLUCOSE DEHYDROGENASE	1	339	7.1e-142	T	NULL	NULL
BGLB000591-PA	350	HMMPanther	PTHR11552	GLUCOSE-METHANOL-CHOLINE (GMC) OXIDOREDUCTASE	1	339	7.1e-142	T	NULL	NULL
BGLB000591-PA	350	superfamily	SSF54373	FAD-linked reductases, C-terminal domain	77	282	3.9e-43	T	NULL	NULL
BGLB000591-PA	350	superfamily	SSF51905	FAD/NAD(P)-binding domain	3	346	1.7e-37	T	NULL	NULL
BGLB000591-PA	350	Gene3D	G3DSA:3.50.50.60	no description	274	340	1.6e-65	T	NULL	NULL
BGLB000592-PA	227	Seg	seg	seg	44	58	NA	?	NULL	NULL	(null)
BGLB000592-PA	227	Seg	seg	seg	112	158	NA	?	NULL	NULL	(null)
BGLB000592-PA	227	Seg	seg	seg	167	190	NA	?	NULL	NULL	(null)
BGLB000594-PA	77	Seg	seg	seg	4	15	NA	?	NULL	NULL	(null)
BGLB000596-PA	127	Seg	seg	seg	1	38	NA	?	NULL	NULL	(null)
BGLB000596-PA	127	Seg	seg	seg	53	96	NA	?	NULL	NULL	(null)
BGLB000596-PA	127	Seg	seg	seg	101	127	NA	?	NULL	NULL	(null)
BGLB000597-PA	59	Coil	coil	coiled-coil	15	36	NA	?	NULL	NULL	(null)
BGLB000597-PA	59	Seg	seg	seg	1	59	NA	?	NULL	NULL	(null)
BGLB000598-PA	115	Coil	coil	coiled-coil	19	92	NA	?	NULL	NULL	(null)
BGLB000598-PA	115	Coil	coil	coiled-coil	95	116	NA	?	NULL	NULL	(null)
BGLB000598-PA	115	Seg	seg	seg	1	115	NA	?	NULL	NULL	(null)
BGLB000599-PA	76	Seg	seg	seg	1	76	NA	?	NULL	NULL	(null)
BGLB000600-PA	312	Seg	seg	seg	290	303	NA	?	NULL	NULL	(null)
BGLB000602-PA	159	Seg	seg	seg	5	16	NA	?	NULL	NULL	(null)
BGLB000602-PA	159	Seg	seg	seg	26	37	NA	?	NULL	NULL	(null)
BGLB000602-PA	159	Seg	seg	seg	93	150	NA	?	NULL	NULL	(null)
BGLB000602-PA	159	Coil	coil	coiled-coil	96	120	NA	?	NULL	NULL	(null)
BGLB000602-PA	159	Coil	coil	coiled-coil	124	145	NA	?	NULL	NULL	(null)
BGLB000603-PA	91	Seg	seg	seg	12	60	NA	?	NULL	NULL	(null)
BGLB000603-PA	91	Coil	coil	coiled-coil	18	60	NA	?	NULL	NULL	(null)
BGLB000606-PA	242	Seg	seg	seg	2	101	NA	?	NULL	NULL	(null)
BGLB000606-PA	242	Seg	seg	seg	162	184	NA	?	NULL	NULL	(null)
BGLB000607-PA	148	Seg	seg	seg	9	131	NA	?	NULL	NULL	(null)
BGLB000609-PA	377	Seg	seg	seg	1	25	NA	?	NULL	NULL	(null)
BGLB000609-PA	377	Seg	seg	seg	153	189	NA	?	NULL	NULL	(null)
BGLB000609-PA	377	Seg	seg	seg	359	370	NA	?	NULL	NULL	(null)
BGLB000609-PA	377	Gene3D	G3DSA:3.10.100.10	no description	254	301	0,00041	T	IPR016186	C-type lectin-like
BGLB000609-PA	377	Coil	coil	coiled-coil	148	191	NA	?	NULL	NULL	(null)
BGLB000610-PA	737	superfamily	SSF56436	C-type lectin-like	437	510	2.4e-08	T	IPR016187	C-type lectin fold
BGLB000610-PA	737	Gene3D	G3DSA:3.10.100.10	no description	437	510	6.2e-08	T	IPR016186	C-type lectin-like
BGLB000610-PA	737	Seg	seg	seg	62	97	NA	?	NULL	NULL	(null)
BGLB000610-PA	737	Seg	seg	seg	101	121	NA	?	NULL	NULL	(null)
BGLB000610-PA	737	Seg	seg	seg	157	172	NA	?	NULL	NULL	(null)
BGLB000610-PA	737	Seg	seg	seg	545	555	NA	?	NULL	NULL	(null)
BGLB000610-PA	737	Seg	seg	seg	557	571	NA	?	NULL	NULL	(null)
BGLB000612-PA	692	Seg	seg	seg	24	35	NA	?	NULL	NULL	(null)
BGLB000612-PA	692	HMMPfam	PF13465	zf-H2C2_2	284	308	5.2e-09	T	NULL	NULL
BGLB000612-PA	692	HMMPfam	PF13465	zf-H2C2_2	396	418	15	T	NULL	NULL
BGLB000612-PA	692	HMMPfam	PF13465	zf-H2C2_2	424	447	2.2e-05	T	NULL	NULL
BGLB000612-PA	692	HMMPfam	PF13465	zf-H2C2_2	596	618	1.8e-06	T	NULL	NULL
BGLB000612-PA	692	HMMPfam	PF13465	zf-H2C2_2	624	646	1.1e-05	T	NULL	NULL
BGLB000612-PA	692	HMMPfam	PF00096	zf-C2H2	469	491	25	T	IPR007087	Zinc finger, C2H2	Molecular Function: zinc ion binding (GO:0008270)
BGLB000612-PA	692	HMMPfam	PF00096	zf-C2H2	553	575	0,0073	T	IPR007087	Zinc finger, C2H2	Molecular Function: zinc ion binding (GO:0008270)
BGLB000612-PA	692	HMMPfam	PF13894	zf-C2H2_4	663	684	0,23	T	NULL	NULL
BGLB000612-PA	692	HMMPfam	PF13912	zf-C2H2_6	497	519	0,4	T	NULL	NULL
BGLB000612-PA	692	HMMPanther	PTHR24402:SF3	SUBFAMILY NOT NAMED	269	688	3e-96	T	NULL	NULL
BGLB000612-PA	692	HMMPanther	PTHR24402	FAMILY NOT NAMED	269	688	3e-96	T	NULL	NULL
BGLB000612-PA	692	superfamily	SSF57667	C2H2 and C2HC zinc fingers	268	320	3.3e-17	T	NULL	NULL
BGLB000612-PA	692	superfamily	SSF57667	C2H2 and C2HC zinc fingers	607	659	3.5e-17	T	NULL	NULL
BGLB000612-PA	692	superfamily	SSF57667	C2H2 and C2HC zinc fingers	407	459	9.7e-17	T	NULL	NULL
BGLB000612-PA	692	superfamily	SSF57667	C2H2 and C2HC zinc fingers	561	616	1.5e-15	T	NULL	NULL
BGLB000612-PA	692	superfamily	SSF57667	C2H2 and C2HC zinc fingers	467	517	1e-10	T	NULL	NULL
BGLB000612-PA	692	superfamily	SSF57667	C2H2 and C2HC zinc fingers	371	421	7.9e-07	T	NULL	NULL
BGLB000612-PA	692	superfamily	SSF57667	C2H2 and C2HC zinc fingers	664	688	0,0043	T	NULL	NULL
BGLB000612-PA	692	HMMSmart	SM00355	zinc finger	270	292	69	T	IPR015880	Zinc finger, C2H2-like	Cellular Component: intracellular (GO:0005622), Molecular Function: zinc ion binding (GO:0008270)
BGLB000612-PA	692	HMMSmart	SM00355	zinc finger	298	320	0,00024	T	IPR015880	Zinc finger, C2H2-like	Cellular Component: intracellular (GO:0005622), Molecular Function: zinc ion binding (GO:0008270)
BGLB000612-PA	692	HMMSmart	SM00355	zinc finger	381	403	3,9	T	IPR015880	Zinc finger, C2H2-like	Cellular Component: intracellular (GO:0005622), Molecular Function: zinc ion binding (GO:0008270)
BGLB000612-PA	692	HMMSmart	SM00355	zinc finger	409	431	0,42	T	IPR015880	Zinc finger, C2H2-like	Cellular Component: intracellular (GO:0005622), Molecular Function: zinc ion binding (GO:0008270)
BGLB000612-PA	692	HMMSmart	SM00355	zinc finger	437	459	22	T	IPR015880	Zinc finger, C2H2-like	Cellular Component: intracellular (GO:0005622), Molecular Function: zinc ion binding (GO:0008270)
BGLB000612-PA	692	HMMSmart	SM00355	zinc finger	469	491	0,33	T	IPR015880	Zinc finger, C2H2-like	Cellular Component: intracellular (GO:0005622), Molecular Function: zinc ion binding (GO:0008270)
BGLB000612-PA	692	HMMSmart	SM00355	zinc finger	497	520	26	T	IPR015880	Zinc finger, C2H2-like	Cellular Component: intracellular (GO:0005622), Molecular Function: zinc ion binding (GO:0008270)
BGLB000612-PA	692	HMMSmart	SM00355	zinc finger	553	575	0,0026	T	IPR015880	Zinc finger, C2H2-like	Cellular Component: intracellular (GO:0005622), Molecular Function: zinc ion binding (GO:0008270)
BGLB000612-PA	692	HMMSmart	SM00355	zinc finger	581	603	55	T	IPR015880	Zinc finger, C2H2-like	Cellular Component: intracellular (GO:0005622), Molecular Function: zinc ion binding (GO:0008270)
BGLB000612-PA	692	HMMSmart	SM00355	zinc finger	609	631	17	T	IPR015880	Zinc finger, C2H2-like	Cellular Component: intracellular (GO:0005622), Molecular Function: zinc ion binding (GO:0008270)
BGLB000612-PA	692	HMMSmart	SM00355	zinc finger	637	659	0,0087	T	IPR015880	Zinc finger, C2H2-like	Cellular Component: intracellular (GO:0005622), Molecular Function: zinc ion binding (GO:0008270)
BGLB000612-PA	692	HMMSmart	SM00355	zinc finger	662	684	0,14	T	IPR015880	Zinc finger, C2H2-like	Cellular Component: intracellular (GO:0005622), Molecular Function: zinc ion binding (GO:0008270)
BGLB000612-PA	692	Gene3D	G3DSA:3.30.160.60	no description	268	298	1.4e-11	T	IPR013087	Zinc finger C2H2-type/integrase DNA-binding domain	Molecular Function: nucleic acid binding (GO:0003676)
BGLB000612-PA	692	Gene3D	G3DSA:3.30.160.60	no description	299	320	1.2e-08	T	IPR013087	Zinc finger C2H2-type/integrase DNA-binding domain	Molecular Function: nucleic acid binding (GO:0003676)
BGLB000612-PA	692	Gene3D	G3DSA:3.30.160.60	no description	407	437	9.8e-10	T	IPR013087	Zinc finger C2H2-type/integrase DNA-binding domain	Molecular Function: nucleic acid binding (GO:0003676)
BGLB000612-PA	692	Gene3D	G3DSA:3.30.160.60	no description	438	459	3.5e-08	T	IPR013087	Zinc finger C2H2-type/integrase DNA-binding domain	Molecular Function: nucleic acid binding (GO:0003676)
BGLB000612-PA	692	Gene3D	G3DSA:3.30.160.60	no description	469	488	0,00032	T	IPR013087	Zinc finger C2H2-type/integrase DNA-binding domain	Molecular Function: nucleic acid binding (GO:0003676)
BGLB000612-PA	692	Gene3D	G3DSA:3.30.160.60	no description	489	518	0,00042	T	IPR013087	Zinc finger C2H2-type/integrase DNA-binding domain	Molecular Function: nucleic acid binding (GO:0003676)
BGLB000612-PA	692	Gene3D	G3DSA:3.30.160.60	no description	551	582	1.5e-08	T	IPR013087	Zinc finger C2H2-type/integrase DNA-binding domain	Molecular Function: nucleic acid binding (GO:0003676)
BGLB000612-PA	692	Gene3D	G3DSA:3.30.160.60	no description	583	610	8.4e-08	T	IPR013087	Zinc finger C2H2-type/integrase DNA-binding domain	Molecular Function: nucleic acid binding (GO:0003676)
BGLB000612-PA	692	Gene3D	G3DSA:3.30.160.60	no description	611	636	4.8e-09	T	IPR013087	Zinc finger C2H2-type/integrase DNA-binding domain	Molecular Function: nucleic acid binding (GO:0003676)
BGLB000612-PA	692	Gene3D	G3DSA:3.30.160.60	no description	637	659	4.1e-09	T	IPR013087	Zinc finger C2H2-type/integrase DNA-binding domain	Molecular Function: nucleic acid binding (GO:0003676)
BGLB000614-PA	181	HMMTigr	TIGR01965	VCBS_repeat: VCBS repeat	58	109	0,0019	T	IPR010221	VCBS repeat
BGLB000614-PA	181	Seg	seg	seg	135	163	NA	?	NULL	NULL	(null)
BGLB000614-PA	181	HMMPanther	PTHR22761	SNF7 - RELATED	2	178	3.9e-66	T	NULL	NULL
BGLB000618-PA	67	Seg	seg	seg	2	67	NA	?	NULL	NULL	(null)
BGLB000619-PA	166	Seg	seg	seg	16	122	NA	?	NULL	NULL	(null)
BGLB000620-PA	127	superfamily	SSF64153	YjeF N-terminal domain-like	1	126	3.9e-19	T	IPR004443	YjeF N-terminal domain
BGLB000620-PA	127	Gene3D	G3DSA:3.40.50.10260	no description	1	125	2.5e-29	T	IPR004443	YjeF N-terminal domain
BGLB000620-PA	127	HMMPanther	PTHR13232	N-TERMINAL YJEF RELATED	1	127	3.7e-63	T	NULL	NULL
BGLB000621-PA	325	superfamily	SSF103506	Mitochondrial carrier	13	310	3.4e-39	T	IPR023395	Mitochondrial carrier domain
BGLB000621-PA	325	HMMPfam	PF00153	Mito_carr	26	104	3.1e-17	T	IPR018108	Mitochondrial substrate/solute carrier
BGLB000621-PA	325	HMMPfam	PF00153	Mito_carr	111	231	1.4e-12	T	IPR018108	Mitochondrial substrate/solute carrier
BGLB000621-PA	325	Gene3D	G3DSA:1.50.40.10	no description	178	313	3.5e-46	T	IPR023395	Mitochondrial carrier domain
BGLB000621-PA	325	HMMPanther	PTHR24089:SF41	SUBFAMILY NOT NAMED	6	325	9.3e-94	T	NULL	NULL
BGLB000621-PA	325	HMMPanther	PTHR24089	FAMILY NOT NAMED	6	325	9.3e-94	T	NULL	NULL
BGLB000622-PA	99	Seg	seg	seg	24	41	NA	?	NULL	NULL	(null)
BGLB000622-PA	99	Seg	seg	seg	69	95	NA	?	NULL	NULL	(null)
BGLB000623-PA	492	Seg	seg	seg	35	70	NA	?	NULL	NULL	(null)
BGLB000623-PA	492	Seg	seg	seg	72	86	NA	?	NULL	NULL	(null)
BGLB000623-PA	492	Seg	seg	seg	88	103	NA	?	NULL	NULL	(null)
BGLB000623-PA	492	Seg	seg	seg	147	234	NA	?	NULL	NULL	(null)
BGLB000623-PA	492	Seg	seg	seg	459	477	NA	?	NULL	NULL	(null)
BGLB000623-PA	492	Gene3D	G3DSA:2.160.10.20	no description	98	178	0,00041	T	NULL	NULL
BGLB000624-PA	306	Seg	seg	seg	9	31	NA	?	NULL	NULL	(null)
BGLB000624-PA	306	Seg	seg	seg	271	305	NA	?	NULL	NULL	(null)
BGLB000624-PA	306	Coil	coil	coiled-coil	270	307	NA	?	NULL	NULL	(null)
BGLB000624-PA	306	HMMPanther	PTHR23320:SF1	GB DEF: IMMEDIATE EARLY PROTEIN HOMOLOG (FRAGMENT)	1	244	9.7e-26	T	NULL	NULL
BGLB000624-PA	306	HMMPanther	PTHR23320	MEMBRANE-SPANNING 4-DOMAINS SUBFAMILY A (MS4A)-RELATED	1	244	9.7e-26	T	NULL	NULL
BGLB000624-PA	306	superfamily	SSF141571	Pentapeptide repeat-like	98	272	5e-17	T	NULL	NULL
BGLB000624-PA	306	superfamily	SSF141571	Pentapeptide repeat-like	12	141	3.7e-09	T	NULL	NULL
BGLB000625-PA	406	Seg	seg	seg	22	61	NA	?	NULL	NULL	(null)
BGLB000625-PA	406	Seg	seg	seg	64	89	NA	?	NULL	NULL	(null)
BGLB000625-PA	406	Seg	seg	seg	94	129	NA	?	NULL	NULL	(null)
BGLB000625-PA	406	Seg	seg	seg	137	153	NA	?	NULL	NULL	(null)
BGLB000625-PA	406	Seg	seg	seg	257	264	NA	?	NULL	NULL	(null)
BGLB000625-PA	406	Coil	coil	coiled-coil	22	45	NA	?	NULL	NULL	(null)
BGLB000629-PA	192	Seg	seg	seg	22	37	NA	?	NULL	NULL	(null)
BGLB000629-PA	192	Seg	seg	seg	122	189	NA	?	NULL	NULL	(null)
BGLB000629-PA	192	Coil	coil	coiled-coil	137	188	NA	?	NULL	NULL	(null)
BGLB000632-PA	172	Gene3D	G3DSA:3.30.160.190	no description	70	149	3.9e-36	T	NULL	NULL
BGLB000632-PA	172	Seg	seg	seg	144	155	NA	?	NULL	NULL	(null)
BGLB000632-PA	172	HMMPanther	PTHR12219	NADH-UBIQUINONE OXIDOREDUCTASE	9	172	2.5e-77	T	IPR006885	NADH dehydrogenase ubiquinone Fe-S protein 4, mitochondrial	Cellular Component: mitochondrial inner membrane (GO:0005743), Molecular Function: oxidoreductase activity, acting on NAD(P)H (GO:0016651), Biological Process: electron transport chain (GO:0022900)
BGLB000633-PA	625	Gene3D	G3DSA:3.30.160.60	no description	354	378	3.7e-06	T	IPR013087	Zinc finger C2H2-type/integrase DNA-binding domain	Molecular Function: nucleic acid binding (GO:0003676)
BGLB000633-PA	625	Gene3D	G3DSA:3.30.160.60	no description	455	492	6.5e-06	T	IPR013087	Zinc finger C2H2-type/integrase DNA-binding domain	Molecular Function: nucleic acid binding (GO:0003676)
BGLB000633-PA	625	HMMPfam	PF13465	zf-H2C2_2	340	367	2.4e-05	T	NULL	NULL
BGLB000633-PA	625	HMMPfam	PF13465	zf-H2C2_2	370	398	4	T	NULL	NULL
BGLB000633-PA	625	HMMPfam	PF13465	zf-H2C2_2	457	482	7.7e-05	T	NULL	NULL
BGLB000633-PA	625	HMMPfam	PF13894	zf-C2H2_4	235	257	1,6	T	NULL	NULL
BGLB000633-PA	625	HMMPfam	PF13894	zf-C2H2_4	262	285	0,81	T	NULL	NULL
BGLB000633-PA	625	HMMPfam	PF13894	zf-C2H2_4	297	318	0,15	T	NULL	NULL
BGLB000633-PA	625	HMMPfam	PF13894	zf-C2H2_4	500	522	1,7	T	NULL	NULL
BGLB000633-PA	625	HMMPanther	PTHR11389	ZINC FINGER PROTEIN	26	541	3e-25	T	NULL	NULL
BGLB000633-PA	625	superfamily	SSF57667	C2H2 and C2HC zinc fingers	334	397	5.2e-13	T	NULL	NULL
BGLB000633-PA	625	superfamily	SSF57667	C2H2 and C2HC zinc fingers	451	509	3.2e-10	T	NULL	NULL
BGLB000633-PA	625	superfamily	SSF57667	C2H2 and C2HC zinc fingers	203	257	1.1e-05	T	NULL	NULL
BGLB000633-PA	625	superfamily	SSF57667	C2H2 and C2HC zinc fingers	291	338	0,00024	T	NULL	NULL
BGLB000633-PA	625	Seg	seg	seg	424	435	NA	?	NULL	NULL	(null)
BGLB000633-PA	625	Seg	seg	seg	524	534	NA	?	NULL	NULL	(null)
BGLB000633-PA	625	HMMSmart	SM00355	zinc finger	205	227	6,4	T	IPR015880	Zinc finger, C2H2-like	Cellular Component: intracellular (GO:0005622), Molecular Function: zinc ion binding (GO:0008270)
BGLB000633-PA	625	HMMSmart	SM00355	zinc finger	235	257	0,28	T	IPR015880	Zinc finger, C2H2-like	Cellular Component: intracellular (GO:0005622), Molecular Function: zinc ion binding (GO:0008270)
BGLB000633-PA	625	HMMSmart	SM00355	zinc finger	262	286	27	T	IPR015880	Zinc finger, C2H2-like	Cellular Component: intracellular (GO:0005622), Molecular Function: zinc ion binding (GO:0008270)
BGLB000633-PA	625	HMMSmart	SM00355	zinc finger	296	318	4,8	T	IPR015880	Zinc finger, C2H2-like	Cellular Component: intracellular (GO:0005622), Molecular Function: zinc ion binding (GO:0008270)
BGLB000633-PA	625	HMMSmart	SM00355	zinc finger	326	349	0,08	T	IPR015880	Zinc finger, C2H2-like	Cellular Component: intracellular (GO:0005622), Molecular Function: zinc ion binding (GO:0008270)
BGLB000633-PA	625	HMMSmart	SM00355	zinc finger	356	378	28	T	IPR015880	Zinc finger, C2H2-like	Cellular Component: intracellular (GO:0005622), Molecular Function: zinc ion binding (GO:0008270)
BGLB000633-PA	625	HMMSmart	SM00355	zinc finger	471	494	96	T	IPR015880	Zinc finger, C2H2-like	Cellular Component: intracellular (GO:0005622), Molecular Function: zinc ion binding (GO:0008270)
BGLB000633-PA	625	HMMSmart	SM00355	zinc finger	500	522	1,2	T	IPR015880	Zinc finger, C2H2-like	Cellular Component: intracellular (GO:0005622), Molecular Function: zinc ion binding (GO:0008270)
BGLB000635-PA	366	superfamily	SSF48403	Ankyrin repeat	83	358	5.6e-67	T	IPR020683	Ankyrin repeat-containing domain
BGLB000635-PA	366	HMMSmart	SM00248	ankyrin repeats	29	58	210	T	IPR002110	Ankyrin repeat	Molecular Function: protein binding (GO:0005515)
BGLB000635-PA	366	HMMSmart	SM00248	ankyrin repeats	81	110	22	T	IPR002110	Ankyrin repeat	Molecular Function: protein binding (GO:0005515)
BGLB000635-PA	366	HMMSmart	SM00248	ankyrin repeats	114	143	31	T	IPR002110	Ankyrin repeat	Molecular Function: protein binding (GO:0005515)
BGLB000635-PA	366	HMMSmart	SM00248	ankyrin repeats	147	176	24	T	IPR002110	Ankyrin repeat	Molecular Function: protein binding (GO:0005515)
BGLB000635-PA	366	HMMSmart	SM00248	ankyrin repeats	180	202	2000	T	IPR002110	Ankyrin repeat	Molecular Function: protein binding (GO:0005515)
BGLB000635-PA	366	HMMSmart	SM00248	ankyrin repeats	206	235	3.9e-05	T	IPR002110	Ankyrin repeat	Molecular Function: protein binding (GO:0005515)
BGLB000635-PA	366	HMMSmart	SM00248	ankyrin repeats	239	268	0,0015	T	IPR002110	Ankyrin repeat	Molecular Function: protein binding (GO:0005515)
BGLB000635-PA	366	HMMSmart	SM00248	ankyrin repeats	272	301	9.4e-05	T	IPR002110	Ankyrin repeat	Molecular Function: protein binding (GO:0005515)
BGLB000635-PA	366	HMMSmart	SM00248	ankyrin repeats	305	335	3,7	T	IPR002110	Ankyrin repeat	Molecular Function: protein binding (GO:0005515)
BGLB000635-PA	366	Gene3D	G3DSA:1.25.40.20	no description	31	184	1.8e-38	T	IPR020683	Ankyrin repeat-containing domain
BGLB000635-PA	366	Gene3D	G3DSA:1.25.40.20	no description	185	247	1.2e-22	T	IPR020683	Ankyrin repeat-containing domain
BGLB000635-PA	366	Gene3D	G3DSA:1.25.40.20	no description	248	348	1.5e-27	T	IPR020683	Ankyrin repeat-containing domain
BGLB000635-PA	366	Seg	seg	seg	255	266	NA	?	NULL	NULL	(null)
BGLB000635-PA	366	HMMPanther	PTHR24158:SF0	SUBFAMILY NOT NAMED	12	342	8.7e-174	T	NULL	NULL
BGLB000635-PA	366	HMMPanther	PTHR24158	FAMILY NOT NAMED	12	342	8.7e-174	T	NULL	NULL
BGLB000636-PA	928	Gene3D	G3DSA:1.25.40.20	no description	7	98	2.1e-18	T	IPR020683	Ankyrin repeat-containing domain
BGLB000636-PA	928	Gene3D	G3DSA:1.25.40.20	no description	113	210	2.1e-20	T	IPR020683	Ankyrin repeat-containing domain
BGLB000636-PA	928	Gene3D	G3DSA:1.25.40.20	no description	211	271	2.8e-15	T	IPR020683	Ankyrin repeat-containing domain
BGLB000636-PA	928	Gene3D	G3DSA:1.25.40.20	no description	272	435	1.9e-41	T	IPR020683	Ankyrin repeat-containing domain
BGLB000636-PA	928	HMMPfam	PF12796	Ank_2	14	97	1.1e-11	T	IPR020683	Ankyrin repeat-containing domain
BGLB000636-PA	928	HMMPfam	PF12796	Ank_2	167	226	1.9e-09	T	IPR020683	Ankyrin repeat-containing domain
BGLB000636-PA	928	HMMPfam	PF12796	Ank_2	268	331	3.9e-13	T	IPR020683	Ankyrin repeat-containing domain
BGLB000636-PA	928	HMMPfam	PF12796	Ank_2	378	416	8.4e-07	T	IPR020683	Ankyrin repeat-containing domain
BGLB000636-PA	928	HMMPfam	PF00023	Ank	233	262	1	T	IPR002110	Ankyrin repeat	Molecular Function: protein binding (GO:0005515)
BGLB000636-PA	928	HMMPanther	PTHR24158:SF0	SUBFAMILY NOT NAMED	3	421	2.9e-137	T	NULL	NULL
BGLB000636-PA	928	HMMPanther	PTHR24158	FAMILY NOT NAMED	3	421	2.9e-137	T	NULL	NULL
BGLB000636-PA	928	superfamily	SSF48403	Ankyrin repeat	56	439	1.4e-68	T	IPR020683	Ankyrin repeat-containing domain
BGLB000636-PA	928	superfamily	SSF48403	Ankyrin repeat	9	55	4.1e-08	T	IPR020683	Ankyrin repeat-containing domain
BGLB000636-PA	928	Seg	seg	seg	250	257	NA	?	NULL	NULL	(null)
BGLB000636-PA	928	Seg	seg	seg	618	629	NA	?	NULL	NULL	(null)
BGLB000636-PA	928	Seg	seg	seg	646	656	NA	?	NULL	NULL	(null)
BGLB000636-PA	928	Seg	seg	seg	810	822	NA	?	NULL	NULL	(null)
BGLB000636-PA	928	Seg	seg	seg	885	894	NA	?	NULL	NULL	(null)
BGLB000636-PA	928	HMMSmart	SM00248	ankyrin repeats	8	39	0,01	T	IPR002110	Ankyrin repeat	Molecular Function: protein binding (GO:0005515)
BGLB000636-PA	928	HMMSmart	SM00248	ankyrin repeats	53	82	11	T	IPR002110	Ankyrin repeat	Molecular Function: protein binding (GO:0005515)
BGLB000636-PA	928	HMMSmart	SM00248	ankyrin repeats	86	127	0,94	T	IPR002110	Ankyrin repeat	Molecular Function: protein binding (GO:0005515)
BGLB000636-PA	928	HMMSmart	SM00248	ankyrin repeats	131	161	2,8	T	IPR002110	Ankyrin repeat	Molecular Function: protein binding (GO:0005515)
BGLB000636-PA	928	HMMSmart	SM00248	ankyrin repeats	164	193	29	T	IPR002110	Ankyrin repeat	Molecular Function: protein binding (GO:0005515)
BGLB000636-PA	928	HMMSmart	SM00248	ankyrin repeats	197	226	42	T	IPR002110	Ankyrin repeat	Molecular Function: protein binding (GO:0005515)
[truncated: 63,534 more rows]
