# Supplementary material for: Whole genome analysis of a schistosomiasis-transmitting freshwater snail
Source: Nat Commun. 2017 May 16;8:15451. doi: 10.1038/ncomms15451 (PMC5440852; doi:10.1038/ncomms15451)
Supplement: Supplementary Data 4 — proteome KEGG/SNV mapping [file ncomms15451-s5.xls]

## Sheet: D4 Proteome KEGG_SNV
Supplementary Data 4 proteome KEGG/SNV mapping
KEGG analysis reveals biological and metabolic processes supported by predicted B. glabrata genes (second level KEGG orthology (KO) categories).
SNV mapping shows sequence diversity for many B. glabrata genes .
Full results can be downloaded at http://headnode.cebio.org/download/KAAS/B_glabrata/
KEGG categories	Total genes	Genes w/ SNVs	Total SNVs	SNVs/gene	% genes w/ SNVP
Cellular Processes
Cell communication	134	115	1531	13.31	85.82
Cell growth and death	247	113	1119	9.9	45.75
Cell motility	57	52	600	11.54	91.23
Transport and catabolism	224	180	2028	11.27	80.36
Environmental Information Processing
Membrane transport	23	21	229	10.9	91.3
Signaling molecules and interaction	74	53	654	12.34	71.62
Signal transduction	642	321	3548	11.05	50
Genetic Information Processing
Folding. sorting and degradation	258	199	1945	9.77	77.13
Replication and repair	114	68	719	10.57	59.65
Transcription	136	109	1015	9.31	80.15
Translation	293	221	1947	8.81	75.43
Metabolism
Energy metabolismo	148	110	989	8.99	74.32
Glycan biosynthesis and metabolismo	140	78	822	10.54	55.71
Lipid metabolism	239	147	1515	10.31	61.51
Metabolism of cofactors and vitamins	102	85	747	8.79	83.33
Metabolism of other amino acids	78	61	484	7.93	78.21
Metabolism of terpenoids and polyketides	36	25	206	8.24	69.44
Nucleotide metabolism	164	88	828	9.41	53.66
Xenobiotics biodegradation and metabolism	122	51	526	10.31	41.8
Aminoacid metabolism	239	145	1472	10.15	60.67
Biosynthesis of other secondary metabolites	29	18	290	16.11	62.07
Carbohydrate metabolism	364	179	1919	10.72	49.18
Organismal Systems
Circulatory system	53	46	679	14.76	86.79
Development	64	51	540	10.59	79.69
Digestive system	192	90	1064	11.82	46.88
Endocrine system	305	157	1827	11.64	51.48
Environmental adaptation	58	48	585	12.19	82.76
Excretory system	75	48	499	10.4	64
Immune system	269	117	1258	10.75	43.49
Nervous system	296	129	1424	11.04	43.58
Sensory system	29	21	263	12.52	72.41
Total	5204	3146	33272	10.58	60.45
