# Supplementary material for: Whole genome analysis of a schistosomiasis-transmitting freshwater snail
Source: Nat Commun. 2017 May 16;8:15451. doi: 10.1038/ncomms15451 (PMC5440852; doi:10.1038/ncomms15451)
Supplement: Supplementary Data 5 — Prediction of secreted proteins [file ncomms15451-s6.xls]

## Sheet: D5 secretome predictions
Supplementary Data 5 : Prediction of secreted proteins
SignalP (presence N-terminal signal peptides) and SecretomeP (NN >= 0.9 indictaes non-classically secreted) were used for initial prediction of putatively secreted proteins.
Target P identified sequences targeted to mitochondra. Sequences with transmembrane domains (TMHMM) were removed.
B. glabrata Proteome (number of predicted proteins)	Software								B. glabrata secretome (number of predicted proteins / % of predicted proteome)
	SignalP (input: 14141)		SecretomeP (input: 14141)		TargetP mitochondrial targeting (input: 484 + 391 = 875)		TMHMM transmembrane domain (input: 864)
	Positive	Negative	NN >= 0.9	NN < 0.9	Positive (mt)	Negative (mt)	Positive	Negative (*)
14141	484	13657	391	13220	11	864	281	583	583 / 4,1%
