# Supplementary material for: Whole genome analysis of a schistosomiasis-transmitting freshwater snail
Source: Nat Commun. 2017 May 16;8:15451. doi: 10.1038/ncomms15451 (PMC5440852; doi:10.1038/ncomms15451)
Supplement: Supplementary Data 6 — fasta sequences of predicted secreted proteins (fasta) [file ncomms15451-s7.xls]

## Sheet: D6 secretome proteins fasta 
Supplementary Data 6 fasta sequences of predicted secreted proteins (fasta)
Indicated for the 583 proteins of the predicted secretome (see Supplementary Data 4) are Sequence ID (Vectorbase), scaffold, location, (+) or (-) strand reading frame and deduced aminoacid sequence.
Sequence ID (Vectorbase)
>BGLB000002-PA hypothetical protein|LGUN_random_Scaffold16626:3346-5046:(-)|gene:BGLB000002MLLQIYGAVTLIHYVTSQCAYTSWRYSFDNPGQSKCNQINYYINALDRFDVDWNDDTLANLDGVQCCLPPSPWNNVEQQVVYEDWTYYLDNAFSWAFCPVGYFIQGLYRSRNGAPSYKGYIYNIESARCTKPASHPLDYGNCKEIDTSICISRRGQCSCPVGYFLTGIYEADRGDLYFLKKIKCCTPAAKPLEMDEKSKIQTRIMDITLWNMANLAHYLGYGWCLGCRGVDVGEDFIKNGNTWKAATTPFWDSRCDGDKNWERLNLVFDNWGFGVKEIVYGKTVIDNLQPETVDSGVIYNKASSPVTE…
>BGLB000003-PA hypothetical protein|LGUN_random_Scaffold3572:21496-23013:(-)|gene:BGLB000003MILHIFVAVSLMQYVRPQCTYSNWGTSFDKKGQSKCNEINAYINGLDRNVVSNWGDDPLTFLEGAVCCQPPSPWNNVEQQVVYDDWTSALDKDYSWAFCRVGYFLQGLYRSDTGWPNYKGYLFNLEHARCTKPANLPLNYGTCQDVDISSCMSRQGKCSCPDGYFMTGLYRADGDDLYFLKKIRCCTLPAKELVMDEKSKIQTRIMDTTLWNMATLAHYLGYGWCYGCHGMAVGEDFNRNGDTWAADTRSFWGTSCDGDKSGERLNLVFGDWGFAVKEIIYGKSVIEDLQAESVDSGVVYNRASSPV…
>BGLB000004-PA hypothetical protein|LGUN_random_Scaffold2873:4282-5916:(-)|gene:BGLB000004MLYQIFVVVSLMPYVRSQCSYSNWLLSFDKPGQSKCDQINYYINALFRDYVNRNYDPISLLEGVQCCQPNSPWYSVEQQVVFEDWTTILDRTNEWAFCRVGYFLQGLYRSSSGYISAIEGARCTKPANHPLNYGDCTDLDIANCMAQVGLCSCPGGYFLTGLYRSDGNNLSYLKKIKCCTPADKPLDLDEKNTITHTTTSTFTNSHELGISLNFDIGVVSGGTSYTFKYESSKTTTKENSVSQTAGFTKTSSITLGPGEAAKYKVILSKSRTTIPYTAVVTTKVSTEMKGFLRWEDGNGNFHQIYRTNR…
>BGLB000016-PA hypothetical protein|LGUN_random_Scaffold6128:3945-5660:(-)|gene:BGLB000016MVLVHAVVIVTVLSLAKSQICTNTSWAISFDHLGQSTCNELDKYINGFVRGHLRGGDDPITNLEQVQCCSASEPWPNVERQVVYADWTYQLDDNFRWAFCPVGYFLHGLYRSSASSPGYLNTIEGARCAKPASHPITYGSCQNVDTSSCMSRQGTCSCPRGFFVTGIYRADDDDLYNLKKMKCCEPVDKPDEIDSLSKIQTRIMDTTLWNLANLAYYLGYEWSYGCRALNVGEDFYKDGFTWVAETKIFHHGSCDGYNRYNRLKLVFDHWGLSVKEIKYGPKVTESLQPESFDSGIIRNTASSSITESI…
>BGLB000028-PA hypothetical protein|LGUN_random_Scaffold21:423134-425735:(-)|gene:BGLB000028MASQEQSPKGRDIPAIRRVVLNDVSQLPSDYSSTPGGTLFSTTPGGTRIVYDRSRLMQLRNSPLARSPPANMAKIPGITDFNADALSPKLKDKENGLTEEKDHLKEDGKYGHDEHPQFEMDI
>BGLB000033-PA hypothetical protein|LGUN_random_Scaffold10:1110319-1112037:(+)|gene:BGLB000033MLVQFLFAATLLQYVSSQCTYSSWWYSFDTPGQSKCNEINSYINALDRNDVNWADDALSNLEGVQCCRPPAPWNNVEQQVVYEDWTATLDSDYTWAFCRVGYFLQGLYRSDTGWPRFKGYLFNLESARCTKPANHPLNYGNCQDIDVSSCMGRKGQCSCPGGYFLTGLYRADGDDLYFLKKIRCCTPAAKPLEMDEKSKIQTRIMDTTLWNMATLAHYLGYGWCYGCRGVAVGEDFTRNGFTWAADTRSFWGKWCEGDKNGERLNLVFGDWGFAVKEIIYGKSVIEDLQAESVDSGVLYNRASSP…
>BGLB000044-PA hypothetical protein|LGUN_random_Scaffold420:30637-32340:(-)|gene:BGLB000044MLKALLLALLMGLKSLGVNAVCYREDWSDSFEREGLSTCQHYIRKFQVNGDVANGRLGLLEGAECCSAPPPWISSKLQTVHANWWDSFNSRGAVACPEGFFLRGLKRTGGSPGYLYNLEEGRCTKPADHPRHYKSCYTEDISLCIRRNGLCGCRESYFIVGLERDECQELQCIKKLKCCSMLDQIEPLTGLGKVKERIMDVTQSNMALLGHILGYGWAGGCREPYVGEGYNRVGDTWEADESSGCNGYMSDYRLNMVYGNWDFELVNMNKGIQVTTQLEPETIDSGTSINNDSTPLTVQLSKMFTVTR…
>BGLB000056-PA hypothetical protein|LGUN_random_Scaffold3376:47548-49275:(+)|gene:BGLB000056MVLQLIVFFVLVKTTHTACTKSSWLTSFDSAGQSMCDEVDYYIRGFERSSANGDHSLNRLEGVECCSAPTPWSDMELLVVYQDWTYDLDTGNHWVFCPNGYFLQGLQRSQGRNLDNIEAARCTKPAIHPHRHSDCYDEDISSCFDGTGLCSCRENYFVTGLYRSKCNSLQCLDKLECCKMADKLEELDGVSKVKTRIMDATLSNMANLAHLMGYGWCSGCMSNYVGEDFYRDGETWKANQNGTCNGYKSDQRLSLVFSNWKFTIKNIKYGESVTDEIQPSTLDKGMTRNNDSETATDTYEISETIME…
>BGLB000063-PA hypothetical protein|LGUN_random_Scaffold3831:23070-42565:(-)|gene:BGLB000063MICHSGLNRPSNILLFSLVVADSMSMLQTINIPQVLTYFDPQKSYPRLNGWQYSYGTSYFLYCLRCSIEFVSCWGCYVNSSTKFSPIDLRSSASPFALFLVPNQRVRPGHVQVSVLQRIRERLHGRFRDLRVPQTEPRIPSCMGETFKIHYSLMPNFIKIDDVNVLPTVMRNPIGKERALDLLGLIDFLYRNNVSCEKHRERERERERKRAREKRKERDRKREEEKEELREREREREREEEKNIERERERERERERERERERERERERERERERNNVSCEKHRERERERERKRAREKEKRKETERER…
>BGLB000087-PA hypothetical protein|LGUN_random_Scaffold21:451842-456076:(-)|gene:BGLB000087MIGFGLIWKKLFLYACFVLVGNIHNASGDQLPCNPKYPYRTYDGSCNNLEQPSYGVAGSMFRRILPPKYENDDGQTPRLTGVGGSPLPSPRAVSTKVHESEKHSANQATMMFMQWAQFVDHDLTYTPKTPMVKCCSKNLLWSGHHHPDVMHGGPCFPIFVDEHDPYFRDDTTSFGLRRERLKVVSFHGMTNLSESVSLYSITGIVSHCTIRSQPRYDSHKVRQQINEVTSWLDASHVYGNSESQALSLRSFKDGKLKVKVIHGHEFLPEADDTEEKKCFLMEKGDYCFKAGDIRVNEYPGLTALQTI…
>BGLB000100-PA hypothetical protein|LGUN_random_Scaffold2094:40796-53815:(+)|gene:BGLB000100MAFFLRLALWASLVFWSASELVIDVQPNVILPEITAQLVINCSITNNQVQQIEVIKCLTLSRYNETIKEFDDLFVLNSSTLDLKQLQQFQFSQISFGNLYITLTLNNPSHFDAKVYRCNATGDNADGTSISLFAKMAVEYETSSTAFIEEIRRLKQDKNNCQSSLRSQKSRLQFDGSSEIIRELIEPLTLNCSFKVICNATGDNADGTSISLFAKMAVEYETSSTAFIEEIRQTKGVIAYISKGQPVVTAMEEVKSKNVK
>BGLB000102-PA hypothetical protein|LGUN_random_Scaffold5346:443-3001:(+)|gene:BGLB000102MASSLQTGLCFVIICLCAVHCQFQDDSCHSYAGGQVYPQETKRTIGHTIQWSQAVISKPAPDWNGTAVIKGEFKDIKLSDFKGKYLVFFFYPLDFTFVCPTEIIAFSDRIDEFQKINTEVVGCSVDSQFTHLAWTNVPRSQGGLGKINYPLLSDITHEISKAYGVYLQDLGHSLRGLFIIDPKGTLRQITMNDLPVGRSVDETLRLVQAFQYTDKHGEVCPAGWKPGSATVSL
>BGLB000119-PA hypothetical protein|LGUN_random_Scaffold3109:25552-27270:(-)|gene:BGLB000119MLLQILVAVSVMHYVQSQCSFTSWQYSFNDLGQSKCNEINDYIHALYRHDKYSDDDDLSLLDGAQCCPLGDPWRNVDQQVVYEDWTYDLDYDYSWAFCRVGYFLQGLYRSRDIWSPYKGYLNHLEAARCTKPANHPLDYGSCIDVDTSACMSQKGFCYCPGEHWLTGIYRADGDDLYFLKKIRCCTPAAKPLDMDEKSRIQTRIMDTTLWNMANLAHFLGYGWCYGCRGLAVGEDFIRNGNTWAAATTPFWDSRCDGDKNGERLNLFFDNWGFGVKEIVYGQSVIEDLQPETVDSGVIYNKASSTVT…
>BGLB000122-PA hypothetical protein|LGUN_random_Scaffold9048:7234-8121:(+)|gene:BGLB000122MLLLNVCVSLTLIGLANALCAETSWWHSFDSAGQSKCDEANYYIKGLKRNDLLNDDQIFLLEGVLCCSAPSQWSNSELQVVYADWTRKWDRSEEWAYCPQGFFLQGMQRSTTGWPWYAGYLQNIENGRCAKPANHPFYYGHCYVKIIEFNSNGMFSCQDDYYITGLYKSDCGYLHCIDKLYCCKMATGPEVIDNADKVKTKIMETTLFNLANLADKLGYGWCYGTKGVNVGEDFYRSGDSWIADRRLFWPNRWCDGYMCNERLAIDYTGWTLAVKEIIYGESVIDELQPETVHTGV
>BGLB000137-PA hypothetical protein|LGUN_random_Scaffold10:1097564-1099282:(-)|gene:BGLB000137MFLQIFLAVTLVQYVSSQCTYSSWWYSFDTPGQSKCNDINSYINALDRNDVNWADDALSNLEGVQCCRPPAPWNNVEQQVVYEDWTATLDSDYTWAFCRVGYFLQGLYRSDTGWPRFKGYLFNLESARCTKPANHPLNYGTCQDIDVSSCMGRKGQCSCPGGYFLTGLYRADGDDLYFLKKIRCCTPAAKPLEMDEKSKIQTRIMDTTLWNMATLAHYMGYGWCYGCHGLAVGEDFTRNGFTWAADTRTFWGKWCEGDKNGERLNLVFGDWGFAVKEIIYGKSVIEDLQAESVDSGVLYNRASSP…
>BGLB000141-PA hypothetical protein|LGUN_random_Scaffold2162:3782-9338:(-)|gene:BGLB000141MDFLKKAVIFLLTACFYVSAEKVTAEIAALPQKIRIGLTTDFSIRCLAIPNQHDTGLSKILTLSIKKVQNDVPVTLAVVTPLSAANVMPEARAAKAHGALDHSTNYLNISWKNPESDLAGEYICEGIGVEASGKNIAFSDSIFVSYEYASTEEYVSTLFQLHKELDQSQAKLKAAYTAGNKTQSELVETQTRLSRRQLPDDCIPVVSNATGCDDPKLTVGYHILEIVPKDGLGPIKVLCHVRIQGEGWIVFQKRFDGSVDFYRNFRDYEVGFGTVSPTTEYWLGLENLRRLLVDNGDENGLRVDMTERG…
>BGLB000142-PA hypothetical protein|LGUN_random_Scaffold17624:2270-4659:(+)|gene:BGLB000142MNNSEGDSVRCFMCGGGLKNWRRNDDPWIEHIRSYPNCKYITKPMVKQCMERMKAHTKETRTMMEENDRLGRKLRCRLCGVFLLGIEAVTFQPCGHFV
>BGLB000519-PA hypothetical protein|LG11_random_Scaffold102:491625-496138:(+)|gene:BGLB000519MLLLWYRFEVLEIGRRCGDRTSEVQTQLSFPDQTVSVRFQCQAWGVSNAITRGDTGLPRVTGVSRGTAMDNNVVACLTSSETELKVTLLPSESPVQIGCDIVVMQALVSQPEYSNRTYVGNRSYVGNRSCVGNRTYVGNRSYVGSRTYVGNRSYVGNRSYVGNRSYVGNRSYVGGRTYVGNRTYVGNRTNVGNRSYVGSRSYVGNRSYVGNRSYVGNRSYVGKRSYVGSRSYVGNRSYVGNRSYVGNRSYVGNRSYVGSHSYVRNT
>BGLB000524-PA hypothetical protein|LG11_random_Scaffold10945:6149-7912:(-)|gene:BGLB000524MFHKNLICFVFLVLLLLGRSESLLTAVATPSQLNIGLSNSLDVRCYYHSSNGSPSALVSLIIGRSNNGTAFDDLASVNVFSGQKVFTTEGVTATSAINNNGESYLNLHWDFPGEFASGNYECSAQGPDDVGHNIVITNTTSVSYSKPDQDVLLIKIREMDALLKHLQDTISVLRYNNSAEDIRLATSIYNVEQCCIANTKKTDDIQLLDNVRDNTYRALLWNLQPQFISYNLNNKYLISKGIFQSVQDAEKLCNAFNSHLVEINSPEEYNLVSSWLQNTTDINYVYTGVTKVGNQWMYRHSNRPVDYF…
>BGLB000536-PA hypothetical protein|LG11_random_Scaffold4:70524-78133:(+)|gene:BGLB000536MSVSLSYGFESPLVMAADALRVAVGPSYSPLTPGQESMVKRGVEVGWRECVKQLHGCNGFVKVRSHKSLVRFTSNLHEAHWHE
>BGLB000592-PA hypothetical protein|LG11_random_Scaffold865:62151-87596:(+)|gene:BGLB000592MAFFPLGAVPLLHTAVPLLHTAVPLLHTAVPLLHTVIPLLHASVPLLHTVVPLLHTAVPLLHTAVPLLHTAVPLLHTAVPLLHTVIPLLHKAVLFLHKAVPLLHTAVPLLHTRERETDRQTDRQGERERERDREMERARGREREGERDTERDRAREGEIREGEDAGEREIRMTEKERERERETEKKKSRTSIHFKEYSFSINIFNTNECLECQDLYTTQYDVREQKA
>BGLB000692-PA hypothetical protein|LG14_random_Scaffold93:467111-467997:(+)|gene:BGLB000692SPFTPESAFVLSSVSPFTPESAFVLSSVSPFTPESAFVLSSVSPFTPESACVLSSVSPFSPESAFVLSSVSPFTSSGVKGDTDDSTKADSICFCTCYLSLPNLTCVLSSVSPFTPESACVLSSVSPFTPESACVLSAFVLSSVSPFTPESACVLSSVSPFSPESAFVLSSVSPFTSESACVLSSMSPFTPESACVLSPVSPFTPESAFVLFSVSPFTPESACVLSSMSPFTPESACVLSPVSPFTPESAFV
>BGLB000731-PA hypothetical protein|LG17_random_Scaffold1123:57751-59541:(-)|gene:BGLB000731MSLDTLLKMLLDMLLKMLLDTLLKMLLDTLLEMLLEMLLDTLLKMLLDTLLEMLLDTILEMLLNTLLEMLLYSLLEMLLDMLLKMLLDMLLKMLLDMLLEILLDSLLELLLDTLLEMLLNSLLKMLLDPLLDTVYVTGDVFGNVTANYTGHVSGNVTKEVTGHVTGNVIGHVIGDVTGNDTGDVTGDDTEDDTGDDTGHVTGNDTGDVTGHTTGDLSALWHIDNKVVHFNCLPVTKADSTCGGYRCKNNHCISKSLMCDAVDNCFDFSDETTNGTSFCEAEIVFLAFSGEPKGLMDTSSTRICLNTH…
>BGLB000769-PA hypothetical protein|LG17_random_Scaffold186:282591-297693:(+)|gene:BGLB000769LVKSLTLIAVLTNSLVISSQEQPHESNLGAFQSDWPVGDPRRCQEQSRLSKLDVKRFEVLQVIPGVGWDNLRNVEAGLVISYNFTQCKVTDDGNFLIPDNVFTVPIKSSRVERFAELIDSWHNTSSITSNTVNIEAGLSLTKFSISGKFSYEHDEMKSKMIEDKAVTVRVQMRYNRYEAKLQPDPVLSPQFKKRLLSIAARLELNQTEQARYEGQLLVRDFGTHVLTSVTAGAGLVKDDYLQTKFVLDNAEEKSSILAAASASFLNIFHFSASYGLTHSIVKTLGGPLYRAENMTLDDWTKGVDKN…
>BGLB000794-PA hypothetical protein|LG17_random_Scaffold259:43443-49833:(+)|gene:BGLB000794MDSSLAVIVILQVTASVYAADTSYPTASVYSKYYPSPPSSYSYQPSQYPSPPASYSYSPPASYSYSPPASYSYNPPASYSYSPPASSSKPASYPSSYGQSPSYSPSAYNQGYQPSAYYLNNQVPAYIPNSPLYQALGYPTGYGPYGSYPSNSNEYGNCTDQMCLANQCCEFNGRSYVCVPQATSAPVTGAVCVRFKRCYSNGDCPSGHCCVQRLDILGNMANGYNNNYGGSYNNYGGSYNSYGGGYNSYAGYGYGNPKVERGECVLSAANDAGRSYLYYLIGRLVTFVFTDEITVLQNCEFI
>BGLB000800-PA hypothetical protein|LG17_random_Scaffold259:290447-294294:(+)|gene:BGLB000800MMFERDTNDLNGSSCSSLFASSICRFISQLNIHSLGANVVCDNIPGLEGRQRRLCRHHPDVMLSLGEGARLGIEECQYHFRNQRWNCSTLERDTSLFGRVILRALFQITLTFMCPGSRETAYIHAITSAGVVYAITKACSRGQLSNCACDPNKRGSHQDKKGMFDWGGCSDNVQYGTTFTRMFIDAREGKQRDGRAMMNLHNNRAGRRAIKKFRKLECKCHGVSGSCTIRTCWLAMQEFRLVGSHLKTRYNGATLVMMKQNGASLIVANKNHKKPTRSDLVYLESSPDYCLENPEVGEYSLDLAFD…
>BGLB000816-PA hypothetical protein|LG17_random_Scaffold2723:2034-11336:(+)|gene:BGLB000816MLFAISLIIASLVRVGASVSRPPSIYIEPPFEIYYKVGESVELPCQADGEPKPTYDWSRNEIVFNPSANDDRIVQLSDAGTLVINRTEDKDEGIYQCFAKNDFGRSASKIVNLRQAKLASFAFARPTYHTPLLGRPYTLFCVPPESVPPATVFWITKTAQGGFNVVNYDSRVSVDREYRLRITNVKREDVNNGLPYACNAVNDVLKIGSEGPLHYLTPTGVTEDFMPVEYFWADQDDRFGLLGSNFSIKCIFSGNPTPDVHWERADNKTMSDRCDSLANELKITNLQYEDAGIYECWATNYVSLNPKY…
>BGLB000857-PA hypothetical protein|LG17_random_Scaffold378:549-1957:(+)|gene:BGLB000857MKKDGWPVISIHGDKSQQERDWALNDFRNGRNPILIATDVASRGLDVEDIKFVINFDYPNCSEDYVHRIGRTGRSTNTGTAYTFFTPNNSKQASDLVNVLREAKQIINPKLQQLEDSSKNFKSGRSSLSKLEAIRADLKIDKY
>BGLB000861-PA hypothetical protein|LG17_random_Scaffold378:223392-225363:(+)|gene:BGLB000861MASVLVNLVTLVAMVMVSESGPTFPWVNEYDGQMDFKCPDKQIIMYLSSIHDDHREDRIWEMLCRTAEFGDYCVQSAYVNNFDQTFNYTCPGNKVLTGISSYHYDSYEDRRFRFTCCRASKRSLSECYTTDFVNEWDLKLTLFVPEGQAIKSIYSINDDTRSDRRFKFVLCNL
>BGLB000865-PA hypothetical protein|LG17_random_Scaffold4094:7409-23015:(-)|gene:BGLB000865MNPKPFLNGLTGKPVMVKLKWGMEYKGYLVSVDGYMNLQLANTEEFIDGATMFCTSEVLRKKMRRERQETEESQVPLMSPVRAAFRAHLFRDARTKRGHAAVDSVFLEATDVTAEKIVQTTVTRGIV
>BGLB000903-PA hypothetical protein|LG17_random_Scaffold578:87231-89607:(-)|gene:BGLB000903MIGGNGEVFEGRGWDHLGAHTLNYNSHGYGFCFIGTFTSHVPTSAAQQAAKDMIACGVQLGKIRSDYTLRGHRDVGATECPGNAFYPIIKTWPHY
>BGLB000924-PA hypothetical protein|LG17_random_Scaffold937:19372-19786:(-)|gene:BGLB000924MYIKLRLLIIIFSNLCFDQLEAEEEQYKLAGGVYTTAVPRPNAYIPEDESELPIPRPYGTQAPFKPSETGSSMRHIRKPVPKPIEI
>BGLB000942-PA hypothetical protein|LG17i_random_Scaffold6401:17098-19721:(-)|gene:BGLB000942MASSSRREHWITQFFSLCLVIGKGSSEFCTARITEEALIKGRLMVIHLDNRSYTIARFLGIPFAQPPISQRRFAKPEFLDVQNGTKEALEHKNACYQHKERNSLKMSEDCLYLDIYIPVHLPPTTTTTTTTTTKATSATSMSTSNTTSKNSSPGNSTEVNLKEQEASRDLASILPANKSAVLVYIHGGAYVEGSGALYDGSILASLGGIIVVIINYRLGPFGFLSTDDNVIPGNLGLWDQQAAIEWVSRYISSFGGDPYRITVGGQSAGSYSALLQAMHKPNDGLFKRVIAQSGTPMSRGSLSRVG…
>BGLB001025-PA hypothetical protein|LG1i_random_Scaffold7:472939-482436:(-)|gene:BGLB001025MAVKLLVWLLQVPMEEVQMMAENPILPVTTFSINFDSFDFAPRTIPESQTVMVGALVMTCTAVVPKLLMEGFSLVKVKSCISMFEDLGFLSRWRIKIDTLVRFLLMVKKGYRNPPYHNWMHAYAQSVLAALYSSEGSVMERHHLAQSMCILNTDGSNLFENLSSKEYQTVLDLMREIILATDLAHHLRTVKEQEQLAESDSYDRNNAKHKHILLCLLMTACDLSDQTKNWNNTKHIAALVYQEFFSQGDLEKALGKNPMEMMDRERACIPELQISFLDNIAAPVYKILARMFTEAQIPARNVEENRKH…
>BGLB001037-PA hypothetical protein|LG1i_random_Scaffold7:1035046-1055282:(-)|gene:BGLB001037MIICHEENFTVVVASIVVLSVGSNGQVFATSAIRRPFFCPFSQTIRRDIDQKLAPSFNCFLLALGGREVLGEREREREKREREEGELIFKETVGGGERETNVPLFNKTPY
>BGLB001042-PA hypothetical protein|LG1i_random_Scaffold7:1171056-1182043:(+)|gene:BGLB001042MIFKAAAVFCLLCPLAIALDNGLALTPPMGWLSWERFRCNVDCVNDPDNCISERLFMKVADLMVSEGFKDAGYEYVNIDDCWLAKERDSNGRLVADPDRFPSGIKALANYIHSKGLKLGIYEDFGSKTCAGYPGSEFYMELDAQTFADWDVDMLKFDGCNSDPKDMPYGYPVMQFFLNKTGHPMVFSCEWPLYEWAHRLPVPNYTAIRASCNQWRNYIDVQDSWASVLKIIDYYGQNDGDFASFAGPGGWNDPDMLVVGDFGLSIYQQKAQMAMWALFASPLMMSFDLRSIDPQAKALLLNKNIIA…
>BGLB001057-PA hypothetical protein|LG20_random_Scaffold1705:18028-25352:(+)|gene:BGLB001057MRFCLAAAVLVFDLGQGQLFKLRERLGQLQVSCLNYARGLINYKVSCLNHTRGFELQGQLFKPHERLGQLQGQLFKPHERLGQLQDQLSKPHERLGQLQDQLSKPHERLGLVRGDQLCQPDGSGVRRYNGKPCASTTRYDDGHRGSCGCGPPGGDTPFAWNLNSLTVAASQKYFDDGGDKTWCGQNCGKCVKLTPTGGFVPGLGRAPPNLNPQIFLVTNDCPVQGNEEWCGQRGKPGSSQVNSHGYEVHFDLQNHNGQVVNNLNWDNIETTWEEVGCPGDLANNYRQCECH
>BGLB001064-PA hypothetical protein|LG20_random_Scaffold198:371142-371609:(-)|gene:BGLB001064MTTVLRWALYLCGAVAVSDAYMTRIDQCEPIEIPKCRAMPYNMTQMPNLVHHNTQENARLVFEKFEVLLEQNCSDSLLFLLCSIYVPICAVSLQPEAIPPCRSVCEKAKAGCEPLMNSYNVSWPESLDCSRLPRYERGVCVSPEAFVKPVKPKKG
>BGLB001098-PA hypothetical protein|LG20_random_Scaffold338:222276-244153:(-)|gene:BGLB001098MRDVPEGKDCSNLPVIDCSNLPVIDCSNLPVIDCSNLPVIDCSNVPVIDCSNLPVIDCSNLPVIDCSNLPRIADLFILGPIRTVSASEQMTEASISETERREITPAVVSRIGRVTWTWILKLSLCNEGKAKEKIIYHVDPIVSQRHRIVGARASFSSRTIKSRAVSKIAKFVAINETHKWRLIRDSTIEMFPYDFCSKLEWQYKKAIYL
>BGLB001106-PA hypothetical protein|LG20_random_Scaffold3617:15913-34151:(+)|gene:BGLB001106MDKSWSGLDKENLYAMGWTDEAIELGPEEENLACTDHSRYACIAYSAWITSPLLGCPCPWIIFSCDIDFSSLLPWEGPKTPLTDVAGCVSSHEVSRGVNCFFDSRILFLGCRQTTEAQGRRALGISAIMFRSKRKDSAIRGKREREKEKERDKARERERERERENDRRKKGQRKGEMESGDAGVAVLQESRAVIISAKGDNGWLTLSLAGRLFLETPE
>BGLB001107-PA hypothetical protein|LG20_random_Scaffold3617:27701-34272:(-)|gene:BGLB001107RVSGLPDRHIYTFQAPHLFSRLCSTSQGIIIFVDIFNTEAITASCRSVKRRVEPLSFRFERNIMALIPRALRPCASVVCRQPRKRIRESKKQFTPLETSWEETHPATSVSGVFGPSHGSSEEKSMSQEKIIQGQGHPNSGEVIQAE
>BGLB001166-PA hypothetical protein|LG21_random_Scaffold104:390565-390810:(+)|gene:BGLB001166MSTSHTDTNMSTSHTDTTMSTSNTDTTMSTSHTATTMSTSHTATTMSTSHTATTMSTSHTDNTMSTPNTDNTMRTSHTDTL
>BGLB001174-PA hypothetical protein|LG21_random_Scaffold123:32278-34374:(+)|gene:BGLB001174MMERKVRLKTVNPFITCYICKGYLIDSTTITECLHTCNCIVKYLEEKNTCPKCHIEIHQSYPLNYISFDRTMQDIVYKLVPNLQEINDENSNECNKSQSQENHEDEDHHRSDEQVNICLECRAPNLKHLKRRYLRISSQATITHLKKFVALKLYNNINRFKEVDILCNEEILGKDHTLKFVSVTRWRSKDAPLLLHYRQRVADL
>BGLB001221-PA hypothetical protein|LG21_random_Scaffold893:45408-51875:(+)|gene:BGLB001221MFPLLFNLCLSVHVSKCSCVQVSKCSCVQVFMCPNGHVSKWSCVKVFMFPSVHVSKWSFSQVFMCPSGHFSSVHVSKWSFFQVFMCPSCHFSKCSCVQVVICPSVHLSKCSCVQVFMCPSGHLSKRRKTRIKPARLGFSSQQALPGQEMETNHTPAIDFWEHGRLPPSAGSSQRERERERERERERERERERERERERERERESRERERXXXRERERERERERKREREKEREKEKERERKRKRERKREREKERERERERERERKREREKERERERERERERERKRKREREREREKERERERERERERE…
>BGLB001223-PA hypothetical protein|LG21_random_Scaffold893:85126-126716:(+)|gene:BGLB001223MEGRGKRGSCQDYVLLFLVMANTELWAFSTVGGEGLGSGRVYRSTNLVGKDEERERDIHTGERERERERKLHEKDVKIETDIKSVKLQESKNKRERERERKRSERKRELYIYTERENCRRRDSERKRLKIVGKNIKRVGEMKRSRSTCVLEMCIVNGALTTSGNNNFASFNEQIKLVFDQMVAGCYDITKD
>BGLB001227-PA hypothetical protein|LG22_random_Scaffold1055:11675-12022:(-)|gene:BGLB001227MFCGDLGNEVTDETLVRAFNKYPSFLKAKVVRDRRTNKTKGYGFVSFKDPLDFTRAMREMNEILSLFKVTKAFF
>BGLB001240-PA hypothetical protein|LG22_random_Scaffold62:477628-525070:(-)|gene:BGLB001240MSSCIPISSCISMSSCIPMSTCFLMPSCNTMSSCILISSCIPMSSCIPMSSCIPMFSCIPMFSCIPMSTCFLMPSCNTMSSCIPMSSCIPMSSCIPMSTCFLMPSCNTMSFCIPMFSCIPQPPREKSLLYQMMRVPSSRHQVADKVNVHVVPLWRGQRGKRKEVRQCDKVTMLSVKKREGETFTKCLVILSNQQNGRTYRQVSDRENEKAYGEKPLVEAQYQRNPLYLGIGLNRTAMFFDRSWSGTVAFMARCVPLVQTPMQQGSEQHVFPLNDKVTILQQVADKVNVHVVPLWRDQADSTTRTTRL…
>BGLB001277-PA hypothetical protein|LG24_random_Scaffold115:453900-454799:(-)|gene:BGLB001277MLKEFHVLIEFHVLLKFHVLLEFHGVIEFHVLIEFHVLLEFHVLIEFHCLIIKFHVLIDFHVLIEFHILIEFHILIEFHVLIEFHCLIIQFHVLIDFHVLIEFHGLLEIYVLLEFHGLIEFHVLIEFHVLIEFHMLKEFHVLIEFHVLLKFHVLLEFHGVIEFHVLLEFDVLIEFHCLIIKFHVLLEFYGVIEFHVLIEFHCLIIKFHVLIDFHVLMFHVLIEFHCLIIKFHVLLEFYGVIEFHVLIEFHCLIIKFHVLLEFYGVIEFHVLIEFLVLIEFHVLIEFHVLKEFHFLLDLL
>BGLB001281-PA hypothetical protein|LG24_random_Scaffold1207:44316-47784:(+)|gene:BGLB001281MNTILLTLSALAVLFMATLATSNWNQETRDYILEIHNEKRRGEGGCLMNKLTYDMELERQAKQWAEGCVFKHEMKEGRGENLAWDSNQKPEKELILGSSGRWFDEKKMVYNCLTFVEYIQYVYNSQMVWGSTSKVGCYSYRCPNLVNAYRNAWYLVCFYTPKGNWNGEKPYDKTCKSKCREGQTEEKGLCVGEGKTGSVNQGGEDGGCDDDQGGCAAWASNGQCQSNPNYMLKYCRKSCKVCVSKTSCEDSNPGCADWAKRGECKYNPSYMEKNCKKSCHMC
>BGLB001312-PA hypothetical protein|LG24_random_Scaffold17:252116-270841:(-)|gene:BGLB001312MDSLPLLRTSQTISFRRGAHTDLMKRSQLEPTSRLMFTICMLEPEHGRPLREGADGTLDKVLFPGFVMDITTWCWGASVGLLVPAATSGLPSWVPHHFSNLAVISGQEDDIMRASLGYDMPSAVQILFVFERSIEGMFQGLVWSGEHSINVFTNLRWSGEHSINVFTNLLWSGEHRNLWWSGEHRNLRWSGEHRNLRWSGGHRNLRWSGEHRNLRWSGEHRNLRWSGEHRNLRWSGEHRNLRVNMLVVLPVSIDTLGYKSWYHKQKRTSFVTKEPSFEMVVQKHSYKRGWKRGRESERERERERERE…
>BGLB001317-PA hypothetical protein|LG24_random_Scaffold17:418597-441698:(-)|gene:BGLB001317MWKEALLFVLALLVLIRADDDIKTLRRSRNRRGRERERETETKKRNRQREPRRERKNREKEAERDRKRERERERKKDRQKRYRNRERDRNRDKERERGGGRKRQQTKEIQKQRETGIETKRERDREKEREGERERKREGINIIPTLNEPAYNCISLPPPARNQCVDPVTKAVIKDRESYFPYSENPCYRCQCRRGKLSCENLECKDVSVCPDGSEPFTVEGECCTRCPGVVNEVARERGEAAVDTGPPGQRGPPGPPGPPGQPGYQGARGEAGDPGPPGAPGSRGLPGPAGPPGPEVRVMKEHLEML…
>BGLB001322-PA hypothetical protein|LG24_random_Scaffold17:663157-665869:(+)|gene:BGLB001322MKSALGFVLLVAFTLIYSVEAEESTTESTTESATTYTTENTTEYENSTEETTPFNTTESTDTSTDTTLSSSTTTESSTTTPASTTTTTATTTTASPTTTATTTDTTVASSTTLSTAASSDATSPSSTTTDTTTVTTIASSTTLSTAASSDATSPSSTTSDTTTATTVAISTSPADTASTDSTTTAPTTSSSSTTSGLTIELYDNLMTREKNKEIEGRGGDVKKMK
>BGLB001344-PA hypothetical protein|LG24_random_Scaffold2517:15951-24585:(-)|gene:BGLB001344MITAWTSPLMVLLCALISLGFYVTAQESCGANCPVLNFKNVAKALLQKQRELCSPSCPSGDEKAQTDALLSNDSDEAMAYCNAFGGYLAEVDDASEYKVLQSYVLSNPDDIVLIGGTDKAKEGTWTFQRTCMSIPFLDWCSAQPDNYGDEDCLSFWKYGGGKMNDIQCNFRNSDCRFILIYDNKKYVISKIPYRNSDEAMTYCTAFGGYLAEIDNIEKYAALRNYFQYVESADVVLIAGSDATKEGTWVFQRTGASVLFLDWNVEQPDDWKNNEDCLT
>BGLB001368-PA hypothetical protein|LG24_random_Scaffold332:227056-232439:(+)|gene:BGLB001368MLRFLVVAALITLSCALRSELNDLWASFKERHGKSYTRQHDVMRREIWESNIQRIEKHNILADRGVYTYWMGENEFADLTNAEFRAMKNGFRASNKTSHHVLYVSEPNVALPAEVDWRKEGYVTGVKDQGHCGSCWAFSATGALEGQTFKKTQKLVSLSEQNLVDCSGPWGNHGCGGGLMTYAFTYIKDNKGIDSEESYPYVGVDQPCAFKREYVAATDTGYVEVESGSEQALQQAVAEIGPISAAIDASHDSFVYYKSGIYQEPICGNSLTDMDHAILVVGYGTENGQDYWLVKNSWGVAWGDKG…
>BGLB001369-PA hypothetical protein|LG24_random_Scaffold332:243068-248648:(+)|gene:BGLB001369MLRFLVVAVLITLSCALRSELNDLWASFKERHGKSYTRQHDVMRRGIWESNIQRIEKHNILADRGVYTYWMGENEYTDMTIAEFRAMKNGFRASNKTSHHVQYVSESNVALPTEVDWRKEGYVTEVKNQGQCGSCWAFSTAGALEGQIFKRSKKLVSLSEQNLVDCSRKWGNQGCDGGLMTQSFQYIKDNSGIDSEESYPYIGVNQECAFKKENVAASDSGYVEIQSGNEQALQQAVVEIGPISAAMVANHDSFLNYKGGIYQEPLCNDGTLDHAILIVGYGTENGQDFWLVKNSWGTSWGEKGYF…
>BGLB001370-PA hypothetical protein|LG24_random_Scaffold332:260057-261418:(+)|gene:BGLB001370MTSRVSLLILGLLSCYKVASYDPNDRLHLTPYIRQGNITTARELSSVTYRDDNVATSHSGFITVDERLGNHLFFWFFPAINSDPRAPLVVWLNGGPGEPSMLGLFHENGPLRLQPNGNGTFMLKIWNGSWAETFSMLYIDNPVGVGYSYSDSGEIGCRTTQEGYSKDLYEFIQQFYIMFPEYLQRELYIGGQSYAGKYVTSLASRLHKQILNKKSNIPLTGIYLGAPFIDPYSQSKAMSGYFYSSGAISLRQHRDHQKLVDSIFDQLRVRQISADQAVTTLLMNNSIVGLWANNYNARSVTPYEEL…
>BGLB001371-PA hypothetical protein|LG24_random_Scaffold332:274267-293194:(+)|gene:BGLB001371MLRAIRLLLAAAFCAVCQCATNVAITNHWNGGFQGEPCIPITKELNGWRAHLLFSEDVDTIEVWAAEVTKLTPRDFLLINKDYDAQQHVGDQLCFTFVARVNNKDITPTVTLYIEGMDGPGSNPTQGPQNPVGTSAPNTGDLVDYPLTTRSVGEAIQLSTIVYRGAGTMLATITTLSRRLISLHCRFKDGYAKAGQLDMMYDMIKWPLDYFLKAWKPQSRELVVQGSDIAGETAAALAVGSIVFKEKGDTSYSTQLLTAAESLFAFAKSNRGIFRGSAPFYSSSADQDEMCVAAAWLYRATRNNQY…
>BGLB001379-PA hypothetical protein|LG24_random_Scaffold4474:1-432:(-)|gene:BGLB001379MSNNFSLQIIYRNSFFLIIISSLPHHYLISTSSLSHLYLITISSLPHHSHLYLIIISSLPHHYLISTSSLSHLYLITISSLPHHYLISTSSLSHLYLITISSLPHHYLISTSSLSHLYLITISSLPHLYLIPTSSLSHPYLIII
>BGLB001402-PA hypothetical protein|LG24_random_Scaffold76:149394-151720:(+)|gene:BGLB001402MSYAGNSAFIALVAADSGINAASYRKWAVEQINYLLGDNPHSGGCYSYEVGYGSKYPLQPHHAGASCPNKPATCDWSQFSSTAPNPQTLHGALVGGPDQYDNFHDVRSDYIQNEVADDYNSGFQGALAGILHVQAINQFPATSNKCPCAA
>BGLB001403-PA hypothetical protein|LG24_random_Scaffold76:155353-163921:(-)|gene:BGLB001403MTLKVLTLAVVLALVLLSQTDAAKDYASALAKSILFYDAQRSGKLPGSNPIHWRGDSALNDCVVGGWYDAGDHVKFGLPASAATTVLLWSLNRFRDGYQKAGQLNQMYDSVKWGLEYFLNSWDPVHLEFVAQIGDESCQRSLLSVAEGSDIAAGTAAALAAGAIAYKTKGDDDYSKTLLTAAESLYAFAKNYRGIFNGSNCCYTSDDDRDEMCEASIWLYRATQNAQYLADARSFVDLTLAWDLSWSSKKPSCQLYLYEETQSDQYKVAIQNFFNNWLPGGTVSYTPCGLAWRSKWGSNREAANVAF…
>BGLB001404-PA hypothetical protein|LG24_random_Scaffold76:169643-179678:(-)|gene:BGLB001404MALLLAVVTVLLSLSQTDAAKDYDSALGKSILFYDAQRSGKLPSNNPISWRGDSALGDCVVGGWYDAGDHVKFGLPASAAATVLLWSLNRFKDGYQTANQLDQMYDMIKWGLDYFLNSWDPVKKEFVVQVGDGTLDHGFWGRPEDMTMARPCLKGSDIAGGTAAALAAGAIAFKAKGDNDYSNTLLTAAESLYSFAKTYRGLFTGSHGFYDSDDDRDELCEASIWLYRATQNGQYLEDAKTFVDLTLAWDLSWLSKKPSCQLYLFEETQSNQYKTAIQNYFNSWLPGGTVTYTPCGLAWRSKWGSNR…
>BGLB001407-PA hypothetical protein|LG24_random_Scaffold76:288082-290740:(+)|gene:BGLB001407MFWLILTNFFILLNVIPLRNGQEIDSIGQLRKRIMLGQNAELFEFPFQVAVQERLSGRWVFLCGGVLVTEKKRRKRRQEEKEGRRKKKELEKKKKTRRQRRQKKEKELEKKKEDKKKKRQKKEKELEKKKEDKKTKRQKRGNEKKKLREEEERKLKEIKEEEERKLKQEKKKKKEKLKQEKKKKGNLKK
>BGLB001413-PA hypothetical protein|LG24_random_Scaffold788:21609-25251:(+)|gene:BGLB001413MLHVFCFSMFIWSVHSQIWMTQFDQHFQFVCPPGQTIRSLVSFHENHYEDRVWNFSCAAPPHGVALATCQWSGFENDFDQLLEFQCPNESIISGIESVNDNGHEDRKWSFLCCDPEGYVTHACLYTPYVNTYDNVLNYRVPNDFVLRGVDSVHDNHYEDRIFKFDICKLDPIGEIEEGAVVG
>BGLB001424-PA hypothetical protein|LG24i_random_Scaffold152:423704-425779:(-)|gene:BGLB001424MMLHLRKQYAERMLHLVLIFVLISVAQSGACPSACTCWEYHVDCYGRQLQFIPEDTPLIVKKLELQENEIHDLNGEMLIQFQDLENIFLKNNQISEIKPQTFANISSLESINLENNLIKDIAEDGFYNLSSLQIVDLSYNQLSEISEQFKNVLSLQRLNLNSNQLTSLKEDSFTHLRNLVYLTLSDNQISQITNAAFEGMEKLSYLVLSGNPLKTVDNIFQQLEALTFLDISRCRLRQFPTGLPWTLRSLNISNNYLMIIKVTDLSTIRHINSLDFVNNQIRFIEHDAFSKAPYLTEIRLSGNQL…
>BGLB001426-PA hypothetical protein|LG25_random_Scaffold246:4000-23498:(-)|gene:BGLB001426MPTRVELSAGAHVEQCAGAHVGKCAGAHVEQCAGAHIDKDKTTEKMSVVEKEREQKEREREERFSPFSKPSTIVLTMRIPYNT
>BGLB001442-PA hypothetical protein|LG26_random_Scaffold13:57945-111931:(-)|gene:BGLB001442MIIMQCPCCNFHLLIPRNLALAVTLAARLSSVLLPVGHSPQRKADQSAESQSFKAGAQSAQYNVFYSTDLLGEREKEEREKGRRREKASHPTAIYPTAIHPTASHSHTPTAIHPTASHPTAIYPTAIHPTAIHPTAIHPTAIHPTAIHPTAIHPTASHPTAIHPTATHPTAIHPIAIHPTAIHPTASHPTALHPTAICGINSERGGERRHREGGERESERVGREGIEREEKEIGREWGEKA
>BGLB001476-PA hypothetical protein|LG26_random_Scaffold59:4331-11300:(+)|gene:BGLB001476MGNDNTVYIGNDNTVYMGNDNTVYMGNDNTVYIGNDNTVYISNDNTVYIGNDNTVYFGNDNTVYFGNDNTVYISNDNTVYMGNDNTVYMGNDNTVYMRNDNTVYIGNDNTVYMGNDNTVYMGNDNTVYMGNDNTVYMGNDNTVYIGNDNTVYIGNDNTVYIGNDNTVPPACCRRAYFVRGNAEYGLQQLIQCAKEKPGGDNAARINTKFLVPVELCPRAVRDAANSPRGAGQVHPASERGAEVCGGATSEHDPERQCGAAENYCTRHRRARHPLKRIQGEAAQLKLFIQEERKKALGCLRKIDDVLAQWD…
>BGLB001531-PA hypothetical protein|LG27_random_Scaffold248:105581-111440:(-)|gene:BGLB001531MDSNQFPSFGSGLTPQPQLQSPMQSPGMAFNPVLPPSNASMYPATPNPNGPGTPFSPATPASEGSTSGITPQLQNIVCTVNLACKLDLKTIALRARNAEYNPKRFAAVIMRIREPRTTALIFSSGKMVCTGAKSEDQARLAARKYARIVQKLNFPAKFMEFKIQNMVGSCDVKFPIRLEGLVLTHSQFSSYEPELFPGLIYRMVKPRIVLLIFVSGKVVLTGN
>BGLB001540-PA hypothetical protein|LG27_random_Scaffold265:37011-39755:(+)|gene:BGLB001540MPASLFVCALIGGIIGHTSGQCYPLFSRTLNAKPNFFKYNRLENIRRMRWEFGSVLPADVKYNMCEHEVQWFNQYNRLLANYMRSIGESGGLDLTQDMKPPKSLYVLVRCLMDHGEFETQDGTVILLKKNSQHYLMRSECEHLIRQGVLEHIVQ
>BGLB001542-PA hypothetical protein|LG27_random_Scaffold265:113171-115680:(+)|gene:BGLB001542MDDEDQKWVDKQRNHGLSRDSNSKGMKAPNSDALLDCPACMTTLCLDCQRHEVYRNQYRAMFVMNCTPDPSESLECPEQATKKRKKKKGSQSSNSQTSGNSLSSDVFHPVKCNECKTVVGVIDSEEVYHFFNVLASYT
>BGLB001597-PA hypothetical protein|LG27i_random_Scaffold166:206286-212765:(+)|gene:BGLB001597MFLFLFFSALIVPNSVVAQEAYNETQVCYGVLGCFNNSAPYNNSFGDLPKSPEELGGDFNVVAVDWSKGATFPDFPQATANLRLVATEVKLILDMMRNMGLDMSKVHLIGHSLGAHLSGYVGQLMGPNVIGRISGLDPAEPSFKGFTYVVKLDKEDAQFVDVIHTDGSDFDLLSGGFGLMDESGDVDIYVNGGQKQPGCKDGVDGLFGGG
>BGLB001637-PA hypothetical protein|LG28i_random_Scaffold864:162662-163254:(+)|gene:BGLB001637MHASAPCLRKDDVLLETPYTGPIIQEALKRIPKEEFDARNFRILRANQLSMMKTVLPKDQWTVYEEPNIKHNGALAESIS
>BGLB001653-PA hypothetical protein|LG29_random_Scaffold14:156028-159830:(-)|gene:BGLB001653MFLSVKLVTSVLVLLKLRSLLATETESDYILSDYKDHPCNRHCEDNSLPRLCKYTWLLENYYVMSKACHDCPFNQTHCYLPHCVSADGVMRGIKTANRILPGPRVEVCEGDTIEVTVMNAMEVSEGTSIHWHGIHQRGTPFMDGVAMLTQCPIPAHAKFTYR
>BGLB001699-PA hypothetical protein|LG29_random_Scaffold340:27598-38368:(-)|gene:BGLB001699MTDMAQGRPIKCVVVGDGTVGKTCMLISYTTDSFPGEYVPTVFDNYTANMMVDGVPVSLGLWDTAGQEDYDRLRPLSYPQLLTFLCVPQTDVFLICFSVVSPSSYENVLTKWNPEIKHHCPEAPVIVVGTKIDLRENKETIGSLTAQGLNPVKREQGIKLANKIRGVKYMECSALTQRGLKQVFDEAVRAVLQPQPIRRKQH
>BGLB001735-PA hypothetical protein|LG29_random_Scaffold726:110800-111816:(-)|gene:BGLB001735MAAGLSVIVPLICVLIIQLRRSKREERERAAAAAAAAAAAAAEAGQAAEDSPPTYEQLFGPSVAPVSGDPLHSRQGSLDILIETDETRRLRASNVQLPNNEVNAQAAAGHIGQTAESSGQRPIDGGVINQGYSNSSVSTISGSEVFYYPLSDRFSSQGNSVSSSQFNLQLYQVSSIDSVDSVRNSSDSGTSSTSSEDMSSISSGPSSLSSGQSSMTSVQSSSSTSTSSLASTSASSADQRGESSPSQQPPPPPPYTSPATHRNNTVVSTTPGQSSIQQMLRRLPGMHISLQDILVSIGLQQVDNTG…
>BGLB001752-PA hypothetical protein|LG29_random_Scaffold895:143189-145024:(-)|gene:BGLB001752MTCRYYFLLELYASMSTACYGCPQNKSHCSLPQCVPADGTVRGILTANRMIPGPNIFVCKGDQVEVVVDNRMGLGEGTSIHWHGMRQHGTPHMDGTNLITQCPIHSWSTMKYK
>BGLB001796-PA hypothetical protein|LG2_random_Scaffold1200:47511-71053:(-)|gene:BGLB001796MTAPKKPSFASVSLCLVVLTHLALSTQSVMSTEPMSTGPILDPCKADAFWGDIALDAEDRHVVQGETKVLMKQAMKHWENYTCITFSERQPKDHNFILFTKSPCGCCSFVGKKGSGGQAVSIGENCDSFGVIIHELGHAIGFWHEHTRPDRDRHVQINSKNIIPGQEYNFNKLTSDDVNSLGETYDFDSIMHYANNTFAINIRSETLLPIAKPGTMRPQIGQRVRLSDLDIRQTNKLYACPSCGRTFQERKQQFTHTPKRGSREICQWRISAAHGEKITLNITNLDIPTSFNCRSHYLEVKDGHYLKS…
>BGLB001821-PA hypothetical protein|LG2_random_Scaffold1596:16550-59212:(+)|gene:BGLB001821CVVILIALTTLYLFTSRNSFLDRQPWNEISSRNKLKSTPQQHIYYLKNHKTGSTTIYSILAEYCRAHELTALMPSDLHINQRPPFHSSQRKLRWSTSDILYFKKLESNESRQVLERLSDSQRTQHAQVSTADILLYQHFLKRLKEIMSKELGLPEEVKEFQSVLCRVRTFCSKVQNLNAELKIQAGRWTNEFVFMDIDEYVSINVHKRDIDEYVSINVHERDIDEYVSINVQERDIDKYVIINVQERDIDEYVSIIVQERDIDEYVQERDIDKYVIINVQERDIDEYVSIIVQERDIDEYVWECFEQK…
>BGLB001853-PA hypothetical protein|LG2_random_Scaffold188:218347-220116:(-)|gene:BGLB001853MYLNSLGYVTLQLEKISHLESSLTRNWRQLVWRTEAKNFTGKGLGQRFFYWMILSVQ
>BGLB001984-PA hypothetical protein|LG2_random_Scaffold42:60921-65809:(-)|gene:BGLB001984MFFLCALTLHYDCLSDALQVRWSHWVAGSDWVDPDDPTVIAENELLTAASSIEAAAKKLSQLKPRQQAKKADEELDFEEQILEAAKSIAAATAALVKSASAAQRELVAQGKVGSMYTRSAVDEDGQWSQGLISAARMVAAATHSLCEAANAMVQGHASEERLIASAKEVAGSTAQLLMACKVKADPGSMAMQRLQAAGNAVKRATEALVKAAQQAKDHNDDDTSLTVNKRMVGGIAQ
>BGLB001993-PA hypothetical protein|LG2_random_Scaffold42:339408-342122:(+)|gene:BGLB001993MMTGAGGEAGLAVPNGQHDTLYVPSGQHDTPYVPNGQHDTPYVPNGQHDTLYVPSGQHDTPYVPNGQHDTPYVPNGQHDTPYVPNGQHDTPYVPNGQHDTPYVPNGQHDTPYVPNGQHDTPYVPNGQHDTPYVPNGQHDTPYAPNELCSSTVSVGGTFCLQRVTTC
>BGLB002028-PA hypothetical protein|LG2_random_Scaffold571:41469-45384:(-)|gene:BGLB002028MENCMTISSSLRPLETSRYWNCAVHPFESILKLISVDVSVHPPVFSTLSGHGGVNQLGGVFVNGRPLPDIVRSKIVELAHAGIRPCDISRQLRVSHGCVSKILGRDKSADSKQ
>BGLB002094-PA hypothetical protein|LG2_random_Scaffold91:349048-355891:(+)|gene:BGLB002094MTMSLNLKLFIIIIDLLIIIVSLKSTCANGNSAWPNHASDSDHGNYYEKRYEPNWKSIDSRPIPQWYDDAKIGIFLHWGVFSVPSYAGAWFWYWWQGPEPRPEIIEFMKKNYPPGFKYADFAPMFTAEFYNPDVWADIFKSSGAKYIVLTTKHHEGFCNWPTNHSFNWNAMDVGPKRDLVGDLAVAVRKRGLRFGAYHSLFEWFHPLYLQDKANNFTTQNFVRTKTLPELYELVNTYKPDIIWSDGPDGPDTYWNATQFIAWLYNESPVKDEVVTNDRWGNNGIMCHHGGYYTCDDHYNPKSLQKHKF…
>BGLB002098-PA hypothetical protein|LG2_random_Scaffold91:476784-477089:(+)|gene:BGLB002098MSFFIDAGLLMSFFIDSGLLMSFFIDSGLLMSFSIDSGLLMSFSIDSGLLMSFSIDSGLLMSFSIDSGLLMNFSIDSGLLMSFSIDSGLLISFSIDSEFLH
>BGLB002115-PA hypothetical protein|LG31i_random_Scaffold8217:664-8892:(+)|gene:BGLB002115MYSILFFLCFVAAPDDEAKDDDFRSPLYKNIEIRGVQTRMKWCTTCQFYRPPRSSHCSSCDNCIDVTGKFKGGPNPFTRGCIKNCCYVFYGPRWPKLVGYIPKTRTLKLETSKITYVAAENDVSINTGNNSNGIRSITKNHNLRPRSIHEHDEYLDKSSQSFDCEPSPPSARKQGGSYTNLFDTGTNQQHPVPLGATLHANSNHVKRPGSPPTLHQATSRNTFERPAGKSGSYTIQNGGSLGGHKAPLVKSEDDGTAYNSVESHIINSPNMKRSTTSSGPNAHSSLEKNLPPKGPPRVGSPHHPASPPT…
>BGLB002117-PA hypothetical protein|LG33_random_Scaffold118:40446-46076:(+)|gene:BGLB002117MWKQSGKKVLKDEFSICQLLLAVVCLSLNQVHGQSADVIFVVDTSSSNDASDIAFNRTSTLIQHIANVFEIGQEPGQTRIGALTFSGEDVGVGFRLNSCNSMEDLQFMVSTIRQPIAPRRKIHALVKVLDNMFEIRNGGRDGVARVAVVIAYEGGSGNFSSVVKTALKSLEKDVVVIVVNVGEAEESTELQEAASSSELYFQLNVSDIETLTMAKTKMIRNIIEVCSRHYVDVTVAYDNNPLSEQDSLDRLQQLETITNKLQASDCHARLRVISGLGPESSSAQNLKGQGNRRPSVRAAIKKWRKKAS…
>BGLB002118-PA hypothetical protein|LG33_random_Scaffold118:92746-96791:(+)|gene:BGLB002118MKYISLIQIALLVLAAHLAASNPLIKPCGKPADVVFVIDTSTSIREDDFKLLLLPFIQNVVSHFDIGMGQNQTRVGAVTYSTSVRLEFDLKTHDSPDKLRSAIADIMYRNGDTYTDRALKYVSDNMFNSENGGREGVTHVIIVLTDGRSTSHHRTLKEAAVAREKGAAIFAIGVGDADDKELAQIASEPASQFKFKVNDFAALDSIKVELALKTCEVFLPTVATTPTTATTTQATPKEGDIFFILDSSSSIWEQDFSRRMVGFVRDVVSNFDISPQLTRVGVMTFSDSPKLIINLDSYDNKRELLNAI…
>BGLB002130-PA hypothetical protein|LG33_random_Scaffold1716:16914-18216:(-)|gene:BGLB002130MMFTFIFFLGLKVIGGKVSETGKLGAFITKVKKGSIADTVGHLRPGDEVVEWNGRSLQGATFEEVYDIILESKQEPQVELIVHRNVKYVCSCYK
>BGLB002137-PA hypothetical protein|LG33_random_Scaffold266:185639-187317:(+)|gene:BGLB002137MHVKKSLQQVAKSVLKLCIARCSGISTDLLPRRTVLISQSKSIYENLALEEWLYENANLAETEYLLMWRNHPAVVFGRHQNPWLEANIPFTRDREIDTARRASGGGTVYHDEGNLNLSFLMSRPRYNRRANLDLIVEALVRKWDIDLAVNQRNDIMLERFYK
>BGLB002156-PA hypothetical protein|LG33i_random_Scaffold1262:103720-110568:(-)|gene:BGLB002156KYIFRLLLASSLLLQPIPALEVIWAVNCGGDEHTDVHGIHYQSDPLEIGHKSDFGKSLMIQRVVPQDRILYQTERYHVNTFGYDIPVYRDGDYVIVLKFSEVWFAATNQKVFDVVLNGEHTVVSELDIFARVGRGAAHDEIIPFSIRAGKLRVNGETSQVDGNKISIEFIKGDLDNPKVNAIYVIKGTVDDVPKLPPMPGVDVPEEEEEEDEESQTIKPQKSRKPSGPKIKDPYAADDTSAMLLPVFVAIGAFIPLLYC
>BGLB002168-PA hypothetical protein|LG34i_random_Scaffold5:175139-201148:(-)|gene:BGLB002168MDYSIPALGSVLYLSALGLCGGPDVPHVALECRTDLAEGNDATANMTFKISPVAGLVVCWETTLVKDALYVELPAGILPEGSKESLVTLLEYAEEKLNCKHILPPSHPLVICPAQDLLFMAYTIEKDSDSESESSSDEEEARGERRTKRLSSKMTRSSNKGRIEPEPERGRRDWLQANYTPRACQSKLLPHEPLSWDRSLTGTSKGEALGEYR
>BGLB002272-PA hypothetical protein|LG3_random_Scaffold450:268734-273955:(-)|gene:BGLB002272MKCCSTYALVCKSVPQCPLHAVGCILNCGEPVSSWSCLEGFDFNATTQSCEDVNECAQNISRCHQSCSNTVGSYTCGCFTGYTSASDNTRHSPKFLLLFSRPFRSGGIAYLLLTFMSTRATFIHVKTSFIVQPQIVAIMTFALKASRRVFTNLQARGIVS
>BGLB002285-PA hypothetical protein|LG3_random_Scaffold616:37353-37703:(-)|gene:BGLB002285MVLTRALTIAMATWFVSIASAISGDQKCQEVTIPMCKSIGYNLTYMPNQFNHDTQEEAGLEVHQFWPLVEIQCSPDLRFFLCSMYAPICMENYKKHLPACRSVCERARDGCAPLMR
>BGLB002299-PA hypothetical protein|LG3_random_Scaffold99:496276-499916:(-)|gene:BGLB002299MAVFHFLCCLLAFVVAVNGLDNGLARTPPMGWLSWQRFRCNINCDQDPLNCISERLYKDMADRLAADGYKEAGYVYVNIDDCWAAKQRDPVTMKLVPDPKRFPSGIKALADYVHSKGLKLGIYGDMGTFTCGGYPGSKFTMATDAQTFAEWGIDSFKMDGCYSTTDDFSTAYPIMEFYLNQTGRPILFSCSWPAYEMSFNPNYPKIAKYCNIWRNFDDIDDSWDSVKSIIKYYGDNAYNFSSVAGPGNFNDPDMIIIGNKGLSPSQEEVQMAMWAIMAAPLFLSNDLRNISERSRNLILNKGAIAINQ…
>BGLB002300-PA hypothetical protein|LG3_random_Scaffold99:508668-517327:(-)|gene:BGLB002300MGLIHLIVCTLAITLHVSTLDNGLARTPPMGWLSWQRFRCNTDCDNDPLNCIREAGYEYVNIDDCWAALQRDPVTLRLVADPKRFPSGIKALADYGLKLGIYGDMGVYTCGGYPGSKFTLKTDADTFAEWGVDSLKLDAYPIMEFYLNRTGRPILYSCSWPAYQSTPDYPRIAEFCNIWRNYDDIDDSWDSVKSIIQFYGDDKGNFSSVAGPGNFNDPDMIIIGDKGLSESQEEAQMAMWAMMAAPLFLSNDLRNVSDRARNLIQNKGAIEINQDPLGIQGKRVQ
>BGLB002305-PA hypothetical protein|LG3i_random_Scaffold24:111364-117099:(+)|gene:BGLB002305MIGMQYLIPLFGVLSSLDRCFSQSSVSAPAYDVIVVGGGHAGTEAACAAARMGAKTLLVTHKLETIGEMSCNPSFGGIGKGHLMKEIDALGGVCGRICDISGVQYKMLNKKKGPAVWGPRAQIDRKLYKHNIQAEVFSTPNLTVKAAAVEDLITCGVPSIFDHGTLLGCRGVVIGTGEAITSKTVILTNGTFLRGSINIGLTCRPAGRIGDEPAIGLAQTIEKAGFTMGRLKTGTPPRIDKRTIDFSKTEMKKGDNVPVPFSFMNHSVWIKPEDQVPCHMTYTTEAVAEIVRSSLHLNRHVQEEING…
>BGLB002308-PA hypothetical protein|LG3i_random_Scaffold24:295187-296753:(+)|gene:BGLB002308MAKHCWYLVELTVRLHLVELLHLVDLTVSLNLVELTVSLHLVDLTVSLHLVELLHLVGLTVSLHLVDLTVSLHLVELLHLVGLTVSLHLVYLTVRLHLADLTVSLHLVDFTVRLHLVEFLHLVDLTVRLHLVGLTVRLHLVEFLHLVDLTVRLHLVGLTVRLHLVEFLHLVDLTVRLHLVGLTVRLHLVEFLHLVDLTVRLHLVGLTVRLHLVEFLHLVDLTVRLHLVGLTVRLHLVEFLHLVDLTVRLHLVXXYLMDPN
>BGLB002317-PA hypothetical protein|LG3i_random_Scaffold24:600882-607385:(-)|gene:BGLB002317MQLQLVLCFKALWMFTMSEFQRPPICDLEEESGPCRALHSRYYYDSKGGACYNFKYGGCQGNANNFQTKEECEAKCMGMASANFTSKDVQSKSPTEASHCYLSSETGLCKASIEMYHYDPSTQKCFTFYYSGCGGNDNRFESEELCLANCTKPARPPLGPLGPVVDICQETMEVGPCRAMIPRYYFDTATRSCQLFHYGGCKGNNNKFETKEQCEAKCLPADRKDGGQRDIKWTQGVKDGKCLLEMDSGPCKALLSRYYYDQSTNTCQNFKYGGCSGNDNNFQSKSDCEEACLTKTVRTFTDSDNAA…
>BGLB002322-PA hypothetical protein|LG3i_random_Scaffold24:866445-866825:(+)|gene:BGLB002322MVMYPNDDVSLNDDVSLNGDVSLNGDVSLNGDVSLNGDVSLNDDVSLNGDVSGDFSLNGDVSLNGDVSLNGDVSLNGDVSGDVSGDVSLNGDVSLNGDVCLNGDVSLNGDVSLNGDVSLNGGLFNW
>BGLB002325-PA hypothetical protein|LG3i_random_Scaffold24:952336-966969:(+)|gene:BGLB002325MNMVRTISVHGYEALTKALSGIQGSVYILFSGSQDEYGVSWCPDCVKAEPVINKNLEKAPSDATFIHCHVGDRNYWKKQDNEFRKDPKAINQTFSHQC
>BGLB002327-PA hypothetical protein|LG3i_random_Scaffold24:1008517-1012940:(+)|gene:BGLB002327VCLCVFNLFLFFPHCKQQYNIGQLWSVAQASKNETGGGEGVEVRVNEPFDETTHPPNPKLFANGREYTTGQYTHKIYHLSQTVVTNPDYMKENFYIIIESFHAPDNGNTPNIHGLTGRDLSARQVVKLDVANDKVSSKDYKPEWDPCLVGSPKAGRSPLPHDKNGNWMQEQRLFLNFNRQVVCWTDQYHGMTMADIRRLEEQVKEELERQRKEGPLRGMTASEDEK
>BGLB002337-PA hypothetical protein|LG3i_random_Scaffold478:214050-216192:(-)|gene:BGLB002337MLAPYHTFYPSLEEHMLKAGIGIVPNKWDQPLCIGPDHREDQPVWQILPESEFYPFSVPFEMQGSTKSIPCSLPAHYQKELNKRQKQIDTWQHMVKDAGLSREQRKEFQTLVESRFHIWLSETGHKRELDSLVVPLQAVSEKK
>BGLB002370-PA hypothetical protein|LG45i_random_Scaffold44:688707-694502:(-)|gene:BGLB002370MFIILGSLLLIKEVIYVTQLCVINVSACPNFKEDNYIAAMVLSGVGDALGYNNGRWEFCHSGPEIYKELQQLGGLEKIKVKLPHWIVSDDTVMHLATGEALIKCSKSEEREQIFVALAIEYKKCMKDMANRAPGITCMSSVSELRPNVKYGYRIPFSPRGGGCGAAMRAMCIGLRYPRPEQLEDLIAISVESGRMTHHHPTGYLGSLAAALFTAFAVQGRPSKSWGKGLMETIPLALKYIESTSYCVEESKNGQTDPIFPEPYGFEERDKFVKQVSFSGFGGASGHDAPMI
>BGLB002371-PA hypothetical protein|LG45i_random_Scaffold44:765533-770501:(+)|gene:BGLB002371MFNKVALRIRPMAQDEILQGANPAAYKVENNMVVLLDPADDSDDILRANRSREKQYVFDSIFDGTCSQKDVYEETTKFLIPNVTSGYNATVFAYGPTGAGKTYTMLGKDGEPGIMVQALNDLFLEMRQSTDKTYKVTMSYLEIYNEMIRDLLNPDSGFLELREDAKGSVQVAGISEVTARSTEEVMNMLVKGNLERTQEPTAANATSSRSHAILQVTVRQRNKTRNIMQEVRTGRLYLVDLAGSERAANTHNRGKRMVEGAHINRSLLALGNCINALSDKNGPKYINYRDSKLTRLLKDALGGNCR…
>BGLB002378-PA hypothetical protein|LG45i_random_Scaffold535:133950-134210:(+)|gene:BGLB002378MFIPLAQHLFIPLAQHLFISLAQHLFISLAQHLFISSSQHLPISSSQHLLISSSQHLNICLSLHLNICLSLHLNICLSLHLNIRSL
>BGLB002436-PA hypothetical protein|LG4_random_Scaffold124:43504-45465:(+)|gene:BGLB002436MFLHRENMREVGLCTPSCPIGFYGVRHQYFNKCYRCHIEHCYSCFSRQYCTLCEEPYLVNEGRCIEHCPPGQFYANFTRECKDRDKTVCKIWPPPKKTLTVTLDSHPSMVSQIDCLPGAWSPWSECSRLSQNCHNRRGRQIRTRPVLQDASPNGNPCPDMIETQPCRLPLRHCD
>BGLB002439-PA hypothetical protein|LG4_random_Scaffold124:98590-100681:(+)|gene:BGLB002439IIILIIYFFLTDGWQDRWVESKHKSDLGKFKRSAGKFYGDVEKDAGLQTSEDARFYGISARFDKFSNEGKTLVIQFTVKHEQNIDCGGGYVKLFPSSLDQKDMHGETPYNIMFGPDICGPGTKKVHVIFNYKGKNLLVKKDIRCKDDVFTHLYTLIVKPDNTYEVKIDNEKVESGELEADWDFLPPKKIPDPDAKKPEDWDDNEKIDDPNDTKPEDWDKPEHIPDPEAKKPEDWDDDMDGEWEPAMIDNPEYKGEWKPKQIDNPAYKGKWVHPEIDNPEYKEDPNLYSYEDFGAIGLDLWQVKSGTIF…
>BGLB002454-PA hypothetical protein|LG4_random_Scaffold16:24874-27927:(-)|gene:BGLB002454MWTLLFVTLKSLKLICRAHQLVNEGYKVMFDEKLVTVWSAPNYCYRCGNIAAVLSFSDPDHREAKLF
>BGLB002477-PA hypothetical protein|LG4_random_Scaffold16:973922-982074:(-)|gene:BGLB002477MKLILFTLCFHLGNALLSFGTSAGDNVMNFNTPALLNLSPGFPYYGNTYNSLTIQKDGFVVFDETNVKSYSDFLNINDVKLASIGIWIAHIGTVNGNIFYRVDKTPENVTLLTTTTTSTTPTTAPTTTTTPTTTTTLTTTTTSTTTTTPTTTTTSTTTTTPSTTTTSTTTTTPSTTTTSTTTTTPSTTTTSTTTTNPTTRPTTTSTTITTPSTTTTSTTTTYPTTRPTTKSTTITNPTTTSTPTPSTTESKKVGMSSTKKETCLRLEDPSSGRIPSYTDYDLALLEFKQLQEALVGILSASEVILLIYP
>BGLB002532-PA hypothetical protein|LG4_random_Scaffold26:119606-120088:(-)|gene:BGLB002532MWFVVTSHTLLEVVVVTSHKGLKVVVVTSHLGLEVVITSHLGLEVVVVTSHTGLEVVVVTSHAGLEVVVVTSHTGLQVVITSHLGLEVVVVTSHLGLEVVVVTRAHRVRSDGSHKSYRVRSGGSHKSYKFTSGGSHKFFKVKISCSHKSYTIRSGGRHKS
>BGLB002549-PA hypothetical protein|LG4_random_Scaffold26:756414-757582:(+)|gene:BGLB002549MKLAVAVLCLFALAEEEELDKRIVNGEKAALYAHPHQASLQLYQAPYGWYHICGAVLIGPNKLVTAAHCVEGQNYRNLRVEVGALNLFEPPNAYEQTVAVAAFNIHPQYNGNGNGIPNDIATIYLVSPVTYNKNVQVTELSSSLN
>BGLB002552-PA hypothetical protein|LG4_random_Scaffold2685:37844-41327:(-)|gene:BGLB002552MCVYIVFGKSSSISRRFTLNSSECSTGTEFSTHALQGTHALQGTHTLQGTHALQGTHALQGTHALQGTHTLQGTHALQGTHALQGTHALQGTHTLQGTHALQGTHALQGTHALQGTHTLQGTHALQGTHALQGTHALQGTHTLQGTHALQGTHALQGTHALQGTHTLRGTHALQGTHALQGTHALQDVTYVTREHTSNGNIRHTGTYIFMEVNALEQVCE
>BGLB002599-PA hypothetical protein|LG4_random_Scaffold36:388874-392312:(-)|gene:BGLB002599MRRHWCVQVCVYLAAAVNLVISHTCLSAGLEAVHNFERERKREREKERERQRETERKRDRERETARERQRERERDRETEKERQIKRETERKKRDRDRER
>BGLB002623-PA hypothetical protein|LG4_random_Scaffold430:9016-22764:(+)|gene:BGLB002623MVMIFLFFFHEMVCIAYRAVRVREKLSKSYGLCLYKAYSVFTCSSATFWAGHSRYRSQGPCVMLAPGLVFLPDSVHSAPTDFTLPPLTHAHVLGRSWGVSLNDLVLDLQRVRLRSQLPDNVTQQGREWRFLLPTVSHANKVIRPTVSHANKAIRPTVSHANKVIRPIVSHANKVIRPTVSHANKVIRPTVSHANKVIRPIVSHANKGIRPTVSYKCESIKDLAHCWLFFFRVYKMPLRPRSTYSTTIDADEAVMSLLSNCEIIELGIACDTCNKGPPQWIPSNKGPPQWMPSNKGPPQWMPIVDQDSLMK…
>BGLB002626-PA hypothetical protein|LG4_random_Scaffold430:60921-61904:(+)|gene:BGLB002626MIRPIIIKLSGLCVLSTVLMVLTLSKSRQVMTETESRGSYSKYKTLEINSLPENEIPSKRKFLKVTGLKVHKSIPDSIIIGVSKCGTRAMLEYLRLHPDVAALNAEIGYYYNDSMWSRGQDWYISQMPDSEPGQITVVKSPDCFQHQDCADRIYADNKKTKLLVLLRDPVERLVSQYMQLRDKHDSFPTFEKWIMDDSSDQVNIRVSSVTVSAYAVHLVRWLNIFPRKQLHITKSESLRADPLTEMRSVEKFLNITPFYSDEDFYYNASRGFYCVRNRLTWKTKCLGKSKGREHIPVKETILNKLYAFY…
>BGLB002631-PA hypothetical protein|LG4_random_Scaffold430:144687-146060:(-)|gene:BGLB002631MPYWQVLLFYLKFLLCFSQPSYKCKASLSDKCKASLSYKCKASLSYECKASLSYQCKASLSYQCKASLSYECKASLSYECKASLSYQCKASLSYQCKASLSYQCKASLSYECKASLSYQCKASLSYRLITINDF
>BGLB002642-PA hypothetical protein|LG4_random_Scaffold46:306898-308632:(-)|gene:BGLB002642MITLGDHAMMDQSSGITQNGGTTSPSHSDDGVSKTNLIVNYLPQTMSQDEIRSLFSSIGELESCKLIRDKPTELSDKTGTDDTRTQSSF
>BGLB002672-PA hypothetical protein|LG4_random_Scaffold52:357548-357817:(+)|gene:BGLB002672MTHITLCYPIDVTHITLCYPIDVTHITLCYPIDVTHITLSYPIDVTHITLCYPINVTHITLCYPIDVTHITLCYPIDVIRITLCFPIDV
>BGLB002707-PA hypothetical protein|LG4_random_Scaffold641:173198-175456:(-)|gene:BGLB002707MERVNYYKNLVKSETQRLNELGDKWTAYLHHSTDVGEDGQIRSTVGKSQLLIDQRFKQFTGLINDCEFNLGEKETTPTDLQGFWEMIYCQVEDVDKLFSNLTELEQNNWQIKQPTPKNIPKKKVVSRAAKPKVKSNFAAFRQEMMKRKAKETVLDTSIDLATVDSEKNKVFDAGFFKVSSPIRSYSGLGSKKITPVIADTNENSTQQTDISEVESQTSRREMKSSVTTPMSLNNKENKVLATPVNRLVSAKKKSYVPAVPSPLLNDITGCETAE
>BGLB002734-PA hypothetical protein|LG4_random_Scaffold70:306053-306298:(-)|gene:BGLB002734MDQFSQYGAEWHREHVDGISDDDSHIQMLRQNCLGSRDSTRSRIRRPMNAFMVWAKVERKRLAGENPDIHNAELSKILGES
>BGLB002840-PA hypothetical protein|LG4i_random_Scaffold314:127165-134391:(+)|gene:BGLB002840FLFIFLLRLVDGNIWSSFQVDAHNIVPCWVASPKLEYGARTIRSKIHKQLDEFLTEFPPLVKHPHSPEKMPEETDWEKADSYLEVNRKVAEVSWAKPGAESGLRMLESFCEKRLKYFSSDRNDPNKQALSNLSPWFHFGTNDWAKKSLDLHRKDKRPYLYSRDQLEQSKTHDDLWNAAQTQLVNEGKMHGFLRMYWAKKILEWTKSPENALADAIYLNDKYNLDGRDPNGYVGCMWSICGIHDQGWAERAVFGKIRYMNYQGCKRKFDVPAFVRKYKRT
>BGLB002850-PA hypothetical protein|LG50i_random_Scaffold525:217779-219051:(+)|gene:BGLB002850MCSGVVALVKDDPVVALVIVGDSVVAIEVVGGIDVALVEEGDLVLVAGGVDVALVEEADVDVSLVEEGGVDVALVEEGDLVLVAGGVDVALVEEADVDVSLVEEADVDVSLVEEADVDVALVEEADVDVALVEEGDVYVALVEEGDVDVALVEEGDVVVALVEEGDVDVALVEEGGVDVALVDEGDVDVALVEESDVDVALVEEGGIDVALVEEGDVDVALVEESDVDVALVEEGGVDVALVEEVDVALVEEVEESDVDVALVEEADVDVSLVEGDAGVALVEEADVDVSLVEGDAGVALVVTGG…
>BGLB002884-PA hypothetical protein|LG53i_random_Scaffold203:197171-223016:(-)|gene:BGLB002884MMNSLILTLNVFLVLILCLRLRGVSEGIEIGVGRFRVDIGHLDERRYELTVAKKLQDAVAVGFWVRRARPVSVKVVKDGVDLLPVVPEYVLDVRANYLRLPELGNPLANVVLIQVGVGFVLGHAEHHRYGGELGVRLPQELVHLVRQDRPRVDRRGEAGVVFGRVRGRVDQSDCDEKIKANRPTIMRFSVSPRIARTLEIKLIETNINAPPKLVQSLPFVCNSLTVHKRRKKQQVDDSRPCTVSEQGHSLGVTVEARHPQYHRFELEKRKKTQRERERDGEEEFGRERKIDSVKERRRKRERKRD…
>BGLB002906-PA hypothetical protein|LG58i_random_Scaffold693:130621-134408:(+)|gene:BGLB002906MCNGAFLLMGFVDAVECQGFLDAVECQEFVGAVECQEFVDAVECQGFVGAVECQEFVDAVECQGFVGAVECQGFVGAVECQGFVGAVKYQGFVEAVRSREKADHQCTAGAYTSGPHPRTSCARVGYVSCTDFYRPDCESSCEGGRAFSGAPRLRRVPQDSTALGLRHKGDHPGLNQTLRDMRVIRFSEKALRRAKQQQQKNQRLIMWIMRTDEMINGRERERGGERGGRERRREERERERGIEG
>BGLB002939-PA hypothetical protein|LG5_random_Scaffold299:362459-362842:(-)|gene:BGLB002939MAEEHESYCIAEEHESHGISEEHESFCISEEHESYCISEEHESYCIAEEHESYCISEEHEFYCISEEHESFCMSEEHESFCMSEEHESFCIAEEHESFCIAEELESYCMSEEHESFCIAEEHESYSI
>BGLB002949-PA hypothetical protein|LG5_random_Scaffold546:8256-24653:(+)|gene:BGLB002949MSNPPVDGPCQQHVQDPHTRVTPGQDLACPPAPSGAPSAPFEVFPALFAQSPVSRLRRKSYTSQRPRFTQSQSQPTEFEYDCSGLPENFLYWWACGSYGICRSGHYAQIDCVNGTTYDRRAGDCVPSSQAVTFPCNSVPEDCVVYNGPGHRYPDQDPDPVENLPPCSFYYTCSYGRYLGHQRCSEGTVYDEPQQRCLPASEVAPPCGNSMHLKLDNPRPTSGVFSKRTCRLVDMEMIGKDSKKKVVQPQTDPQGNPDLAKWPFTNNNRGRNPRQTLREGGAGASNRNQRLFYRSADRATHFNPQDFNPAV…
>BGLB003036-PA hypothetical protein|LG68i_random_Scaffold2688:26125-28806:(+)|gene:BGLB003036MIYLCMFGSGVGIVFTIEMGDNCGTGTGGAPGTFKPKTEGGGGGGGGAPGVNPPSSGGGGGGPGVYPPSSGGGGGGPGVYPPSSGGGGGGQGGGGTKGGGIGGDGGGGGAHGCGGATSEGADASGLIPLSMADFLCNLEDDTAEDDVDKLSCNVTKIIAIKCDG
>BGLB003048-PA hypothetical protein|LG69i_random_Scaffold860:73291-90127:(+)|gene:BGLB003048MLTRLTPPYMLVLLSVLGLQRFMGSGAMWSTVQPSDKSGCEKNWWTNLLYINNLVNTDAPVTSATVVCVCVREREEKERERERERKESINRHERVRDGVSSPLSQPDCGKSEVEDMRQHHPRHAETSNTVDSRHTVPDVLYSSSLLLRLSPFMGAWSRDVTSSSMVLSTSGIERLKRKKTRDSRENKTQDSRENKTGDSRESKTKDSRESKTKDSRESKTKDSREIKTGDSKKRKTRDSRESKTGDSRESKIGESRENKTGDSRESKTGDSRESKTGDSRKSKTGDSRESKTRDSRESKTRDSRESK…
>BGLB003062-PA hypothetical protein|LG6_random_Scaffold151:26551-26772:(+)|gene:BGLB003062MCLGWVGLLEHSMYSEVGLLEHCMYSEVGLQEHMYSEVGLQEHMYSEVGLLEHCMYSDVGLLEYSMYSEVGLL
>BGLB003084-PA hypothetical protein|LG6_random_Scaffold330:189755-219019:(-)|gene:BGLB003084MYPAVWRCATLFSAVFWANCAPHAATTVVSARGGEEHHNRGNDQQVASRARACHTISTLTMTVAAHQILSMGVMSLVLAVLFGSDWCHILACQQLGFPLSEEHSCQQKCLDPAATYVTRNPLGVSSGEEKLGRFLDLAEQTLGDVDCVRSCRAEFGLNLVRLLRGEITCLNFLFQRIQVLCHVQYTRAAKFTCSKLGREEGTSDQAISMICRMDIGMSEFGLKLMVRTPKKGVRIYIRKRERERERGRERRERGEREREEEREREREREREREREREREREREREEREREREXXQLDLFTLFIYLKR…
>BGLB003086-PA hypothetical protein|LG6_random_Scaffold3901:11-4893:(-)|gene:BGLB003086MSKMLQYAMSNNLDIADCSNLDIADCSNLDIADCSNLDIAVCNNLDIAVCNNLDIEDCSNLDIADCSNLDRSDYSNLDIADCSN
>BGLB003089-PA hypothetical protein|LG6_random_Scaffold394:82558-85119:(-)|gene:BGLB003089MVLLLITLSYFYLELKDSLNAFESNAIKERDFSQLLVSKTKSHQFIQSSNVDIFIDIFTDGSQYGTKESGKILLSISESQFESGQLAIETAKQPFISETPMMVESDVFKINQLEGASTTSIVASVLLDQVMSTSQISLEHLIEPTISLPTEHSGISSTNNEFIIKKHITQNSFKKDLSPINLKYSEIEKTETIIYQPDVVVINTNFSTQLQFVSQTSKVQVSLRQIDSHVMHVTDNFATSESNTNAEPLQLAVSSLMTSEQKELHCLSQKCEALNGAVLKDVETLHHVEEENAHFTLYNPLQDIEVKGN…
>BGLB003130-PA hypothetical protein|LG6_random_Scaffold882:55563-60936:(+)|gene:BGLB003130MRSEILYCTTLFLLLACHLQGSFGAENISATPANQSIDITTILVHSHPKKFTFKLDDKENGEINFHSHEFPKEEDRSDVKVKTELKLLQNADNQSFLNYSTTINSLEASSNHTSSSSPYLDHASKPTIDSRLLVNDTKVKKGFKKDKTDAFLFDDLKLTNTRKYEHMQMCNSSFPGQTERLDIEFASSIVDNEYIVTFNGYYKTQARKRFITAAMQEAGITSWKILPRINPANTYPSDFDVIQFHGQSDQAVEAALKDHPLIKRVTPHKKVTRSLKFTKVNDNDEPEADDSGAPHHINTFNSRNAGRKS…
>BGLB003152-PA hypothetical protein|LG71i_random_Scaffold224:66837-67346:(-)|gene:BGLB003152MPFVFVFHLVSALNTLEDHQETHQPQKRSPASSPALYSEDLEADSGLEEPMDDMDKKNTLFRFGKRQGAWFRYGKRAGTLLRFGKRGTLLRFGKRGGSLLRFGRGGNSDADFSEDDKRTLFRFGKRSDLEEIVRDALAREELSNSPWYMENEPVKRGVNGFHWGQESEN
>BGLB003189-PA hypothetical protein|LG74i_random_Scaffold429:71337-78321:(-)|gene:BGLB003189MSFHHSKHLFPLLIFSVEIGESVRGEDVFIVQSGCKEVNDMLMELLIMINACKIASASRVTAVIPCFPYARQDKKDKSRAPISAKLVANMLSTSGADHIITMDLHASQIQVPCNLFFFQRVTAIADRLNVDFALIHKERKKANEVAAMVLVGDVKDKIAILVDDMADTCGTICHAAEKLLEAGALKVYAICTHGIFSGPAISRINNSSFEAVVVTNTIPQDQRMKDAPKIQVGTFVFFSTKIQF
>BGLB003196-PA hypothetical protein|LG75i_random_Scaffold257:107763-140891:(-)|gene:BGLB003196MISFILLQVIYVCLLVGNEFNPATSLNEYMRMTGVSVGTKGCCYEGGCGVCLVTVKLLEPISGQTVEYAINSCCLQLYTCDGLEITTIEGLGDPRVGLHPIQDKMVQHDGAQCGFCTPGQIMNMYGLLKRFPQPTVQQIENEFDATLCRCTGYRAILDAMKSFAVDAPHGKLCKKSGKACVGHCKTKDGQKCENQIQRPIHIIGDVAQWFKPTNLQDLVQLLAQHKTENYRLVFGNTAFGVYQEFGPWNFSVLIDIRGVKELYTIQRGTSLVLGANLSLSNLQELFAQSESDATLPYAATFAKHL…
>BGLB003224-PA hypothetical protein|LG78i_random_Scaffold11:746289-765958:(-)|gene:BGLB003224MTLGMIWTIILRFAIQDITVEELTAKEGLLLWCQRKTAPYKNVNVQNFHLSWKDGLAFCALIHRHRPDLLDYYKLSRENPLENLNTAFDIAEKHLDIPRMLDPEDMVNSAKPDERSVMAYVSSYYHAFSGAQQAETAANRICKVLKVNQENERLMEEYERLASDLLEWIRRTRPWLENRTTDNTLPGTQRRLEEFRDYRRKQKPPKLEDKARLENSFNTLQTRLRLSNRPAYLPTEGKMDIANAWKGLETAEKVLERLDHLAQKFRHKCEIHEEWAAGKEDMLKSGDFKKCRLNELKAMKKKHEAF…
>BGLB003230-PA hypothetical protein|LG78i_random_Scaffold11:1068495-1073673:(+)|gene:BGLB003230MDCKGFIAFTLLVITANVVADNPCQPNQLHIAYGGSNKQLIGYDFSERYLIIIKQNFCVDDLSKMIISWSTVNDTDSIVKYGLTVDSLTLIQKGNESMFVDGGNEKRTQYIHCVDLVDLKPNTTYFYMAGGPSGWSATYHFKTMPEGEDWSPSLAVFGDLGSENAQSLPRLKSDSAMGMYDAILHVGDFAYDLASNNGRTGDEFMEQIEPIASSIPYMTCVGNHENAYNFSNYRYIFNMPTDNKKMYYSFNMGPVHFISISTEFFYFPYYGVQQLYDQYDWVKQDLIEANKPENRLKRPWIITF…
>BGLB003231-PA hypothetical protein|LG78i_random_Scaffold11:1077147-1088097:(-)|gene:BGLB003231MVTSDLLVIGLVLLSLSSIDSYPDILLVRPEQIHISYGAKPNQMMIVWSQLNQTQINGVRYGLNGQLDQQKLGNSTKFVDGGTEHRFQFISKVLLDDLIPGKVYTYIVGNEYEFSDKFTFQAMQEGQDWSPQFAIYGDMGNVNARSLGRLQLEVDSGMYDAILHVGDFAYDFDDLQGQVGDEFMRQIQPLAARVPYMTCPGNHEQAYNFSHYRNRFAMPGDDGRTYYSFNIGPVHFVSVSTELIFFWHYGAMQVYWQYEWLKKDLETRKGIPVLHLFGLEDVLYDYGVDLAIWAHEHSYERLWP…
>BGLB003238-PA hypothetical protein|LG78i_random_Scaffold110:234309-249458:(-)|gene:BGLB003238MHTRVTVTLSHGPAKDTLLVVFNTCWSIEQNIVFDWAIHCQNIVFDWAIHCQNIVLDWAIHCQYIVFDWAIHCQYIVFDWAIHCQNIVLDWAYTSVRTEHCLRLGNPLDYSNNIDEYSNDNGDYSNNNGEYGNNNGEYGNNNGEYGNDYDRDGLNMLEARDSDTMAQRERVRRARLGFEPWVLQFQSRAVPFNYVQERKKKMCSCIKMCPCIKMCPRIT
>BGLB003244-PA hypothetical protein|LG78i_random_Scaffold1267:11837-13215:(-)|gene:BGLB003244MEDLESHVQNLTVTQYTMQFEIALDVADKEMIIFDFFLEKPEAVEPAEGQLLCKVCGDIANGVHFGVTTCEGCKKFFRRGLKENKSYTCKANMHCSINPRMRNNCRYCRYQKCLYEGMSREGKNKISSNRRL
>BGLB003247-PA hypothetical protein|LG78i_random_Scaffold144:48776-56389:(+)|gene:BGLB003247MASTGAFPTPLVMRLLAASVSVSYKAGNIIRDILKTGELGIIEKGRNDLQTEADRAAQRCIVATLHKHFPKVAIFGEESLDPAIRIPEDYIVKDFDPEVLSHPCPTGYKDVTDDQLLFNKTTFNFILGLLDHVTVLIGVAVNGEAKGGVIYQPYYNYQEGPDATLGRCIWGLVGLGAFGFQPQNPPVGKNLITTTRSHSDRMVTEAVNSCEPTDIIRVGGAGHKVVLLLEGKVHAYVFASKGCKKWDTCAPEAVLHAIGGHLTDLLGKPILYYANVQRANSGGVLATLHNHQCDGMIDKKKQLVEQI…
>BGLB003302-PA hypothetical protein|LG78i_random_Scaffold396:41196-57797:(-)|gene:BGLB003302MRLWRSTFILGTILVSVSLAVDIPLASHWDGGLQGEACFDITEELHSWNVILTFDHAIQSLQVDSCWLEIKTMLENLKTWVADVVETKDDGKVFVLHNKEWNKDEHVGDRLCISFMGTVNGDINPKVTGTIQAAGDSSHPLVTVVLPPGNGPTGQLKVTNSWSGNFEGFIDIPITEDVFGWVMNISYDKPVSGMTNVTFKMFFFIRFTGSYSDSTPPSGQAKLFNLGKDTWTVSTASNADKSKYNYNDVLQKSILFYEAQRSGKLPANKRIPWRFDSALGDKGEAGEDLTGGWYDGKWEDLTGGWYD…
>BGLB003403-PA hypothetical protein|LG80i_random_Scaffold289:150423-151297:(+)|gene:BGLB003403SHCLNHTEVSHCLIHIEVPHCLIHIEVSHCLIHIEVSHCLNHTEVSHCLNHTEVHHCLNHTEVSHCLNHTEVSHCLNHTEVSHCLKYTEVSHCLKHTEVSHCLNHTEVSRLNHTEVSHCLNHTEVSHCLNHTEVSHCLNHTEVSHCLNYTEVLIHIEVSHCLNYIEVPHSLIHIEVSHCLNYTEVHHCLNHTEVSHCLNHTEVSHCLNHTEVHHCLNHTEVSHCLNHTEVSHCLNHTEVSHCLNHTEVSHYLNHT
>BGLB003442-PA hypothetical protein|LG80i_random_Scaffold35:930226-932081:(+)|gene:BGLB003442ILKLIFSIALYIAISKSFTFSFPGTVEFLVDKNKNFYFLEMNTRLQVEHPITEMITGVDIVHQMLRVAKNHKLLHEQKDIPVDGWAIECRVYAEDPYKSFGMPSIGRLSRYVEPTHLKNTRCDSGIMEGSDISIYYDPMICKLVTYGRDRTAAMDNMIQALDSYVIKGVTHNIPLLRDILTEERFVKGDISTNYLPEVFPDGFKGQSATKGMFILKCIFCCCVFYKFNNLR
>BGLB003443-PA hypothetical protein|LG8_random_Scaffold1046:10718-15665:(+)|gene:BGLB003443MILRFISLAFAVLISVIAVKGRAENEEENSTNSTEKYGAKKDGIQRRIYGGKTLEDPPETLIVTEEIWFDIQIQDYDGQGQDYRGRFTIGCFGKLTPVTCMNFISLAKGYKKGRLILSYRGTTVATVVRDFMIQLGDVQTKYGNTNHRCSLDLINIVSGESIFGVKFYDESFAISHNHAGWVGMANSGPDSNGSQFYIILRTARWLDGKHVIFGKVIQGMDVIETIGREETGPLNVPLRKIVIEKSGINRIKSPYVLTSEQFNTDGDIDTRTKQEL
>BGLB003464-PA hypothetical protein|LG8_random_Scaffold129:137218-163891:(-)|gene:BGLB003464MPAELTGDVETLAENEFFMKHVDDITMRLTVTQDTVLFYENIYIIEMETEKNICLDKLVGGPVWLRYLIVSELTRLLPKAIRLDRSKQVRALDKVSRDQSRKTMGHVEVLLVPVLVSQFSYHRASAPREVMNCLLGSSQCPGRPELSTENSFYFGRTLSWLCSNSISISLIVSGEKKKRQAGVCEFTGPIEILSIGYEKERERDWRGVKKKREKEEKRKEEKSVKERKKIGREKERERKGKRKRRKKRKRNIDKDRQTDRQKQGKRGKSKTGNNFALSRLSSVLEVLGELGSSGDPNTESLYSFRPV…
>BGLB003466-PA hypothetical protein|LG8_random_Scaffold129:181770-201860:(+)|gene:BGLB003466MPPEFTISALSTNVVSALSTIVVSALSTNVVSALSTNVVSALSTNVVSALSTNVVSALSTNSNVPLSTNVVPALSTNVVSALSTNVVSALSTNVVSALSTNVVSALSTNVVSALSTNVVSALSTNVVSALSANVVSALSTNVVSALSTNVVSALSTNKVPYLDSFLTKMAPCETSNSKLQRTAITIEFHNNIFFFLLCQITYLQTNANKKIYQDTGLIDSENRKKKCHEHVLGCHEHVLGCHEDVLGCHEDVLGCHEDVLGCHEDVLEFHEHVLGCHEDVLECHEDVLGCHEHVLGCHEHVLGCHER…
>BGLB003498-PA hypothetical protein|LG8_random_Scaffold175:284569-286040:(+)|gene:BGLB003498CFVFFKHILVVTAVRYSHGKQETDEEFDTRYLNYLNRPDLDGWMLRKAMNDLTGEDLVPEPKIIIAALKACRRLNDYSLAVRYLESIQWKCGNYKKKIWPWILQEIKPTLTELGILTPEEMGYDKPELALKSVFDM
>BGLB003523-PA hypothetical protein|LG8_random_Scaffold328:197508-201785:(+)|gene:BGLB003523MAKSTAILAVLLAGYFAQIYLPPPKPKIVGIDLGTTYSCIGMYHAVSGNVTVLVTQDGHKCIPSVVAIVDNEILVGYRAVAQAEHNPSNTLYDAKRFIGKTFTKDQLAEAQKQYPFKLKADPSGMVSFAVVVNGSERLITPEDVGAYIIKELKMAAEKNLSAPVKMVVMSAPAEFDDLQRNFTTKAGALAGNNRLGGQDFNQRLMDYLRSLIQSRFNQILDDKEDIQSLRLHVEEIKLNLTYHLQVVLSLPLHSLGGQLFTEVVTRELFEKLNFDLFLKVLEPIDKVLEATETRKDEVDEIVLVGGS…
>BGLB003530-PA hypothetical protein|LG8_random_Scaffold335:266232-270040:(+)|gene:BGLB003530TCLLLTLFVGRHICECQAAKHKLINNCIQCGRIVCEQEGAGPCVFCGSLVRFHFLKVCTPEDQELIDKGSKKGEKLRQRLLKGGSQSTSKQNNTNDSLLDKNQKGFEQALQHRNKLLEYDKYSVRRTQVIDDECDYYNTDSNKWLNEEERNKLRNREEMLREARHGSKKDRKITLDFAGRKIIDAEDDAAQRMYDIHDSVIQEVHYGTAANGKKSKVEDFDSGVAIAVSNLCNIPVFDESAVQWGPTKIPFTRMSNTQSSQRIQDRELQEMSDHGLCLSMHQPWASLLVAGIK
>BGLB003535-PA hypothetical protein|LG8_random_Scaffold413:1629-20891:(-)|gene:BGLB003535MIVILIAILYITLLPGNASQPPLAPGGMKEKKQQTNLYVYLREKTKERKREREREREKERERERERERTDIRYIITKERYEMSSLQRDKKGHHYREIRDVITMERYETPLKMAVEPSTDVDAKPIQCRHTGEYSRRGPVRRVKQSADRISLKTSIAKEFGLIVGRAAAVVR
>BGLB003643-PA hypothetical protein|LG9i_random_Scaffold681:166376-175991:(-)|gene:BGLB003643MFKFRSLSLVQFILLNLCFDLASSITVQRDGTVKFVFRPASSITVQRDGTVKFVFRPASSITVQRTDRQTDKQTDRQTDRQTDGRTDGRTDSNLSYNFNDLRENVLLSKHLYSIAFPRHNVSRVCKSLQRPSRPHGLWRSNPMLGVKLTAHAWGALPARQKLLINFLTTIFCHISLSFSFKIP
>BGLB003648-PA hypothetical protein|LG9i_random_Scaffold712:199651-201863:(+)|gene:BGLB003648MPDGIAQGGFLQVGLAQGGFLQVGLAQGGFLKVGLAQGGFFQIGLAQGGFFQVGLAQCGFFQVGLAQGGFFQVGLAQGGFFQVGLAQGGFFQVGLAQGGFFQVGLAQGGFFQVGLAQGGFLQVGLAQCGFFQVGLAQGGFFQVGLAQGGLF
>BGLB003653-PA hypothetical protein|LGUN_random_Scaffold1:142428-143636:(+)|gene:BGLB003653MDLAMFSQIAEITNSLYLSSAAAVRGEKIRSLGITHIINVTLEIPNLQLPNLECIQIRIDDSPSASLGLYFDRCADKINMVDRKGGKTLVHCVAGVSRSASICIAYLMKYHRLTLEQAYRHVKRRRSVIHPNVGFWRQLIDYERRLFGRTTVKMVESSIGWIPDVYYQETKSMMWFPTSSPRFGY
>BGLB003670-PA hypothetical protein|LGUN_random_Scaffold1:1290279-1292295:(-)|gene:BGLB003670MASLLLLLATLLLVKLTNVTDNAVLTHKKWRDYKSYIQPEIEAERAGIMRSKEMGRDKYEGTGEVSAATIEIPAEIFPSQVTSLFYGRRRRELCTKNARDAI
>BGLB003685-PA hypothetical protein|LGUN_random_Scaffold1:2047308-2066697:(-)|gene:BGLB003685MRDVLFIYRVLLPPLILLIAGLPCPSEELLGINPAVNTDRHSMNSEFKPRSNESGAKIITLTELKLASIDTKDSSSSNLLKMAVKSHKSKQENVKNAGQGWRQQTIRRREIPRKTVYPRKETDTFNLSDNNDKGLQEIVQESASFTSQYRELLKSYEMHRSRRSTSDKLSQKIKLGPPNSSKRFYIVKNKENKIPGLSRKCQSFSIITGCTNDMLFKMSIRYLGGSNPKACLRRCFEHPVPSSDNTEAPSTLVFNATLDKEEEIIQYAEVRVFLVVTCSFPDQEVCKSSGQIKVYELDPWNETAPS…
>BGLB003729-PA hypothetical protein|LGUN_random_Scaffold100:497624-500160:(+)|gene:BGLB003729MFFCARAAVQKPKSEMTPEELSQHEQEEFNTGPLSVLTQSVKNNTQVLINCRNNKKLLARVKAFDRHCNMVLENVKEMWTEQPKAGKGKKKSKPVNKDRFISKMFLRGDSVILVLRNPLATAK
>BGLB003736-PA hypothetical protein|LGUN_random_Scaffold1001:7616-34090:(-)|gene:BGLB003736MEPWSSSSPTFLAYDKDEVIVITFVLSCFARWLEEHEKGRRHGSSSAAESEVHGDSQAFIQFLALTPISSCIVHLSRPSEAAEVVAVSSLECKTIFHRQIKKIAFCNEREKEREKKRKRRREKKSKMREREKRERKREREREKRERDKDREQEKIKRERERKKERERETLYMTTLKQKTGNVIPLWLTFDFLDLYVSKTFLEFMLNNFLHSNLFLYFY
>BGLB003742-PA hypothetical protein|LGUN_random_Scaffold10031:14-14535:(+)|gene:BGLB003742MTVLPPFEHMTVLPPFEHMTVLPPFEHMTVLPPFEHMTVLPPFETITVLPPFEHITVLPPFEHITVLQPFEHMTVLPPFQHMTVLPPFEHMNVLQPFEHMTVLTPFEHMTVLTPFEHMTVLPPFEHMTVLTPFEHMTVLTPFEHMTVLPPFEHMTMLTITHRRLVVPKTGPQVSETKSHTNKYKPVSEHQQTTTTRHIDLGKPKKTGRLSLVASGGEWNASSSIVPSFWRLEIRTSTLWFHSLAIERENKRTLFSRGREREAERKWRREVERDRERQRKAERETEIDIERNAERDRDRYREKCRETERH…
>BGLB003761-PA hypothetical protein|LGUN_random_Scaffold10073:6873-7581:(-)|gene:BGLB003761QSLPIYQSLPIYKSLTIYQSLQIYQSLQIYQSLPVYQSLPVYQSLPIYQSLQIYQSLEIYQSLPIITNLYQSLPIFTNLYQSLPIYQSLPINLYQSLPIFTNLPIITNLHIFTNLPIFTNLPIFTNLPIFSNVAIFTNLPIFSNVAIFTNLPIFTNLPIFTNLPIFTNLPIFTNLPIFTSLPIFTNLPIFTNLPIFTNLPIFRNLPIFTNHYQSLPISTNLYQSLPILKIGKDW
>BGLB003779-PA hypothetical protein|LGUN_random_Scaffold10128:454-6434:(-)|gene:BGLB003779MLGFFCIGFSGDLCQINLDDCVSSPCQNNGVCIDNIDGFTCACQNSVCLAGYTGQTCETAVSFCDPMPCNINGTSRCQESTSECLCLPNWQGFSGDLCQINLDDCVSSPCQNNGVCIDNIDGFTCACQNSVCLAGYTGQTCETAVNFCDPMPCNINGTSRCQESTSECLCLPNWQGKLCSVYYDTCKDNPCGQDAICVPDSTQLCLCPVNVTSISCY
>BGLB003794-PA hypothetical protein|LGUN_random_Scaffold10168:4831-5115:(-)|gene:BGLB003794TCPNYLPQQLAQLPALTTCPTICPNYLPQQLAQLPAPTTCPTICPNYLPNFLPQQLAQLPATNYLSNYLPQQLAQLPAPTTCPTTCPNNLPNYLP
>BGLB003813-PA hypothetical protein|LGUN_random_Scaffold10234:269-691:(-)|gene:BGLB003813MSTQNVCIPMSTQNICIPMSNQNICIPMSTQNVCIPMSTLNVCIRMSTQNICIPMSNQNICIPMSTQNVCIPMSTLNICIPMSNQNVCIPMSTQNVCIPLSNQNVCFPMSNQNICIPMSTQPECKCDVNNLSMLIRLDMS
>BGLB003860-PA hypothetical protein|LGUN_random_Scaffold103:296111-300656:(-)|gene:BGLB003860MSFAADGQMSKRVVKVMLKICNATGSQGEQGASFLSPDPRKKQVTVFDPTASGYMTSANRRAGAAVPKMFAFDSVYTPDDSLVRFLPISATLLGDVL
>BGLB003869-PA hypothetical protein|LGUN_random_Scaffold1030:71453-75841:(+)|gene:BGLB003869MGPICPMMPCMLCIPLCSSLSAKDTVGELNVSSNNIRSVSTEIRNMKKLEKLDLSKNGIRCSSSTDFGGLPAEMAQLTCLTELNIAECNLPFIPPAIFRISSLKVLNLSRNKVNILLPEIGQLTKLVQLNLQQTNITSLPPEIAQCLDLEEVYLWGNSIETLPDTLSRLTKLRVLALNYRSFCSVVNTPYMEGLLRKGQIKSEHIPAVVFEMAGLQTIPDSIYNLQMLKILDLSHNQLTEFHEDIGRLKSLKVLRMACNKLDLIPRTIANMEHLEELNLAENNITIIPPEIRYLQALKILVLEQNSI…
>BGLB003900-PA hypothetical protein|LGUN_random_Scaffold10380:24187-28295:(+)|gene:BGLB003900MDSMSRIGFVLHLCLTANLLSHIHGYTKFDLADERWVLTSQGPGLVITTTAKVPGSVHTALYNVKAIPDPLYRDNDVKLAWVGRTNWNYRKFFPVNSTITNAKRIQLVCEGLDTIATITLNDTVVGHSDNMFVRKVFDVTDQVKAGNTNLVISFKSPVQEAAERANRSEYVIPPECPSSVQNGECHVNQIRKEQCSFSWDWGPSFPTLGVWGSVITEIIVPLNNFISVLELNSGNQKKPIYAELFDSAIIRDVTAVVNKGIY
>BGLB003975-PA hypothetical protein|LGUN_random_Scaffold1054:32481-61703:(-)|gene:BGLB003975MPRFIIKLAYLALTDLALTDLILTDLALTDLAEARCRNDPHQRILWTHLLFRLTSEPIKPLVYPETPAPPNVEESVTKEEVESNEEYENAGGEQSQRAMQYLMDRVCITLVDVTGQISDTAWLTNNGERLFPNSRCLVMLGNSCCLVMLGDSRYLVVLGNSRCLVMLGNSRCLVILGNSRSLMMLGNSRCLVMLGNSCCLVMLGDSRYLVVLGNIRCLVKLGFPKISIIYLYRGLLYSYRKYANASALISSYFDPKSVLMYSPGTWSRNGLDTYSTIRDDFFNTASDTSTDDVMFYDLSQLYKCRAS…
>BGLB004004-PA hypothetical protein|LGUN_random_Scaffold10647:865-6090:(-)|gene:BGLB004004MIDITFSEQSSIPTTWTSDIDTIDHKAIGEELGMMSFERAASMSGSRFVLLSDDLARFERALISFMLDITTKNGHQEISPPL
>BGLB004012-PA hypothetical protein|LGUN_random_Scaffold10667:7726-8589:(+)|gene:BGLB004012MSARGHRYILTVVDLATRWPEAIPLKSTTADDITSALIMFFARTGLPDTILSDRGPQFVAELTKQITGTLGIHQVFTSPYCPQSNGVCERLNGTIKSILSKVSSEKPENWDLLLPCVLFAYREIPQTSTGFSPFELVYGAKPRGPLDILKTLVYKQNIDPDSRTTYEKVIDLRSRIVTACQAARAALEERGELVRQRVNRGRKLRPFKARQQIRVLLPSKTNKMQLAWQGPFEVTKRISSVDYEVEIRGKRKKFHSNILSDFHLRPCELELANNNGTTESAVTSGIA
>BGLB004018-PA hypothetical protein|LGUN_random_Scaffold10676:825-1379:(-)|gene:BGLB004018MSTEDIEPVNPTPTEEIKPVNPMSTEEIEPETPMSTEEFEPVNPMSTEEIEPVNPMSTEEIEPKNPMSTEEIEPVNPMSTEEFEPVNPMSTEDIEPIEPETPMPTEEIEPVNPMSTEEFEPVNLMSTEEFEPVNPMSTEEIEPVNLMSTEEIEPVNLMSTEEFEPVNPMSTEEIEP
>BGLB004050-PA hypothetical protein|LGUN_random_Scaffold10724:11783-13111:(+)|gene:BGLB004050MKLFGFLSLLLTVQAYQTYQTAFDLTPYIRTNPRQARKLSQVKDPLGIIPQSYAGFINVDEQVGNKIFFWFFKDVSGEPRAPLLIYVNWLPWYSSVVGVLYGSGPIRVTVNNETIGYERWTKSWVEKYPVLYIDYPYGIGFSYTESGEGYRASQEGNARDLLEFLNQFYTMFPKYLRRDLYIGGETYAAGKLLTSLAYLLHQNIQNKTSRIRLAGLFFSAPFYEPLLQAKYFLDLHYSLGLVSNCQKFEMTENVTHLEKRFQNPFNDVTISELISTILPYVGLNDDSNYHTQQGPPPQLYLLINSD…
>BGLB004058-PA hypothetical protein|LGUN_random_Scaffold1075:26586-51026:(+)|gene:BGLB004058MMNWKSCITPNLPVTWLLAVVVRSYVCHHRDGLDGEVLTGNKDSIMKGLRVVRGPDWEWGDTDGGVGHVGTVIDFDEDEKTATVIWDSASSEIKYRAGMNAVIHPTISCDECEENGIRGLRWKCAVCPNYDLCSSCYHSDKHNMCHKFLRYDTYHGIGTLLAARGCSQDEKQQSQGIFTGAVVSKGVHWNWNNEDDGDGAIGLVVDIEDWGVTYRSKVQVMWANKTCFNYRVGHQGIRTTMVEYTIRPGIRVVRGPNWDWDDQDGGEGYVGTVFDIDPSNFANVLWDNGSKFRYRVGYCNNFDLRIL…
>BGLB004063-PA hypothetical protein|LGUN_random_Scaffold10767:1313-9876:(-)|gene:BGLB004063MPLGEPLEIDYSGLTYIEIPPIESESEEESSGDEVEYHKASRVAFSKHPIKVYATYSTNDYDRRNEDVDPVAASAEYELEKRVEKMDVFPVELMKGSEGLGLSIIGMGVGADAGLEKLGIFIKTLTPNGAAQRSEKFLIGREKDPSKSEVARLIQQSLLQDKRREEMREREQQRMRQLEDSFQPQNQTPPQQCLMSGAAVGVDEHGAPTLHPWAESQTKRVDGRNEILGQQVTKKDPIQNL
>BGLB004090-PA hypothetical protein|LGUN_random_Scaffold108:452215-459264:(+)|gene:BGLB004090MKAILLILAALVAVSFAARPCSAPWELTFRASRHDQGDTYYRRYYTEYDRPNQRVVMFEESFTGGTRELREFLFLHYIDTGFEYDFKLKNCTRFRTGPFRPFEVPYNSTYEGSFQVGGPGEDLTVYMKQECCTSRGYAVPAVTYLLCYDSHNQHRRENWLGQFSLRNCYPVSQFLVDTQNFNRTSISHFFDVVQGIVNPNDFDVPTECARLTTYSAMPDQARKVRSLYTGTLDF
>BGLB004100-PA hypothetical protein|LGUN_random_Scaffold10816:8273-9427:(-)|gene:BGLB004100MSRQIAFRFVVGRIVLVVASSRGQDDLSCRGQDDLGCRGQDGLSCIGQDDLSCRGQDDLGCRGQDDLGCRGQDDLGRRGQEGLGCRGQDDIDCRGQDDLGRRGQDGLGCRGQDDLGCRGQDGLGCRGQDDLGCRGQDDIDCRGQDGLGCRGQDDLGCRGQDGLGCRGQDDLGCRGQDGLGCRGQDDLGCRGQDGLGCRGQDDLGCRGQDGLGCRGQDDLGRRGHDDLGRRGQEGLGRRGQDGLGRRGQDDIGRRGQDGLGCRGQDDLGCRGQDGLGCRGQDDLGCRGQDGLGCRGQDDIGRRGQDGLG…
>BGLB004108-PA hypothetical protein|LGUN_random_Scaffold10820:8224-9062:(-)|gene:BGLB004108MIKITSFFERFILISITFPGSGQIQLWQFLLELLSDSANAACITWEGTNGEFKLVDPDEVARRWGERKSKPNMNYDKLSRALRYYYDKNIMTKVHGKRYAYKFDFAGLDQAVVRIDLNRSVMNNAENKEERFGTL
>BGLB004167-PA hypothetical protein|LGUN_random_Scaffold11003:5208-5567:(-)|gene:BGLB004167AGYYYITDITTSQAGYYYITDITTSQAGYYYITDITTSQAGYYYITDITTSQAGYYITDITTSQAGYYYITDITTSQAGYYYITDITTLQAGYYYITDITTSQAGYYYCTSQERADFAL
>BGLB004196-PA hypothetical protein|LGUN_random_Scaffold1107:72216-75468:(+)|gene:BGLB004196MYEVFHSKPNVVVPCNCNLHARRCRFNYELFQLSGMKSGGVCINCKHNTAGRHCHYCKEGYYRDSARRITEKGACKDQLSSTPPACGRCSRRSWHTAVTAHGIKFTSEALQPLYRNLVYSS
>BGLB004209-PA hypothetical protein|LGUN_random_Scaffold111:172948-196306:(-)|gene:BGLB004209MVQGAVQAAFITMINKFVCALVEMEEAADDVGEDVLADFKANSRSVYRENLVTELALILTFLTDRLELVSSTSQGKQTLPLLLEGVNIILNKVPFSIKTNIGLQELLWKRLGPCLINLLSEPKGEKPVVQNPGKSELLKASAVASPNITQASAKIIFSIAGELASIVGSTQLLRPVLEALFQKILMFPLPQSKNDALRVFKELMSDPHKVVSIVGTTTAPAKDNGIDTNIALIKMLIESIHQNSHSTEPSIVYSSISCIDSLLESLDKIRQGEAIPDTLLKQQKGARGRLRRSMTSNPDDDGGSDV…
>BGLB004222-PA hypothetical protein|LGUN_random_Scaffold1110:51300-54280:(+)|gene:BGLB004222MALSSGSCCKLAPSILNADLSNLAAECQKLMEAGSDYLHLDVMDGHFVPNLTFGHPVWIEGMADAGADMYTFHYEATKDPAGCIRKIREAGMKAGMGINPPTDVEVVLPFIDLLDCVLIMTVNPGFGGQKFMSECLPK
>BGLB004229-PA hypothetical protein|LGUN_random_Scaffold1111:63925-79947:(+)|gene:BGLB004229MTKQETVRRPINGVLLSYHLKQYPIRQKFSPEQERGAYPGAIYGAAPGFEPGNIKLHHSSYAGDTEAGCFSNHGGGAIQPVHGYNCRDPPASQDNFLLKPQENLSGSPNSYEHLSHHQLMHHQQQQQHQAMQPIYDDAPQNVDGSKCLPESSVYGNGLVKMEPMSSHVDYTKSLSSSTTLASSVTSCHHPVDMKSTILTNASDQTTKFEDSRNEEAMGSMDTQQDKCPLKEEPLKSSEEATGEAKPTMSYIALIAKAILESEQRRLNLGSIYNWIEKHYPFYKNKGQGWRNSVRHNLSLNDCFIKGL…
>BGLB004287-PA hypothetical protein|LGUN_random_Scaffold11226:127-7950:(-)|gene:BGLB004287MANPISSLSVFFLLASLCTVFTQAKKPTHKASSSAKSLEIKFGFLPNPSLNRSNLIVISEEMPMNSLLGIVTVEESSKGNIHCEDDSDYIKLDRLGPKGFKVDLARHLDRELVEEFVVTVTCRDVDSVPPVSGTQSFSVLVLDENDNAPVFSETIYIANITENIAIGELVLTVKATDADSDLSGSFNFSLFGLENYGNKPFVIDPETGRITTQLGVDREANANFTFTVMATDKGKPANTGTAVVVVFIEDVNDNAPVVLNRELRTRENQAANTLVGKIIAADIDEGKNAELVFSKIEDDDFSSTAPFEV…
>BGLB004300-PA hypothetical protein|LGUN_random_Scaffold1128:20496-23811:(-)|gene:BGLB004300MIVYCLQSHKNMDRALLVCVLKLLLIGVISAAKVQRTSFRWSELPSLRNRNSRVIPSRNTYFNRHEKRPFDEIGSGLIGKRPFDEIGSGLIGKRPFDEIGRSGLIGKRPFDEIGSGLIGKRPFDEIGSGLIGKRPFDEIGSGLIGKRPFDEIGSGLIGKRPFDEIGSGLIGKRPFDEIGSGLIGKRPFNEIGSGLIGKRPFDEIGSGLIGKRPFDEIGSGLIGKRPFDEIGSGLIGKRPFDEIGRSGLIGKRPFDEIGSGLIGKRPFDEIGDGLIGKRPFDEIGSGLIGKRPFDEIGSGLIGKRPFD…
>BGLB004345-PA hypothetical protein|LGUN_random_Scaffold114:429570-432181:(+)|gene:BGLB004345MHANGKQLLTITLLRLLHATQKCLHFLKILFQYQGGGGYGGGGGGSYGGGGGGGGGRYGGGGGGGRGGRGGGRGGGGGGGRYNDDGDTDPNAEQFRKLFVGGLSYETNEDGLRSHFETWGEIVDCVVMRDPNTKRSRGFGFITYKDSAMIDEAQSHRPHKIDNREVETKRAMPRDAAGSSNHQSVKKMFIGGMKDDTTEEHIREVFTPFGAIESVDIVTDKNTGKVRGFAFVTFEDYDSVDKAVLKKRHDLNGRKVEVKKAVSKDQMEGGSRGGGMAGGRGRGRGDSFGGGYAANGGGGGYGGGYG…
>BGLB004377-PA hypothetical protein|LGUN_random_Scaffold11491:7752-24445:(+)|gene:BGLB004377MSVCLSFGLSICLSVAAALADVIPNRIHPQDIKSHMIPRTFDGSSNSRIINGDISKMYSRPYQASLQLLCAAHCLVVFPVEWLRIEVGSISLTSNASAYTQFIEVDSVKPHEDYRAANTDQGAFPNDIGLIFLKQRMTFNANVQPILIASPFQNFDNEICVISGWGNTYYESPTPADLREAKMRKWTYQQCLDFHQAQGYTINPNQICVKGESDVGLPPGACQGDSGGPLACGHRFLLGVTSYGFESCDVNSPSVYTKVTGYYDWIIENIFLHISARCTAEESSARETIVVLFLLKIKNDFPRRGSA…
>BGLB004411-PA hypothetical protein|LGUN_random_Scaffold116:104894-113821:(+)|gene:BGLB004411MQILCFRILIVIASLLPCVTSFRSFQHRIPNGDYVPHPCKPNNIWEGVGHFLDEGTGFRNPFGEDFEKEGKIWTEALCRKDSDGDGLTNGQELGDPDCVWKENDLPSRQRGLSHPGNLSSRLMMRISLAIVLVTKYQNQEEWMRDMCKPKEFVCPGLNESDDQVASDPFECGMVASEKCQQFLSVWTVGLAGECFHPETGVRVGTHGFKRMAMQFHWNNPDSHSDWVDSSGMMLHYTANRRKYDAGILLTGLQIFVLPPRQPTTTVKSTCTSSCTSQKFKGPVYVTMAWNHMHYADLDQANFLYPL…
>BGLB004412-PA hypothetical protein|LGUN_random_Scaffold116:117458-122487:(+)|gene:BGLB004412MYQLNIPNGNIIPHPCKENTHWAGVGHFLDTGAGYTNPFGEDFSKEGHAWTTNLCMKDSDGDGRTNGQELGDPDCLWKKNSTASRATGLSHP
>BGLB004426-PA hypothetical protein|LGUN_random_Scaffold1161:69629-72027:(-)|gene:BGLB004426MTHFTDMNKSLSLASRLLAMSEKANNSHCVPIIMPKYETLRDLPVPEVSLSQFIEEDDEITSENYELAENMQDQLEEYHHSEQVLRKEIDFQKSFQCQICLKEFSQFSHLKNHKLTHTGLQNIKMLICQRGFSTSSELKRHKLGDIGEENDNLTKVQFREEEKEMTLRKSVMTDNMQDQFSSLKTHQMIHTDEKKFKCQTCQKRFWRKANLKCHQRIHTSKKSLKFHIWQPKNFENHLLRHTLKKNTFKCQICLKEYSASSSLKSHQMIHTDDNKFKCQNCQKSELKSHKMIHTDEKHLNVTYVKEN…
>BGLB004435-PA hypothetical protein|LGUN_random_Scaffold11645:4382-5713:(-)|gene:BGLB004435MKMLVLQNICLMFNICQALTCANIGHLLLTPYLKEGEITTTKELSIVHDKDGVIPTSYSGFITVDELIGNHLFFWFFPAMNSDPKAPLVIWLNGGPGVSSELGLFHENGPLKFRETENGEVGYERRNSSWAETFSMLYIDNPVGVGYSYSDSGEEGYRSTQEEYTRDLYEFIQQFYVMFPEYLQRELYIGGQSYAGKYVPAFAYRIHEEIQANRTRIPLTGIYLGGPLIDFEVQGPRLADLFYSLGFISAKQRQDFKIKKPPYEAVGKVMRSLRLKVHAGSVPFEEASYSVPLKLSSDYFVSTTAQFT…
>BGLB004448-PA hypothetical protein|LGUN_random_Scaffold1168:99971-100690:(-)|gene:BGLB004448MDVNTSCIDVNTPCIDVNTSCIDVNTSCIDVNTACIDVNTSCIDVNTACIDVNTACIDVNTPYIDVNTSCIDVNTACIDVNTACIDVNTPYIDVNTSCIDVNTSCIDVNTSCIDVNTSCIHVNTPCIDVNTSCIDVNTSCVDMNTACIDVHTSCVDVNTSCVDVNTACIDVNNSCIDVNTACIDVNIACIDVNTSCIDVNTSCVDVNTSCVDVNTSCVDVNTPGIDVNTACIDVNTYLY
>BGLB004463-PA hypothetical protein|LGUN_random_Scaffold1173:113094-122570:(+)|gene:BGLB004463MADLYLIVWVLLCINILLVSTEESKNVIETDRYHHQNDLFQLFTQLKDKYPNLVKIHNVGTSVQGRELLAIQITDKVNEHELGEPMFKYVGNMHGNEAVGREILIFLAQHLLSKYEEGDPRIVDLVDSTNIFIMPSMNPDGFEMAVEGDCGTMTTGKGGRENANMVDLNRNFPDQFGGNLDNIQPETKALMSWIEENPFVLSANLHGGSVVASYPFDDSAKHTSSGYYSAAPDDQIFKHLAKTYASNHKTMFQGNLCIGDNFADGITNGAYWYDVPGGMEDYNYLHSNCLEITLELSCCKYPLAK…
>BGLB004511-PA hypothetical protein|LGUN_random_Scaffold1192:26347-34586:(-)|gene:BGLB004511MLRAVFFTFFRSISVSLSLNLSYSLSLSPPLSLLLSSPLSPSLSLSLSLSLPLSPSLSLSLSSPLSPSLSHSPHLCLPLSLSLSSPLSPSLSLSHTLLTSVSLSLSLSHSPHLCLSLSLTLSSPLSPSLSLSHTLLTSVSLSLSLSPHLCLPLSLSLTLSSPLSLSLSHTLLTSVSLSLSLSHSPHLFPCPDKKKLILLSSTEVIDIAKCVIGPLGSKKCNGSDVAIGKFEYLETKSLDRYIILECFITSGDIQASKTTKKTANKYREVVKSVQQTYGHTNRPTEKSITSNKNHLEAYLQNEETDKQ…
>BGLB004543-PA hypothetical protein|LGUN_random_Scaffold120:442993-443720:(+)|gene:BGLB004543MKLSDPASILSTRRPNFFDMDFTNCYFDFDFTNCYFDIDFTNCYFDMDFTNCYFDIDFTNCYFDMDFTNCYFDIDFTNCYFDIDFTNCYIDIDFTNCYIDIDFTNCYFDIDFTNCYIDIDFTNCYIDIDFTNCYFDFTNCYFDIDFTNCYIDIDFTNCYIDIDFTNCYFDIDFTNCYFDMDFTNCYFDMDFTNSLIATLTWTPQTHLLLL
>BGLB004557-PA hypothetical protein|LGUN_random_Scaffold1203:43311-71776:(+)|gene:BGLB004557MKLVVAVLCLTLLLAVSDAKPKREIRAPAIEQSWKRETERDLDRRVIFIREDERDKRETERDLDRRVIFIREDERDVSASCSPLVTMCNRELHDCVKGLRITKERWLMIMSLTQEENTFSNQHSSSHTSKDNQKQEHKNTKSKKIFQCPVCQKEFSQSSTRNRHQSIHTGEKPFKCQICQKKFSRSSHLKTHEKIHKNKKHSTVKYAWKSFRRFPPFKCPICQKEFISSSNFKTHQMIHSGEKTFRCQICQKVFSQSSTLNRHQSVHSGEKPFECLICQRKFSRSSHLKTHLFVHSVEKPFQCEICE…
>BGLB004611-PA hypothetical protein|LGUN_random_Scaffold122:270209-271194:(+)|gene:BGLB004611MDMYILLSLMAIYKMVGTVMKMPEDESTPEKRTDKIFRQMDKNLDGKLSIDEFIEGAKSDPSIVRLLQCDPQAAAQS
>BGLB004615-PA hypothetical protein|LGUN_random_Scaffold122:343355-343861:(-)|gene:BGLB004615MEQIGYIELLANDMEQIGYIELLANDMEQIGYIELLANDMEQIGYIELLANDMEQIGYIELLANDMEQIGYIELLANDMEQIGYIELLANDMEQIGYIELLANDMEQIGYIELLANDMEQIGYIELLANDMEQIGYIELLANDMEQIGYIELLANDMEQIGYIELIGE
>BGLB004644-PA hypothetical protein|LGUN_random_Scaffold1229:23782-24615:(-)|gene:BGLB004644MKVDQRDVPGIDNAFLAMDTEEGVEVVWNEVQFSEKRDFRAQQDKIRQTFDNLCQLDHPNIIKFHKFWTDVKNDKPRVYSLS
>BGLB004687-PA hypothetical protein|LGUN_random_Scaffold1253:6773-24390:(-)|gene:BGLB004687MVGAITLTTPFFTFRVLASYTTVHSYCIVKLCPRGLSPLIEFKHGDPSSYVHSLSTRLSKRSYQTQTWLRVKEADRDRETETKKDRAKETVREREGEIADLKFQHCRTVISLESSTIIKLLYALDIEAKCVYSELGVVIRTMNDSRVGRATLSGRAERICAPSPILLDSACSPPPSASSSSSLASTAPPSSTSNAPLTPPPTPPTLSSPCQMTFREAVQNGDYIELQRILEEREGKINVNLFDTEGQTALHHSCLQGNLELVKLLVRFGADVRLANRDGWNPLHIAAYGGHNDIFLFLMAVRRFKSSQ…
>BGLB004720-PA hypothetical protein|LGUN_random_Scaffold1268:50272-73711:(-)|gene:BGLB004720MISNFLKIVPELLARLNPNTMRITDGGRPIVTSLLLLLLLLYAPGEGCGPGRGSGRRRRPRKLTPLVFKQHVPNVSENTLGASGLTDGRIKRGDARFKSLVRNNNPDILFKDEEGNGVDRIMSQEDSKPIDGVSKEDSKPIDGVSKEYSKPINGISKEDSKPIGGISKEDSKLIDGVSKEDSKLIGGVSKKDKREREKLFLPHLVGWREVAQLSENS
>BGLB004856-PA hypothetical protein|LGUN_random_Scaffold131:366251-367097:(+)|gene:BGLB004856MRVGIVVLRIASLFLVFRCHIVRDLFLQHPGRVVPELQQKVQQNHSLDIVDTLPVMKVVDAHDVSGVQSHLPGVGQIRMAKVHLAGHTHANHIANDYKLHATAA
>BGLB004913-PA hypothetical protein|LGUN_random_Scaffold13300:886-13706:(+)|gene:BGLB004913MPSVLCLGFCLVSRLRLVSRLLSCVSAPPPIGRSWVDSLKMKASCNTAVQYYKEIKYQHSRYLDISTYKLTTTRSVGKETKNEPGFCQYPCQCPNEEFMCENGVQLVKDGCSCCMMCPRQLGDLCSKKDKCDVTKGLYCDNKNENTTGICRGKSRDGVLVERESRLLIWVEKLINWKMAMKFRLYSPHGL
>BGLB004956-PA hypothetical protein|LGUN_random_Scaffold1340:85802-87776:(+)|gene:BGLB004956MLFQKKSRVAHHQLDISVHSQRDISVHPDISVHPQLDISVHPQLDISVHPQLDISVHPHLDISCSSPSGHQRSSPLDTSVHPHLGISVHPQLDISVHPQLDISVHPQLDISVHPQLGISVHPQLDIS
>BGLB004975-PA hypothetical protein|LGUN_random_Scaffold1353:57902-58283:(+)|gene:BGLB004975MPTGSRLKQAFDRLRAPPPRISQDSLSSPDVSLSYPLVDTCICSFCGCSVSTPFLLKQHISYNHSEQLPFKCEICGKGFISYSGLRHHKRTHLGWLFPCEFCGAKFKHKHHMKDH
>BGLB005035-PA hypothetical protein|LGUN_random_Scaffold137:416222-417197:(-)|gene:BGLB005035AYLLSLVSNSAYLPSLVSNSAHLPSLVSNSAYLLSLVSNSAHLPSLVSNSAHFPSLVSNSAHFPSLVSNSAYLLSLVSNSAHLPSLVSNSAYLPSLVSNSAHLPSLVSNSAYLLSLVSNSAHFPSLVSNSAYLPSLVSNSAHLPSLVSNSAHFPMRTFPSLVSNSAYLLSLVSNSAHLPSLVSNSAYLPSLVSNSAHLPSLVSNSAYLLSLVSNSAHFPSLVSNSAYLPSLVSNSAHLSSLVSNSAHLPSLVSNSAHLSSLVSNSAHLPSLVSISAHLPSLVSNSAHLSSLVSNSAHLPSLVSNSA…
>BGLB005052-PA hypothetical protein|LGUN_random_Scaffold1376:41677-45592:(-)|gene:BGLB005052MNSIFFSATLAVLLALATAAEKKETVQWQSLKVNETVTAEATLDILVKNYDASGDLHGTLRIALFGETVPMTVLNFFSICNGVKRPSGELKYANTYCHRLVRDMNFQCGDVTTGDGSGGISMFGDTFNDENFIIGLSEKGTVAMANRGPNSNGSQFFITFRSWQYLDNLHVAFGQVVGKESLEFLEKIGEIEVERDGMTPTRKIKIVDCEAKDVKKYKIQRRASVNDDKF
>BGLB005053-PA hypothetical protein|LGUN_random_Scaffold1376:53358-56772:(+)|gene:BGLB005053MSLLLVAVVASVLAIGQCNKNFTVTSEVVFDLEVKNYNGNGDDISGKLVIGLFGETAPVSVLNFKTLCEGYTAPNKAKLSYRNTYCHRLVRDMLVQCGDVFGLDGRGSTSIYGEHFNDENFIISYSSGGIVGYANKGRDTNGSQFFITFGASRFFDKKHVAFGKVLKGYQYLQAINRMGPQEKNQTPKRPIRFTDCAVNEVKKYELTEKDMKTDDLEGIVTF
>BGLB005057-PA hypothetical protein|LGUN_random_Scaffold13782:4686-5209:(-)|gene:BGLB005057VHLGPGSQSVEVHLGSGSQSVEVHLGSGSQSVEVHLGSGSQSVEVHLGSGSQSVETENLGSGSQSVGVHLGSGSQSVEVHLGSGSQSVEVHLGSGSQSVEVHLGSGSQSVEVHLGSGSLSVEVHLGSGSQSVEVHLGSGSQSVEVHLGSGSQSVEVHLGSGSQSV
>BGLB005063-PA hypothetical protein|LGUN_random_Scaffold1381:34768-37364:(-)|gene:BGLB005063MLLLEVVMTFLIFQVVTDFAWSHDGRMALICYRDGFILVGSVAGQRYWSSMLNLDNTSITCGVWSPDDQQVMFGTLDGQIIVMSSTGAVVTQVTVHEGFEISSMAWSCERFNMEEAETGRETTDKGQGHRSFIR
>BGLB005076-PA hypothetical protein|LGUN_random_Scaffold13857:9821-12623:(+)|gene:BGLB005076MPQLTTSNWMNLRDADTGKVLWQSSDDLSVPEKEHEARVPKKILKCRAVSREINFSSKEPMDKFRLEQRVLFKGKCLEEDWVKKKCFFHAKV
>BGLB005137-PA hypothetical protein|LGUN_random_Scaffold14050:3891-9638:(+)|gene:BGLB005137MVIFKTAYDSCELTYGSCELTHDSCEQAYDSCELAYDSCELTYDSCELTYGSCELTYDSCELAYDSCELTYDSCELTYDSCELTYGLCELTYDSCGLTYGSCELTYDSCELTYDSCELTYDSCELAYGSCELTYGSYGL
>BGLB005138-PA hypothetical protein|LGUN_random_Scaffold14054:1517-1801:(-)|gene:BGLB005138MTQDQGTAPHMTQDQGTAPHMTQDQGTAPHMTQDQGTAPHITQDQGTAPHITQDQGTAPHMTQDQGTAPHITQDQGTAPHMTQAQCPAYCSGLL
>BGLB005177-PA hypothetical protein|LGUN_random_Scaffold14158:466-918:(+)|gene:BGLB005177CVLIHVQCVLIHVQCVLIHVQCVLIHCVLIHVQCVLIHVYCVLIHVQCFDSCSVCFDSSSVCFDSSSVCFDSCSVCFDSCLVCFDSCSVRFDSCSVRLVHVHCVLIHCVLIHLQCVLIHVQCVLIHVQCVLIHVQCVLIH
>BGLB005188-PA hypothetical protein|LGUN_random_Scaffold142:74593-78696:(-)|gene:BGLB005188MAFLTLAVCCLLSLSVVHSQPSEAENDHTVFVLIGGTGDLAAKYLWQGVFNVYRSYMDRAQSSESIDGPLIVNLTFDFFTAARQSQDLGNATVKKILSYNVTCDQESEDREDGFSLSLCQKWKSELINKVVYTPLQNEEDFVSLCSQIISKFSLSASQAKKEVLIYMAIAPSAYESVLQNLNKHCYGLRENKVKIKVALEKPFGIDKASAETMSKQILKYFREDEIYRVDHFLGKPVVKAILPFRAQNSEIEKILDKDHVEKVEIFLKETIGIEDRVHLYNSLGVLRDIHQNHLTQLLTLVAMDLPSD…
>BGLB005220-PA hypothetical protein|LGUN_random_Scaffold1431:21-91481:(-)|gene:BGLB005220RLDIILIIPHLSVFLSIIDAPLILSVELTQGDPFEEREVTFTCFTVNASWDKPLVEWLEIIGSHCAVYENFMRCVVDPFLGGVRISPWFRPYKIMRDVDNERRRTYGRFQCTRYEYRRRTYGKFQCKRCQFRRRTYGTRQCKRRLNFRNIPTKRCDTCLVVPSAWNDIVQRCAHVVPSAWNDIVQRCAHIRSETIIRFGVKLIRFGVKLLSDSGFHVAYINMVEGTEASDAISLATTKNVRPLEMYARINKIWGKNLHRLYEDRLSNAGMINAEILRVKANFEMSKKDRAETANQWKGEFKLHFEILYIF…
>BGLB005237-PA hypothetical protein|LGUN_random_Scaffold1446:40830-41288:(+)|gene:BGLB005237MMNMNSAEAGDSLIFSLNETNDNNNTNASASAPASLPNMPPDSYQMTSEVHVTFAPQNHNHTSYKSDRESHSGHRPPRSPTRGCKENSPLLGPKSDFEHSFEYNSFPDDPFFHETVLAAELAIEANVCPERIYQGSSGSYFVKNTEQVSVQH
>BGLB005245-PA hypothetical protein|LGUN_random_Scaffold14479:12064-14058:(-)|gene:BGLB005245MINFLLLNILKGSLLFQSGVSIGVKTKGCNGLTYTLDYAEKKGAFDEEVVQDGVRVYIDAKAQLTLLGSEMDYMEDKLTAEFVFNNPNIKGTCGCGESFNV
>BGLB005266-PA hypothetical protein|LGUN_random_Scaffold1452:69708-71025:(+)|gene:BGLB005266MCTQRVQQEPSDLMCTQRVQQEPSDLMCTPTCPPRALRPHVHPTCPARALRPHVHPTCPARALRPHVHPNVSTSDLMCTQRVQQEPLDLMCPQRVHQEPSHLMCTPTCPPRALRPHMHPTCPPRVLRPQVHPTCPARALRPHVHPTCPARALRPHVHPNVSTKSPQTSCAPQRVHLRPHVHPPTCPPRALRPHVHPNVSTKSPQTSCAPQRVHQEPSDLMCTPTCPPRALRPHVHPKSRGLIKSKRYVNDQK
>BGLB005291-PA hypothetical protein|LGUN_random_Scaffold146:102006-113220:(+)|gene:BGLB005291MESKEARIVILIAFSVLCVSIAGHCPKDNCEDLTCSGAKGRFRDVDDCPYCKCLRNCPPFQCTLNCDKGYLSDENGCQLCNCKKWCPSVSCALICPSGMKRTKDGCPYCSCCNDLPCLKTLSCEEFEVDSSLDLFEMESRYMLICSGVLIYLLSGALTTSCNQPHGCPDLECPMGFETDDQNCTICKCKFQCPEANCPILCENGYKADPMGCRLCECQKPRCPKFNCSIVCIDGYLEVLGCPYCECKVIPCPELTCPYCPTGYQKNIRRCQTCECIQVCPSYQCRQLCANAKKNEFLIKACGCKCLT
>BGLB005312-PA hypothetical protein|LGUN_random_Scaffold1467:15740-56060:(-)|gene:BGLB005312LSLCDEPLKELSNPGASGSIFYLTQDDEFIIKTVQHKEAEFLQKLLPGYFLLHEKYDMKGSTYKRKASKHERSKSSPTLKDLDFMDNHPEGLQLEKDTYDALIKTLQRDCRVLESFKIMDYSLLVGIYNLDLANKEKNLDTVYPNIVKNVQ
>BGLB005334-PA hypothetical protein|LGUN_random_Scaffold1477:66-845:(-)|gene:BGLB005334MCNEYLCNEYLCNEYLCNEYLCNEYLCNEYMCNEYMCNEYLCNEYMCNEYMCNEYMCDEYMCNEYLCNEYLCNEYMCYEYLCNEYLCNEYMCYEYLCNEYLCNEYLCNEYLCNEYLCNEYMCNEYLCNEYLCNEYMCNEYLCNEYLCNEYMCNEYPCNEYMCNEYLCNEYLCNEYLCNEYMCNEYLCNGYLCNEYMCNEYLCNEYMCYEYLCNEYMCNEYLCNGYLCNEYLCNEYLCNEYLCNEYLCNEYMCNEYLCNG
>BGLB005365-PA hypothetical protein|LGUN_random_Scaffold1492:965-2892:(+)|gene:BGLB005365MEFLVKRLQLSRVNAVTCTLCPNIAVTCTLCPNIAVTCTLCPNIAVTCTLCCPNIAVTCTLCPNIAVTCTLCPDIAVTCTLCLNVAITCTLCPNVAITCTLCPNVAITCTLCPNVAVTCTLCPNVAVTCTLCPNVAITCTLCPNVAITCTLCPNVFADAPTVK
>BGLB005375-PA hypothetical protein|LGUN_random_Scaffold1498:81436-83085:(+)|gene:BGLB005375MTYHFDLLILLVSVFHTGQGGFLLTASSKSVEIGVTPGFKFECSYWGNVATSDIVNLTYIEINRVDDTGKFASLIRLDDQGNTITSSILDPSAIVTSKMNTIDDSNLIVQWPIATAETAGKFSCDIGGLDASGNMINEPSPVVIVNATNVATTDVHTLISTATKEAKDFCEHLVSEVYTNMTDRINGIQNASSNFCAQGSCDTSELKEMIQNQTLELRSMQTEVLEFRQNQSQYSAFVAEMTAQNLTREMKDYCRILVSDIYNNLTVTMDGITTTLNSSCAQSSLETIELKEIIQNQTAVLGALQAV…
>BGLB005383-PA hypothetical protein|LGUN_random_Scaffold15:306274-311901:(-)|gene:BGLB005383MSRKDVADDFLLEQGQTPSYEVIILCCGQYMVRSPAMRSLSCVVVRTGGYQETHPHNGYLETYPTVATWRNIPHGGYQETHHHSGYQETHPHSGYQETHPHNGYQETHPHKGYQETHPHKGYQETHPHNGYQETHPHNGYLETHPHNGYQETHPHNGYQETHPHNGYQETHPPQWLPGDTSPTMATRRHIPTMATRRHIPTMATRRHITNNGYQETHPPQWLPGDTSPQWLSGDTSPQWLPGNTSPQWLPGDTSPRGRMNRSHLFHKCTND
>BGLB005447-PA hypothetical protein|LGUN_random_Scaffold1516:25546-26025:(+)|gene:BGLB005447MELHCWNHGAILLEQWNYTVGTMELHCWNHGATLLELWSYTVGTMELYCWNHGATLLEPWNYAVGTMELYCWNHGATLLEPWNYTVGTMELHCWNYGATLLELWSYTVGTMELHCWNHGATLLVPWSYTVGTMELHCWNHGAILLEPWNYTVGTMELYC
>BGLB005460-PA hypothetical protein|LGUN_random_Scaffold1521:72697-82160:(-)|gene:BGLB005460MTQGGVIVPGAAQPGVVYPPQGYGCPPQPYGAYPQPAYYPTNYPLPYPTSSAPPYEYNPAQQPMSGVDIYCHIMDIQDIYCHIMDIQDIYCHIMDIQDIYCHMMDIQDIYCHIMDIYCHIMDIQDIYCHIMDIQDIYGHMMDIQDIYCHIMDIQNIYCLLMDIQDIYCHIMDIQDIYGHMMDIQDIYCHIMGIQNIYCLLMDIQDIYCHIMDIQDIYCHIMDIQDIYCHLMDIQDIYCHIMDIQDIYCHIMDIQDIYCYLLS
>BGLB005484-PA hypothetical protein|LGUN_random_Scaffold153:336147-338755:(+)|gene:BGLB005484MFSTTVDELAVPPRAGLQAVPQELVYKLSPQELVNKLSLQELVYKLSSKSWFTSCPPRAGLQAVLPRAGLQAVPPRAGLQAVPPRAERWRKSVQREEILRVKVRESLERDRDIERERRERGRKIEMRERERERERERERERDGREREREREREREREKYITKFVSLKFFTKVLMTLYISLPSRHDCCYTCGLAFDMSILKRRDLLH
>BGLB005521-PA hypothetical protein|LGUN_random_Scaffold1545:29169-29507:(-)|gene:BGLB005521MIAYSPSLPPPMITHSPSLPPPMITHSPSWPPKRTNQPSLPVAFKDGKLLELTHTKEDIVFHVQVCGDS
>BGLB005549-PA hypothetical protein|LGUN_random_Scaffold15568:34446-34769:(-)|gene:BGLB005549MSAISSIYLNCILLLIYSACTSASLEPSYVLRAIGTDEDLAHSSIRFGIGRFTTDEEIDFTIKKCISHVKKLREM
>BGLB005607-PA hypothetical protein|LGUN_random_Scaffold15659:1280-12962:(+)|gene:BGLB005607MDISLASGIGTSHVPESYTVAVGIECSYLYVTIVEEIKNVAMSSVLKRCYKQRDFLLYL
>BGLB005637-PA hypothetical protein|LGUN_random_Scaffold15700:12380-13450:(-)|gene:BGLB005637MYLKYLLFLCILSVSEFKVKICNKWKEALTAWNKSELSPLQYQLSLCSKRCNGSIEIPGRSLNQFKCDFCQCARPACEIYDICCPDVSVPIHLTEVTTHLREVPTHLTEAPTHLTEAPTHLTEAPTHLTEVTTHLTEVPTHLTEVPTHLTEVPTHLTEVTTHLTEVPTHLTEVPTHLTEVTTHLTEVPTHLTEVPTHLAELPTHLTEASTHLTDVPTHLIEAPIHLTEAPTHLTEAPTHLTEVPTHLTELPTANRDIDQFYTSTEKHHDLIKNLKVNQKGNAKIRVECSVEDVSKILFVSSCVPEY…
>BGLB005643-PA hypothetical protein|LGUN_random_Scaffold1573:30155-31299:(-)|gene:BGLB005643MSSIDKQLGVSGVERWKNHPTYVLGASQPVIGLCAQIKGLSARQLRLCTTYQDHMSSIGRGAKMGIGECQFQFRDRRWNCSTVQDSSVFGPLIQIAM
>BGLB005647-PA hypothetical protein|LGUN_random_Scaffold15743:2313-11009:(+)|gene:BGLB005647MSLVLYHHHHLLASNWFVLLVAYLLRHITTPRSPHSATSQENFYKKMHHYMGCEGVTRSVHPEIKELLLKKMSGTEKQEKTYSKDRNLKCKGNLLPNEPRLRDAFTVALMTPSIRDRQERAIHEI
>BGLB005673-PA hypothetical protein|LGUN_random_Scaffold15796:1010-25420:(+)|gene:BGLB005673MAFFLLLALWASLVFWSASELVIYVQPNVILPEITAQLVINCSITNNQAQQLDVIKSLTLSRYNETITKYEDLFALNSSTLDLKQLLELKYSQISFGNMYITLTLHNPTEFDAKYESNLTALIEELRRYKKNENFQCCLKKDEQSLVNQKSKGLIAYIYKDQPVVTVIQGVSAKHVKEMTLCLITTSWVNSGEYCGVKIPSEIGYHNHLIVYTGNHHKDSIHQDRMVHINNCTAENKDHIDCNNETTNDYYDREHFFTTSLMCLVTAIKMFLKIAKTLIQGERDTSALQSLYLLHETNGVIAYINKQ…
>BGLB005678-PA hypothetical protein|LGUN_random_Scaffold1580:72621-93007:(+)|gene:BGLB005678MKLGASFIVLQLAFDITVSRSLPSGFITVYHEFGSSSCWANFKLYSHRHGVIFRLFCSQPMKLFQYTKQLMHYGHEVINLLTAYASRKQRWGRLLPVTRALQGHRGDLTYVWRPDLTKRTFWRLYPNVVDIWNPDLTARLRRDVYFKGRERVAQELNFFLTYNVRETERHTDRKKDRERECKRKEREREGERKERKEKKKEKEKKESERKGEGEREKERVRKRENSFLSLWT
>BGLB005682-PA hypothetical protein|LGUN_random_Scaffold15800:18883-21102:(+)|gene:BGLB005682MEKLTFYALSSRPEKYVFISMEILDQLLVSCHAHSLNLFVESFLKMVQKLLECGDPKMQIRATQSFVKFANVEEDAPSYHRRYDFFVSKFSSLCHNNHQDVQTCR
>BGLB005710-PA hypothetical protein|LGUN_random_Scaffold1585:86331-87605:(+)|gene:BGLB005710MLNFTAARCLLIGVVCVVVLQGSEAAPVSTTVVKTRLGPVRGLRELAVNNQSYWSFRGIPYAKPPIGKLRFAKPEPLPYSGNCDIGIQSALV
>BGLB005750-PA hypothetical protein|LGUN_random_Scaffold15952:6071-6703:(-)|gene:BGLB005750MLLETLHLATLLMVTLYLVNITSGNIASGNTAHVNMIPGPGNITPDNTTPGNTAPDNTTPGNITPGNTAHDNTAHGNIVPCNTTSGNIAPGNTAHNNMIPGTITPDNTTPGNKTGNITHGNTTLGNTLPGNTAADKHHTCNTSVNITSYDTTPGNTTSCNATSNNRLQSNRAIIFYKLGQEVITTPDTKVQQNGRHSCLDLRRAKISKPL
>BGLB005752-PA hypothetical protein|LGUN_random_Scaffold15954:5655-7434:(-)|gene:BGLB005752MQRVDVHIEACLVHIEACLVHIEACLVHIEACLVHIEAGIVHIEACLVHIEAGLVHVEAGLVHIEACLVHIEACLVYVEACLVHIEAGLVHIEACLVHI
>BGLB005760-PA hypothetical protein|LGUN_random_Scaffold15975:5405-6426:(-)|gene:BGLB005760MSSTPSMDQGKDAPPRQQTMIYICGECHAENEIKARDPIRCRECGYRIMYKKRTRRCILFLILPYVTLGQH
>BGLB005761-PA hypothetical protein|LGUN_random_Scaffold15977:3014-7678:(-)|gene:BGLB005761MLQLTALALLIGLSAARMYPDFGLLNDDQINYINNIAKTTWKAGRNFNPLDVAHVKRILGVPDLQKSMYLTRQLPQKTFERRLDSYEFPENFDPREKWPNCASLKEVRDQGDCGSCWAFGAVAAMTDRICIQSNGKVNFHFSAEDLLSCCDQCGFGCQGGYPSAAWNFYQETGLVSGGQYNSSEGCRPYTIPACEHHVVGKLPPCGPEEYPTPECKKQCESSYKIPYKADKHFGVKTYTVSGEENIMQELIENGPVEAAFSVYSDFLDYKSGVYQYTSGSELGGHAVKIIGYGVENGVKYWLVANSWN…
>BGLB005786-PA hypothetical protein|LGUN_random_Scaffold16078:2400-2926:(+)|gene:BGLB005786MQNVKLVVVGDGGVGKSCMLIAYTTNCFPGEYVPTVFDNYSANVMVDGKAINLGLWDTAGQEDYDRLRPLSYPQTDVFCVCYSVERRASLDNIRHKWLPEIKHFCPDVPVVIVACKT
>BGLB005789-PA hypothetical protein|LGUN_random_Scaffold16080:6365-10699:(+)|gene:BGLB005789MFMSTLILNVILPRVTTLTFNLCRFLVIKICLNFRAVKFSAKLMGKALARRVKCTILFATETGKSERFANTLCEIFKHAFDAKVLCMEDYDVSSLEHESLVLVVTSTFGNGEPPENGEVKFSVCSLGVNFIAYIIKNIGYLIFNASMLSKSLFEMKPSDSVNGDLNSTRSHSTYVRMSITSEKDFKLDTGDLDKTEDSLAMLTGPLGNVRFSVFALGSKAYPHFAAFGFYIDRILHELGAERIFPIGAGDELCGQEQSFRTWAEGVFKVGC
>BGLB005834-PA hypothetical protein|LGUN_random_Scaffold16200:3027-9978:(+)|gene:BGLB005834MTFTKSAIDSSSKAGETPSSLGGTITFQNVLNGLNLTVQPGQTIALVGASGCGKSTTVQLLLRFYDPLHGQARERGAQLSGGQKQRIAIARALVRNPKILLLDEATSALDTESESVVQDALDK
>BGLB005855-PA hypothetical protein|LGUN_random_Scaffold1627:63085-68159:(+)|gene:BGLB005855MICLFTALDSICNLTLDVGSSNSEACSSTNSTRYYYNATTKTCQTFTFKGCAGNPNNFLTVDNCAAQCIKNPNMRPGSCPSDKVSVARGQCKDQCSSDVDCGLAQKCCKINYESNKNLKCPLGQSRVLYLSNGYLICILQGEEDSDFCSVPPVLGENCAAPEERYFYNSTSQMCQKFNYSGCQPEFNNFASLDDCCTSCGKKGNSGPMFSGLLYVCLTYKLSDKMTLEDG
>BGLB005889-PA hypothetical protein|LGUN_random_Scaffold16356:792-5817:(-)|gene:BGLB005889MFDPALVFVQLVSLCGQVPVIKCPSVNKRKTSMPITLSSADNVLRDQVRSKNQFFYVSALKPNGLALWNLVAPLDSGVRLCLYGCVCMAVSVWLSLYDCVCMTESVWLCLNGCVCMALSGSVCMTVSV
>BGLB005891-PA hypothetical protein|LGUN_random_Scaffold1636:52533-53876:(-)|gene:BGLB005891MRTPLSRDSILLILIISLFNGVANQPLHLTPYLEQGNIETARKLSLVDDLTKVIPTSYSGFLTVDQLLKNHLWFWFIPAMNSDPKAPLVIWLTGGPGCSSMLNMFYGNGPMKLTKDSIGKDAYERRINSWAQTFSMLYIDNIVGVGYSHSDSGKRGLKTSKNDYTQDLYDFTQQFYVMFPEMKQNDVYIGGSGFALKYAASVAYKIHEDIQANRSNILLKGVYAGSPLIDAKTQLRHFFQYYYSLGIITNKELVEYTRETETILVRNEKTQVLDISFLVYTLSNLSLENINTFAWSPDVEIRNIMSA…
>BGLB005909-PA hypothetical protein|LGUN_random_Scaffold16430:3282-3524:(+)|gene:BGLB005909MRFSDKDFQTDLQIDNQTELQIDNQTDLQTNNQTDIQTDNQTELQTDNQTDLQTDNKTDLQTDNQTDIQTDNQTDLQTLCQ
>BGLB005915-PA hypothetical protein|LGUN_random_Scaffold16451:4517-5299:(-)|gene:BGLB005915MFPDVKYDIIHSYHYNSVQSNGLLSQKFPHFLDGQFTDDLVKSCSPTPSVCSLGDATLHAPILFRSYQDCQTHRLCGAAFPNTAHCLVTAKNAVNSHKSKVQCCKWMKGIRRRKQIRAENGVIVYPSANSRTLSELCLSSSYPSVKNVDIFKAENETVRDYSEKGKNKQCLGNSKTTKLASGEVYRRRRLAANARERNRMKSLNTAFDRLRQVIPNMGDDQVFSKYDTLKLAKTYIQELKKILDNRSEDDDCLPVKMSEV
>BGLB005948-PA hypothetical protein|LGUN_random_Scaffold1652:27243-54482:(-)|gene:BGLB005948MHFKLFLVLLPITKLYLQRHRRRENDEYLHTIETAPVDHLSFPTALGKVANKGSIVPGDTLTVQCDWEKFNRKASPRWIYIDNLVAERRSIPPGRQWEINFVSGDTQNSKDYSITIYIKDVAVSDAGRYRCTYYDYDTNALIESDPFTVLPPQDSRIVDKESVGTNEVFTVTCDIQKFGENDYPESNQKTPPGRQWNVQFSGSDTNTNRDTIRERERNTLESQIVNKNSVGQNDMLTVVCDVKKFKPEDYPDYPYLNSLTAEWKPAGQDSFSEIAKVCAIGAIHRHWYVLGAPRQLSLYCQIVAHGV…
>BGLB005954-PA hypothetical protein|LGUN_random_Scaffold1653:64381-66134:(-)|gene:BGLB005954MLRLVLVAVALTMATCSTEANWVIFKAKHNKTYSGQEEVRRRKIWEDNLLKIEQHNELYAKGLSSFYLGENKYSDMAKFVRVMLGFRPGHPLHPDNFTSSQFTSVLPASVDWRKHGYVTKVMDQGQCGSCWAFSATGALEGQHYKSTGKLVALSASNLMDCSQKFGKFQLKLYQECHLLVIRSVQLNGLLSEVWSVYVETLRNVTCRLD
>BGLB005971-PA hypothetical protein|LGUN_random_Scaffold16607:3333-7009:(-)|gene:BGLB005971MQRASVLCPFNSLGQFLLKLSELIPPTSLSAEFLQSVVELLSAQDICWPYLCHQLSQLFWAHLAPGHNALNDIGQTSTGHIVLNDIGQTSTGHNALNDIGQTSTGHNALNDIGQTSKGHIALNDIGQTSTGHNALNDIGQTSTGHIALNDTGQTSTGHIALNDTGLTFTGHIASRSIRQENCRCPLLRYTDV
>BGLB005983-PA hypothetical protein|LGUN_random_Scaffold16690:1284-3260:(-)|gene:BGLB005983ATLETCATLETCATLEICATLETGAILETCATLETWAILETWAILETCATLETCATLETCATLETGATLETCATLEKGATLETCATLETCATLETGATLETCATLETCATLETCATLETGPPCFRPVSWDDPDFTPACPCSSASTHKI
>BGLB006003-PA hypothetical protein|LGUN_random_Scaffold1674:64586-65416:(+)|gene:BGLB006003MNYLSGNDLSVNYLSVNYLSGNDLSMNYLSGNDLSVNYLSVNYLPGNDLSVNYLSVNYLSMNYLSVDDLSVNYLSVNDLSVNNLFVNNLSVNNLSVNNLSVNYLSVNDLSVNNLSVNNLSVNDLSVNDLSVNYFSVDDLSVNYLSVNDLSVNYLSVDDLSVNYLSVNDLSVNYLSVNDLSVNYLSVDDLSVNYLSVDDLSVIYLSVDDLSMNYLSVDDLSVNYLSVDDLSVNYLSVNDLSVNNLFVNYLSVNNLSEQFVCELFVCEQFICELFVCR
>BGLB006012-PA hypothetical protein|LGUN_random_Scaffold1677:72215-74699:(+)|gene:BGLB006012LYLCIVLCCLIVQRRLGVSKQTQRFGSRKDEGRGNWRMSSCRHQRGLFNEYGRGGDKIPRKGGPGVTQSDLLVINKTDLADAVGASLQVLTNDT
>BGLB006015-PA hypothetical protein|LGUN_random_Scaffold16791:2136-6155:(-)|gene:BGLB006015MMPRKQSLIPIFVLTLTFLSKFSQLLGAVVSTADVLLDLEKGQTLRGIKVAYSNGDHINKFYGIPYALPPTGDRRFEPPSPALPWSGVRNAKTEGNICPQNPSQQMSQNRSEDCLNLSVFSPNLNGSLPVFVWIHGGGFRDGFGSSDVYLISRKGMVSVAINYRLAPFGFLSTGDDVMPGNYGMLDQVLALKWVQKHIRAFGGDPSRVTIAGNSAGGHSVDFHILSPLSRGLFHRAIMESGTSFCSSAMERPGKTVKVKDFTLSVAASVGCTDTHSTALLRCLKSANADQLLLASVNAEKSFAITFIA…
>BGLB006037-PA hypothetical protein|LGUN_random_Scaffold1683:7888-9096:(-)|gene:BGLB006037MSFVHHIHQNLINISSTPHQHLINTSSTSHQYLINTLSTSNPHLINITSTTHQHLIYTSSISHQHLIYTSSTTHQHLINTSSTPHQYLINTSSTPHQHLINISSTPHQHLIHISSTSHQQLINISSTPHQHLINTSTSHQHLINTSSTSHQHLINISSISHQHLINI
>BGLB006042-PA hypothetical protein|LGUN_random_Scaffold16843:4133-6514:(-)|gene:BGLB006042MSLFLKDSHTTVHEEVTEITTVFEEGTETFAPEITTVFEEGTETFAPEITTVSEAVTETFAPEITVSEEVTETIPPEITTVFDEATETFGPEITTFSDNVTETFGPEITTVSEAVTETFAPEITTVFEEGTETFAPVVLAAVHVFVIK
>BGLB006045-PA hypothetical protein|LGUN_random_Scaffold1686:28063-44637:(-)|gene:BGLB006045MQPTTKGSFCGSLLQYWGLQIARRGATYDESYVYVLLYLVDVPPSETAPHLEYVQILWSPETPNENDTVVVGTEERESSDDTKERERERERKERERERKGSPDDLTSVAQDVGHVLV
>BGLB006076-PA hypothetical protein|LGUN_random_Scaffold1697:51418-57303:(-)|gene:BGLB006076MKCHMGIMKMNHVACIFLNSLLENACIMNMPNQGARQVFLYDHGRPHWSQGGPLFYDHRVPPPPPPQIGNYPNPQIQGPSPQWVRGPFIGGPGQGPNQQQFDGFGLIPWGMETIVTKVRYLCFKCGDYLQNSPESGVHLCDAGGQSNEQRLNQNQHQNSVVGELHQYQCEDLQARLKAFLEEAKVSLQNEQASLQQQQESLEAQKKELEQRDRELEALQTHLEEDRSKLVRQCKKEREEIARKWQELKDEISRMEEMHTMQKGRIRLDVGGSVFTTSRLTLTRDADSMLAAMFSGRHHVAQEADGTV…
>BGLB006082-PA hypothetical protein|LGUN_random_Scaffold1700:21712-58679:(+)|gene:BGLB006082MKTNWVVGLLGWMDKCDKVSNSKNTLTITESPTLMDPSFENWTEHLGNSLKMRTNINRLESLMVVAYVDSVISKSGRHLSIQAAPKCLSGKFKDVGRSCILISLGGKNIMLDCGMHMGYNDD
>BGLB006113-PA hypothetical protein|LGUN_random_Scaffold171:372379-390452:(-)|gene:BGLB006113MKTREISSCHPNYLCTNHKTKNITLATRTVITSDHSSMSRIIQQEEEEVNKIVAQIKGKLTQAGVRGKLLRLTGEPGAAIIQAAQEHKVHCIVTGSRGLGTVRRTLIGSVSDYILHHSHVPKRTFACYQVTFIDTL
>BGLB006120-PA hypothetical protein|LGUN_random_Scaffold17109:2306-3007:(+)|gene:BGLB006120MQRHQFPVTLAFTITVHKSQGQTFQFVGVDLRVPVSMHCMLYMAFLRVKRQNSVMHRLALANSTALSHS
>BGLB006128-PA hypothetical protein|LGUN_random_Scaffold17137:2416-6202:(+)|gene:BGLB006128MSPLLAAVFALLLYLLVRLLHITTPASAPLIYAKDRSSQFVQSVLTLCPILQQPYFPPLLWGKSGHVQTVLYAKMGRVNVPVPNGIRHSILLVDGATLTFDLHKPKVPHKTESYCLLICPGIGNNSESHYMRTLVDYAQKNGYIAVVLNHIGSHKTIPLTAARIFTYGLRQDIEILAYVFVVFRSRLLLHTPAKPLLLSWYNLRRAYLYVMTRNQKNLIRIHKKQLLSDEIKCKCDIDEKKVFSSITLEQLDEAFTR
>BGLB006184-PA hypothetical protein|LGUN_random_Scaffold1739:70171-95825:(+)|gene:BGLB006184MFMFVYGCLAQLTWFAHSQPRPDSLLNVALQFTKEGTREKSSCLNETLAEVNNKTLDRRCNDDVMIISLTLSGNLSSLCSFYISGGRNIAYKQNASQSSVYTDSKEYTADLAVDGNTNSNFYAGSCSHTKEETSPKSMKTAVKVLTLRLLGSTKILTLCEVEAFGECPSGRWSLPCSKPCPASCPDTCDRDTGACNSICIGYSNPPQCNTECPIGQWGVICTSTCSENCFNKLCNPKEGSCDFGCVEGFQIPDCLQTRRDGEVNASYETSVLTSPDWTEYSTAESVCGY
>BGLB006204-PA hypothetical protein|LGUN_random_Scaffold17463:5436-5765:(+)|gene:BGLB006204MKFLTAMVLLMVPAVLGGSLKSLFAEIEEDLKENMFREEKDDQPDEDWGDKKDWGEMKGWGDKKSWDDVKGWGDKKSWRDHKSRGWENRRQVSGQNITKYFHHTEKIIA
>BGLB006229-PA hypothetical protein|LGUN_random_Scaffold17589:2952-3976:(-)|gene:BGLB006229MFAYALLVCLPMLAISQPDLLATQEFDRFDVDLDGNIEPREVQQYFRRYDTNGDNEISRQEYRVEVESHHIHNQEVQRVLLRFFDEIDFNNDGILDQSDFNKFFANADANQNNLVNENEFTT
>BGLB006288-PA hypothetical protein|LGUN_random_Scaffold17742:767-3793:(-)|gene:BGLB006288MVYIHGGNFFYMSGSSLLFDGSALAQTGDVVVVTMNYRLGALGFLMTGDTEDDARGNYGLYDQVMALKWVKVNIAAFGGDPNMV
>BGLB006311-PA hypothetical protein|LGUN_random_Scaffold1780:16364-42187:(-)|gene:BGLB006311MFRPSATVLQVLTLGRLNLSCGPSKENVSVTQDSVTATQDSVTATQDSVTATQDNVTVTQDNVTVTQDNVVLKYHHTPVLGQRTCSSVTSVKAPAPVIMINSNGALLLAEMDGLPSRPYICMSLITSQDRAHIDILTMYVDYMIIYVSSEVRTDVGQGSKSKLKYACIAYIDLLMLEAIFIRNNSIYQGDLGYSCQKSTPSILLNVKSLAFCFDFGVSLKACFSCNACHRLLSSAVRFCQRTLQKIELKLLVRCVQFEDNKTKLDGRVLAEREREREKEKYFIRVTSLTIWI
>BGLB006323-PA hypothetical protein|LGUN_random_Scaffold17869:1268-5170:(-)|gene:BGLB006323MCSVSASRLNAVDMAAYMVNSIHLMNTTLSLYEFTDARLEMLNAQTEAHLDTLVSEQASYILNRVGLAQMYGSIQQHRPEHGPLSSISGLDEIAIKSAMNKFDSYLAQPDSLTLPQCSLILSSTVRASAKKRSVELVCQAYKQIYNAIIDPKNNYRDDQNIVPRTPEQ
>BGLB006412-PA hypothetical protein|LGUN_random_Scaffold181:71108-78316:(+)|gene:BGLB006412MIYFAFFALAVIARISAADVDEEDGVLVLTKSNFESVIADNDFVLVEFYAPWCGHCKALAPEYSKAALKLKEEGSNIKLGKVDATVESDLAEKFQSYMSVCPGGRQSADIINWLKKKTGPPATELKGTDAASAFKEKQDVVVIGFFKDQESDGAKEFLKVASALDDIPFGITSDSEVFADNKVDSDGVVLFKKFDEGRNDFEGELKDDAIRSFIAGNRLPLVIEFTQESAQKIFGGEIKNHILLFLKKEGSEDVINGFGQAAKDFKGKILFIYLDTANEDNGRIMEFFGLKESEVPALRLITLAEDMT…
>BGLB006431-PA hypothetical protein|LGUN_random_Scaffold1818:46447-59591:(+)|gene:BGLB006431MGVYFFFLLELIMAKIISSYIVDDSNGLGRTFDGIGGLSGGSPNFAASLQILKVEIGGDAQASDATEASHMHVEWEEDYNRGYEWWLMKEAKLRNPNIKLYGLPWAFPGWLGNGTQSPYIDNQKLANYIYKWIRGAEVYHNLHIDIIGIWNERWCDAEYVKVLRKTLDQNGYSNVKIVASDLDFGIVDFIKADQEFAAVVDYIGAHYPGVVSPDDAKQTGIPLWSSEDFSTFNDDVGGGCWARILNQNYVQGLMTSTISWNLIDSFFQGLPWDRTSLMTAREPWSGNYNVESPIWMSAHTTQFTEVG…
>BGLB006462-PA hypothetical protein|LGUN_random_Scaffold1831:23473-25479:(-)|gene:BGLB006462MHSSTNCPENSFVSSGILTDKEVYLGFLPFCSGLEYHQDSDGGSSSVEVTGDVVVKRRSNANARERRRMQSMNAAFDRLRDVIPSYGGNRKLSKYETLQMAQSYINALEDVLKH
>BGLB006475-PA hypothetical protein|LGUN_random_Scaffold1836:12000-13586:(+)|gene:BGLB006475MRTARHVPANGSLVTTYLLARCFCDGVSAAKSREVLPTSKVLPMKLMPGPSGLMKLPYIGTALMFAPFSRHSPENFGALVADLHEKYGPVFKSRLGKDYSVHTDNAEDAEAIFRNEGAFPLRRLMTLSKVFRERNGLPPALGTVSGPAWQELRSAINPLLMKPSVCIHYLPAQNHVADDFVNQLQNPTLTPDAQSELLFKFALESIGMVCFNQRLGFLDPTTCDSPDRLELLHALKLCLKSIFLAMLGMERRYLRTADDAFYRSYENAMKLIRQRAMIYVRKIVQDVNRTDLERPAQDSNLLESMLT…
>BGLB006489-PA hypothetical protein|LGUN_random_Scaffold1844:13294-14704:(-)|gene:BGLB006489MKENLLTGQLGEKDLLTGRLGETDLLTGQLGEKDLLTGRLGETDLLTGAVRGERFANGAVRGDRFANGAVRGERFANGAVRGERLANGAVRGDRLSRLFNLYNEGIDALRRYTT
>BGLB006520-PA hypothetical protein|LGUN_random_Scaffold1858:9450-10505:(-)|gene:BGLB006520MKLSTLSFTLCLAFGIFTSSCCVDEVAAQHYGADCIIHYGHTCLSPTSKLPVLYIFTKSEVDIDDCMNQMLGTCTEREIKAILVCSTAYLHAIDKLFLKLKEHYRNVLATSLTSKYSKGNDSSEVTVITKCGRRIEIPAGDCLNDYSFIYIGSNQGPELTVMMMTLNKCRFYTYDPTERIFRWEQVNMNKALMKRYYYIERAKDANIVGIVVGTLGVSRYKEMIDHLKALLKKYGKKSYTFVVGKLNPAKLANFAEVDLYVLVACPESSLLDQSEFYQPIISPLELEIACNQARQWTGDYSLDFTELL…
>BGLB006564-PA hypothetical protein|LGUN_random_Scaffold1886:23623-24890:(+)|gene:BGLB006564MRAHSVSFSSVLLAQIVLLAASLLVELVNSAESSIDTAAQTSSSSESVHTPASRYKRAPGWGKRNGFSEELLEDNENTQELMARLAEYKRAPGWGKRTSSLDIENALSADKKAPGWGKRNAESAFEDDAVDLDKRAPGWGKRAPGWGKRAPGWGKRAPGWGKRAPGWGKRSVDDYCQTLDQIMDEYIHKALEISLKLKLVILNRSYEAMYL
>BGLB006579-PA hypothetical protein|LGUN_random_Scaffold19:315-29872:(+)|gene:BGLB006579MLSEQSGFTWKGLIEIDLFFFALPISLLSMFDQRQLGQGTGHHLKWGSPSSILSAYFRQKSGLAPPQLYELARLMNFTSTSDLLNILSQPERDRFHNPLFLSLQPSKRILARGLVNLLSVNFWFRLTMITQEELRHDGFHGTFRDLTQDGKWTIEDEVYIHEGITDSELNSSISSLSGNTSRIFVLHATAALTHRIFLTAKRVLPRHNRFAWIITENAYTRDEDMLLDFPLGTKAFLVNPDVHLKELLADIMEFVMESSVALYVATPFIARSKGRSCWSAKSETIYPSQDPVYRTKLSGHLKRYSRGHLLG…
>BGLB006763-PA hypothetical protein|LGUN_random_Scaffold1933:52799-53029:(+)|gene:BGLB006763MGLPELSYLGMVKKFLIVLIAVCEANDDAKRLYDDLLLKHGYNKLIRPVGNNSDKLVVKMGIRLSQLIDIVSTLYD
>BGLB006780-PA hypothetical protein|LGUN_random_Scaffold1951:10688-11995:(+)|gene:BGLB006780MSCKFAFLLSSFCCFAAIEASFLVTINPTRVETGITHNVTVTCSYWGESSLSSLEKITMIRILHQKTTEPFSVVAEIRDNENNVHTSGLNSGVVVSGAIKTLDDSFVEILWPVATPDLYGHYRCDVIGFSITQDIITEKSPIVSILETNVTANDVLELLIREKEEMKSYCDARVAASESNFQTLLNNLRREEASNNDILENTLRGELSALREDVNRLMETGVLQYWPEGTYALLSPQAGCPNNVGAIWTTGLVKIHTESTDRNYDQVSTNSHLLAPILERAGTNNFMYQHFCVSTTLSPGAAWPKGS…
>BGLB006781-PA hypothetical protein|LGUN_random_Scaffold1951:34081-34359:(-)|gene:BGLB006781MTLPYWSSMCFLLFTLTLLFDKSDIILLYSVCLCVFTADIYDQVVAQIEEKGLDCEILGGGRIEHEPAKKSIKIYGYSQVRPFNEPLGPHPH
>BGLB006783-PA hypothetical protein|LGUN_random_Scaffold1954:14943-19028:(-)|gene:BGLB006783MIIGVIGSRGVPQHPVTPLDPIIPQHPVIPLDPIIPQHPVIPLDPIIPLTGCFPLDPITPQHPVIPLDPIIPQHPVIPLDPITPQHPVIPLDPIIPQHPVIPLDPITPQHPVIPLDPIIPQHPVIPLDPITPQHPVIPLDPIIPQHPLESHLV
>BGLB006788-PA hypothetical protein|LGUN_random_Scaffold1959:47294-52042:(+)|gene:BGLB006788MPCNSTYLLNPMPCNSTYLLKPMPHNSTYLLNPMPRNSTYLLNPMPHNSTYLLNPMPRNSTYLLLYRPITYCRCAPCLEESLHKFTAVCTPNIDRLKPQDSKRDTHVNLRDPLSSFPLPHAIL
>BGLB006818-PA hypothetical protein|LGUN_random_Scaffold1971:29115-30298:(-)|gene:BGLB006818MKNLLMSAKTSGGKSPQCKVCGDESSGFHYGVDSCEGCKGFFRRCITQGMTHKCANDEKCEITPFTRNSCQYCRLKKCFEVGMSREAFRKVYWGLEA
>BGLB006917-PA hypothetical protein|LGUN_random_Scaffold20:1032233-1035586:(-)|gene:BGLB006917LLHLGLTIFARFGVCEFLNISETCLEILDQLDQVSSLIAAVVHDVDHPARTNAFLINEKHHLAILYNDQAVLENHHASMCFRLTHKDPTADIFKNLRSDEYKTMRQSIIDQVLATDMKQHFEHLSKFTTSITKHLQKLEGDSVDIESHDADMNTILSDLALHENRVLIKRMMIKCADVSNPLRPLALCKQWAYRIAEEYCQQTDEEKSRGLPVVMAQFDRKTLNIPKCQLAFINLFITTMFDAWD
>BGLB006925-PA hypothetical protein|LGUN_random_Scaffold200:75844-79700:(+)|gene:BGLB006925MRKNKIISNIVNIVLFDFQAAHCENVECKAKFDILNRKHHCRRCGKCLCNNCCNSQIILPRMSFIDPVRHCKSCYTITKKENEFFDKHLKTLITGDLENLDKIYINKIESVQIASATIDSQGNRVASGIAIRYINASGNSVLLKMEVERGTFCNQSMSWITAMHKAFTLISDSSKTGAT
>BGLB006928-PA hypothetical protein|LGUN_random_Scaffold200:171483-177482:(-)|gene:BGLB006928LNTAQLTKSWAWHQNLGHLRVIRYTVHKSNHYVVSNSNMGRIFLQHLGGSRLFTCGSCNIALTNRSELISTRFTGATGRAFLFNRVVNLQYSEVQDRVMLTGRHMVRDVSCKSCNSKLGWIYEFATEDNQRYKEGRVILERALVHEVDGMDEPI
>BGLB006961-PA hypothetical protein|LGUN_random_Scaffold202:42619-44706:(+)|gene:BGLB006961MDATGVNEFNGPTVERICPKCNHDTMIYTTRQTRSADEGQTVFYTCVNCKFQDIEYS
>BGLB006964-PA hypothetical protein|LGUN_random_Scaffold202:206565-216085:(+)|gene:BGLB006964MPQHVLSMPKHVLSMPQHVLNMPQNVLSMPQHVLSMPQHVLSMPQHVLSMPEHVLSMPQHVLSMPQHVLSMPQHVLSMPQHVLSMPQHVLKMPQHVISMRQHVLNMPQHVLSMPQHVLSMPQHVLKMPQHVFSMRQHVLNMPQYALNMPHYVLNMPQHVLNMPQHVFSMHEIPRWHQ
>BGLB006982-PA hypothetical protein|LGUN_random_Scaffold2039:44182-47211:(+)|gene:BGLB006982MSVNYMSVNNLSVNLFSINHLSVNHMSVNHLSVNHLSVYLFSIYHLSVNHLSVNHLSVNHLSVNHLSVNNLSVNLFSINHLSVNHMSVNHMSVNYMSVNNLSVNLFSINHLSVNHISVNHLSVNDMSVNHLSVNHISVNHFSVNQMSVNHLSANHISVNHLSVNHQLSVNHISVNNLFVNHMSVNHLSVNHLSVNHHLSVNHMSVNHMSVNHVSVNHVYVNHVSINHVSVYHLSVNHLSVNHLSVNNLSVNHLSVNHLSVNHLSVNHLSVNHLSVNHLSVNHLSVNHLSVNHLSVNLSVNHLSVNYL…
>BGLB007018-PA hypothetical protein|LGUN_random_Scaffold2066:38542-49172:(+)|gene:BGLB007018MFTAKYLQHLVSLLTPVYWSTAQEIDGAVNGYTLTKGNFTREVQVEFATGEVLKMSHYISGTDSKGNLQFDVIIRGEVPELGPFKNIHLRPFQEEYIQTGPGTIYAHSSRSFSGDGVILPYAWNHTINYESTLGQMPYLVQQLTTKGLQVEIVPGDDAISYVIEASIGPDINECSLSQTDCGPDMDCLNTPGSFRCVNACPKGFKRDEKGDLCVDLDECDMITSPCSHTCVNTKGSFMCSCPSGYQLLNGRVCRDIDECGERQHKCYYNQLCVNTDGAYRCDCPAGFTSRGPGQPCIGLEFLEPGRV…
>BGLB007040-PA hypothetical protein|LGUN_random_Scaffold2076:38229-43440:(+)|gene:BGLB007040MKVAAIFVLVAVVTQSIAQPAPPAVPCDKNCPCTFSPVCGSDRITYSSECTLKAANCDRAEQVTVASPGVCVRRRGPGRWGGNGGPGGRWGGRGEGRETTAATEAV
>BGLB007041-PA hypothetical protein|LGUN_random_Scaffold2076:67247-70430:(+)|gene:BGLB007041MLMFLASSILVTVWTTFPSFVQGHGRLMDPPARNSMWRLGFPNPVNYNDNELYCGGRMTQWARNNGKCGVCGDPHHAKREHEAGGKYANGIITREYKQGDVIDVAVHVTANHK
>BGLB007050-PA hypothetical protein|LGUN_random_Scaffold208:253869-264802:(-)|gene:BGLB007050MIVVITFLTSWFLGIYQIENLDAYTGLKCLWLECNGISTIENLDKLTELRCLYLHQNLITKLENLEALQKLDNLNVSHNIIQKIENIACLPVLNTLNISHNKLQTADDIAELVHCPNLSILDLSHNRIDDPQAIDVLMNMKNLRVLTFTGNPLIQQIKFYRKTLTVKLKNLQYLDDRPVFPKDRACAEAWASGGLEAEKAERDRWATKEHAKMMDSVDALLKMRKTTLAKKIEGQLNKGNSAEKSKEVDVDSVDWLYSTYKLKGDDQVYHFNEDGSLNQSDETVGDTKEGSEDADAVSSMTEIEMN…
>BGLB007058-PA hypothetical protein|LGUN_random_Scaffold209:40221-42473:(-)|gene:BGLB007058MSSRSLLSILLSRNFCLVISLTVCSLLEVISARAQNFNEDNYNYYYNYNNNAGEYLSDWNQNEWGKMSGRSLSSKCVDIPSNLTLCHGIGYTRMLLPNILDHDSLNEVTQQAASWVPLVNINCHPDAKMSKFVEESK
>BGLB007069-PA hypothetical protein|LGUN_random_Scaffold2090:32617-38040:(+)|gene:BGLB007069MGGQSGWGDVTCVDVTCVDVTCVDVTYGDVTCGDVTCGDVTCGDVTCGDILCGDVSCVDVTCVDVMCGDVTCGDVTCGDVTYGDVTYGDVTCGDVTCGDVTCGDVSCVDVTCGDVTCGDVTCGDVSCVDVTCVDVTCGDVTYGDVSCVDVTCGDVTCGDVTCGDVSCVDVTCGDVTCGDVTCGDVSCVDVTCVDVTCGDVTCGDVSCVDVTXXXDVMCGDKLCGDVSCVDVMCGDVSCGDVSCVDVMCGDILCGDVSCVDVMCGDVTCGDVMCGDVSCVDVMCGDILCGDVSCVDVICGDILCGDVS…
>BGLB007081-PA hypothetical protein|LGUN_random_Scaffold21:42457-113921:(-)|gene:BGLB007081MRRRMITPSLLFLKYCVLSCSNIEECRDERIFFAVTRLLSKNFWLPNLTRKAKSGDLVLSARRPVCRLGDYVTHGPRTNLYCKMKERTSRRRRKTVIMPPTLRYRSSSSSNSRVKKGPGSRMRMRAWLEDLLDREECRGLAWVDKTKNIFSVVWRHASSHGFEESEHSDVFYRWAKHTGKYKPNQSNHSSYKSNFRCALHSLKDCIELTKTGDKKGEKAKRTFQFIDPSHPQYKKKKAKKVKVEQESSENSNSRFPDEGDSSFLDLPSSESSSPSCSSLGAFHTLVLCPAHPSSSQVCLPQGSLVKVD…
>BGLB007098-PA hypothetical protein|LGUN_random_Scaffold21:811032-811538:(+)|gene:BGLB007098MNLHLSEHPTLSAYLSEHPTLSAYLSEHPTLSAYLSENPTLSAYLSEHHTLSAYLSEHPTLSAYLSEHPTLSAYLSEHPTLSAYFSVHPTLSAFLSEHPTLSAYLSEHPTLSAYLSPTLSAYLSDHPTLSAYLSEHPTLSAYLSEHPTLSAYLSDHPTLSAYLSEHHK
>BGLB007145-PA hypothetical protein|LGUN_random_Scaffold2129:41669-51512:(-)|gene:BGLB007145MLYLAVILAVVGQLVSADQQQQLSLSSASADFSQRLYQNVALDKSNMIYSPYRIANIDLTANGGPEKPINDYIAAQTENMIKDVLQPGSIDGSTVMILVNTIFFNGTWEVTFEKFKTRSQDFKQLAGAVKQVDMMNDERSIKIKRDNANGVDVAELPFRGEKLLAQPNKVNDLFTGLNYVRVQLAIPKFKTETTLSLNKPLKDMGMVKAFSPMAADFTGITQSAQVYISQVLHKAMIEVQETGTVAAAATVIGIVMESAIIISPPQETFIADHPFVYFLRDNVSGEILFQGKFSG
>BGLB007155-PA hypothetical protein|LGUN_random_Scaffold2137:2788-27539:(-)|gene:BGLB007155MVTVILFLCLLNGAYGHENVLAKTNYGIVKGTSSIIDNKAMFCYLGVPYAKPPTGPRRFKQPEPPNSWSGVRDAVTLGPKCPQLDELDPFDPTPISEDCLNLNIYSPTEPTSQGTAPSTSLLPVMVWIHGGSFSMGSGSKYNGSVLASRGVVVVTVNYRLDILGFLSTADSIIPGNFGLLDQIMALQWIQANIQFFGGDPQMVTIFGESSGAACVSLLVLSPLSKGLFQRAILESGSSLAYWSITYPVNKIQPDTIAQSIASKLNCTQLSSTEILVCLQKVNVFDLINASTEYRKSNGLVFIPRVEAL…
>BGLB007158-PA hypothetical protein|LGUN_random_Scaffold2137:53209-61103:(+)|gene:BGLB007158MHKYFSVLECLHLCFFELTSTGNLRLKSPQPPDSWFATRDAIHPQSDCFQMIGFDIPMNISEDCLYLNIFTPSSETNSTLLPVMVWIYGGGFTQGSSVPYDGEALVRNGVVFVTINYRLDAFGFLSTEDEVIPGNFGLLDQIFALKWVKENIANFGGDPDQVTIFGESAGACSVSILTLSPLAKGLFKRAIMESGSALSPWCMAYPKSSLQPRKAAALIGAKVGCYFSDHSSQFLDCVQNVSAQALLNASIDVQTDQFTGRLLKVHQPRVETSFGVLPDFPQTLLTSGHYDHFEAIRGFNRNENGAL…
>BGLB007195-PA hypothetical protein|LGUN_random_Scaffold2160:38506-40612:(-)|gene:BGLB007195MTRFVVGAVAFCLAFKHSWTLSLPILDCPLRKCPATECVNGFLLDENGCPTCECNQCPPSICPLIKCPIVHVTDANGCVDCRCGPQPCPALDCWNIAKCPYGFATDSNGCKTCRCAPKPCPILDCRQDIFCPNGFATDANGCQTCSCKPKCELPVCPNIRCPNGFATDANGCQTCSCKPKCELPVCPNIKCPNGLATDANGCLTCQCKECPIVACKCPNETIWFEKNGCKVCSCQSRLIELPIDTLA
>BGLB007238-PA hypothetical protein|LGUN_random_Scaffold219:160818-168362:(+)|gene:BGLB007238MTMTCYSYSKAGFFIILFVLKLIELTYASELNDFEPASKFKIVIDQAKAPRYLLYDVNPGEGFNLRRDVYMRIAILARSLNVDSPWILVLPPWSRLYHWKSRDLGSQERIPWSAFFDLHSLRRFVPVMEFDEFLKISQEQIIDEVYYLQHYEEGWDKWEEKMDIRPCLQKPYHLDAKSKLWHGWFYGYGDEVAARKFECMSVMGHAGVLKPFLMTNTTARSVMLDRAETVLHDRFGDSEFWEVRRSMRFSKELQRIADDFRMFQLDSTDEQDMTMLEDDWTQMKRKPGDAIGGPYLAVHLRRADFA…
>BGLB007262-PA hypothetical protein|LGUN_random_Scaffold2203:11295-12653:(-)|gene:BGLB007262MEQLHLYYSLFVLLRFMTPASSRLFLTPYIYSGAFQAARQQSLVQDKDGIIPRSHSGFITVDMRLGNHLFFWYFPALDSPAPLLVWLNGGPTVSSMIGLFYENGPMRTYWRQNGEVDYIAWNSSWTNSFSMLYIDNPVGTGFSYTESERKGYRATQEGYANDLYQFLEQFYKIFPECLKVDLYIGGQSYAGKYVSSFGYHLHREIKIGNSTLPFKGIYIGGPYFDPRAQSEYTADYFYTLGSLSHKQKLDFKKNIRKFWKKYESDLRNTKTFHEIFHIFFPELSTDNYETLKRATYEAIEVLMNSTR…
>BGLB007315-PA hypothetical protein|LGUN_random_Scaffold2233:51344-52773:(+)|gene:BGLB007315MTMLSISKLIVSMFVCNTVLCDSSKPLLLTPMLRRGDISTARDYSRVQDQDGVIPTSYSGFITVDELIGNHLFFWFFPAMNSDPKAPLVIWLNGGPGVPSELGLFYENGPLKFRETEDGEVGYERKNNSWAKTFSMLYIDNPVGVGFSYSDNGEEGYSTTQEEYTQDLYEFIQQFYVMFPEYLQREFYIGGQSYAGKYVPAFAYRIHEEIQVNRTRIPLTGIYLGGPLIDLEVQGPMQADLFYSLGFISSKQRQDYEISSKRAILEFVSGQKKFVPDKDFEKSVGNVMRSLRLKVHAGSVPFEETNY…
>BGLB007344-PA hypothetical protein|LGUN_random_Scaffold2253:49929-54280:(+)|gene:BGLB007344MNERMFRFVLVLSLPLLTLCQVDITALGNYEFNKFDIDQDGNIEPLEMYQYFARFDANHDNRISRQEYAKEVETHHVNNPSAQQVLLRLFDAMDFDNDNHLDEPDYADIFMAADSNNNKLVSQQEFLRQISLNVIDVVLDVNGDVKDVDLHIIEDLIDVVADVVADVVADVLDVVLDVVADVLHAVLDVVADVLDVVADVLDVVLDVVVDVLDVVLDVVADVLDVVLDVVVDV
>BGLB007439-PA hypothetical protein|LGUN_random_Scaffold2301:2567-8102:(+)|gene:BGLB007439MMIGVTSFLLTLGFFVWTSHGVSDVINQLHRLCGTQTLENVIDYMVDKLKKDGLDNVHKEPVNVTRWVRGNEWAKMLTPRVKPLSILGLGFSVGTPKSGVTAEVIVVRTFDELRDRAREVKGKIVVYNQVWENYGQSVEYRSQGGIEAAKLGAVAALVRSVTPLSINSPHTGQQSSDDWAKKIPTASITVEDAELMWRLSRRGINITVTLYMEAQNLSPVTSYNTVAEIKGSQYPEQVVLVSGHLDSWDVGQGDMDDGGGAFISWQALSVVRKLGLRPKRTLRVVLWTCEEEGIQGGQDYFRVHRNEST…
>BGLB007577-PA hypothetical protein|LGUN_random_Scaffold2382:19739-40308:(+)|gene:BGLB007577MCFDTACDLVSLCEEILPGITPKLTINCSLTHKSVPYLTVINSLTLSRYNVTNHEFDAVLSLDTRTLSVQHFVERQEAEITSGSQFLALTLHNPTQNDAEIYRCDVDGQNALGKNQSFVEKSQLTVLSWSTETPNYFAIEKWVLRKRTKREGNLMSEVFDIKDDLRKALANFYLEQSSFRKKIDEDVYGIKVEAKKHLDKLSSAQSSLQNEIDR
>BGLB007588-PA hypothetical protein|LGUN_random_Scaffold2399:23724-24092:(-)|gene:BGLB007588MVEVPDRSAQTLENLIIQHILPGSHIISDGWAAYGNISRIQNGIYSHSVIIHEQNFVDPNDSNIHTQNVENLWMRAKRKLKRQFGTSNALFASYLQEFTYRNSIREGDIFSNFIITIAENYA
>BGLB007625-PA hypothetical protein|LGUN_random_Scaffold243:144559-154954:(+)|gene:BGLB007625MMFSYYLLILLLTYDTRASGTVHMAVNKRTRQVVAIKMMDLNHQPKKELIVAEIDILKQNRHENIVNFVDCYFLGHELWVVMEYLDGGSMTDLVTFIVMTEDQMAAVCRECLRAIEFLHSQKIIHRDIKSDNVLLGTNGMVKLTDFGFCARLTAEASQRTTQLGTLCWMAPEVVKSIPYGNKIDIWSFGIMVIEMIDGAPPYMNENQYRIYYQIANKGKPDIKNAHKLSPELKDFTDKCLQVEVDKRASAVQLLGHPFLRKAMSLKFLGEALTEARKQKETIMQKRANPENPLNDYNMQTLLGRGA…
>BGLB007627-PA hypothetical protein|LGUN_random_Scaffold243:173414-174799:(-)|gene:BGLB007627MSLRIKSFYLLVILWSFHCSEAVVSQPLFLTPYLDKGRIREAQSDSLVNSSLFGTDFPNVSHAGYITVNKTLRNHLFFWFFPCLQNTSAPILVWLNGGPGLSSMVGLFYENGPIEICKEEEDCEYKSRIHSWTKLFSMLYIDNPVNVGYSFSESGPAGERLTQDSVSKDLYSFMEQFYSLFPDYKKRELYIGGQSYAGKYVPYLAHVIHTQRQANLSDIPLIGIYIGGPFFDPPTQSPVYFNYLYSMGAISYQQMLLYQKEVQELIAVSVSEPSKLISLNAFIRNLIPETGIPSNDNYVTGRIINR…
>BGLB007628-PA hypothetical protein|LGUN_random_Scaffold243:179724-181100:(-)|gene:BGLB007628MSWMIKVSSFCLSTFLPLLLAEPLFLTPYIESGRIQEAQRDSLVNSSKSLSSLLPKRSHAGFITVNKTLGNHLFFWFFPCLENTSAPLLVWLNGGPGVSSMFGLLWENGPIEISSEDDICKYKPRKHSWTKSFSMLYIDNPVNVGYSFSESGPAGERLTQDSVSKDLYSFMEQFYSLFPDYKKRELYIGGQSYAGKYVPYLAHVIHTQRKANASDIPLAGIYIGGPFFDPPTQSPAFFYYLYSMGAISHEQMLFHQKTVENLFRDYKNGQLKITNLSHIFTTLVPRLGFDSKDNYLSNVRPRYDKA…
>BGLB007670-PA hypothetical protein|LGUN_random_Scaffold2473:5314-23393:(-)|gene:BGLB007670MYARVYSSQSNISCVPTIASIPSVPTIASIPSVPTIASIPSVPTIASISSVPTIASIPSVPTIASISSVPIIASIPSVPTIARIPSVPTIASISSVPTIASIPSSVPTIASILSVPTIASIPSQAYHHLYPNIASISSEPTIASIPSVPTIASIPSVPTIASIPSSVPTIASIPSSVPTIASILSVPTIASIPSVATIASIPSSVPTIASIPLSVLTIASISSVPTIASIPSVATIASIPSSWRSKNTTLGPQKIQHNGQSPLLFSASRRLDEKEYAEGYGDTVAGESGEAEPAEDALDTRGGKSGMA…
>BGLB007696-PA hypothetical protein|LGUN_random_Scaffold249:282319-289410:(-)|gene:BGLB007696MSCKVVISMLLLCVMSWRVDAKSKVLLVSMDGFRHDYLTKTTNVTNFTRLINAGVTMPYMNTSFVTKTFPCHYSMVTGLHPEVHGIISNRFYDPDENKTFSLKNTEPFWWENGEPIWITAVKSNLKAGKRATQWRKYNSSVPFEQRVTTVVQWLADDNFDLALLYFNEPDSTGHAYGPDSQPVVETIEKMDSILGHLLRELERYGLKNKVNLIVTSDHGMSDVDLELRLIDISELVDDTLLNRVVDEGPTANLIPEPNKAKELVEALSSVEHLHVMLKENIPERFHLKNNKRVMPVFAYADEGWLI…
>BGLB007708-PA hypothetical protein|LGUN_random_Scaffold2495:44246-47233:(+)|gene:BGLB007708MQGTDTTATALTCLLLVLIHEPDIQEKMWSEIHQHVGVNRLVTLADRVHMPYIQAVLLELLRYTSHVPLAVPHYTMCDTSVLDIPVPKNMTVYINLWALHHDPEHWPEPWTFKPERFLTNDGQLLPVTDPVRRREHMDSQRKGILKGFNASSK
>BGLB007723-PA hypothetical protein|LGUN_random_Scaffold25:230128-236937:(-)|gene:BGLB007723MSVNKVFSELFYVVTFFHLATLAAAQRKPNIVFVVADDYGFHDIGYHGSEIFTPHLDKLAAQGVKLENYYVQPICSPTRSQLMTGRYQIHTGLQHNIIWPSQPYGMPLEFPTIANFLKENGYTTHAVGKWHLGLYKKEYTPLNRGFDTFYGYWEGGEDYYTYYNCDTWHNKSIDIESGITRSYSEKDIQSHQNSDKTQWCGYDLRDMDKPVTNMNGSYSTYVYTSKSIDIINKANPEKPFFLYLAYQAVHSPMEVPDIYLEPYKHIQDKNRRIYADNGGEVLAGGNNWPLRGYKHTLWEGGVRGISF…
>BGLB007757-PA hypothetical protein|LGUN_random_Scaffold251:329221-340447:(+)|gene:BGLB007757MPQSLIIYKLCTTTLCILAQPCAFQQDTTHYNSFLSEMKVTQSLHSDGTTWDYRDHTPERAHVNTMCQGSNLAIRHRLPTERTGSDIRQLEITGSDIRQLERTGSDIRQLERTGSESRQLERTGSDIRQLERTGSESRQLERTGSESRQLERTGSDIRQLERTGSDIRPKELVLTSD
>BGLB007921-PA hypothetical protein|LGUN_random_Scaffold2630:57024-58298:(+)|gene:BGLB007921MSQFSQDQISDFQEAFGLFDKDGDGFINASEIGVIIRSLGGVITDAEVTAMISQFDK
>BGLB007931-PA hypothetical protein|LGUN_random_Scaffold2639:27127-27805:(+)|gene:BGLB007931MSGSTLCVCAFMMYVRLKYVCLCDECQVRFCVCVSFCDICQAQICVMYVRLKYVCLCDVCQVRFCVCVCLCDVCQAQICVMLKYVCLCDVCQARLCVCLMYFRIDPVCVCHICQAQLCVCMCVCACVIYVRLACMCLCDACHSPPS
>BGLB007950-PA hypothetical protein|LGUN_random_Scaffold2660:7664-45448:(+)|gene:BGLB007950NVPLDGLGRIVSLCVTVALAAPVTKRASAHRNVTMVGLELDASTTDRERERQRERDRERETDRERNRERERERDRERQRERETERERETDRERDRERERDRQRERQRETDRERQRERDRQRERQRERDRERERDRQRDREREKGRDGHNDLANITGVTIKSSPAQTTSWLTDRDDKTCNEDKNLEALEISWNRDYPFTWLRYNVVLYKELNVTEGCEPLISKINSTTADYRCDKNDTVTQCAPGSFGLNCSAKCPTECPTRCQQDSGICLQTKIVEPFKVAFSLALTQDQNYGNDSNINYDKVYTNEG…
>BGLB007963-PA hypothetical protein|LGUN_random_Scaffold2670:19943-28451:(+)|gene:BGLB007963IISVRLLDILILHQTDAIVLLDILILYQTDAIRFLLGKCIVRCVRLAVELRLGVTGQGVLPYYVTCLKNVYQYVTCLKNVYQYVTCLKNVYQYVTCLKNVYQYVTCLKNVYQYVSCLKNKALSLALEVPALNVHPLKTSKQTATLMNMSLKVKLETASKIKMRNIRFSP
>BGLB007985-PA hypothetical protein|LGUN_random_Scaffold269:26390-38153:(+)|gene:BGLB007985MLFLTLGNIVLCTVQWLSGLFRQRQYGLAMNRILRTSSFFINRAKKSLSESVRRPSLFPLGSSSNEKLEYEDDYIKISSADVMYEIDLSTWTSYTSYLESHTKLPGPEENIYIMLEAKRPRDVEKFADKALAVPPAHRVNVLKHGCPVAWKSAEPFGIILQCSFGRLVILTDAFGQGHLSLDEDLQLIRIIGVKTKGTPQKLVPLEDNYPMYKSEEDLQNSCIQDELTPNSNLLQHSSNTEETTPIISNKYSQRNNEHSSDAVQSFSKSSVDQDVNAKEPSATSNNETQPFIKKPTKPPNILVYCGIK…
>BGLB008000-PA hypothetical protein|LGUN_random_Scaffold2698:33373-40817:(+)|gene:BGLB008000MFTLLLCCLSNIHIVHYKLLAAEELLLEARESLKKEPYSYLLKSTILFNLALIRGTDKDYNQAESLLRQSAKLRIQWFGDGHNLVANVQTALAMVLACPGNVKGFDIQQAEVLLRRALLVYERSFSSTHYLVSGVLHYLGLVLSENKNPQCQMEAQKYLQKSLDISLIEIGDKDLDVTFKKPKERFLNVASGEYDLGYSLFHHNRPPHWKLPSVDIFQLSAGAHIQGALKWNIPSHAWIPGRHKLQSGNRQALLSSKLKHATGKSSSKKTLAASFRPSPVALSSYIKCADRLNEPSNCLLPERASSV…
>BGLB008011-PA hypothetical protein|LGUN_random_Scaffold2702:28519-47137:(+)|gene:BGLB008011MAFFLRLALWASLVFWSASDATPLETIRMERIFHFFAKKTVEYGTNSTAFIEEIRRLKKFENHCEQSNSVIAYINKGQTVVTAIPEITSKNVKDDIVLWESGKDHQQLIGTLQHALTTVSCNGKAMGPRGTPLEVGLLVVH
>BGLB008033-PA hypothetical protein|LGUN_random_Scaffold2715:1298-2005:(+)|gene:BGLB008033MTASLTLLLGFILYTSAGTQPPDPFFMLLEANNQDVEKAYIGRRPSHSEQLPIEDLIESSDKIYDPRPSDINEKLLRKQLGAKFRSEFLSIRDPEKKMNQRIAFHNGRPVGRRPRFLGLLRSALLQDGSRIELNISKKERRKFQKYLWSLTFCPVIYSWKYLGIRFWPHWIKEGKCLMKRSCSLPEGMTCNPSSSSNIALLRWHCTDYENHNTCQWIRILYPIITECSCSCRADT
>BGLB008072-PA hypothetical protein|LGUN_random_Scaffold2746:28902-29757:(-)|gene:BGLB008072MTSLHKRETTGYDNANCDQDNDCGDNSDEIDCTCASDHFKCPHGKCIPNSYLCDGDNDCGDLSDEDNCPTIHPGVCIDQLTYEDCYRMNISTYPICQYYADAHRYCRKFCGVCDT
>BGLB008078-PA hypothetical protein|LGUN_random_Scaffold2749:8540-11454:(+)|gene:BGLB008078MHVVFVCSLFLVSAESVGGTGAGGAGASAGGAGAGGAMGLLMGYLSSLVVQQAKREDVVAETNTMACCLSDDLKEQKRINQEIEKQLRKDKSNARKELKLLLLGQLKTVSLSTRCNLTIIKPFNIEEALPTVSNVHQT
>BGLB008178-PA hypothetical protein|LGUN_random_Scaffold2800:14354-16691:(+)|gene:BGLB008178MKIAIVLCLIVVVVSAGRGGGHGGYGGRGGYGGHGGYGGHGGYGGHGGYGGHGGYGGNRGYGGHGSYGGVRYGSYGGGSAYGGNSGYSANSGYTAGSSGSAGSSGYDGTSKGGNSGSEGYTAPSANGY
>BGLB008194-PA hypothetical protein|LGUN_random_Scaffold281:365373-365894:(+)|gene:BGLB008194MVTNGRVSVLHRRVILMFILLTVGQGSKNVDGQDDNLNSRKNAKHDTTEVNITQTHPGGDVISMNTTTASTTSTAITRSPPSAAVTFFTTPSMTSSTTTSTSTTSTMKSTARATTSSAFTTLTPKTTATKLFVSSTTKPSNLDPGSVVKLSVESTTGQLASKEVQFGLNVMKS
>BGLB008199-PA hypothetical protein|LGUN_random_Scaffold2812:2-949:(+)|gene:BGLB008199RVGWIIGVRVGWSIGVRVGWIIGVRVGWSIGVRVGWIIGVRVGWSHCYNTKSSTLPLSYNTKSSTLPLSHNTKSSTLPLSHNTNSSTLPLSYNIKSSTLPLSYNIKSSTLPLSYNTKSSTLPLSHNTKSSTEEFSHYTMMLYHSNHYTRDALPLNHYTPDALPLKHYIPDAFLLNHYTPDALPLNHCTHNALPLNHYTQDALPLNHYTHDVLPLN
>BGLB008247-PA hypothetical protein|LGUN_random_Scaffold2855:41325-53287:(-)|gene:BGLB008247IIFGLIGLVLLAGAKKPTTDQRTIVCCCIYEIGLLELTCRLQGITARVWVYGKLHHMGSHCLTPTQKLTPASLVTVSGVYVTIKSEQCLYKDVKSAIIPLNLELCYANELECDLNICQEMSADSEQAPSSGMPSIFKTPLLEAYGRKIFPFPGLKDLIAHVEATRNFPIRDDDVLVAAYTKSGTHWPWEVTPMLLRQTTDYEKRTKEQVMLESPGGLERAEQEPSPRILNSHNPFVHLPQEIISKMTKIIHVVRNPKDTAVSYFWHIKIVFDDTNFTIQNLLEAVMGEDTERQEERQKERKREERER…
>BGLB008248-PA hypothetical protein|LGUN_random_Scaffold2856:13529-17411:(+)|gene:BGLB008248MERFTPFLMLLLVSSTCVFAKDDDDGEKKKSDVGTVIGIDLGTTYSCVGVFKNGRVDIIANDQGNRITPSYVAFTPDGERLIGDAAKNQLTSNPENTVFDVKRFIGRSWDDKSVQHDIKFYPFKVVNKNNKPYVVVDTSDGEKTFAPEEISAMVLGKMRDIAEEYLGKKITNAVVTVPAYFNDAQRQATKDAGVIAGLNVMRIINEPTAAAIAYGLDKKDGEKNILVFDLGGGTFDVSLLTIDNGVFEVVSTNGDTHLAQSNINWHFVLGGEDFDQRVMDHFIKLYKKKKGKDIRKDNRAVQKLRRE…
>BGLB008265-PA hypothetical protein|LGUN_random_Scaffold2870:3511-12696:(+)|gene:BGLB008265MFEAAKSSLCVFLLLFARTYDDPAVDDEDEAGMGERGSHFEFGEGARIEGARRAGEGRGGGLGKKSECVRKHIGAGGGAGEEADAITTKHVKILKSCVRVSEKFHNCDHLRVQSMTPEALPDISVHCIASWATTSEKRVDKDIKWRYREDSENGTKERTDTVKERERERNIQEAEKKREKGLGRHRERDRERRREMEREREICGRTKYKIHWEKTLPLT
>BGLB008290-PA hypothetical protein|LGUN_random_Scaffold29:137385-184131:(+)|gene:BGLB008290VQTALIFCVVLQLKFITVPYRDTGTYILSGVDEIQQLLDDHILTSLQDIIDAWLKVQATWLYLEPIFSSPDIMMQMPEEGRRFKTVDKTWKEVMKVCVQDPSVMQVIEIDGILAKMQKNNSLLELIIKGLNDYLEKKRLYFPRFFFLSNDELLEILSETKDPTRVQPHLKKCFEGIASLTFTVPDKDITHIKSSEGEVVKLKDTISTARAKGQVEKWLLELETDMVTSIRAVIFEALEAYVKEVRTHWVRSWPGQAVLGVGQTYWTTYVTDAIIQGPYALENYLKLNHTQIDEIVALVRGKLSKQNR…
>BGLB008291-PA hypothetical protein|LGUN_random_Scaffold29:257177-260207:(-)|gene:BGLB008291MVLLIAITIVCFTYHLKQGPVFADPIKTPDDIKRLKPDFDAVAELGYVYEAITLTRNKLEGKVPLFGFTGAPWTLMKFMIENVSAGPNPNKARQFLVEHPEASHELLSILKDAVVKHLVHQIKAGAQIVQVFDSFAGELGPILFSKFELPVLRQIAREVRETLKALEIEPVPMVVFAKDGHFAIEDLSQSGYEVVGLDWCVEPLHARKLAGNRVALQGNMDPVMMFAPKDEIRKAVKEMLTKFGTQGYIANLGHGVLKDVDPDYLGEFIEAVHAYSEDMNKIS
>BGLB008338-PA hypothetical protein|LGUN_random_Scaffold2910:33607-43458:(-)|gene:BGLB008338MRHFFLFCSWCLLDRYYEAMSSAWFLEVLLDGIIRVSVIEAVYDVKPLSVVSIMIDVNGSDFLLTNLSTILYLNYSYLYTPSLRSIDYTKNRNEKWIYGNIMEMESVQHFGDSLGPVVRLNLWHHLRQHGQLGADTHGQYHGDFRLGFKPEPPAPEQPRIWDYQQPAFVAFLSAFRTFPKVSESFRK
>BGLB008355-PA hypothetical protein|LGUN_random_Scaffold293:30347-32370:(-)|gene:BGLB008355MGLSPEILESVSLVTGCRTEPDENFCVDCSVDRSVDCPLDCAVGCPLDCAVDCPLDCAVGCPLDCAVGCPLDCAVDCPLDCAVDCPLDCAVGCPLDCAVDCPLDCAVGCPLDCAVGCAVGCAVDCADD
>BGLB008401-PA hypothetical protein|LGUN_random_Scaffold296:46445-57275:(+)|gene:BGLB008401MYIVTSTLSLVHCHQYIVTSTLSPVHCHQYIVTSTLSLVRCHQYIVTSTLSLVRCHQYIVTSTLSLVRCHQYIVTSTLSPVHCHQYVVTSTLSPAHCHQPVHCHQYIVTIQYIVTSTLSPVNCHQYIVSSTLSPVHSLQCIVTSTLSPVHCHQFIVTSTLSPVHCHQYIVTSTLSPVHCLQYIVTSTLSPVHCHQYVVTSTLSPVHCHQYTVTSTLSPVHCHQYTVTSTLSPVRCHQYIRAAIRRCLGIPLGCFIQVDFNVVLL
>BGLB008404-PA hypothetical protein|LGUN_random_Scaffold296:182960-203515:(+)|gene:BGLB008404MWPEVIVLMVTTAVAVYADINIPITGHWSGGFQGKGCFDITQEMHSWTVTLTFDQPLTSLDVYTADIVQTLDGGKVFVLHNKAWNKDEHVGDQLCIEFQGHGSGDINPVVTGALQAGDVSGNPITAPTASALTTASALTTSHSPRTTLPPSRTYDSDMVFVEDKGDFFYAEFKFTVDEEMLGWIVNITFDGPINFIESGNGVIEKISEDKLHWTMVSFGHQAHLPKGSTYLLFIAANYHGHTIPHAHATMTNMGRDKWSFSPAPTSDTSKYNYNDVLFKSILFYEAQRTGKLPATNRLPYRNNSLV…
>BGLB008428-PA hypothetical protein|LGUN_random_Scaffold298:278595-282750:(+)|gene:BGLB008428MIVTILYNCLLIALFRHYVMLRVSPWIPIHTPHVSRSPQSRPSKVSRQRERESERERERERESERDRERGRETEREGERQRQRERDRERGRETEREGERQRERERDTEREGEREGGGDTERDTHRERETEKLES
>BGLB008434-PA hypothetical protein|LGUN_random_Scaffold2980:22540-52874:(+)|gene:BGLB008434MEVTDLYLASILPIFLQLVELLPLVLEDSQKFNEIVCVTIRLSTKTPKEPVPPERTSDQVTSASLKKSPNVGTGSTLKNEGNNKVHNATLPDISNTRDPKRPPVKTDLKEETPLAELIEDSNKTGSEIEVPPDLSLHNVTVIEVKAPVDKTTPNKEEKSVPLLPQCESPVRVCKENKNILNESLIDMKVDSPSNTINEEVISVEQSETIIEPTAEALREDGSEEKRKSSRAKPYSVHHPHHHHHHRHHSNNKPDPKTPASLLPSSANSVTDTDTSVKAASPEKTIRIKSQDEKTKFVFKTVKSRDEP…
>BGLB008478-PA hypothetical protein|LGUN_random_Scaffold301:103773-105753:(+)|gene:BGLB008478MYAVTRACAKGELDKCGCDTKVKTRQPGEDFEWGGCSDNIRYGAKFSKDFLDQNETRSKDHGTMNLWNNGAGRKTIKDEIDVQCKCHGVSGDCSVKICWRKMRTFRDIGAVLKQKFDGASYVRWDKSRKRLKRITGKQKRPTKKDLVYLAESPDFCEYNPDYGSLGTRGRQCNKTSYGLDGCTLMCCGRGYQTLVSEEKHDCDCKFYWCCRVECKKCTKSLEKHYCN
>BGLB008501-PA hypothetical protein|LGUN_random_Scaffold302:221376-222794:(-)|gene:BGLB008501MTGIGFTLGVVFGLLLQLPIDTSLPADSIHPNGHSSFKSRRSLSDGQEAANYRQQQQAPQPPVSTIRFLDSLRKSSSNNGGKVDLSKSIHIKKHRSHDLKNSDHRSLSINLKEVKTSQITEPIAPNVNGAFRSIMANASQPVNRSATAGSMSLEDSSYLSSVVDGVLWTQKLGASCPKAFPPHEVKEWRRRVEGLDVVKMEEGCGRMQNRLVTFKDASRACARYRLNTDQIQGEIYSYYLAQLLNITNMPPTLLAQVDPLSQKWRTVHLQLSLAQWADSKIVVFTQHIGGLSPAHIPAEFREEKLR…
>BGLB008521-PA hypothetical protein|LGUN_random_Scaffold303:285215-289746:(+)|gene:BGLB008521MAFYLLELFEIFGVCHGADAVELVLLVDDDSSFTDVDAIVQNDAISNANTVARVAAVEHLPYLSLLAVNKNSIVEAFVMKHHIEVMQSILDVLTPDDARHLCESIDEDSRKGNFQRLFPTPQTHNYLRYFEQPRYYNLLLDQWVLRYNHMEQKGISLLQSLCEENIHLENPTSNPKHQWSPPNSHIRSYEVKQTVSNSSLKSSVCYGVYNEEMKLWFYAVYSLWQREPSDYTHF
>BGLB008549-PA hypothetical protein|LGUN_random_Scaffold306:88496-90762:(-)|gene:BGLB008549MPSDSHPPASVTPPSSPSFLDLSRSLTRVAEIPKVAEICPPVLCPHVLCALVLCAHVLCPHVLCAHVLCAHVLCPHVLCAHVLCDHTLRAHVLCPHVLCAHALRAHVLCAHVLCAPVLYLSKKIRQTVYTK
>BGLB008576-PA hypothetical protein|LGUN_random_Scaffold3072:3062-8733:(+)|gene:BGLB008576MLLRFVHGDFLTVYSPTHYDSFKVSVALGSEWTPCCLTLVDTAGQETYDRLRTLTYAETDVFILCFSVAEPDSFINVKSRWVPELREYQPKCPIILVGTQKDLRDNKDHEAHNQQGLFISEKEGKRLARKIRAKVYAECSALTGDGLDNIFYQALMAATRPKRNNKLWHRIKAMLSVK
>BGLB008678-PA hypothetical protein|LGUN_random_Scaffold315:167806-174134:(-)|gene:BGLB008678MSFKVIVFSCLMLSTAAAVCYNAATSNGVRNLQDNEYACKALEAGESSAELGRNVWRCVSGMLTNVTCNSLSAGNLVDKGNLVSEGKWVIESNIVSDRNFVDEGNFVSKGHFACKGNFVSEGNYVVGANYVGGGNYISEGNYVGGGNYVGGGNYVGGGNNVGGGNYVSEGNNVGGGNYVGEGNYVGGGNYVSEGNYVGGGNYVGEGNNFSEGNYVGEGNYVGEGNYVGGGNYVGGGNYVGEGNYVGEGNYVGGGNYVGGGNYVGEGNYVSEVKMDL
>BGLB008694-PA hypothetical protein|LGUN_random_Scaffold316:79546-83270:(+)|gene:BGLB008694MLFYLLFAVTVFVGCLAQQGPAAG
>BGLB008722-PA hypothetical protein|LGUN_random_Scaffold3179:94116-94985:(+)|gene:BGLB008722MQHDVSLDYTTSFLLVTSYCPIGSLVMSHRPIGSLVMSHRPIGSLVMSHCPIGSLVMSYCSIGSLVMSHCPIGSLVMSYSPIGSLVMSNSSIGSLVMSNSPIGSLVMSNSSIGSLVMSNSPIGSLVTSNSPIGSLVTSYSPIGSLVMSHCPIGSLVMSHCPIGSLVTSYSPIGSLVMSHCPIGSLVTSYSPIGSLVMSHRPIGSLVMSHCPIGSLVMSNSPIGSLVTSYSPISSLVTSYSPIGSLVTSYSPIASLVTSYSPIASLVTSYSPIGSLVMFHCFTGHVLQSH
>BGLB008748-PA hypothetical protein|LGUN_random_Scaffold32:28306-29064:(-)|gene:BGLB008748MSSAVTMVSFSLIAFAAIFHHVYGEIVVGSVALNSGVFDKIIQKHKAVLVKFDETYPYGKKQDVFKEVSKSSTQQPEFLIAEVQVADYGDKDNSDLAEKYGVKKENFPAYRLFLNGKLGDHIKYTASVENADDIKNFVIRETGLWLGRPGCLEEFDKIVNEFFTAPKDKQAAIVEQAEKAAEKLTDTAEKTSADTYIKTMKKILEKGTDFVKTEVSRTEKLRSGKVSDKKKEQLSDRLNILTTFQLNVKDEL
>BGLB008772-PA hypothetical protein|LGUN_random_Scaffold3204:53165-58424:(+)|gene:BGLB008772MAAIKAVGEVCQDYDSDKLFPVLGFGARIPPKMEISHEFAVNFNPQNPYCSGIDGILQAYYNCIQHVQLYGPTNAAPIIQHVARFAQTAQMEEPSKGPHAYFILLMLTDGVLSDMSNTRTAIVEASKLPMSLIIVGVGQADFNDMNILDGDNGVLRSASGEPAKRDIVQFVPFRDFRNVGHIVHLDFGETLSIN
>BGLB008793-PA hypothetical protein|LGUN_random_Scaffold322:87669-88451:(+)|gene:BGLB008793MSLEERNLSSEHFANLTCATENLSPYTNTAGYAEQPAYYSTSDYDWQHHPHHPIISPERHYYTSYGEGLDIAAQEYHDYPHQAVTHSDFYSAGHVLWTPSSQSDPLSPEQHTRFFSGIDLGPHASLQQPNITNSVSGKPKRKRVQSHTQRKAANVRERKRMFHLNEAFDELRKRLPAFNYEKRLSRIETLRLAMTYISFMKEVSVGRDPKCVKLRPHGADLSPLSVSSSLYKDGDMNDENHLNADSDCTNDELSNHSSSH
>BGLB008826-PA hypothetical protein|LGUN_random_Scaffold3246:12739-21691:(+)|gene:BGLB008826MQCSSTMLLGLNQVRYFVNSIAMSSRSVHTSPDSTDLRYVPLQTILQVDLDCPSTVWRPEPPKLKRRYSEVSQRRQERLSHKPTATQQFYSSSTARSIYPFLKFQATSLAERTTIFLNFLLFLCECTASKEKERKEREREREREREGKEEKERERERERETERERGLGEVSKKKKNMWREKEMSIERVIEADLEGQGLKSDANFNENLRLIDGSAYEFM
>BGLB008838-PA hypothetical protein|LGUN_random_Scaffold3273:16360-22768:(+)|gene:BGLB008838MLNAQTGNGEYWIKRLLMTSSLFVLACLRCASCEKKLFCYYSSEAQYRTYPAKFQPSDIDVTLCTHIIFAFAEVKNAKLAPLNWNDQGPTGLYAQVTSLRTKNPELKILLAIGGWVAGYEPFYDVVESEQTISLFADNAITYLRDAGMDGLDVDWEFPGSRGSPGEDKYKFTLLLKFRDEAVRTKRDRLLLTAAVAVGIEFIEPAYETTEIHKYVDFMLLMTYNFHGGWDNVTSHHSTVLPSQYDVGEETWLCQNWAVNFWLSQGVPKSKILLGLATYGMSFTLEDARQNGLKAPVLDFGRGGQYTR…
>BGLB008866-PA hypothetical protein|LGUN_random_Scaffold33:59293-60690:(-)|gene:BGLB008866MSLKLLAAFCSLVTVGGAVYPFQNTSLPWDDRVNDLVSRLTLDEIQLQMARGGTGPGGGPAPAIPRLGVGPYVWNTECLRGDVSAPGTATAFPQAIGLAATFRYALYTPIYTI
>BGLB008869-PA hypothetical protein|LGUN_random_Scaffold33:128691-143159:(-)|gene:BGLB008869MVNVLVLLSGLATVIVSSKVKSVLYFVPKYQTAQTEVFPFQNTSLPWNVRVDDLVSRLTLEEIQLQMARGGAGEYGGPAPAIPRLGIGPYNWDTECLRGDVETAENATAFPQAIGLAATFSPELLYDVATAAGREVRGKHNDYVRRGIYGSHTGASCFSPVINIARDGRWVISVLIMQETYGEDPYMSGKLAESFIQGLQGNHSRYVQATGGCKHFDVHAGPEDIPVPRETFNAIVSEHDWRMTFLPAFRQCVRAGTFSVMCSYNRINGVPACANGKLLTDILRNEWNFTGYVVSDEQAIENIITRH…
>BGLB008922-PA hypothetical protein|LGUN_random_Scaffold3323:13312-24706:(+)|gene:BGLB008922MAPVSTTCPNFLEKTVNITQCTGIIRFDALYDSSYTVFCKSYENFKTCIRLSEAPVACPMFGSLMEVLYPQHIFGLYEQNCNRSLDDSSVDKCGAIGIARVDHCLRIFALAWPPKPKTPTEQQCRDYASATKCLERAGFGECASLRQYFNGKTEGKQAIKQMMREKCPGIESSGRHENNDNVSQKRRLRRILEITDGDHCPEEWVSGEIPDWPHMRNSPDWPHMRSSPDWPHIRSSPDWPHMRSSPDWSHMRSSPDWPHVRSSPDWSNPRSSPDWPHTRSSPDWSNPRSSPDWPHMRSSPG
>BGLB008962-PA hypothetical protein|LGUN_random_Scaffold3348:1917-3042:(-)|gene:BGLB008962MFTTFQTKTLIHACLLQVVYLETHGTGTVAGDPEEILGLTTNDLMTRGRKGPLLIGSVKSNCGHAEWSSGLISMAKVILSIKYGTIPGNLHFNSPNPKIKPLLDGRVKVLSENTPYEPGYVGINSFGLGGSNGHIIL
>BGLB008968-PA hypothetical protein|LGUN_random_Scaffold3354:11589-34855:(+)|gene:BGLB008968MHPLTFIVFLAAVGSCDQLKQLLPKLSALYHVRPLELVTLPIKNIDECAANTDNCEQICTNTAGSFTCSCIPGYTLSPTGTCVDVNECTAKTAKCSNICNNTPGGYTCDCPTGFSLASDGFGCNKVGGPVCTPTCQNGGTCILSPTTNQPVCQCQFGFLGTACEIMDPNFNPCLISGVNCKNGALNPCCYTNCQNGGQCAYSSGYLTCQCPDGFTGPRCEQADPCGLMIVVAVRME
>BGLB008983-PA hypothetical protein|LGUN_random_Scaffold337:26996-28385:(-)|gene:BGLB008983DFGPIFDLDKPFLPHKSDLSFLNWETSDAVLCLSLHGIVFRNKRDNKIVNPDPFGAPGDNSSRTNISTTMYLSAF
>BGLB008990-PA hypothetical protein|LGUN_random_Scaffold337:280557-286178:(-)|gene:BGLB008990MGFIVAGVVLFAISSVVSSADKGPKVTDKVYFDVAIGGENIGRIEIGLFGKTVPETVKNFKALAVGDQVLVVVFFSFQAKDGTKLSYKGSKFHRVIKDFMIQGGDFTRGDGTGGLSIFGERFKDENFKLKHYGAGWLSMANAGKDTNGSQFFITVKKTEWLDGRHVVFGKVVKGMNVVRKIEATATDGRDKPTKDVVIVDCGVLEVDSPFIVERGDAIE
>BGLB008994-PA hypothetical protein|LGUN_random_Scaffold3373:22351-24956:(-)|gene:BGLB008994MPIGSFVHIDYMPIGSFVHIDHMSIGSFVHIDHISIGSFVHIDYMPTGSFVHIDHMSIGSFVHIDYMPIGSFVHIDHMSIGSFVHIDHMSIGSFIDLHTIHIHGHTFVHSSEKHRDDVIQMFPGMAEAVEMVADNPGTWLLHCHVIDHIFAGMETVYTVLEP
>BGLB009016-PA hypothetical protein|LGUN_random_Scaffold34:4651-6214:(+)|gene:BGLB009016MYKLIVFAVLLEVCSAFPSFRGRIPNGFNVTNPCPSGGVWQAVGHFNSTAGGETNPFGDDFASTGYTWTESLCKTDSDLDGLTNGEELGDPQCTWRVGSNVALNDPKGHPGMDTQL
>BGLB009018-PA hypothetical protein|LGUN_random_Scaffold34:107845-110569:(+)|gene:BGLB009018MLFGLCLFLLGTLVSGFQVYQTYIPNGNIVPNPCLIGQIWAGAGHFSAIGTGPLNPFGQDFAAAGHVWNDVLCNKDSDNDGLTNGEELGDPHCHFTPTKPGHLVSTRGNPGQILGKIHFSLEVFVSQ
>BGLB009019-PA hypothetical protein|LGUN_random_Scaffold34:114659-120374:(-)|gene:BGLB009019MLRLFCLATLVAVSLAHSSYQKYIPNGQRVISPCGQGVWHGVGHYKPKGSGSLNPFGKSRGTLIVHGMFISLQDFAAAGHAWTEALCTLDSDRDGRTNGEELGDPDCQWTSKQRQELPEPTGHPGSLLG
>BGLB009020-PA hypothetical protein|LGUN_random_Scaffold34:124292-126621:(-)|gene:BGLB009020MFLLLCLATLVTVGLTHPTYQNAIPNGHHTHNPCGGQAWHGVGHLLSAGSGPLNPFGVDFAAAGHTWTAALCRLDSDRDGRTNGAELGDPQCTWTPAHHGHMPASTGHPGKTLTTVF
>BGLB009021-PA hypothetical protein|LGUN_random_Scaffold34:130882-134156:(-)|gene:BGLB009021MFLLLCLATLVTVGLTHPSYQNAIPNGHHTHNPCGGQVWHGVGHLLAAGSGPLNPFGEDFAAAGHTWTAALCHLDSDRDGRSNGAELGDPQCTWTPAHHGHMPASTGHP
>BGLB009024-PA hypothetical protein|LGUN_random_Scaffold34:325560-338739:(-)|gene:BGLB009024MLSGIISILPVLLPSAAAEHIFLNQFAVQLKHGDKANAEDIAREYGFLVKAEIASIAAYIFEHQSVPPRSKRSSEQHINLLRQDTRIQHVQQEVVLHRVKRHPPARETSRHVAHRDVDIPFRANISFSDPKFKNMWYLVNEGSDGDIDINIAVVWGKGFTGVRLLDGIITDGLEAEALTFKHDYIDIYSASWGPSDDGAVMAGPGHLTVQAFQYGVDHGRQGLGSIFVWATGNGGLHLDNCNADGYVSRPETLAVGSVNNRGKSSFYSENCTAILVVVPSGVDIMDGQNKSKVITTDINNGCLETFE…
>BGLB009050-PA hypothetical protein|LGUN_random_Scaffold3407:24372-24635:(+)|gene:BGLB009050MKCVKTFAALVCFGFTHGTNDASDTCAKSDTSARRKACAKSDTSTKRDTSAKSDTSAKSDTSAKSDTSTKSDTSAKRNTCAKSDTSA
>BGLB009070-PA hypothetical protein|LGUN_random_Scaffold3417:9474-10974:(+)|gene:BGLB009070MFYHEVHDASAVDVHHVSVYDVQVVSEYDVHDVSVYDVHEVNVYDVSDVFMYEFNDVSVYDVQDVSVYDALNVSVYDVHEVNVYDVSDVFMYEFNDVSVYNVHDVSV
>BGLB009136-PA hypothetical protein|LGUN_random_Scaffold3485:27108-33971:(+)|gene:BGLB009136MAQNLMFLACALAVATGLYIDSTAYKSPSLYNQKTDYSSQGVYPCNSALEGTVYPIPYFYEGYFVCTNDNPTPPTDAPTDSPTQPTDAPTDNPTQPTDVPTDNPTQPTDVPTDNPTQPTDVPTDNPTKPTDVPTDNPTQPTDVPTDNPTQPTDVPTDNPTKPTDVPTDNPTQPTDAPTDNPTQPTDDPTEYPTQPTDVPTDNPTQPTDVPTDNPTQPTEVSTDIPTQPTDAPTDNPTQPTDVPTEYPTQPTDVPTDNPTQPTDVPTENPTQPSDVPTNNPTQPTDVPSNTNQPTYHFNNDASYGVYP…
>BGLB009223-PA hypothetical protein|LGUN_random_Scaffold3554:16836-18887:(-)|gene:BGLB009223MHFALFSAPSRRQASNSFGVEQLREESNETYWQSDGPQPHTVSIQFRGKTTLHDVCIYADYKSDESYTPNRLSIRAGNHANDLVEIEQVELSEPTGWVCIPLKDVHDKPIRTFMIQIAVLSNHQNGRDTHIRRIKVRSPVNYGDVPYPNASNMTLKNLAFTIR
>BGLB009231-PA hypothetical protein|LGUN_random_Scaffold356:53821-60313:(+)|gene:BGLB009231MTIWFMLLLIVLCYKQRAARWSARHVTPVKLPEHITSSRHDWLELKCDLDKLNNEILLLALFRQSKRPSEKQWSLYFSWSINMTERERERERRREREGG
>BGLB009242-PA hypothetical protein|LGUN_random_Scaffold3568:2140-3837:(-)|gene:BGLB009242MGTLKPQKMLVEVAEAAIPHDQAAIPHDQVAIPHEQAAIPHDQAEIPHEQAAIPHDQAAIPHDQAAIPHDQAALPHDQAAIPHDQAAIPHDQAAIPHDQAAIPHDQAVIPHDQAAIPHDQAVASQQNRSSTLQLVIFLSTM
>BGLB009288-PA hypothetical protein|LGUN_random_Scaffold3616:56049-60245:(-)|gene:BGLB009288MESLNVLVPSVTTLQLLSLMVRVVLADSSVAIQKLYIAFSVVGISNFCHPSTETVCASNKITYTSICHMKQATCEADIETTVEVEFVGKPCPGKGSQPPTGPWGEWGDCSEQCKQGTKNRTREVYVPNEDNKIHDTEYIPCYNSCPNGPCTQETCVEPGQVCVADDNNNPSCQCPTCELFEPKPICTRVFNVIKTYENECELQKKICQLQTNDYEILEPRACEDKPVKCGLVRNYKIETRNGCIADSHINFGACYGGCDNEANDCCFETIVGCNCVPKYSDTNQVDS
>BGLB009291-PA hypothetical protein|LGUN_random_Scaffold362:91717-103804:(+)|gene:BGLB009291IPTPKLFFQILRTIKTSASLCNRFSSREPLSTTSTSPRQGNGRRLAQYSTALPSTVQTLQTYPVQYRLTQFFLKFFMKCNQNCLKNAGNPRDMRRFQVAISTSTAIDGPLLAVSDNMFVHNNSKHGRRARRLDPTEGATPCIKAICPSEGWTTGGTTVILIGDNFFDGLQVVFGTMLVWSELITSHAIRVQTPPRHIPGVVEVTLSYKSKQFCKGAPGRFVY
>BGLB009298-PA hypothetical protein|LGUN_random_Scaffold3629:20419-23757:(+)|gene:BGLB009298MFLLRYFLTCALLLASVQCYHEFISHIPSGDSVTHPCEPSQPWHGVGHYNPQGGGHLNPFGHDFQAVGRQWTQELCWHDSDGDGLTNGFELGDPYCQWHQGVQPTWTGNVTHP
>BGLB009331-PA hypothetical protein|LGUN_random_Scaffold3650:32898-33475:(+)|gene:BGLB009331MFQQIALMVAIFLPAVLSYREFLSLLPNGQNVPDPCNPGTVWEGVGHLVKEGKSKRNAFGKDFHKYGKMWSKELCLKDSDGDGKTNGFELGDPDCTWTPGSLPKGPSLSHP
>BGLB009339-PA hypothetical protein|LGUN_random_Scaffold366:1265-1504:(+)|gene:BGLB009339MNQLLVHTAPMNQLLVHTAPMNQLLVHTAPMNQLLVHTAPMNQLLVHTAPMNQLLVHTAPMNQLLVHTAPMNQLLVRTA
>BGLB009345-PA hypothetical protein|LGUN_random_Scaffold3664:15958-17951:(+)|gene:BGLB009345MKFLVKFVAIALCFCLASCQTIDDCPPGVPRDSHLAVFKGACYQFVTSYQRTHAEARQNCESQGGTLALVKTAEVQNYLYNALTYSYRDYHDKFWIGLNDIDKEQEFKWEDGAPLTYSNWGRPPFSDSYDCVLMDLELDGQWTEYPCETSHFLFLTFHERHPYICQYSLVHQHDASTSTTVVSIKTTHVTPQPDTLETNSIETYSTVTDTAETGSITELTTAETDSDTTATTITTAVTGNTDTTVLIISNSCPAFSCDLDCGMDGFQKNETTGCSLFLL
>BGLB009364-PA hypothetical protein|LGUN_random_Scaffold3680:26414-27353:(-)|gene:BGLB009364MDTVCLLSVSDYMFTVWPMRTPVTAQVLKSEPASGTESEPASDTESEPASDTESEPASVTESEPASDTESDPASGTESEPASDTESEPASDTESEPASDTESEPASDTESEPASDTESEPASDTESEPASDTESEPASDTESAAVILA
>BGLB009369-PA hypothetical protein|LGUN_random_Scaffold3689:2569-8489:(-)|gene:BGLB009369MTIRSNSPEDPQNHVECEYQNKNICPRGLLLVSIRASRFGPISTDAGVHVSLCFRGPNSNQRRRGRQTYTRFQTLELEKEFKFNRYLTRRRRIELSHMLCLTERQIKIWFQNRRMKEKKELQAIKELNEQSRGHEKSHQGGSMAKSEDKMASL
>BGLB009381-PA hypothetical protein|LGUN_random_Scaffold3698:32924-33456:(-)|gene:BGLB009381MSLWPLLVTLTCLYAIVLARRYLEGDVRLIGGSRRYMGTVVIFHDGKWGAICDSQWDKQDATVKECGSRVYSVMVMNYACLTVYPEVLIALPETIVRVVLDPLVLFAVQP
>BGLB009424-PA hypothetical protein|LGUN_random_Scaffold3736:14248-16142:(-)|gene:BGLB009424MKYFTKLFIVAAFMGLATCQSTDDCPATIPRDTYLKIFGGFCFQFLVSQKRTHTQARQDCQSRGGTLALVKTQEIQTFLYTALSNDFHESYDKIWIGLNDVDKENEFKWEDGAPLTYSNWHEFSGPNSTSYSHALNHNENDCVVIDTENDGKWAEYPCEQQSFLLFFHEAELHPYICQYVASASTAVTGGAGTTVTVMANPCPAFSCDLDCGMSGFQKDQSGCSVCKCAV
>BGLB009509-PA hypothetical protein|LGUN_random_Scaffold38:896094-896561:(+)|gene:BGLB009509MLNPGEMLNPGEVLNPGEILSSGEMLNSGEMLSYGEILSYGEILSSGEMLNSGEMLSYGEMLSYGEILSYGEILSSGEMLNSGEILSSGEILSYGEMLNSGEMLSYGEILSYGEMLSYGEMLSYGEMLSYGEMLSYGEILNSGEMLNSGEMLNSG
>BGLB009510-PA hypothetical protein|LGUN_random_Scaffold38:896644-897039:(+)|gene:BGLB009510MLSYGEMLSYGEILIYGEILSYGEMLSYGEILSYGEMLSYGEMLSSGEIYGEILSYGEMLSYGEILSYGEILSYGEMLSYGEILNSGEMLNSG
>BGLB009511-PA hypothetical protein|LGUN_random_Scaffold38:897148-897579:(+)|gene:BGLB009511MLSYGEMLSSGEMLSSGEMLSYGEMLSYGEILSYGEMLSYGEILSSGEMLSYGEMLSYGEILSYGEMLSYGEMLSYGEILSYGEMLSYGEMLNYGEILSSGEMLNPGEMLSYGEMLNSGEMLNPGEMLSYGEILNSGEMLNSG
>BGLB009521-PA hypothetical protein|LGUN_random_Scaffold3814:1905-41009:(-)|gene:BGLB009521MCVTHHVTYFLIDVLIELCFAWGADVNTRIPGLSLHLSLSLCVSFSPPPRPNYASLLRLIPSLFFLSFKNISLSVSLSVYFSVSPFLSSSLSLSVSVSPPLSVSVSPSLSLSVCLCLALSVSVSLSLSVSVSPPLSVSVSPSLSVSVSPSLSLSLPLSLCLSLSVSVPSSVSLCKWESSISQPLSLLSLNLEHAQGRIEDVRAKTDLCPDDLVKETQNCFTEMAQAVQLESGPVAQSGTMTLDYKQIKRYCVDVTAKLHLFLPDIEKAGECMNTVMGQDSQCKNQAYDKPVRKRLCQHRVGVASEKST…
>BGLB009538-PA hypothetical protein|LGUN_random_Scaffold3830:3584-10909:(+)|gene:BGLB009538MMAETSHGATLALSCILKQLKDEIDESDLFAQQWEEQDFKVPNLEIEKIEEEQSAPCRQQSESSPCAQTSDSNSRHQVVMATNRIETLDPALIRPGRIDRKIEFPLPDEKTKRRIFTIHTSRMTLADDVTIEDYVMSKDDLSGADIK
>BGLB009565-PA hypothetical protein|LGUN_random_Scaffold3859:317-490:(-)|gene:BGLB009565MSNSNVVSNVCLFRGAFSEVVLAENKSERGKYNAVKCINRRGLRGKEEALENEISVLR
>BGLB009595-PA hypothetical protein|LGUN_random_Scaffold3877:26465-26647:(+)|gene:BGLB009595MVATISPAADNYEETLSTLRYADRAKRIINHAVVNEDPNARIIRELREEVEMLKAQLNQAQ
>BGLB009611-PA hypothetical protein|LGUN_random_Scaffold3888:9490-12693:(-)|gene:BGLB009611MLDKLTRGLTEEYLPEFINFSAKTSANQTQDLIDSKLDKRRKGIYGPPVGKYCVIFIDDLNMPSLETYGAQPPIELIRQFMDFNGWYDRKAIGEFRSLADVNILAAMGPPGGGRNPVTARLLRHFNFLAFTAMSDASLFKIFGTILLSWIGGKKKTFLKREGRQEEKFLKREGRQEEKGGKKKKFLKREGRQEEKVSQEKGGKKKKFLKREGRQEEKVSEERREARRKPNCPHIVKYCDKLVTASINMYNSVQANMLPTPSKSHYTFNLRDLSKVFQGILMGQYEENK
>BGLB009657-PA hypothetical protein|LGUN_random_Scaffold391:15915-16475:(+)|gene:BGLB009657MIGVRKILEVFFVISLCVGLSFESDNSTETTDSNSAKTGKPRKKRRGCKCVQRYMSEVDKLIETKLKEFKDTYLVPSLNDKKEAEAQRMRDALLRLSGDVAETKNTLRTMTSSMESVLEELNSTQKENSKLNKQLNRISGAVANLTKYVDTMQNRLVTRSTNDFTINEIVPEQETSTAPKPVPTRK
>BGLB009666-PA hypothetical protein|LGUN_random_Scaffold3910:30782-32979:(-)|gene:BGLB009666MKTVVIIALAVFTCRLSKICFHCLYSVLAQGGVNLDRLFNQYAGSDSIIQLIEFSRFWGHFDDDGDGQVTKQEFDRGWREEGFPNPQHAPLFFLEMDRVADEVLNSQDYPHIFHLFDEN
>BGLB009667-PA hypothetical protein|LGUN_random_Scaffold3913:33428-35195:(+)|gene:BGLB009667MVPGEGLSCDVLGEGLSCDVLGEGLSCDVLGEGLSCDVLGEGLSCEGLSCDVPGEGLCDVLGEGLSCDVLGEGLSCDALGEGLCDVLGEGLSCDVLGEGLSCDVPGEGLSCDVPGEGLSCDVLGRACLVMFWERAFVMFLAGLVL
>BGLB009675-PA hypothetical protein|LGUN_random_Scaffold3926:16652-17980:(-)|gene:BGLB009675MSPIPVKQVILLILISNTLSFEVDKQLKLTPYLKQGKITTARQLSLVKDKKNGVIPTSYSGFITVDQHLGNHLFFWFFPAINSDPKAPLVVWLNGGPGESSMIGLINENGPLKIDKLINGNISYRRRKNSWAETFSMLYIDNPVGVGYSYSDSGEEGYRTTQEEYTRDLYEFIQQFYIMFPEYLQRELYIGGQSYAGKYVPAFAYKIHEEIQAKRTNIPLKGIHLGGPLIDAKIQFSHFFEIFFSLGFITYDEFLEFQKEIIKEFPKYEQNKSLEIFNLLMRLSGLPLDNFNTLDRSPDEAVTSIMT…
>BGLB009690-PA hypothetical protein|LGUN_random_Scaffold3938:3272-3565:(+)|gene:BGLB009690MGHRWRPLYIRPVTQLCGQFIWTSGLTRLTINVLTRLTINGLTRLTINGLTRLTINVLTRLTINGLTRLTINVLTRLTINVLTRLTINVLTRLTINV
>BGLB009733-PA hypothetical protein|LGUN_random_Scaffold3983:40047-41367:(-)|gene:BGLB009733MWTHPIHCSFAMSTHQIHCSFAMWTHPIHCSFAMSTHQIHFSFAMSPHPIHCFFAMSTHPIHCSFAMSTHPIHCFFAMLTHPIHCSFAMSTHQIHCFFAMWTHPIHCSFAMSTHQIHCSLAISTHPIHCSFAVWTHPIHCSFAMWTHPIHCSFAIWTHSNPLFLCYEQWIGSVDIAKEQWIGCVDITKEQWIRCVDIAKEQWIGCVHIAKEQWIGCVDIAKEQWIGCVDIAKEQWIGCVHIAKEQWIGCVDIAKEQWIGCVDIAKEQQIHCSFAMSTHPIHCSFAMSTHPIHCSFAMSTHPIHCSFA…
>BGLB009736-PA hypothetical protein|LGUN_random_Scaffold3986:2541-2921:(+)|gene:BGLB009736MTFVLLGTLHCLAANEVEFLEAAELEPFEDKELLLSDLDRRGFADKRGFADKRGFADKRGFADKRGFADKRGFADKRGFADKRGYGDFREINPLLWKYMRHSQHQPLAIGQNSFKRLLAQQGILDN
>BGLB009740-PA hypothetical protein|LGUN_random_Scaffold3988:1544-3672:(+)|gene:BGLB009740MNKLVATTLESKFHVFDMRTQHPSKGFTSLTEKGHLPQNRDVFMTLGGNGSLHLWKYSYPSSRSRKDTDGQEIGVAGTVDLLQNVTLSTQPISSYDWSPDKMGLSVCTAFDQTIRVIICTKLNTL
>BGLB009796-PA hypothetical protein|LGUN_random_Scaffold4049:1062-10473:(+)|gene:BGLB009796MARIFNNIGKLGLALAVTGGVVQSALYNVDGGQRAVIFDRLRGVQDEVVGEGTHFLIPWIQKPIIFDIRSKPRNVPTFTGSKDLQNVNITLRILFRPQVPALPKIYTNLGIDYDERVLPSITTEVLKAVVAQFDASDLITQRELVSTRVSEELTERALQFGLILDDISLTHLTFGREFTDAVEAKQVAQQEAERARYIVEKAEQQKKAAIISAEGDSKAAELLAQAFGKAGEGLVELRKIEAAEDIAFQLSKSRNVVYLPQGQQTLLSLPQV
>BGLB009805-PA hypothetical protein|LGUN_random_Scaffold4063:8897-43463:(+)|gene:BGLB009805MHFFFSLSLLVCPIRLFQNGVKTAVLDPYSSSTKSSTILLLNALGVTYPTTTIQGNQYTKQHTLSFHVADDVVGCWQDEQNLTQFQEPLAQLYRQFQEPLAQLYRQFQEPLAQLYRQFQEPLAQLYRQFQEPLAHRYRQFQTRTTRIEREDREDPSCVFMNDLWSQLSGDWTVRSSTSRKAPSFEALVDSPNSVAKTDTSLFVTSKRTTPTTMKAERFEELTQKCHLTVLLVSSKARLYPSSKASLYLSSKASLYLCSKASLYLRSKASLYPSSKASLYLSSKASLYLCSKASLYLRSKARLYPSSKA…
>BGLB009828-PA hypothetical protein|LGUN_random_Scaffold4083:4142-9870:(-)|gene:BGLB009828MDIKRYNFLWIVVCMLHQCQAGESETSARQLQQLKGSEYALHRARTYMVLTSVPAPPASMERVLTTLDPSGVCVSLATRDVCVKSVCALAKQRERDRQRERERERERDRERERETDRQTDRQRQRERDRKKDF
>BGLB009911-PA hypothetical protein|LGUN_random_Scaffold4168:3600-4504:(-)|gene:BGLB009911MYTQGPNQGSDTKELPAGTYTYPFQFQLPHGLPSSFEAYYGHVRYTVSSNIDKPWKFDHKTKRPFTVISILDLNQMPDASD
>BGLB009922-PA hypothetical protein|LGUN_random_Scaffold4179:5701-35157:(-)|gene:BGLB009922MYSPIGLPCPVKQRLPRHETHKVTASGEYVFEMYEMPMKMPHCYDKLRKYTECQKDGNMSMHHYVRRIMIGDGDSKSFKAISESVPPIYNDTQIENLECCGHVQKRMRKRLLNRNKYIMWLRQSSDFLEVWTEMIVSVQLRQLRALAHVLGVESPPCQ
>BGLB009923-PA hypothetical protein|LGUN_random_Scaffold418:54562-56088:(+)|gene:BGLB009923MLIFDVLLIGLFLFTSSAEVPDGDIKKKSQSQVFQYETRPGDPQGSEMNKRSIDSIGSGFIKRPLDSIGSSFIKKGIDSIGSAFIKRPIDSIGSSFVKKNIDSIGSAFIKRPLDSIGSSFIKRRFHHYAFNKRPLDSIGSSFIKRGIDSIGSGFIKRPLDSIGSSFIKRGIDSIGSGFIKRPLDSIGSSFIKRGIDSIGSGFIKRPLDSIGSSFIKRGIDSIGSGFIKRPLDSIGSSFIKRGIDSIGSGFIKRPLDSIGSSFIKRGIDSIGSGFIKRPIDSIGSSFIKRGIDSIGSGFIKRPLDSIGS…
>BGLB009934-PA hypothetical protein|LGUN_random_Scaffold4187:16484-26304:(+)|gene:BGLB009934MMLQFLAILIFGCVSVDSVKDYGSALGKSILFYDAQRSGKLPANNPIHWRGDSALHDCVVGGWYDAGDHIKFGTTLASSATILLWSLYKWKDGYQRANQLNQMYDMIKWPLDYFLRAWNPSKQEFTFQVGDETLDHNFWGRPEDMTMSRPCKVASVAHPRRKSCLVLKSRLVVASNFYTLYVPVSCNQLLYEETKDNAYRTVVVNYFHSWFPGGNTKYTPCGLAWAMKWGSLRLAANSAFIALVAADSGIDAARYRQWAVEQINYILGDNHHDGGCYSFQIGYGSKFPRQPHHRAASCPSKPAPCTS…
>BGLB009935-PA hypothetical protein|LGUN_random_Scaffold4187:30587-37908:(+)|gene:BGLB009935MLLQCLAVLIIGSASVHSAKDYASALGKSILFYDAQRSGPLPANNPIHWRGDSAVHDCVVGGWYDAGDHVKFGLPMAATANILLWSLYKWKDAYQRANQLNQMYDMIKWPLDYFLRAWNPSKLEFTFQVGNESLDHHYWGRPEDMNMSRPCKVASVAHPGSEVAAETAAALAIGSIVFKDKGDQAYSHQLLTAAESLYKGLYQSSSYGSTSYKDELCEAGVWLYRATKHQQYLTNAKPMAESGYIWALTLENKQLSCNQLLYEETKDNAYRTVVVNYFRSWFPGGGIKYTPCGLAWAMRWGSLRLAA…
>BGLB009949-PA hypothetical protein|LGUN_random_Scaffold4196:13842-16140:(+)|gene:BGLB009949MCISRIVFIVLAVARGSLAGYLNDYDQPFVFSCQENQIISYISSVHDNHYEDRRWEVHCRTAGPTSNCINSGYVNNFDSPMVFICPGNGVLTGIESYHDNHYEDRRFAFKCCDVNGKIPSNCRTTNNMNNWDGKLTMLVPENQAITGVFSHHSNHYEDRLFSFRLCTL
>BGLB010080-PA hypothetical protein|LGUN_random_Scaffold4322:33324-37022:(+)|gene:BGLB010080MTIQACSSLVLWLGLIVLVCLGHSHPQSQQQTSSGPLLLTPYLDRGDVGLARNLSLVRFRPPTIVPLSYAGYLTVDRRVRNHLFFWFFPSPSNPSAPLLLWLNGGPAVSSMIGLFWEHGPMEVNYKLYGNSYGKRNHSWVGPFSVVYIDNPVGTGYSFSETGTRGYKLDKEGYCHDLFHFVDQFFIMFPDLKDLELYIGGQSYAGKYIPPLAYRILSERNDINLKGIILGGPYFDPKTQSVAFFDYLYAVGAISHHDMNKHKNRVQAMYKEFLEGGNANKTFSQLFEQLVLLTDLPLPSLDNYVSGE…
>BGLB010081-PA hypothetical protein|LGUN_random_Scaffold4322:37841-38596:(-)|gene:BGLB010081MTGQRFAREQWASDSSGHLIAVDISEQWTSHSSGHFRAVDITEQWTCQSSGHIKAVDISKQWAFQSRGHLRAVDISEQWTPQSSGHLRAVDISEQ
>BGLB010089-PA hypothetical protein|LGUN_random_Scaffold434:8344-17918:(-)|gene:BGLB010089MHYSLNIAILFIAILSLLSNALADADVDDVTVKANEPTNADLDADKDSENSDEGGSLRYEESVLVLNGDNFDDVIKANPVVLVEFYAPWCGHCKNLAPEYSAAAKELASSDPPVVLAKVDATVHSELAQRFDVTGYPTLKFFKNGKEYPYEGPRETQGIISYMKERAKPDWAPEPDAVVTLTQTNFDEVINANDLILVEFYAPWCGHCKRLAPTYEKAAKSLLKNNPPITLAKVDATKEADLAKKYEISGYPTLKIFRKGKPSDYKGKYESEYGESDENREDYTFGIVYNKEAREAYKIKPNSVVVFNS…
>BGLB010091-PA hypothetical protein|LGUN_random_Scaffold434:61680-62873:(+)|gene:BGLB010091MICFVLLVISLAVTSAQYAPHPVPQPGYYPVPNPYGQNTPNPSQQPINYPVPNPNGQYSPNQGPIPGNYPVPNPNGQYAPIPGPQPGNYLISNSNSQYAQNPQQGNYPVPNPNGQNAPNPNPQPGNYPVPNPNGQYVPNANPQQGNYPVPHPNGQNVPNPNPQPGNYPVPNPNGQYAPNANPQQGNHPVPNPNGQYAPNPNPQPGNYPVPNPNGQYAPNPNPQQGNYPVPNPNGQNAPNPNPQPGNYPVPNPNIQYAPNPQPGNYPVPNTNGQNAPNPDPQPGNYPVPKPNGQYSDDSQSSNPVPNPV…
>BGLB010108-PA hypothetical protein|LGUN_random_Scaffold436:206108-206425:(+)|gene:BGLB010108MDVRRCLFSARIMASEEIQAISVTDVYDQAAGIAHEFDKLIQNYGNDSVTELMPRVIRSLELLETLASRYEHDVEEINQLRYRVEKLETEKTEKAQERAKFDQVW
>BGLB010158-PA hypothetical protein|LGUN_random_Scaffold441:229702-230658:(-)|gene:BGLB010158MTSSVHKLPKDGSHSFTSSSSYGTNLCPQCRDNLVPPEVRESEMYQTFQTWAINNYGDSGKTKTVTRMKYQRIIRVLTGEEQFSAENSKFRFWVKAKGFRLSLEDDEHHTCIHQGERTLLIPSKHGVRVAIL
>BGLB010161-PA hypothetical protein|LGUN_random_Scaffold4412:11302-11811:(-)|gene:BGLB010161MAPLVLSAFFFMFLEYAHGINVAAFNIQHFGDTKVNEVGRDIVRVLAHYDIVLIQEVRDVDHSSLNMLKDLLGSTVWDYVSSNPVGRTTYKEQYVFFYKKAVVKIQGQFQYDDSARDVFEREPFAVDIQYNSPTRGKNVNVVLLGIHTQPEKAFVELEVNLTLLFCYII
>BGLB010162-PA hypothetical protein|LGUN_random_Scaffold4412:23325-23849:(-)|gene:BGLB010162MAPLVLSAVFFMFLEYAHGINVAAFNIQHFGDTKVNEVGRDIVRVLANYDIVLIQEVRDMDQSSLNTLKDLLGSKVWDYVSSDPIGRGTYKEQYVFFYKKAVVKIQGQFQYDDSARDVFEREPFAVNIQYNSPKRGKNVNVVLMGIHTKPEKAFVELEVNLTLLFCYIISKCSR
>BGLB010178-PA hypothetical protein|LGUN_random_Scaffold4437:27198-31465:(-)|gene:BGLB010178MSEMSSTNMPPPYPGPPVESGQSQNPPPNLGYPAQFDASKTTQGYPPAPGYPPAPGYPEYPMPPAYLQGYGQPNQPGIGYGQPYSMPANYRQGTTVVVAQPPITVVQTFRDVPVHMNCPHCRAEIVTGTHYETGTFTWIICFVLFFVG
>BGLB010194-PA hypothetical protein|LGUN_random_Scaffold445:164202-169392:(+)|gene:BGLB010194MLANIFYRTAPGKAPAVSPGVKQNLTRGTQARNTFHGRDTRKQVVNPYNGPGGISQHPADSSNMAGQRPSFFNRITSKFSRSHVFRRSMSGETRDPEGIKPRSLRFTWSMKTTSAMDPNDMMKEIRKVLDVNNCDYEQRERFLLLCVHGDPNTDSLVQWEMEVCKLPRLSLNGVRFKRISGTSIGFKNIASKIANELKL
>BGLB010242-PA hypothetical protein|LGUN_random_Scaffold4493:1808-15189:(+)|gene:BGLB010242MSVSCQCHVSVMSVSCQCHVSVIKRGKLADLNSSGGGWSSANLRILERHSRRRRKQLSIKFGGDVGASPRTLSPRVGATATLHLSSSTSLLSQPYPLATSPLDAPGPQFTESWIEKVFKQESM
>BGLB010247-PA hypothetical protein|LGUN_random_Scaffold4495:10339-10862:(-)|gene:BGLB010247MSPRVLLRVHSQTESAIESAIESAIESAIENVTESAIESATESAIESAIESATESATENVTESATESAIESAIESANENVTWSVTESAIESAIENVTESATESAIESAIESAIENVTESAIESAIESANENVT
>BGLB010248-PA hypothetical protein|LGUN_random_Scaffold4495:15885-16818:(-)|gene:BGLB010248MCKGLTINTVLLTTLGVQCLYIGSKREVEREKEVERERGGERERGGERKRWRERRGGEREERWRERGGEREVEREKEVERERWRERGGERERGGEREVERERWRERKRWRERGGEREVEREKEVERERGGEREVEREKEVERDKEMERERWRERERDREREVEREREYHFLAVLKNSLNKY
>BGLB010249-PA hypothetical protein|LGUN_random_Scaffold4497:16170-16904:(+)|gene:BGLB010249MAFTFATVLVALFALSIGDASSDDNDQKRVAPALGGIGIDKLLPNLDLPDLQLHDLLKFINQVIEQIQKLIRQVCPKLGHGGYKAGAGWSGGSGYAPSGNYASGDYVLTGTGNYVPPNGYEPQGGDYVPQGGDYVPQGGDYVPPGGDYVPPGGEYDQSRTYRDYAGAGGYPGGYPGGYPGGYYGGYSAGAGYKGNADLTNLLCDALNTLYSLLEQIQKALSGLVLKSGGKYVGKAGSYENKVVY
>BGLB010289-PA hypothetical protein|LGUN_random_Scaffold452:38344-38565:(+)|gene:BGLB010289MSGADEKYLDELDKYNIEQDKYENHGHSGKGRSKKEAEQHHYEDPSGHTRKNVQKLINNAHKHTENKAEKNKK
>BGLB010374-PA hypothetical protein|LGUN_random_Scaffold4615:11126-12941:(+)|gene:BGLB010374MSLLVDINTIPGPLVNSNATPGPLVDSNTTPGPLVDSNTIPGPLVDSNTTPGPLVDSNTTLGPLVDSNTTPGPLVDSNTISGPLVDSNTIPGPLVDSNTIPGPLVDSNTTPGPLVDSNTTPGPLVDSNTIPGPLVDSNTTPGPLVDSNTIPGPLVDSNTTPAPLVDSNTIPGPLVDSNTTPGPLVDSNTIPGSLVDSITTPGPLVDSNIIPGPLFDSNTLPGPLFDIDTTPELLFDSNTTPGPLYDSNTIPGPLVYSNTTPGPLVYSNTTPGPLFDSNTTPEPLFDSNTTPGPLVDSNTTPVPLFDI…
>BGLB010475-PA hypothetical protein|LGUN_random_Scaffold4715:8338-16607:(-)|gene:BGLB010475MEPDRESDLQREREGQDRENGDLQQQHPPEEHVLDHGQLVTRGGGQNNVIPDNTTNSITTMVQVERHRKDIRNKRDYSDRTPNETLYIILMQCLVLEA
>BGLB010493-PA hypothetical protein|LGUN_random_Scaffold4748:8960-10445:(+)|gene:BGLB010493MFAYALLICLPMLAFGQDFLANQEFNRFDVDGDGNIEPREVQQYFREVDTHHINNPEAHRALLRLFDEIDYNNDGVLDQSDFNKLFTNADANQNDLVNHNEFVT
>BGLB010494-PA hypothetical protein|LGUN_random_Scaffold4748:18324-19523:(+)|gene:BGLB010494MFAYALLVCLPMLAIGQPDLLATQEFDRFDVDIDGNIEPREVQQYFRRYDTNGDNEISRQEYRVEVESHHIHNQEVQRVLLRFFDEIDFNNDGVLDQSDFNKFFANADANQNNLVNENEFTT
>BGLB010496-PA hypothetical protein|LGUN_random_Scaffold4748:40924-45018:(+)|gene:BGLB010496MFAYALLICLPMLAFGQDFLANQEFNRFDVDGDGNIEPRERFDADGDGRISRQEYRDEVDTHHINFPEAHRALLRLFDEIDYDNDNHLDQSDYNTLFNNADANQNDLVNHNEFVTTMFAYALLICLPMLAFGQDFLANQEFNRFDVDGDGNIEPRERFDADGDGRISRQEYRDEVDTHHINFPEAHRALLRLFDEIDYDNDNHLDQSDYNTFFNNADANQNDLVNHNEFVT
>BGLB010499-PA hypothetical protein|LGUN_random_Scaffold4752:26213-27748:(-)|gene:BGLB010499MDLTFYIALLILLLALWYCRTLRRSPSLGNAKTIPGPKGFGCLKSFIASSRDNNSHELATEWAQQYGDLVQVNILSQKIVYINDSRLARVIFNHPSLKEMTNDRPDTFLSKYVIYGNKNMAFTSRTDQQKVRRKLYHGVVKFYGENVRKFERIFMTSLKKLTKEMQSLNEVNFSHEISMATLRVVDALLAGEESNCTKEHLEALENFDTTLSELFYFDMEAVLKPLPFLRFVPGLPFKTKYDALIKARDDLVNAYFHRLKETYRKGQERGVIDHLLTAQSKLEEEGDVESLCDDSVKALLCETTIAS…
>BGLB010503-PA hypothetical protein|LGUN_random_Scaffold4757:12520-29938:(-)|gene:BGLB010503MVTSKCCYGHVQVLLWLRPSAAMVTSKCCYGHVQIKCFDVQIKCFYVQIKCYYVQVKCCYVQVKCFYVQITCCYVQIKCFCIQIKCFYVQIKCFYVQIKCFYVQVKCFCVQITCFYVQVKCFCVQVKCFYVQIKCFYVQIKCYYVHAKCCYGHSCCNEACGVFLSKGEGRCRDKLREWGKYEIERERERVKEKERERERRRERERESEKLHYTNTTLRHYSNTTLRHYANTTLRHYTNTTSTLQGKIPDISMSGEREREREKEREKERERERCDYTFRVLGKRKKDRQCERERERVENSERKERERE…
>BGLB010504-PA hypothetical protein|LGUN_random_Scaffold4757:27689-28705:(+)|gene:BGLB010504MVISMHFDVTIAALGVNIVALDLNIEALDLNIEALDLNTEALDLNIEARDLNTEALDLNIEALDLNIEALDLNIEALDLNTEALDLNIAARDLNIEALDLNITALDLNIVALDLNIEAFDLNIEALDLNIESFDLNTEALDLNIAALDVNIEALDLNIAALDVNIEALDLNLTALGRDLSST
>BGLB010542-PA hypothetical protein|LGUN_random_Scaffold4796:14577-17037:(-)|gene:BGLB010542MYQAHILCQFLRLSLFISFASEREREREKERETEKEREREKQRERERDCVCEREEQECERDIESERERVRERL
>BGLB010593-PA hypothetical protein|LGUN_random_Scaffold483:100270-101346:(+)|gene:BGLB010593MYFFLLSFLVTTCWAQGLSSKSSPGTPSNKMMMSLDTTVAQVTTTVPLSSSTTISYENSTMSPSSSSTSEKTSTVLLSSSSSSETTSVVPSTSSSSSSETTSMVPSTSSSSSSETTSMVPSTSSSSSSETTSMVPPTSSSSSSETTSTVPLSSLSRSHNTTSVTQPSSTTGTSTSASTTRTEQFTTSASATTISTASPSIQTSSSDAPTNTTPGISK
>BGLB010616-PA hypothetical protein|LGUN_random_Scaffold485:131005-134662:(+)|gene:BGLB010616MYCTQYEQPFMYCTQYEQPFIYNTQYGQPFMYNTQYEQPFMYCTQYEQPFMYCTQYEQPFMYCTQYEQPFMYNTQYGQPFMYNTQYGQPFMYNTQYEQPFMYCTQYGQPFMYCTQYEQPFIYNTQYGQRFMYCTPYEQPFMYCTPYEQPFMYCTQYEQPFMYCTPYEQPFMYCTQYEQPFIYNTQYGQPFMYCTQYEQPFMYNTQYGQPFMYCTQYEQPFMYCTQYEQPFMYCTQYEQPFMYCTPYEQPFMYCTPYEQPFRYHYHVTPTDAPI
>BGLB010661-PA hypothetical protein|LGUN_random_Scaffold490:150973-151299:(+)|gene:BGLB010661MLSIPSDVIHPSDVIHPSDVIHPSDVIHPSDVIHPSDVIHPSDVIHPSDAIHPSDVILPSDVIHPSDVIHPSDVIHPSVVIHPSDAIHPSDVIHPSDVIHPSDVIHPF
>BGLB010665-PA hypothetical protein|LGUN_random_Scaffold490:201881-205254:(-)|gene:BGLB010665MSLLQTLAITNTILFLFHCVPSGLPAGQYCDLISDCAKKFNVDSNGMADISPHDGHEPFVAFTTKSKNVARSTAAAHLDEYVPPSLSDSKTTVIFIKAELPDGQDLFIRGGLDHARRQGCDLMDARLSGCSLPIRHLAVGNDTYFQKFNTWSKGDNYLDWYGTELHQGEYNHQRPYGTPAVLTTNRTDEPNYSPYNTFGHGYWMVAVEMDCARTQNGYFEIKAMVNGAWETDVSSPTCSGNGGGAWPYHTNNHWARCGYRNVFQYGSGTCSITTL
>BGLB010688-PA hypothetical protein|LGUN_random_Scaffold4923:2206-21575:(-)|gene:BGLB010688MGPGDLHVKTTAVRTVLMLFVMVQMAHVSSDVKKAIRQTTVVSSAIEIIMEEIIVLLENMDWSVSMSAARHARTDVNPLMVIAKTAVMMGSRAVSVMKKKASEKRENIETPKEDDDPGFIPDATYYNTSSEPLVNISMPVHELNIYMKSHDKEFFTEQFKENGKRKERLGQKEKTKIERKKGKREKKREKEKGFEIKMNNNKEREGKKSYRKKEEEKLQKSRGRVLFMSEQSTLCDNNDKVKFIASQGPNKAVLNDFIRMLWEQHVDIVVMLTNLVEEAKVKCEQYWPESGKVSFGDTKVQVIQAKTF…
>BGLB010692-PA hypothetical protein|LGUN_random_Scaffold4932:16153-18861:(-)|gene:BGLB010692MTRRIASFLPSLIPLFLTAESARIKRKRCRASFTHAQVYELERRFRHQRYLSGPERAELAQSLKLTETQVKIWFQNRRYKTKKRHQLHEEQMLAASAKKAAVTLLVKDGKRLCDQRDYMNSLLYSQLPGVTAPGYNYVYYF
>BGLB010813-PA hypothetical protein|LGUN_random_Scaffold5037:14295-24402:(+)|gene:BGLB010813MIEWLCPRQYFNFSMDLWWISGGSLVDLWWISGGSAIVQLLKSQFEMMLVKGRKEVDCVPPENSVLSSQIL
>BGLB010929-PA hypothetical protein|LGUN_random_Scaffold5134:26477-26631:(-)|gene:BGLB010929MSFWLSVCISSLSRLSVCPSLCISSRLPFCPSLCIPFRISL
>BGLB010943-PA hypothetical protein|LGUN_random_Scaffold515:84960-87367:(+)|gene:BGLB010943TNGFSTEDESRSSHDQVCCLIDNNEKCTRQAGNASYSKRIQNQARKLKLIRDEMSPHIYICDYHKTQIQNIRTKRKRKDSEDDQGFHDGIDFYQMPVNTLRKYKRHYKLPTRPGLSKAQLADVSICNKMYFILQTSVDSILLT
>BGLB010948-PA hypothetical protein|LGUN_random_Scaffold5156:4806-11379:(-)|gene:BGLB010948MAFLLSLLLGVYLAPLALSDLIFNVQPDVISPVLTSQILVNCTVTNNQVPNIDAIKSVSLSRYNETIKDFYVLLSLDTQTFNLQQFVQFRHAQVSFGNLFLSLTVYNPVQSDAQAYRCNVDGDNSVQKNVSRKAKKEVRYEPNVTALIQEITRLKISEDIGRCPSKNVGIPGNNNIRSKLHFVGDSEFVKELIEPLTLRCSFLASNENAHQDSAVQFMYILHETNGIIATISRDQPVPTTSQKLSSITLQGELNETISKNSYLLVMWRNAKLSDSGKYFCGAHVKNVIGQRDMFQEELVVSVQRPTHD…
>BGLB010995-PA hypothetical protein|LGUN_random_Scaffold5204:15228-18962:(+)|gene:BGLB010995MHSLLECDTMHSLLECDTMHSLPECDTMHSLPECDTIHSLPECDTMHSLPECDTMHCLSDNMHSLPECDTMHSLPECDTMHSLPECDTMHSLPECDTMHHCLSVWKMTSLQLNC
>BGLB010996-PA hypothetical protein|LGUN_random_Scaffold5205:24673-36755:(+)|gene:BGLB010996MNISRTIWDYTQVTQCLVLTQSLEVTQSLVLTQSLEVTQSLVVTQCLVVTQSLEVTQSLVVTQSLEVTQSLVVTQSLEVTQSLVVTQSLVVTQSLEVAEKWESEEAVIDQHAV
>BGLB011035-PA hypothetical protein|LGUN_random_Scaffold524:131115-136935:(+)|gene:BGLB011035MDFSALQYILRLSPLFFLTLCCVDAFLVAPSNINEPQLLGKFHYASAAFSALDKRSSGSGYDLILTSFGFSSDVSVVSDVGKFLSDVTKIAPVSISKTLKWPNEVSAVPVQALNGHYVAIPDGFLVPTKTDGSIKVYNLNNPGSPLVTLSSHTGEWFYHRVLWVDMNKDGRLDALTCRANKPLIGRLHRRQPDRDRFSLWYDTISPWFDTASSWYDTTSPWFHTASSCFDTTSSWFDTASSWFDTTSSWFDTTSSCFDTTSSWFDTASSWFDTTSSWFDTTSSCFDTTSSWFDTASSWFDTTSSLF…
>BGLB011046-PA hypothetical protein|LGUN_random_Scaffold5256:33761-62838:(+)|gene:BGLB011046MATLLLRLVLYACLVPLITSELVIDVEPNVIYEEITPKLVINCSITNNEVTNIKVIKSLSILTYNTIMKKFNVLSAMDATTFSLQQLAEVKDAQIKTGNLFLALVINNPTRSDALVYKCEAFGDNSLVKNITIASKREVSDATNITGYIDEIKRLKKIETKLTNIETTQDCSLRSNEEDALDNNKTNGVIATISKENQNGIGSDKILKKVEDEVLQILKTNQHDVLLRAKEDLEIAMENVSLAQEMFQEQLEKEFEVDVSPEIVREPLGSTIRFLCTPRGRGPFNVVWSRLDGQALPSRATIGTGPG…
>BGLB011079-PA hypothetical protein|LGUN_random_Scaffold529:1564-57985:(+)|gene:BGLB011079TTKCFHCILRLSAASICLNIAQTARALSPEPTGNSLLSPVVALLVSFKDQTSLSKDKHWSRPELHELLRNAIFVIKIERERKRERKKEREREREREREREKERERERERERERERERERERKREREREREKEREIQDVVFLVCHDSLSKVIDHKTKQPPCLGKKFNMGTHEIHRIGDAPGSTGTGFLPPLSDVSRARPLVTLPSMMDVSDSVTYDEGEMAVLFCSVDNLGDHTVNSFRNKCKEQQQKKNAKRDLKSHRSPWTIATSVSRREFNDNVAVAEMGARRCLLCLLYRDVAEERKVSTKGKNFN…
>BGLB011083-PA hypothetical protein|LGUN_random_Scaffold5297:13386-18810:(-)|gene:BGLB011083MKVFILLLTCLVITSGQLIQRSKRDALSYGDSKSKSGGGFKGDGGYGKGTSFSKGGGTGNDNGQKSGGKGQGRVGQDFGDFGDDDQQSSDEDNSDFSSSKGNNFKANGNSGNGNNRAGKGNNYQSNGNAKGGDGFSSSKGRTSQSNGNTKSDTNSDTGLRGSKGNDFQSKGNSRSGNGYSSSKGNSFQFGGNVKGDDQDSEDDSSSRSSNIRANGKGNNRGGYGGKGNNQQKGNDGGSSEEDGDNNRSGNNQQKGRNSQSGSSKGQGYGSGGNSGNSGNSGNSGNNGNSQGRSSNGGSSQGKGSQRL…
>BGLB011136-PA hypothetical protein|LGUN_random_Scaffold5325:41922-44166:(+)|gene:BGLB011136MTRFVLGAVIFCLAFKHSWTLSLPILDCPLRKCPATECVNGFLLDENGCPTCECNQCPPSICPLIKCPIVHVTDANGCVDCRCGPQPCPALDCWNIAKCPYGFATDSNGCKTCGCAPKPCPILDCLFNIKCPYGFATDSNGCKTCQCAPKPCPILDCRQDIFCPNGFATDTNGCQTCSCKPKCELPVCPNIKCPNGLATDANGCQTCSCKPKCELPVCPNIKCPNGFATDANGCQTCSCKPKCELPVCPNIKCPNGLATDANGCLTCQCKECPIVACKCPNETIWFEKNGCKVCSCQSRLIELPIDT…
>BGLB011176-PA hypothetical protein|LGUN_random_Scaffold536093:1089-12685:(-)|gene:BGLB011176MYPNCLVTRYREVNVPIDLGFGTLEASESLPGNSTASSSTAAFCWECWQESSCPTTSALPSTYIVATAPGSSDNDGSSKHVTLWTSSCKAASVPVTLKRILKEWGTCMCGKSERKWGGRVKEHAKEKGKEVEKKRERKKRQGEKKEREKVEKKRESFKKKKKKCPFHVLLVRLLCSILPSGYSIKPVHQMDVACGADARHRWEQLLRLDLFFGQYRLQKLDIVESQKLYLHILP
>BGLB011180-PA hypothetical protein|LGUN_random_Scaffold536297:310-4823:(+)|gene:BGLB011180AALRRKHFAAHLTPELFDPRVSLDVCCQGALHSKGTETLCTLVGLLVGVDAYVANKITGLLKLFTACHGHPPPYSGDHCSPRLAVKYLKLPKDVIFSFHMKKTYVYDMIPLEKVHTLNKDEHGMVFECAECSCMFRRLGSLNAHISRVHADPGVKDVFSIFYGASLHHRNYKRNVDRSGYSYKCRTCQKTFQKPSQLERHERIHTGERPFKCNTCDRSFNQKGALQMHMTKHTGARPHTCTFCPMTFAQKGNLRSHIQEHRIRENKLSFHTQSDENVYILANPHTGWPQA
>BGLB011202-PA hypothetical protein|LGUN_random_Scaffold538426:3126-7095:(+)|gene:BGLB011202YGGLDLNARRKNATRESTNTLKAWLQEHIKNPYPTKGEKIMLAIITKMTLTQSYRRRHRRLHPRFCSWGTRSLSRFMKIKFRRNSLAMRLGNHSRNFEATPAEKGQYLGQRKIAKQEHYSVSLSCPGCTLYQPA
>BGLB011207-PA hypothetical protein|LGUN_random_Scaffold5387:17320-17599:(+)|gene:BGLB011207MVFQHYESVGDFSNWKIEKILYDIFHIEMVSHHFTLKRFLPRMNHLVSFQIPRMRKFFEACLTFKWFFTSMNRL
>BGLB011211-PA hypothetical protein|LGUN_random_Scaffold539232:1289-3400:(+)|gene:BGLB011211FGVTHFIVNLVQLFVLLFSDFPDLSQDDQLILIKTGFFEIWLARMSRMILKDEDIIVFEDGSCIARQELAVGYSPDFVTLLFEVASGFNLLNLNDTEIGLFTGIVLATSDRQGLSDSQSVERIQDRLVEALKLQVSRNHSTEENLFPSIIMKLPELRTLGSQHNDLLRWYRMQWHRSNVPQLFAEIYDIPMKV
>BGLB011222-PA hypothetical protein|LGUN_random_Scaffold539977:4766-5111:(+)|gene:BGLB011222MFCGDLGNEVTDETLVRAFNKYPSFLKAKVVRDRRTNKTKGYGFVSFKDPLDFTRAMREMNEILSLFKVTKAFL
>BGLB011224-PA hypothetical protein|LGUN_random_Scaffold54:25470-25934:(+)|gene:BGLB011224MFAEISSVMFAEMSSVMFAEMSFVMLAEMFSVMFDEMFSVMFDEMSSVMFAEMSSVMFAEMSSVMFAETSSVMIAEMSSVIFAQMSSVMFAEMSSVMFAEMSSVMIAEMSSVMFAQMFSVMFAEISSVMIAEMSSVMFAEMSSVMFVVMYGESL
>BGLB011293-PA hypothetical protein|LGUN_random_Scaffold543:65776-66324:(+)|gene:BGLB011293MGFSESSLHEHVSADHSDASAEVVCPICASLPGGDPNHVTDDFASHLTVEHRTPRDFISFYSYFNCC
>BGLB011317-PA hypothetical protein|LGUN_random_Scaffold544743:3372-6093:(-)|gene:BGLB011317MLWRKRTILACLFMLDVFVRLRRIESF
>BGLB011358-PA hypothetical protein|LGUN_random_Scaffold548694:1361-7182:(+)|gene:BGLB011358MVHGLSCSVSLLLVFVVSVPVLDASDIAKKDVSSANITVCQTGTSPKCCPAALCHKPCAAYPNAQCVIDPCGGCTVKYYDETRLVDCTEKFTTCEKERNDVISYVLENHITSMLAMNMNLDDLEDEMNTTSTSSMTTGIALVTIYIEIYSSVKALPLLSMPSSGSYQIIILKSSSALMLLVHSTGIPVRCQLQPDPGTCKGYMPQWYYDVASSTCKLFIWGMCDGNMNRFPTVDTCYQTCKLIILILIAMRKPALVL
>BGLB011418-PA hypothetical protein|LGUN_random_Scaffold5510:12844-13137:(-)|gene:BGLB011418MSCDGFCNMSCDDVCNMLRDGVCNMSCDGVCNMSSHGVCNMSCDGVCNILCDGVCNMSCDDVCNMLCDGVCNISCDGVCNVSCHGVCNMSYADASKA
>BGLB011428-PA hypothetical protein|LGUN_random_Scaffold5517:15992-17233:(-)|gene:BGLB011428MMEWNMFQIFLLVLLCVTVSVIGQCSVSTLCSVCDPGGRAVCGSICPKDVALPANIVYLRVDNGTCDAWARQGTLRPEYFGTYNDLKVLNLTQAHVDRFQPVAMFTSMLNLVELYLSRNLIRSFSPTAWTGLLSLEHLDLSHNTIMGLVAQSFSKLINLKQLNLSNNKIIMQIPDTAFAGLVQLKTLALSNNPISNIGSNVFQPLVNVETIQMNNLTLTNISNGLLSNLKSLRTVDISDNSISSVANDFLTGTTLDLLDLSNNVLTSIPSDAFKNSAILNLAYNKITQISSTDLRGITANRLDLSGN…
>BGLB011450-PA hypothetical protein|LGUN_random_Scaffold553014:3424-12246:(-)|gene:BGLB011450MCSFQIFILKLLCFETGLAELAHREYQAGDYERSEQHCMQLWHQEPDNTGVLLLLSSIHFQCRQAYSNLGNVFKERNQLSEALENYRHAVRLKPDFIDGYINLAAALVAAGDMEQAVQAYVTALQYNPDLYCVRSDLGNLLKALGRLDEAKAIETCPNFAVAWSNLGCVFNAQGEIWLAIHHFEKAVALDPNFLDAYINLGNVLKEARIFDRSVAAYLRALNLSPNHAVVHGNLACVYYEQGLIDLAIDTYKRAIELQPNFPDAYCNLANALKEKGQVKEAEECYNTALRLSPTHADSLNNLANIK…
>BGLB011511-PA hypothetical protein|LGUN_random_Scaffold557:133573-141145:(+)|gene:BGLB011511MILLANPVICFYSSVFLLIPSSLTYPSFQDQVPNGYNVRHPCIPNYRWPGLGHIHRNGGGARNVFGQDFNKAGQQWTTLLCQLDSDGDGRTNGDELGDPTCVWSPGQIPTRTVDITHPDVKTIDLTFTPFTVPGTETNYICMTFDLPSDQDYHIIADQPIINNSNVLHHMVLYGYERGTPLPLLFELYGYERGTPLPLLFELYGYERGTPLPLLFELYGTPLPLLFELYGYERGTPLPLLFELYGYERGTPLPLLFELYGYERASIANISYPSSCSMDLDSFTTVIAGWTVGYSGTCYGETVGFRF…
>BGLB011532-PA hypothetical protein|LGUN_random_Scaffold5583:18155-26977:(+)|gene:BGLB011532MSTWPAPLSLNSITCTAPLSLNSITCTAHPTLNLITCTAPPTLNSITCTAPPTLNSITCTAPPTLNSIICTAPPTLNSITCTAPLSLNSITCTAPPTLNSIICTAPLSLNSITCTAPLTLNSIICTAHLSLNSITCTAPPLKPELFIPQYFHRKYAANQNTAVRTIKWLIDTMMTNVYAAVAQIVSCPALTWSTEWGIREVILFGHSQ
>BGLB011559-PA hypothetical protein|LGUN_random_Scaffold560730:1937-4186:(+)|gene:BGLB011559MGQSVLRDNSVLTLRQSFKIFIQNFIWLLDSYRKGIGLIFPNLDTEIAAMCGNANEVWDARGSPGKRASFLESACPDNGSVKHRGSCRVRCAPQCVRDTRSEFKSKHTRRDTTTSHLLNDPGYRCRDIPQDVRKTVKAPPSKLVPRHQVLEKNLVSMIVGRKAQSTSYKYHTKRNLTGHSESK
>BGLB011608-PA hypothetical protein|LGUN_random_Scaffold564:879-5840:(-)|gene:BGLB011608MPQSSFNPIHIPQSSFNPIHIPQSSFNLIHIPQSSFNLIHMPQSSFNPIHIPQSSFNPIHIPQSSFNPIHIPQSSFNLIHMPQSSFNLIHMPQSSFNLIHMPQSSFNPIHMPQSSFNLIHIPQSSFNLIHMPQSSFNLIHIPQSSFNPIHIPQSSFNHIHMPIQMIALTQIMDVDLFRSSNVLTGCGVKVLKVPRLQNIGLFGLLYGDAPLLGTRSRTSS
>BGLB011682-PA hypothetical protein|LGUN_random_Scaffold5697:881-11445:(-)|gene:BGLB011682MFWMQRQHNNPLTSVTYETRATSPLVHSHTYTNTIHTDILIPTPIRTHFHTHSFTYSNFAKPVIYCHRYTHYLQRDSITTYKEEASSPVCYKDFSLTLKCVPAAFVAAFLSSVPTVRQDSRRYATDLWFQFNE
>BGLB011684-PA hypothetical protein|LGUN_random_Scaffold5697:27519-28034:(-)|gene:BGLB011684MTNACFLYYILSVVLTGADFERIGEWGKRGGRERERERQRERERERDKERERQEREKRQRERERQRERQRDKERERQRERQRETERQTDSERERDRGRTERQRQRERQTDRQTETETKRERDRQTDRQGEKDR
>BGLB011716-PA hypothetical protein|LGUN_random_Scaffold572:99357-103468:(-)|gene:BGLB011716MLVSLVSVLILRATSYNIALPTTSYNISLPTTSYNISLPTTSYNNALPTTSYNNALPTTSYNISLPTTSYNNALPTTSYNISLPTTSYNIALPTTSYNNALPTTSYNNALPTTSHNIALPTTSYNIALPTTSYNNALPTTSYNIALPTTSYNISLPTTSYNISLPTTSYNISLLTISYKISIPTTFYNISLPTTSYNIYLPITSYNNALPTTSYNIALPTTSYNNALPTTSYNISLPTTFYNISLLTTSYNIALPTTSYNNALPTTSYNIALPTTSYNISLPTTSYNISLLTTSYKISLPTTFYNIS…
>BGLB011722-PA hypothetical protein|LGUN_random_Scaffold573:91707-91973:(+)|gene:BGLB011722MLPPPSNPMLPPPSNPMLPPPSNPMLPPPSNPMLPPPSNQMLPPPSNQMLPPPSTPMLPPPSNPMLPPPSNQMLPPPALYVDGNVLLE
>BGLB011743-PA hypothetical protein|LGUN_random_Scaffold575:230296-232684:(+)|gene:BGLB011743LLGVFGSKLKNLLTLLITVLVSVSVSSIFSYGDPKNVRNCYLVGLTDLDASQEYVQDKISGYFNHLISLGVAGFRVDAAKHMWPKDLEGILAKNGAEYKRAVAFTLAYNYGFTRVMSSYYFTDNSAGPPRNADMSAKDVIIKADGTCDNGWVCEHRTMCTMCRVLSVLRFFFSCVSIARNQWKQGIQFQEQYPQLQKHYFQLQEHYSQLQEHYSQLQEHYSQLQEHYSQLQEHYSQLQEHYSQLQGHYFQLQEHYSQLQEHYFQLQE
>BGLB011760-PA hypothetical protein|LGUN_random_Scaffold5774:3309-14536:(+)|gene:BGLB011760MNARSPMQSYWSNSLAIRQEIQRFESVHPSIYAIYDLIEAIPDPLIQQQIREHVVCIEDSFVNSQEWTLSRSVPDLKLGILGSVQSGKSALVHRYLTGSYMQEESPEGGRFKKEVIIDGQSYLLLIRDEGGTPEMQ
>BGLB011781-PA hypothetical protein|LGUN_random_Scaffold58:446993-458879:(-)|gene:BGLB011781MKALVILTFLALAGASNVTIMSHWSGGFQGQACIPISKELDGWKAHLKFSEDVERLEVWAATATKLNGREYLLVNKDYDAQQHVGADLCFGFMGYGSGDVVPETTIYIEGMDGPYGDGGTSQQTTPEDCLFAIELDILLVMKEDCLFAIELDILLVMKEDCLFAIELDILLVMKEDCLFAIELDIVLVMKEDCLFAIELDILLVMKEDRLFAISNSSLTIQMVTVFVSFKDGYVKAGQLDAMYDMIKWPLDYYLRGWNPQTKQLIAQVGDGNVDHKFWGRPEDMTMARPCQWISATNKFYSSARDID…
>BGLB011790-PA hypothetical protein|LGUN_random_Scaffold58:750726-751302:(-)|gene:BGLB011790MFLLVNSSLVVVVRGQRATLWGSVYLDEHGEEDRDLKRGKPLYLSMARYNLLENQWLSHSFDHSCKRWIWHRDQL
>BGLB011823-PA hypothetical protein|LGUN_random_Scaffold5845:38453-40321:(-)|gene:BGLB011823MAEDEHFNQSLTEQDLDLIEHLNQGLVGHLNQGLTEHLNQGLTEHLNQGLTEHLNQGLVGHLKQGLVGYMNQGLTEHLNQGLTEHLNQGLTEHLNQGLVGHLNQVLVEHLNQGLVGHLNQGLVEHLNQGLVGHLNQSLTEHLNHGLTEHLNQGLVEHLNQSLTEHLNQGLTELLNHGLTEHLNQGLVGHLNQGLVGHLNQGLVGHLNQGLTEHLNQGLTEHLNQSLTEHLNQSLTEHLNQGLTEHFLNQSLTEHLNQGLTEHLNQSLTEHLNQSLTEHLNQSLTEHLNQVLTEHLNQSLTKHLNQSL…
>BGLB011840-PA hypothetical protein|LGUN_random_Scaffold5875:14850-16149:(-)|gene:BGLB011840MLPESIQTFNIMLPESIQTFNIMLQDSIQTFNIMLQDSIQTFNIMLQDSIQTFNIMLQDSIQTFNIMFPESIQTFNIMLQDIIQTFNIILQESIQTFNIMLQESIQTFNIMLQESIQTFNIPFSRSVLTNPVSTPRVSCVLWRLFLCYNFG
>BGLB011873-PA hypothetical protein|LGUN_random_Scaffold5929:3080-3481:(-)|gene:BGLB011873LFLLLPVCLAYPSFQEQIPNGKNVKHPCIANSTWPGVGHQNKNGGGARNPFGLAFADAGFKWTKALCAADTDGDGRTNGAELGDPSCVWTPGQVPARTTNITH
>BGLB011907-PA hypothetical protein|LGUN_random_Scaffold596:78066-176672:(-)|gene:BGLB011907MNKTFVFFWDVIAITITGGISRYDRRHDVNIQRWAIARDAAICGNYKSYSSAALYVHWPYCKRRCTYCNFNKKSVNHERMKQCLIKEAQTLLQLSGVEKITSVFFGGESISKHISPHSQTEISMEVNPTSIEMDSLREFKAAGVNRVSIGVQTLNTEALHILGRDHSVQESLKCLEMAKSLFPSHVSLDLIYGWPGQSLDMWLAELKEKLPDSDVTEDMYLQAVELLDQNGFERYEVSNFAKEHCYSYHNLAYWTGAHGRFIPRDKGQREARIQTLEPDNWMWEVENYSHATRKCIPLTMQDQLEEL…
>BGLB011951-PA hypothetical protein|LGUN_random_Scaffold6:818094-825099:(+)|gene:BGLB011951LDLLQILNAAIIVLLLTFAAPVSSKNVVCYFHNWAQYRPSPGQMYARNVNPSLCSHLIFAFSQLSGNSMVPYEFNDDTSGGQWQQLNELKLANPKLKTLLALGGYSHGSARFHQMASSQASRADFISKAINLLRYKNFDGLDLDWEYPSDLSPDDFNNFANLIKETREAFEREATIVNNQRLILYVDIVNVMSYDYHGLWESVTGLNAPLLSMDGLDVVHLGFAFFGRTFTLANPANNNIGAPTVGGGINGTYTRTSGILAYY
>BGLB011973-PA hypothetical protein|LGUN_random_Scaffold6:1444082-1448325:(+)|gene:BGLB011973MSAIISYLPAATSTKVLEIASGTGQHVSHFAEHLPDVTWQPSDITHAYLQSISAHIQHKKLTNVLPPIKVDITTPLEQWSLQDLKPETYDMIYNSNMVHISPWETSQ
>BGLB012031-PA hypothetical protein|LGUN_random_Scaffold6044:29595-32705:(-)|gene:BGLB012031MLVPVSNAYSGYQELIPNANNVQHPCIPNYRWPGVGHENRNGGGTRNIFGQDFANAGHQWTRSLCLQDSDGDGRTNGEELGDPSCVWSEGQVPSRTFNITH
>BGLB012035-PA hypothetical protein|LGUN_random_Scaffold6047:1576-30010:(-)|gene:BGLB012035CGFAGLVFLIILIYFPAKPPHPPCLSASVEREKYWSGLWSLRSVEKNHGLVLDRFLSCSNVSLNSAITCHPDQAGWIGFYATLGSFAGSLLVGRHYVDELDSNWFNPCLHPYDISLERSVQQIGDQILPKKSETTLKVYKRRWYVLLMFSLYCFTQSAVWNTWGPISSSSKEAFSWSDATIAWLNNWGPGAYVARISSLIHIGQFLNGVAGPISGATPTLSSIWFPADERIIATSIASSISALGSALPFVLDPLPAIQFCTPWSQAML
>BGLB012041-PA hypothetical protein|LGUN_random_Scaffold6058:38472-48478:(-)|gene:BGLB012041MILAFLLFPTFQFSNLLGSVYKKGNIVFTPDGNSVVSPVGNRISVFDLKNNKSRTLLIETRVNITCTALSPDGRTAIVVTEEGEGHLISLVSQSVLGTHHFHHEVHQVKFSPDGKKFAVTRDTVVQVFHAPGKTCEFNPFVLYRTFSGHVDDVVSIDWSSDSRVLCSGSRDRRTRVIAAQRLKNLNIYDLGGLRDTVVGAFFEERSLDIYSVAKDGYVFVWKSDTQLNDLQAWEEKSSEDMEDVDDSEVKSPKKRKKQKNQEEETTVSRIFYTSGGKVQFNTFPEFKNIFNDWDLFLFSISEQSVDS…
>BGLB012055-PA hypothetical protein|LGUN_random_Scaffold607:160116-168181:(-)|gene:BGLB012055MTYRSPPEDFSRSAIEEGSSSTEVHSAVILVRLARHSVSAAPLAPERGDDHHPRRYQERGVLTRNLDLADGASLRSHKLKKCQHFVSSKDVYTRSRVVQDDELWETQETHSKQKFSFTAVTSLDGGDIN
>BGLB012093-PA hypothetical protein|LGUN_random_Scaffold61:635415-678471:(-)|gene:BGLB012093MLLPCFSVLYGSFKLFQVARNTILFVPLSESMSQSNTAVSSSSAIITDLGIESQVEHNRRLLLFLKPSISRLSLYCPRLGQQVSGSTALLTSHNVSVEKMYQEAVDKRSTRRYKWAEENWLVGLHFAIMIDSVSSVYEYSQVAIID
>BGLB012113-PA hypothetical protein|LGUN_random_Scaffold6123:13545-14423:(-)|gene:BGLB012113MVPENDHVNQYHRLSHEVGWKYQGVVATLEAKRKVKSKHFYERKKHLLNLREQAKKNVAKKIERHQKVLSQLGY
>BGLB012120-PA hypothetical protein|LGUN_random_Scaffold6132:1299-18801:(+)|gene:BGLB012120TIQTYIHRLTTAIFVLERKVVALLTGVQASDAGLYQCWDGNGYVVNAEGQLEIHKLESSDMGRQVTCTSSDRAEGVATPPVSDPSPPYEILTESAPGLAKIPGLTLEHEYFRDFSLTDTLKFAFVIISLSEPSVTKNFSNNNSPTTSPTTLQQLSNNFSNNFSNNFSNNSPTTLQQLSNNSPTTLQQLSNNFFNNFFNKLSNNFFNNFSTNSPTTLQQLLQQFSNNSPTTSSTNSPTTSPTTSPTTSPTTLQQLLQQTLLQLLQQLLQQLSNNFFNKLSNNFSNNFSNNFSNNSPTTSSTNSPTTSPT…
>BGLB012122-PA hypothetical protein|LGUN_random_Scaffold6139:6115-7483:(+)|gene:BGLB012122MLLFLFLMSFSGLGVNAEGNTTVGVSSNLTWWQKGVFYQIYPRSFQDSNGDGVGDLKGITTRIGYLKDLGIDCVWLSPICRSPMKDFGYDCSDAEDVDPIFGNLEDFKELLAEVHNQ
>BGLB012134-PA hypothetical protein|LGUN_random_Scaffold6152:139-17317:(+)|gene:BGLB012134MVIGMVNIAMLVLPAPVGAQISKFSLEEALPENNGALLAASNSATLKFPIQYLFEVPYCYVCVCEYLSLQAASVRYLSLQARSVRYLSLQAASVRYLSLQAASVRYLSLQARSVRYLSLQAASVRYLSLQAASVSVLVTPSSECPVLVTPSSECLCTCHSKQRVSDTQETWMGERWGLFPLDLSIPLMAEFFTLIAPFVYKGASVHCR
>BGLB012137-PA hypothetical protein|LGUN_random_Scaffold6160:5625-13604:(+)|gene:BGLB012137MGCERTEPDQSSSFLSSNWSPVPGSFLSSIWSSVPGSFLSSNWSPLHGSFLSSNWSPVSGSFLSSNWPQEPGSFLSSNWPQEPGSFLSSNWPQEPGSFLSSNWPQGPVVDMNCSTCNNLSCRPTLTCAPQVVFPCQLEATLRSDPFDGSPTWPLAHSSLARMRHTHMASPPMIPKCEIQSESRCKADTTVLI
>BGLB012143-PA hypothetical protein|LGUN_random_Scaffold617:83558-113804:(+)|gene:BGLB012143MAKEISFLVLVIVVRVLTNVLFETVHSSQSTHFCKNMCHDILTSVSDMVKGSIGLNKLLRLTGKKEKESEIEKEIERGREKVSGREKKRERGRVRKSERERERERGLGALSETSSKFLHALAVLVVLRVAWAIACHKDREREREQKTDRQTDRDREREREREXX
>BGLB012149-PA hypothetical protein|LGUN_random_Scaffold6171:1182-20561:(-)|gene:BGLB012149HFTQLVWKSTTEFGIGKAKAKGFSGGVYVVGSYRPAEKAKQLGETQERPTISAQPGTSGKSDKKTNDVPDTAQIRTCHSLSCEFTSDPEHVPFYHGQRAPLPKESNDLLDDHYIQSSSGGRLYAISKVRKRPAHSAPQEHRPSFENPRLYHKHKRKFEFQGSERGVGRRETKKVSEQEMRDREKEEKKSHFTQLVWRATQEMGVGKAHDNKGQYFIVANYRPPGNLIGSFKKNIYTLLRWQRHTTCDRFYHNLLSRFGLRLWLFQTGGMTHTGFPLRGCQTSICAELAQGGRATALSKLL
>BGLB012172-PA hypothetical protein|LGUN_random_Scaffold6199:8226-34268:(+)|gene:BGLB012172MFRTALRKLPTVVRGGENRTNFDQLEDLILKDSILSALNEEEANKLTIPQQIRTIAEPSSTPAHPIIQGMRTKEREREREREREREREREREREREREREREREREREREREGESATDLKYQERAYSVLQVDFKPCQVV
>BGLB012207-PA hypothetical protein|LGUN_random_Scaffold625:24962-28877:(+)|gene:BGLB012207MGQRQLLCLARALLHKTTILVLDEATASVDMETDDLIQKTICTEFKDCTVLTIAHRINTILNYDRILVLDNGQVKEFDSPKTLLKNIKSTFFRLAKDAGLLIIYGARKGVCVHNTTRQLLCLARALLHKTTILVLDEATASVDMETDDLIQKTICTEFKDCTVLTIAHRINTILNYDRILVLDNGQVKEFDSPKTLLKNIKSTFFRLAKDAG
>BGLB012215-PA hypothetical protein|LGUN_random_Scaffold6258:28407-29264:(+)|gene:BGLB012215MLTLLIVLGLQRFMGSGALWSTVQPADKDICEENWWTNLLYVNNLVNKDKMCFGHAWYLANDMQFYILSPLMLVPFVL
>BGLB012225-PA hypothetical protein|LGUN_random_Scaffold6262:4172-14407:(+)|gene:BGLB012225MAPTVFFLMLQLCLVMTQSELNIFINSSDVRGQLTQFWRNTGFCIAVNGPVYNFTELDKFVSLIHENELYLIFELMGNPSGVYTDMENKTQVYWWRDLVAQTAQRYITQYGVDYVREWKFETWNEPDCHDFDQLTMTVQGFLNYYDACSEGLKLADSSLVFGGPGDGCGLLRDSRDALYAEALFNHTVRGINYFTGETKGQGGTALSILTEEIVAVDAINLKYPELNGKPFYNDEADPLVGWNKSFTWRADVTYAALVVKIISQHQNMLKARDNPLIANYALLSNDNGFLSYFPNQFTQRTLLARFQM…
>BGLB012280-PA hypothetical protein|LGUN_random_Scaffold635:237088-239237:(-)|gene:BGLB012280MATSKSMLLLLFVVLSFSLTKQQHCDLCSLQAEIGPCKAAIPKWYFDLNQHKCLQFTYGGCQGNENRFETLEECTKHCPGDKPEP
>BGLB012294-PA hypothetical protein|LGUN_random_Scaffold6368:23495-23791:(+)|gene:BGLB012294PSTETLEFVPVKTALNAAGPSTLNQIKKQDDADAYSFSSSKRGLAVIINNEVFHDPKQFEKRSGTERDAAALEETLTGIGFDVLMENNLTSTQMTCVLT
>BGLB012296-PA hypothetical protein|LGUN_random_Scaffold637:73880-86382:(+)|gene:BGLB012296MKLLLMFVQLLALTFGKHIFCYYSSFAQTRKGVGKFLPEDINPHLCTHLIYAFVHITSDGRGLRPFNKNDLGQNGLYARTLALKKANPSLKVLLAVGGWQIGSKPFLPMIKTEETRATWIRNVIKYIRNYIDFMLLMTYNYHGQWEKKTGHHSGLYPHKDDPKYGEKSQLYQEWSIDYWLSAGISKDKLIVGIPTYGMTFTLADASKHGVHAPAIGGGEMGQYTKESGILAYYEVCMNLRDKGWKQEWIDDQMVSYAYSGNQWVGYEDRRSMAFKAANIMKRDVGGAFVWSVEMDDFNGACGQGQYPL…
>BGLB012304-PA hypothetical protein|LGUN_random_Scaffold639:106119-107611:(-)|gene:BGLB012304MEEQSICILLISVLLACTIIDVEAIGCFVCTSINHKEPECEDMFNNTGKYYQDSCWAPRKGRIGKFPGTKCIKMIAEDESTKYSVVVRDCVVDDGGTNSETEIGRQSHCGWMRVLKFNDKTLRGCILNCDKDACNHGNRVETDLILSLVAAVTLLILFTKRLS
>BGLB012309-PA hypothetical protein|LGUN_random_Scaffold6409:14822-15340:(+)|gene:BGLB012309MGPGDGGKPVKVPADKEEEAKETFKINQFNLVASDLMSLNRTLPDYRMEECKRKSYPPVKSLPKTSIVIVFHNEAWSTLLRTVQSIINRSPPELLEEILLVDDASEKGWFPLNH
>BGLB012339-PA hypothetical protein|LGUN_random_Scaffold6461:12241-32048:(-)|gene:BGLB012339MNCPIHLLLVMSFQSIGAIKKVQGSPIAFIVRLNPILEISLGKQYFDVRCISHYTLSLSLSLSLFLFTHTWTLELIYTKHLHTLTDIYILPVSLPPRSDKAVHQDRMQNEQSDITISRNNQTFRKKFCSENLVGWVNVRPLKCSYLALRDLDWPSSGERQRGREGKEWLKREEGREKELERERERVKETLEREKEKTSMGEKEDERGREKGRSK
>BGLB012407-PA hypothetical protein|LGUN_random_Scaffold654:287093-298163:(+)|gene:BGLB012407MLSILMMMRLHLMESGIMTALEYSIKRKQVFKVSTGSQELDKLLGGGIESMAITEAFGEFRTGKTQLSHTLCVTSQIPGAKGYSGGKVVFIDTENTFRPDRLRDIADRFNVDQNAVLDNVLYARAYTSEHQYELLDFVAAKFYEEPGVFKMLIVDSIMALFRVDFSGRGELADRQQKLAQLLSRLQKISEEYNVACFVTNQMTADPGATMTFQADPKKPIGGHILAHASTVRIMFRKGRGETRIAKIYD
>BGLB012414-PA hypothetical protein|LGUN_random_Scaffold6546:8398-10391:(+)|gene:BGLB012414MLVFALVLCLPVLAFGQVDVNALANYEFNRFDIDQDGNIEPLEVQPPYRFDANHDQRISRQEYQREVETHHENNPGAKDLLLRLFDALDYDNDNHIDDPDYTRLFNSADSNKNNLVSQREFV
>BGLB012416-PA hypothetical protein|LGUN_random_Scaffold655:138105-155351:(+)|gene:BGLB012416MHPNPNSLINILLLMTEYFGAMLSRHRVDATAVEARTRLKHNAIYSSTQKQCFNTNPIGHVLINRQCPEIKEVIDAWSTGFGQAF
>BGLB012422-PA hypothetical protein|LGUN_random_Scaffold6562:5640-12843:(-)|gene:BGLB012422MLTLTVLAVIVTVATCSSEANWFVFKTKHNKTYTGLEDVMRRKIWEDNLKKIEQHNELYAKGLSSFYLGENKYADMSNIEFVKTMNGLLIRLDPETLNASKVLNRQWLPASVDWRNKGVVTDVKDQGQCGSCWAFSAVGSIEGQHARASQLVSLSESNLVDCSSEFGNNGCQGGLMTNAFKYVIANGGIDTEDSYPYVAEQQTCSFSMANVGATIRGYKNVLQGSESALQAAVAT
>BGLB012470-PA hypothetical protein|LGUN_random_Scaffold6637:18559-19908:(+)|gene:BGLB012470MLIKLILVSLVCKITHSFWLNSDPESINFNSPGPLRLECKYSSNVGTTFVSVQRIRIDKQVNGVWSLIAELVDNNQWSVISGATALGSLASPTSTYLEVTWNTVTPDLLGIYRCELIGLNSINDFIVEKTPSVTVAETPVSTATVSEIVKNETDAIRQEFEAYKTRTDQELSDILNLIRENQLSQLNYLEELSGNFTNQISSLSNNYDSLNARVTALENSGCGCSAGESTTQAPPALIGQQWPVGTYGLYQPQAGCPQDTSTTQWTTGYRRHHTVSGANMDEVSPGSHFAQPVLSTVGSNHYFFQRF…
>BGLB012491-PA hypothetical protein|LGUN_random_Scaffold6662:2091-12122:(-)|gene:BGLB012491MSFIFWIVQVFCYSCLHLVQNETQQHFRRNFITTKEERRERERGERTRGRKGMRERESEGERERERESEREREKRKGEKEKEKEREKVKKRENIA
>BGLB012500-PA hypothetical protein|LGUN_random_Scaffold667:130691-133563:(-)|gene:BGLB012500MSRKLINVESFVLLFLDPASSSKTTVASIPGILGGTLPGAGRIGKQIADECMEQLSKTPVTPADSSNTGSQQQGTPAAANNSGFKLPSSNYTSSSSVVANTSGLHYGNTLSDTSTSNNNNNNNASQIPSAYMSSSASHFDAKLAPPSGSSHWLDVSHVEHSGNGISHYHHSQSDDSSTEGSLIQSVMQEQTMDNIQNPGNDANDEAALAFLMSLLEADAGLGGPVDFNDLPWPL
>BGLB012507-PA hypothetical protein|LGUN_random_Scaffold669:164727-176084:(+)|gene:BGLB012507MLRHLHLPVAMLRHQHQHLQLAITTSIKIYVATSASTKSYVCTYHSLNKGLAQRCHNIYIYQRHDKECSTAQTEGSQITHPKPPRCKFRKE
>BGLB012546-PA hypothetical protein|LGUN_random_Scaffold6718:5680-16139:(-)|gene:BGLB012546MQFTFTFISLTIVQLVNVAAGNESCSRHTCHPPHCRCPAHSIPGNLRPENIPQMILLAYDDANPNGCPITASFFVSHNFTDYCMVKKLHARGMEIGDHSVSHQLPRMWWTDASKSDMEQEVLVQRKHLAEKANIPIEEIRGWRSPFLQPAGDDLFSVLYENNFTYDATMTYSFPKNLYSPVLWPFTLDFGYTLVCNIARCPQKKYPGLWILPVVVLMDYREQKPCAYVDDCANMPRDKYEAYQMLWKNFLRNYRSNRAPLYLNLHSPWLNTDYQLDAMDEFIEKLTSLEDVYLVTITQALQWQMNPTP…
>BGLB012556-PA hypothetical protein|LGUN_random_Scaffold673:112725-122794:(-)|gene:BGLB012556MQPRYDLHFRIVIVMVAVKLATSLPERLLIGALVEKEYEGHWRAIEKAVENLNLNLFQNMVVIVDRDTIQPQDSFQAQKKVCRMSQTGIAAMFGPVSSLAAGHVQSICNAFEIPHLQWRWDARDNRDYFSINLYPHYLTLSKAYKDAIQHWGWDQFTILYENNDGLTRLQEVLKTSDEIKTPQITVRKLEAISNSDYVSVLKDLKRRGEFRFIIDCDLRSITKILHAAPCNKL
>BGLB012562-PA hypothetical protein|LGUN_random_Scaffold6747:8100-25504:(+)|gene:BGLB012562CELTAHNFHVSTIYSLYWKVIYSSASFVEHQGMACFRHSLKVTFREKKNKVVGLRTHEPKRRLQEKGNHILKLTCYIIFNITNSEVDLRRC
>BGLB012571-PA hypothetical protein|LGUN_random_Scaffold676:134626-140306:(-)|gene:BGLB012571MDCCGLLAVVGRFRLAAWMVLLLQHRDLLPHQTQKLAAVFILYEMYKTDPVAANPFAAVFLNLLQESTEKKDANPYDLQSSIPPVSAAERYFLSNLISSTSKELLKKTPAQIIQMDVTGKVPMDISQTQLFIVQRQSEMPHTSKTAMSCVLADPETKPTSFEQFGKPNLINPDIQRDVAETLLTGPKCAVDNTLRPEFIRLAPPLHIAEDEMAWMLPTDSEFNVAWDTTMCVNTSTGVEVRRLMAKAFKGPLSPPQQQQIKKELDKDSKLVYNIGLSPAKLPDLVENNPLVAIEVLLKLMNSTQIT…
>BGLB012645-PA hypothetical protein|LGUN_random_Scaffold6887:2177-3028:(+)|gene:BGLB012645DPATTHSSDPATTHSSDPATTHSSDPATSYSSDPATTHSSDPATTYSSDPATTHSSHMATTYNSDQATTYSSHRATTYNSDPATTYSSDPATTHSSDPATTHSSDPATTHSSDPATTYSSNQAKTYSSNPATTYSSDQATTYNSDQATTYSSDPATTYSSDQAPTHSSDKAPTHSSNPATTRSSDQAPTHSSDQAPTHSSDKAPTHSSDPATTHSSDQAPTHSSDPATTHSSDPATAHSSDQAPTHSSDQAPTHSSDQAPTHSSDQAPNTTGSRLLLGLLFQID
>BGLB012658-PA hypothetical protein|LGUN_random_Scaffold69:264699-267654:(+)|gene:BGLB012658MKVFLLVSLSLVFLYTVSARKNWALLIAGSAGYENYRHQADICHAYQILHKAGIPDEQIVVMMYDDIAHNSENPVKGSIINKPNGPNVYPGVLKDYTGKNQAIRELTGKDGKVIESGPEDYIFVNFADHGAPGILGMPTEPYLKARQLNTALKNMYDKKKFAKLLFYVEACESGSIFNKLLPDNINVFATTAANPTESSWGCYWDSKRNAYLGDTYRSVE
>BGLB012671-PA hypothetical protein|LGUN_random_Scaffold6916:5740-13386:(+)|gene:BGLB012671MAIATGVVQLSCSTEYVTGCSTEYITGCSTEYITGCSTEYFTGCSTEYITGCSTEYITGCSTEYITGCSTEYITGCSTEYVTDCSTEYVTGCSTEYITGCSTEYITGCSTEYKYVTGCSTEYITGCSTEYITVCSTEYITGCSTEYITVCSTEYITGCSTEYITGCSTEYITGCSTEYITGCSTKYITDCSTEYVTGCSTEYITGCSTEYITGCSTEYVTCCSTEYVTGCSTEYVTCCSTEYITGCSTEYITCCSTEYVTCCSTEYVTGCSTEYVTGCSTEYVTGCSTEYVICCSSENVIRCSTEYVT…
>BGLB012701-PA hypothetical protein|LGUN_random_Scaffold697:9086-12460:(-)|gene:BGLB012701MANVGDSPCRQVEDQTSQAHEDGVDKQEHHQHGVSHLEEENKMNRRSDMSEYREHPLACPLT
>BGLB012708-PA hypothetical protein|LGUN_random_Scaffold6970:4239-4448:(+)|gene:BGLB012708MQAALQLSRSVSQSLLDFHKVCTDHETPLPPPKMADFLESEYLEEQVESIKQIGDYITNLRRVGSGLGEY
>BGLB012720-PA hypothetical protein|LGUN_random_Scaffold6991:11213-12103:(+)|gene:BGLB012720MALKILLEYLLTIYFASLTQANIERDINIKGYINIEGYINIEGYINIERDINIEGYINIEGYINIEGYINIERYINIEGYINIERDINIEGYINIEGYINIEGYINIERYINIEGYINIERDINIEGYINIEGYINIEAYINIERYINIERYINIEGYINIERYINIEGYINIERYQY
>BGLB012747-PA hypothetical protein|LGUN_random_Scaffold7051:29254-30205:(-)|gene:BGLB012747SAPCEDVEISTPCEDVEISAPCEDVEISTPCEDVEISAPCEDVEISAPCEDVEISTPCEYVEISAPCEDFEISAPCEDVEISAPCEDIEISAPGEDFEISAPCEDFEISAPGEDVEISAPGEDIEINAPDVEISAPCEDFEIIAPCEDFEISAPCEDFEISAPCEDFEIIAPCEDVEISAPCEDVEISTPCEDVEISAPCEDFEISAPCEDFEISAPCEDFEISAPCEDVEISAPGEDFEISAPGEDFEISAPCEDVEISAPGEDFEISAPGEDFEISAPCEDFEISAP
>BGLB012749-PA hypothetical protein|LGUN_random_Scaffold7055:2757-6685:(+)|gene:BGLB012749MQARLKTHLLGLFALSWHTTRTDVNFQNLLEISAILGKSWHGIEYWKHKTDCVTDREKREREKRDRESDRERERKKETKRIERLNTWLQIIHFWRTFTIS
>BGLB012810-PA hypothetical protein|LGUN_random_Scaffold7154:5413-6324:(-)|gene:BGLB012810MWLFRLFGTIFSFVTSDVEEKINILRDYRKSDVAEKYKTIQSLLEYEVEQGTAKNTKKPSGARTLLRLHRALEFIAAFLLKLKETDNTVKFSSAAMKAYDDTLARHHPWLVKKAVHVAMYMLPSRLDLLKKMGVEDNERGMQGISDLAHELTVIFQVTEEAYSKDNLLDLP
>BGLB012830-PA hypothetical protein|LGUN_random_Scaffold7184:23908-29986:(+)|gene:BGLB012830MTQPRVFFFFRLTAFLIGWTTFRCASDPHCDWTAWGEETMYGEMRQIKREREKGKERERMGENNRARERGRMREREKGRMKEREREKEPERERAQERAR
>BGLB012876-PA hypothetical protein|LGUN_random_Scaffold724:113688-114942:(-)|gene:BGLB012876VNGSCICKTGWTTASCQVDINECLLNPSCPLHSHCVNTLGSYICKCDVGYYSTTTQCQACSPGTYGEECKNQCQCDMTHSTCDLATGQCTCHQGWTGNLCDTDINECESSVCAVTSTEHW
>BGLB012882-PA hypothetical protein|LGUN_random_Scaffold7256:3781-9166:(-)|gene:BGLB012882MFNSKLCKLVTTVLSLLLMASYTAAGLVKTCDIKLGDIIFILDVSSSIGDKNFEIQKDYVSNITRDFTVSPTQVRFGCLIFDANPTKQFDLKDYLDNDSLSKAILDIKYPYKSGTHTHKALTEVLEKKMFDTEAGGRDEAPNIVIVITDGLSTYPEKTKLAAKELKSRNIITIAIGIGLKQSTQELGVIASDPSLVWSSDNYNHNRGTDNYYHHRGTDNYNYNHNYNHW
>BGLB012905-PA hypothetical protein|LGUN_random_Scaffold73:298315-298632:(+)|gene:BGLB012905MQLLPASGPDLATSDPELTTSGPELATSGPDLATSGPDLATSGPELATSGPDLDTSGPELTTSGPELATSGPDLATSGPELATSGPDLATSGPDLSTSGLLMCKR
>BGLB012911-PA hypothetical protein|LGUN_random_Scaffold7317:4730-9872:(-)|gene:BGLB012911MMHSPILCSFLTLPFSDRVRPKPTKSALTCWNMQWQTAGTCNGKLLEHAIANCWNMQWQTAGTCNGKLHHRRQPHAKNRGSRCHGGGHQDRLFYTSLQQTLSSKQWQKSATSAQTFSLIDLAIFLKRNRRALNSETSSNSCRFDF
>BGLB012926-PA hypothetical protein|LGUN_random_Scaffold7341:3741-9289:(+)|gene:BGLB012926MARPKAYLSINSLACVVVILLSQRRLQGAAVMTCDGDGPCRCMMNDGSGVVDISTLGFQNGSARAPSNQTLVCRQSDPKLVAHWSFFGGLGFGLTACDPSTVDPGSLPDDSDLLLDRLEYWVVNKDICRNPEIGDELSFHLTESGEVRYARNNQAPVTLMHVDRTLPLWAFFDVYGNIQKIRVIGTIMAQIQGRLPRSVSMNSYNSSPGNSGAAYSAGLTVAMPPPPPHSSPASLPANVFRSNSVPVQYHSPAETEGDLFRNQQTTSLPATPLEDGASDCKVCWEKSINSVLYTCGHMCLCFDCATTIR…
>BGLB012931-PA hypothetical protein|LGUN_random_Scaffold7347:16707-19019:(+)|gene:BGLB012931MLFQKLSFVFALCVLTDCAYINLPGQPFDFQCPAGQVISRVSSVYDVLLEDRQWEFGCRTENVTQTCSTSGRYSNALSLFYYHDNQIEDRRFTFRCCDVMSKATTGCHVSEQVNQFNGPMLLEVSDGQAIKGAISQHDVAFEDRVWKFKLCKV
>BGLB013014-PA hypothetical protein|LGUN_random_Scaffold7459:1630-1959:(+)|gene:BGLB013014MSLHFISCHFTLIPLFWLTLNNWAPFYLIDFHSFSASFCVGPDTDYDVAFHYNPRLKDKIVYCNDKQRDDWGYEETEDYVPFKKDTVFELRFDVTQDGYEVKNCNELLL
>BGLB013062-PA hypothetical protein|LGUN_random_Scaffold750:87928-89770:(+)|gene:BGLB013062MADVPLPDVQQADVPLPDVPLADVSLPDVPLADVSQADVPLADVPLANVPLPDVPQADVPLPDVSQADVPLPDVPLPDVPQADVPLPDVPQADVPLPDVPLADVPLANVPKMISWSSPLAHIPQADVPLADVPLADVSLAHIPQADVPLADVSLVHADVPLPDVPQADLPLPDVPLADVPLANVPQADVPLPDVPQADVPLPDVPLPDVPQADVPLPDVPLPDVPQADVPLPDVPLADVPLANVPQADVPLPDVQQADLTLPDFPLAHIPLTSDVPQPHVLQADVPLPHVPLTDVPQADVPQPHVLQA…
>BGLB013113-PA hypothetical protein|LGUN_random_Scaffold7578:11407-18797:(-)|gene:BGLB013113MIISGTGTTPDTSGFEHMMVGEYKDGNTVNGFHNWVSFYEKEKAGTLNYFGYVKKANPEIVGAAFSWANRVKTMGSFFIGVSPEFEIAVYSLCFLTNPGKACQISLNNIPVTIMSYSKDGHIATAYASERNIHGTVAPSGNGPEVTTEQNVQSSSHIADSPIHKTNRSKKRKDSKRRKKKIGNQLLTPHKVDELANHRNSSSGFEPDDAKIRNGKVQTKKKVKLV
>BGLB013118-PA hypothetical protein|LGUN_random_Scaffold7590:9455-15857:(-)|gene:BGLB013118MLSLYFVLSTTTSTTSTASTTSTASTTTATSTTSATSTTSTTSATSTTSATSTTSATLTTSATSTTSATSTLLAASTTSASTIRTGGSTTISSTFLSTTALRALRNFMFRLQLRSRILFPSFWQEAISRVTRK
>BGLB013119-PA hypothetical protein|LGUN_random_Scaffold7598:3144-3452:(+)|gene:BGLB013119MAEDYYVLWDYDDMAEDYYVLWDYNDMAEDYYVLWDYDDMAEDYYVLWDYNDMAEDYYVFCDYNDMTEDYYVLWDYDDMAEDYYVLWDYNDMAEDYYVFLRL
>BGLB013130-PA hypothetical protein|LGUN_random_Scaffold7619:3283-19347:(+)|gene:BGLB013130MTPVQLIIACFLIPVSVTSVCTECDPDIPSRETPKDWYRDNAILDKSCGPGKYINSQQQCVPCLQGTFMTAAMAKTKKYIFCTACFKVEMPDLEELVAECNSTRDAEIHCKADFYRGRKCECDWECLPCSICGIGSKQFLNYKKRDCNQFQDTVCCADAEDTLVGDTCVAATSVATTTTKRVPTTTAAPAYSDVYEHQHDHCKDHCKGHCKDHCKSHCKDHCKSHCKDHCKSHCKDRCKSHCKDHCKSHCKDHCKKHCKDHCKSHCKDHCKSHCNDNCKDHCKSHCNDNCKDHCKDHCKSHCKDHCKS…
>BGLB013142-PA hypothetical protein|LGUN_random_Scaffold7639:11719-14388:(+)|gene:BGLB013142MSGLVDMSGLVNMSGLVNMSGLVNMSGLVNMSGLVNMSGLVDTSGLVNMSGLVDMSGLTVIVIDPIGHVWISGHVWISGHVWISGHVWIGGNVWISGHVWIGGHVWISGHGWIGGHVWISGHVWISGHVWISGHVWISGHVWISGHVWISGHVWIIFPLALKSNWNPVLKSRN
>BGLB013149-PA hypothetical protein|LGUN_random_Scaffold7646:991-15082:(-)|gene:BGLB013149MALIFHGLMISVILIENALQVLGQNGYHLWINIYFLQQTELVWLSNNETSLKKICFMYFIWAHQNGNTADVTTTTTSTTEAPTTTTTSATEAPTTTTTTTTEAPTTTTTSTTEAPTTTTTSTTEAPTTTTTSTTEAPTTTTTSTTEAPTTTTTSTTEAPTTTTTTPAATMSTINNTSTQIGNTPETTTQSS
>BGLB013157-PA hypothetical protein|LGUN_random_Scaffold7659:457-1753:(-)|gene:BGLB013157MSSGQPIDTDCITLTRFVLEEQRKYPKATGDLTQLLNAILTAIKAISSAVRKAGIHRLERGLEGGQKNPAADELVHIGRCPRAPQTCLSDTLEDYAVFHNLASWGPM
>BGLB013158-PA hypothetical protein|LGUN_random_Scaffold766:39341-44592:(-)|gene:BGLB013158MKWLLALVYLILFVQYGIGWTSQCSDPHPLWPQIHREYEKRPISDPYCKAGIIPFCPTGLPSNSMPKVGDSDLLYVYAMKAPVWEFKFGDLLKKFNIMHDAIGFHHVPTGLNMTMEWYELFQLFNCTFPHERKVEQDLMWCNQGAACIYMGIDEKHWKENGTLVKVGEINEGVTWFDPFDCASWVLRAFSKLHEYGATFNTSVHLNYTKAVLYSDQPMCIGNATTVYQN
>BGLB013167-PA hypothetical protein|LGUN_random_Scaffold7679:5810-10378:(+)|gene:BGLB013167LVLDVQPSVISPEITRQLVINCSITNNEVEHLRVLKSLTLSHTEEGTNISLYAKKAVEYETNSTALIEEIRRYKKNENFQCSLKKDENSDTLIQGQNEMSALQSLYILH
>BGLB013192-PA hypothetical protein|LGUN_random_Scaffold7735:2434-10590:(+)|gene:BGLB013192MSSHAVCDARKNVKDIFKTQAKRAACAANETPCKNGECVQIDWICDTENDCYDDSDEIGCQNVQCGVGEVKCSNFLCIEAEWLCDGDNDCGNGWDEQNCSSTSGKRSAKKFMKKLGKESLSRRQEKHYYIRILTNFMQITNMSTVSTCGANQHQCQNGACIQEEWVCDTQEDCTDKSDEVNCGEN
>BGLB013235-PA hypothetical protein|LGUN_random_Scaffold780:96123-112710:(+)|gene:BGLB013235MAAVIVFLVLLLFSSGSEVSADGNVTLGVTLNLTWWQEAVFYQIYPRSFQDSNGDGVGDLKGEQRVPKIDYLKDLGIDCIWLSPICRSPMKDFGYDCSDAEDIDPIFGNLDDFKELLQVVHNKGKFHSSGLKLIVDFVPGYTSDQHIWFQKSVRREGKYTNYYIWDDGKLLDNGTRAPPSNWLSIFEGPAWEWNEVRQQYYYHVFLKEQPEMNFRDENNLLRYWLDLGVDGFRADAITAIVTASNHSLDEPLSGKDVPPPEIGPILKEWYDILDEYTEKDGRIRFMVLETYATHEVRNSLYSQGQGN…
>BGLB013245-PA hypothetical protein|LGUN_random_Scaffold782:118373-130067:(-)|gene:BGLB013245MYFLNTLYFMEILLIQVLLDCIAFDDSEDDEFVDAPEHQLEDRELMVALPPHTSSEMMHRRTDSMESYPDMSSESDSESSANEARVYMTKTSPKKVNFNEPLSMLQRIMEEMEYSEILDQASKCADSAEQMAWVAAFTVSAYATTLFRVGKPFNPLLGETFEFDRMEDLGWKGISEQVSHHPPMLAMHIDGREWSTWQEFTMTTKFRGRYLQIIPMGIAHLVFHKTGHHYTWRKVTTTVNNIIVGKLWVDNHGEMDITNHTNGDKCHLKYSAYSYFSRENPRKVTGVVTDVQGNAKWVLTGTWDQK…
>BGLB013292-PA hypothetical protein|LGUN_random_Scaffold7904:6149-11278:(-)|gene:BGLB013292MKAVLITFVTLLCISTMMLPNGTTYHVSSYLDRECPRLVCSSFQGKCQKKYAFRYHKTDTHYQNHYKRMQKLLRCANDVVVELDCADDVVIKLDCADDVVIELDCADDVVIELDCADDVVIELDCADDVVIELGCADDVVVKLDYADDVVVELDCADDVVVELDCADNVEIEIDCADDVMIELDCADDVVIELDCADDVVIELGCADDVVVELGCADDVVVELDCADDVSSSITTSSAQSSSTTTSSAQSSSITTSSAQASSTTTSSAQSSSTTTSSAQASSTTTSSAKSSSTTTSSAQAISTTTSSA…
>BGLB013294-PA hypothetical protein|LGUN_random_Scaffold791:50176-57166:(-)|gene:BGLB013294MLKFDHEDWCTHKAAICTWNLDRRSVKEDKPDTFIDSSCCLMSLEFHPANPAWLAGGNFNGEVILWDLSREDDLVLATSGIGDESHREPVSKVYWITDQSPKMKNYNIVSVSGDGKILIWSIDLKKGKLRQLKSFLLMNKDLPRSMKVRGVRSDKEVGVTCISFSHEDPDLFVLGSESGCLFKCSLHSNESKLRQF
>BGLB013296-PA hypothetical protein|LGUN_random_Scaffold791:131325-132985:(+)|gene:BGLB013296MLFFLFIHHVQVDMYQCSAKCCQDSKASLEDVQRCIDNCSKDVNKAQAYLQNEIEIFQNRLQRCAMSCQDKIRDELPAKPSDRDVEKTRHTLEKCVIQCADKHVELVPALTKKMLETLKNRNF
>BGLB013314-PA hypothetical protein|LGUN_random_Scaffold793:103623-139167:(+)|gene:BGLB013314MSERERDRNIDRETKCRIERDRNIDSEIGSKCIKPNKDTSIIFNFNRIRLGNSRAFGWKNCLTIVQAKFPLVPRAFDTDLGGANVFYIRADRLNKTISVSKKYTILRWKNYSEKKKHRWGSPHCRRVLKRDYKGRCHKTSSVLAGRAVREVVVWESAMELDSCKRRESTGSYFLFPVNEDHRDLGSDWQFSLILDRIPDFGQGERVENVSLVTKFWNEQP
>BGLB013325-PA hypothetical protein|LGUN_random_Scaffold795:73644-110032:(-)|gene:BGLB013325MASAKYLIVLIGCLTLARAAKRETQNFHNVCGLENPNHNFIDLSEPLEPGPFHDLTTNELERDVVFDKVLHTRKSGFTSGRLKPSFASMIAKYIESNPDIQLSKTENANSSGSILLAADLHIPPKQDILKYLDSKDEPTKCTKCDKVDSSWKYTKCDKVDLDIAGPINRYKTLNVVKEAIPLRQNLSVLHYQTRVEQEMKSTELEAVYDSNFNNTKYLIVYSEDSKTVYGENRGYRLQVSINPRPETELSDVKLMNRALEVEVRELTPGKGSWDLRCFPLALLNCGDSGLEVSLECGFDYLNIYDEW…
>BGLB013329-PA hypothetical protein|LGUN_random_Scaffold7953:12411-16508:(+)|gene:BGLB013329SGARAVTNNGFHSNHFYDYLLDQVFCPANVSTLNDCFHNAWGQHDCVPGEEAGVICASDVTDLTSCILACSKRLARPDLTRSHRRLTPKSGARAVGGGYFSSGHSLPFMLDDVMCLGNETSLADCSHRNWKEHNCRPMEEAGVICNPGQKYTL
>BGLB013349-PA hypothetical protein|LGUN_random_Scaffold799:117629-126358:(+)|gene:BGLB013349MMVTLLVLVALLMNQYRKYRLRHYSVPIWDSSKGHRFYMVDMFPSLTYCNVEEKRLSNGAECEACGICVDDHNMKEANKTIPCKATSIKADVLQHHWVRGNLPPYTHCLVCSIECGMHLALTDLRCAWCKNTVHDVCATKADLCDLGRFRKLIIPPHCIEVKWVGVKGTRQRRLVVKKLRHPQIDDWSPLIVIANRKSGSNDGQLILRHFRQHLNPAQVIDIHDISPQNALEWCNLLPEVTFTFFVKSIIKIFQNSPRVCILPLGTGNDLSRVLGWGEGYSGDVDVSAILEKIELSRTVNLDRWSV…
>BGLB013397-PA hypothetical protein|LGUN_random_Scaffold8085:9740-11313:(+)|gene:BGLB013397MGAIVLLLLISFVHSPVTSQDINLCPDGPAKDRYLKVHGDFCYQFVVYRKYTHSEAQTDCELQGGSLVLVKTADIQNFVYQQLTTTYNDAYDRVWIGLNDLAQEDHYVWEDGTKLGFYSNWYQGEGPSSTTANHNFTHITRDCVVMDISPSVGGKWRESSCESSAVLLVLSAREAHSYVCQYSIISTTDYSTTSYYYSTTSTDFFTNTADFSTTTSDYSTTTSDYSTTTSDYSTETFQQRFVVEKSAVE
>BGLB013420-PA hypothetical protein|LGUN_random_Scaffold8114:1204-2972:(+)|gene:BGLB013420MSQRLYWLAILMTVASAAYVNDWDQPFNFRCPDGQVISYVSSVHDNRREDRRWEFLCRTARQTHSCTDSGYVNDFDGPLVYTCPGNKVVVGVHSYHNNRREDRRFGFYCCDVQGSTPRDCYTTDYVNDWDGKLTLAVPEGRAVKAAFSHHNNRREDRRWQFQICAL
>BGLB013425-PA hypothetical protein|LGUN_random_Scaffold8130:8764-13290:(+)|gene:BGLB013425MIYAPVCGSDGRTYSSSCVLQSASCHAGDTIGLVSTGAQCPNICPMIYGPVCGSDGKTYSNSCFLNSASCNAGNTITLAHHGACAGDAGII
>BGLB013451-PA hypothetical protein|LGUN_random_Scaffold8186:533-10190:(-)|gene:BGLB013451MIQTIPSMKYLFIILATFATASEAALPQSQNELHHLRGKRSPEYTPVTAEESMDEINPVKLIKAGSNLINILEQFLSSKANATPVFTFDLGDFITNNLNLFPDIAKILKSAGKEFGIDDPDDLLDAGSNILSIIDLVLNGKNSTMPIISVALAKFIKKNPDLFPIFTRFLKSSEKEFGVMDPVELIKDGTLRANLSTAASDLRDFINNLVDVLLKGKEDDWDIFAHYSEIFKKLKQEGLTLTERERKQDRERKRDVKERETEKEEKEKRKRERTKRVRDKEREKKREKTRKKNLSAHNVNNLRCHINR
>BGLB013453-PA hypothetical protein|LGUN_random_Scaffold819:18394-20233:(+)|gene:BGLB013453MKSASSLSEQCQSGVLYTQSDVLHTQSDVLHTQSGVLYIQSDVLYTQSDVLYTQSGVLYTQSGVLYTQSDVLHTQSDVLYIQSDVLYTQSDVLYTQSDVLYIQSGVLYTQSDVLGLHFCPC
>BGLB013454-PA hypothetical protein|LGUN_random_Scaffold819:23402-28629:(+)|gene:BGLB013454MLSVPAIFYRPKGREEDSDAAREKFMVPESDHLTYLNVYQQWKRNGYSSSWCNQHFIHAKAMRKVREVQQQLREIMEQQKMDLVSCGTEWDIIRKCICSAYFHQAARLKEYMQCVTAVDGHWLAELGPMFYSIKDAKKSRQ
>BGLB013472-PA hypothetical protein|LGUN_random_Scaffold82:421868-422432:(-)|gene:BGLB013472MIVMKLHLMLPCWLLRMLQKAAKDRVLQHCILNSEPLVETELKHLGLEQHT
>BGLB013557-PA hypothetical protein|LGUN_random_Scaffold832:158498-170143:(+)|gene:BGLB013557MKLAWTWCMYDQLSGGPPHPRATIKETPNSWAGGWSSESITSQTLFHLQNKTDVITRHNQRQDVITRHNQRQDVIIRHNQRQDRERERGREREGVRQAARLFPTSNSFSIGSHCGSVGSVKTDIALMYMNRNKEV
>BGLB013636-PA hypothetical protein|LGUN_random_Scaffold842:2733-7388:(+)|gene:BGLB013636KSTTLICKLLSYQSTKLISYFSIILSLHSAHVDILFSSTVLPEGEMPPDSGQNHLSLADRMNFVPGAGSSAYHPLDTAGELGGPSDSKRKKGNGIEGKSIEEELCRICGDRASGYHYNALSCEGCKGFFRRSITKTASYHCKYGGNCEMDMWMRRKCQFCRLRRCREVGMKEE
>BGLB013651-PA hypothetical protein|LGUN_random_Scaffold8461:3432-4073:(-)|gene:BGLB013651MDIQAAPIDIQTVTIDIQAVTMDIQAVTMAIQAVTMDIQAVPIDIQTVTMDIQAVTIDIQAVPIDIQTVTMDIKAVPIDIETVTIDIQAVPMDIQAVTIDIQAVTIDIQTVTMDIQAVPIDIQTVTMDIQAVPMDTQAVTMDIQAVTMDIQAVPIDIQAVTMDIQAVPIDIQAVPIDIQAVTMDIQTVSINEAMALIFSKVGMVGRLEILVIK
>BGLB013671-PA hypothetical protein|LGUN_random_Scaffold85:195587-197025:(+)|gene:BGLB013671MVKMMRMMVVYRWEDDRKIYYLVRGGCECETSLGEVRSSLGEVPILLGEVFILPGEVLISLGEVLISLGEVPILLGEVFILPGEVLISLGEVLISLGEVPILLGEVFILPEEVLISLGEVLISLGEVPILLGEVFISPGEVLISLGEVLISLGEVFISPGEVLISLGEVLISLGEVLISPEEVLISLGEVLISLGEVLISL
>BGLB013683-PA hypothetical protein|LGUN_random_Scaffold8508:914-2272:(-)|gene:BGLB013683FKLTLLALALAVASASTTANWLIFKSKHNKTYSGDEDVIRRYIWESNLKVIEEHNERYAQGLETYYLGENKYADMTHEEFVRTMNGLRVNRPLNPGNFVSGLLKNALPDSVDWRKEGYVTDIKDQGQCGSCWAFSTTGSLEGQHFKASKSLVSLSESNLVDCSQKFGNQGCNGGLMDQAFQYVIKNKGLDTEQSYPYKPEDRKCAFKAANVGATETSFKDVTSGSEDALQEAVATV
>BGLB013684-PA hypothetical protein|LGUN_random_Scaffold8509:8414-8713:(+)|gene:BGLB013684MCLGVILSTRLCAEVCLGVILFTRLCAEVCLGVILSTRLCTEVCLGVILSTRLCAEVCLGVILSTRLCAEVCLGVILSTRLCEEVCLDVILSTRLPAPV
>BGLB013819-PA hypothetical protein|LGUN_random_Scaffold8754:4975-5676:(-)|gene:BGLB013819MVVSTVAVLAGIAAAAATKPEAVASEAAVIGQVSKVVPQVAFVGSLALIIAAAKEGVALGTQEAGKETAYGVAGVAALTTFVGAATGAAASNAGGTVGSVATGTAVGSAIAFGTGVGTSASASGAVGLMKAGVAAEPLAWCVLGADIHEGRTPAATYTFDCWKQVVHDMSTEPSKGKLLLDVVGDPRVKQTIVKCKVEGQLPEIILQNIWDELFSIDFVMLSSQQLAAHAVRM
>BGLB013829-PA hypothetical protein|LGUN_random_Scaffold877:46261-89714:(+)|gene:BGLB013829MIKIVASTVAVVFVLSSAAFKTCANINDCPQYANCTSEHKCVCNKGFQGDGFTCTGTTLTNVPAHCVTPTLYVLTRLEVSSASVTPTDITSEMVSRVLVNINECANKTLNNCNANANCINTVGSFKCECKNGYVGNGVSNCTALPKNCKEISNFVNGNKYRIDPDFTGPANAFTVICDKVNGNVVTKVPATGPFPMNTPDTAGNLTILYEPQPSDIKPLLELSVFCYQDISFTCNARYSLLPGMQWTDAYGNIYNYWGSTFNGQCACGELGMCTMPDSACNCDGNQTSTDVDSGRIVEKSKLPVTSLI…
>BGLB013870-PA hypothetical protein|LGUN_random_Scaffold8816:1990-2463:(+)|gene:BGLB013870NPVESPVENSFHNTLFNPVESPVDNSFHNTLVNPVESPVDNSFHNTIVNPVESPVDNSFHNTLVNPVESPVDNSFHNTLVNPVESPVDNSFHNTLVNPVESPVDNSFHNTLVNPVESPVDNSFHNTLVNPVENLVANPVDNLMNTLVDDPVDNTYDD
>BGLB013900-PA hypothetical protein|LGUN_random_Scaffold891:62805-91143:(-)|gene:BGLB013900MLTSGIAKNIGHYVTDDMERCDWELSSRGSRRHMDTVHFMYIDTVHSMYIDTVHSMYIDTVHSMYIDTVHSMYIDTVHSMYIDTVHSMYINTVHSMYIDTVHSMYIDTVHSIHCFHNLAQFCSEWRNSIDVEGSRPRENQIIRRRAPGEQEKCVPEVSTRKHPTSGQKKTATPRVLREALHTACGLHSASSTPSGLLFSLRARIINPDSVELGLSRKYNVRMG
>BGLB013915-PA hypothetical protein|LGUN_random_Scaffold8950:22642-24630:(-)|gene:BGLB013915MTSVISAVFIGLLLRCHIETLFALVNKRLYVRESQNKSKSIYDKKSKQRQFKIGDKVLVETATEGDALQKRYDGPYEVVGKESDVNYTVHVPGKRKGKIRCHYKQVKEISRKILRSGNCTSYCKEFSPHGKREPGIRGYRSRQRNPYS
>BGLB014038-PA hypothetical protein|LGUN_random_Scaffold917:51113-53042:(-)|gene:BGLB014038MYALFNVHKLVIPGRTLPVPVSCEVCGDKSYGKHYGVYCCDGCSCFFKRSIRKNITYSCIGRTILLFFSKLQRKLFDRQGQKELVPTLQATKMFRRQYEQK
>BGLB014079-PA hypothetical protein|LGUN_random_Scaffold922:39558-71273:(+)|gene:BGLB014079MLQVLLLLGVFSSATGWKCNNTCVTNFHDISLEPVGSYSYKRSLKIHVSGTVYADYSTASFSLIEGKGLTMTSLKIDLNYSYTEIYTNIWNLLDVMRPPCGHSPAGQNCPVPCPAHCPIHVQCLNIPVTRKLKETK
>BGLB014094-PA hypothetical protein|LGUN_random_Scaffold9249:5213-5732:(+)|gene:BGLB014094MKNAAPVVLLTLLKTELLLRKKAVDDNKKYILLSNSWKPDRDYQLPFSAHNKNNKTEKKYLSQSHLEKFQNWLTFSHVEQGLYCKFCALMSDCGGISHQTPLQKLVKKPLTTFAKLLGKNGDLVTHEQHNYHKEAVQRGHDFMRAYVNPSLDVNSN
>BGLB014124-PA hypothetical protein|LGUN_random_Scaffold930:47003-106736:(+)|gene:BGLB014124MSGHFSLVILGAFVLLRCPVCTRFEVFLDIKFVTFNAHVTTESDSPINYREIIFSYSVLPKERIKASHSKLQLVFVKLRLPPPVSSPVMCLPPSCVFHLLCLSLSCVLPHPVSFPPPVRVKGHELRTTPNPEREREREREREREREREREREEEEEEEEEXXSNGKIKNKVKDINFQTMIAVNSRNKLTTSKLTKFKLLRELFLKSHTFLNELRVHHADLHLKSTCHRLRHCHVPGIRVIQTKKTLHPIYDKNYISSSSPSYDKNYISASSPSYDKNYISASSPSYDKNYISARSPSYDKNYISASS…
>BGLB014151-PA hypothetical protein|LGUN_random_Scaffold9387:101-20998:(+)|gene:BGLB014151MPYLQYLHLLALTNLGTILEADIPAQDMIPKARLEPGYPLDSRPMHRSITRGYPLSCWLLLIKYRCCSILCLKYFDCKPLHGLFAPVHKITRAGSATSTPSPHSRPLMTTSLRSSREHSGSQESPEPPSEDGIILDDFKIGDRIWVSNKPGVIAFIGETQFAQGDWAGVVLDEPIGKNDGTVMGIRYFQLQQLSYHNAIFILSHDLLCAFVTAGVDGRPEAGNVVPEGTGAVGAVFGAGIPEGLPILE
>BGLB014186-PA hypothetical protein|LGUN_random_Scaffold9439:8696-8920:(+)|gene:BGLB014186MTRLKVALLSALCCFIVLVETTPLVKAPFGQVKGVEKVAQNGKPYLAFLGIPYAKPPLGELRFAKPERHPELSK
>BGLB014235-PA hypothetical protein|LGUN_random_Scaffold9559:2144-4635:(-)|gene:BGLB014235MYSLYIKSIAPAWLYLESIAPAWLYLESIAPAWLYLESIAPAWLYLESIAPAWLYLESIAPAWLYLESIAPARLYLESYEISHATGYATSYATGYEISYATGYATGYASGYEISYATGYATGYASCYEISYATGYATGYASCYEISYATGYATGYASCYEISYATGYATGYASCYEISYATGYDIGYATGYDIGYATGYATGYDIGYATGYDIGYATGYDIGYATGYDIGYATG
>BGLB014248-PA hypothetical protein|LGUN_random_Scaffold960:79646-85059:(+)|gene:BGLB014248MATSIQQEQLQMLKAFVKICQATPEILHLPELDFYRKYLESLGATIPPRKQDKSPKEGDKPEATNDASATEDIEDDDDVESDLELNTDGVIEDNDEDMPEYGDENAEVTDEIIDEADAKRSAAMDASAEGRLEDSIELFTEAIKLNPSSALMYAKRAMVFLKLNKPKKAIHDCTKAIELNADSAQGYKWRGRAYRLLGQWEEAYHDLTLACKLDYDDDANAWLHEVTPNVSSQGFPTSSIVLQCHEDYIALFRSL
>BGLB014265-PA hypothetical protein|LGUN_random_Scaffold964:4059-8433:(+)|gene:BGLB014265MAVWSICLLVTGFSNLKADENLGLCKNNLPADHVLNVDSPSLATCNVALKNSEVMTTTTSLAVVLYDEDKILPHELTSRTFYLADEKFVIEQNWQGVGVAAVVWDSAVVLGEYLQDHRHLIQGNKVLELGAGTGLAGMVAAALGADVIVTERESAMPHLTSTVLANSPNRKHWKIKASVLDWTQPIHYKTYSDVDVVLGADIIYIEETFNDLLKVLMSLTHNRIVQVLLSCKIRYDRDRNFLKMMEEHFSINEIYEDHSRHIKILSLQRL
>BGLB014284-PA hypothetical protein|LGUN_random_Scaffold968:61814-62065:(-)|gene:BGLB014284MRSLGQNPTEAELQDMINEVDGDGNGTIDFPEFLTMMARKMKDTDSEEEIREAFRVLDKDGNGFICAAELRHVMTHLGETMNR
>BGLB014339-PA hypothetical protein|LGUN_random_Scaffold9792:4904-8307:(-)|gene:BGLB014339MSLQLFLCLLEVFHLTDKGYASPVTVPVTLTTTLGDVVGVRQTTGATPVDTFYGIPYAQPPVGPLRFKPPVAPEPWDGAKCGLEKPNSCWQVVDTYFDNFWGANMWNPNTPRSEDCLYLNVWRPACDSDCQPKTIMVWIFGGGFFAGTSTLDVYNAAQLAARNDVIVVTIGFRIGIFGFLYLGNDSAPGNAGLLDQVMALKWVNDNAVNLGGSPDDITIFGESSGAVSVGFHLLSPLSKDLFKYAIMQSASPLAFWSLQDVEFASSRARKLAKDLSCNLESASDVLTCLQAVIAEKIVNRTYEYNTEPF…
>BGLB014375-PA hypothetical protein|LGUN_random_Scaffold9868:234-7172:(-)|gene:BGLB014375MTTLILYCLLIGLAFEPFHYSRSGDVGYDILHLQAAFVRQLLIFTQDRHDFRLVEEVLQRGGSGVISGYHEEQALCGDFLVAQFLTKHVPIRRIGLNVHEKLKQVRLYGTESHKVWKSAGVPGPTPTPFFGNIHQLFNVEIGVRCSVKKWQEKYGRIFGIYFFHKPVLVVTDPEAMKRIFVKDFNIFVDRFFVGEGKLQHSIIQKTLFFALGHSWKRLRKMVNPAFTSGKLKLLMGYINRTAGLLSEQLLDSAKKGTPVEAKTVFGAYALDGGKHVALPQPLSCKGPLHALGKCTIIDILPHIVHRVSPE…
>BGLB014416-PA hypothetical protein|LGUN_random_Scaffold9981:503-1522:(-)|gene:BGLB014416LLIDVQPNVISEELTTKLVINCSISNNQVQQIDTIKSLSLARYNENIKKFEVLLALEVSTLNLTQYVQFQRSQIGFGNMYISLTLQEPTQSDARVYRCNVTGDDADGINISLVNKKEVKYETISTPVLDEIRRLKKDADKNQCSSTKEEITDKKKQSKFFDLSKMITIFFCFILNLTMRRSKLSFVGSSEVINEFIETFTLTCSCQ
