# Supplementary material for: Whole genome analysis of a schistosomiasis-transmitting freshwater snail
Source: Nat Commun. 2017 May 16;8:15451. doi: 10.1038/ncomms15451 (PMC5440852; doi:10.1038/ncomms15451)
Supplement: Supplementary Data 7 — secretome B. glabrata, Interproscan annotation [file ncomms15451-s8.xls]

## Sheet: D7 Secretome InterProScan 
Supplementary Data 7 secretome B. glabrata, Interproscan annotation
Computational Interproscan annotation of the protein sequences encompassed in the predicted proteome of B. glabrata.
Sequence identifiers (genemodel-PA) can be used to retrieve predicted amino acid sequences from Vectorbase (browse genome)
Null = no information
original_id	length	database_name	database_entry	database_description	domain_match_start	domain_match_end	evalue	match_status	date	interpro_entry	interpro_entry_description	go_terms
BGLB000002-PA	566	Seg	seg	seg	315	329	NA	?	2013-08-13	NULL	NULL	(null)
BGLB000002-PA	566	HMMPfam	PF01117	Aerolysin	198	515	2.7e-46	T	2013-08-13	IPR005830	Aerolysin/haemolysin/leukocidin toxin	Cellular Component: extracellular region (GO:0005576), Biological Process: pathogenesis (GO:0009405)
BGLB000002-PA	566	Gene3D	G3DSA:3.30.412.10	no description	376	490	7.2e-31	T	2013-08-13	NULL	NULL
BGLB000002-PA	566	HMMSmart	SM00999	Aerolysin toxin	194	500	0,00052	T	2013-08-13	IPR005832	Aerolysin cytolytic toxin	Cellular Component: extracellular region (GO:0005576), Biological Process: pathogenesis (GO:0009405)
BGLB000002-PA	566	superfamily	SSF56973	Aerolisin/ETX pore-forming domain	211	508	2.4e-17	T	2013-08-13	NULL	NULL
BGLB000003-PA	505	Seg	seg	seg	314	330	NA	?	2013-08-13	NULL	NULL	(null)
BGLB000003-PA	505	HMMPfam	PF01117	Aerolysin	198	502	1.7e-47	T	2013-08-13	IPR005830	Aerolysin/haemolysin/leukocidin toxin	Cellular Component: extracellular region (GO:0005576), Biological Process: pathogenesis (GO:0009405)
BGLB000003-PA	505	Gene3D	G3DSA:3.30.412.10	no description	381	495	9.5e-33	T	2013-08-13	NULL	NULL
BGLB000003-PA	505	FPrintScan	PR00754	AEROLYSIN	214	236	9.6e-06	T	2013-08-13	IPR005832	Aerolysin cytolytic toxin	Cellular Component: extracellular region (GO:0005576), Biological Process: pathogenesis (GO:0009405)
BGLB000003-PA	505	FPrintScan	PR00754	AEROLYSIN	411	434	9.6e-06	T	2013-08-13	IPR005832	Aerolysin cytolytic toxin	Cellular Component: extracellular region (GO:0005576), Biological Process: pathogenesis (GO:0009405)
BGLB000003-PA	505	HMMSmart	SM00999	Aerolysin toxin	195	502	8.3e-07	T	2013-08-13	IPR005832	Aerolysin cytolytic toxin	Cellular Component: extracellular region (GO:0005576), Biological Process: pathogenesis (GO:0009405)
BGLB000003-PA	505	superfamily	SSF56973	Aerolisin/ETX pore-forming domain	185	476	3.4e-26	T	2013-08-13	NULL	NULL
BGLB000004-PA	425	Seg	seg	seg	192	206	NA	?	2013-08-13	NULL	NULL	(null)
BGLB000004-PA	425	HMMPfam	PF01117	Aerolysin	186	392	7.5e-24	T	2013-08-13	IPR005830	Aerolysin/haemolysin/leukocidin toxin	Cellular Component: extracellular region (GO:0005576), Biological Process: pathogenesis (GO:0009405)
BGLB000004-PA	425	Gene3D	G3DSA:2.60.120.240	no description	192	250	0,00031	T	2013-08-13	NULL	NULL
BGLB000004-PA	425	Gene3D	G3DSA:3.30.412.10	no description	251	367	4.2e-17	T	2013-08-13	NULL	NULL
BGLB000004-PA	425	superfamily	SSF56973	Aerolisin/ETX pore-forming domain	183	386	6.8e-09	T	2013-08-13	NULL	NULL
BGLB000016-PA	571	Seg	seg	seg	2	15	NA	?	2013-08-13	NULL	NULL	(null)
BGLB000016-PA	571	Seg	seg	seg	318	339	NA	?	2013-08-13	NULL	NULL	(null)
BGLB000016-PA	571	Seg	seg	seg	347	356	NA	?	2013-08-13	NULL	NULL	(null)
BGLB000016-PA	571	HMMPfam	PF01117	Aerolysin	195	525	6.7e-43	T	2013-08-13	IPR005830	Aerolysin/haemolysin/leukocidin toxin	Cellular Component: extracellular region (GO:0005576), Biological Process: pathogenesis (GO:0009405)
BGLB000016-PA	571	Gene3D	G3DSA:3.30.412.10	no description	383	497	3.7e-31	T	2013-08-13	NULL	NULL
BGLB000016-PA	571	HMMSmart	SM00999	Aerolysin toxin	190	529	0,00049	T	2013-08-13	IPR005832	Aerolysin cytolytic toxin	Cellular Component: extracellular region (GO:0005576), Biological Process: pathogenesis (GO:0009405)
BGLB000016-PA	571	superfamily	SSF56973	Aerolisin/ETX pore-forming domain	193	478	1.1e-09	T	2013-08-13	NULL	NULL
BGLB000028-PA	122	HMMPanther	PTHR12669	EUKARYOTIC TRANSLATION INITIATION FACTOR 4E-BINDING PROTEIN	1	122	9.5e-41	T	2013-08-13	IPR008606	Eukaryotic translation initiation factor 4E binding	Molecular Function: eukaryotic initiation factor 4E binding (GO:0008190), Biological Process: negative regulation of translational initiation (GO:0045947)
BGLB000028-PA	122	HMMPfam	PF05456	eIF_4EBP	1	122	1.2e-39	T	2013-08-13	IPR008606	Eukaryotic translation initiation factor 4E binding	Molecular Function: eukaryotic initiation factor 4E binding (GO:0008190), Biological Process: negative regulation of translational initiation (GO:0045947)
BGLB000033-PA	572	Seg	seg	seg	313	333	NA	?	2013-08-13	NULL	NULL	(null)
BGLB000033-PA	572	HMMPfam	PF01117	Aerolysin	197	520	1e-48	T	2013-08-13	IPR005830	Aerolysin/haemolysin/leukocidin toxin	Cellular Component: extracellular region (GO:0005576), Biological Process: pathogenesis (GO:0009405)
BGLB000033-PA	572	Gene3D	G3DSA:3.30.412.10	no description	380	494	1.4e-32	T	2013-08-13	NULL	NULL
BGLB000033-PA	572	HMMSmart	SM00999	Aerolysin toxin	194	539	5.9e-06	T	2013-08-13	IPR005832	Aerolysin cytolytic toxin	Cellular Component: extracellular region (GO:0005576), Biological Process: pathogenesis (GO:0009405)
BGLB000033-PA	572	superfamily	SSF56973	Aerolisin/ETX pore-forming domain	206	539	3.9e-21	T	2013-08-13	NULL	NULL
BGLB000044-PA	567	Seg	seg	seg	1	17	NA	?	2013-08-13	NULL	NULL	(null)
BGLB000044-PA	567	HMMPfam	PF01117	Aerolysin	193	513	6.7e-55	T	2013-08-13	IPR005830	Aerolysin/haemolysin/leukocidin toxin	Cellular Component: extracellular region (GO:0005576), Biological Process: pathogenesis (GO:0009405)
BGLB000044-PA	567	Gene3D	G3DSA:3.30.412.10	no description	404	488	5.2e-35	T	2013-08-13	NULL	NULL
BGLB000044-PA	567	Gene3D	G3DSA:2.170.15.10	no description	273	403	4.2e-07	T	2013-08-13	IPR023307	Aerolysin-like toxin, beta complex domain
BGLB000044-PA	567	HMMSmart	SM00999	Aerolysin toxin	189	522	0,00021	T	2013-08-13	IPR005832	Aerolysin cytolytic toxin	Cellular Component: extracellular region (GO:0005576), Biological Process: pathogenesis (GO:0009405)
BGLB000044-PA	567	superfamily	SSF56973	Aerolisin/ETX pore-forming domain	179	507	6.6e-16	T	2013-08-13	NULL	NULL
BGLB000056-PA	575	Seg	seg	seg	338	357	NA	?	2013-08-13	NULL	NULL	(null)
BGLB000056-PA	575	HMMPfam	PF01117	Aerolysin	191	529	8e-60	T	2013-08-13	IPR005830	Aerolysin/haemolysin/leukocidin toxin	Cellular Component: extracellular region (GO:0005576), Biological Process: pathogenesis (GO:0009405)
BGLB000056-PA	575	Gene3D	G3DSA:3.30.412.10	no description	410	493	6.8e-41	T	2013-08-13	NULL	NULL
BGLB000056-PA	575	Gene3D	G3DSA:2.170.15.10	no description	260	409	4.8e-13	T	2013-08-13	IPR023307	Aerolysin-like toxin, beta complex domain
BGLB000056-PA	575	HMMSmart	SM00999	Aerolysin toxin	188	529	2.5e-07	T	2013-08-13	IPR005832	Aerolysin cytolytic toxin	Cellular Component: extracellular region (GO:0005576), Biological Process: pathogenesis (GO:0009405)
BGLB000056-PA	575	superfamily	SSF56973	Aerolisin/ETX pore-forming domain	199	511	3.9e-19	T	2013-08-13	NULL	NULL
BGLB000063-PA	365	Seg	seg	seg	197	274	NA	?	2013-08-13	NULL	NULL	(null)
BGLB000063-PA	365	Seg	seg	seg	280	325	NA	?	2013-08-13	NULL	NULL	(null)
BGLB000063-PA	365	Coil	coil	coiled-coil	204	277	NA	?	2013-08-13	NULL	NULL	(null)
BGLB000063-PA	365	Coil	coil	coiled-coil	284	328	NA	?	2013-08-13	NULL	NULL	(null)
BGLB000087-PA	619	HMMPanther	PTHR11475	OXIDASE/PEROXIDASE	32	616	2.9e-159	T	2013-08-13	NULL	NULL
BGLB000087-PA	619	HMMPfam	PF03098	An_peroxidase	39	594	3.9e-141	T	2013-08-13	IPR002007	Haem peroxidase, animal	Molecular Function: peroxidase activity (GO:0004601), Biological Process: response to oxidative stress (GO:0006979), Molecular Function: heme binding (GO:0020037), Biological Process: oxidation-reduction process (GO:0055114)
BGLB000087-PA	619	Gene3D	G3DSA:1.10.640.10	no description	216	594	6.3e-143	T	2013-08-13	IPR002007	Haem peroxidase, animal	Molecular Function: peroxidase activity (GO:0004601), Biological Process: response to oxidative stress (GO:0006979), Molecular Function: heme binding (GO:0020037), Biological Process: oxidation-reduction process (GO:0055114)
BGLB000087-PA	619	FPrintScan	PR00457	ANPEROXIDASE	63	74	1.4e-32	T	2013-08-13	IPR019791	Haem peroxidase, animal, subgroup	Molecular Function: peroxidase activity (GO:0004601), Biological Process: response to oxidative stress (GO:0006979), Molecular Function: heme binding (GO:0020037), Biological Process: oxidation-reduction process (GO:0055114)
BGLB000087-PA	619	FPrintScan	PR00457	ANPEROXIDASE	288	306	1.4e-32	T	2013-08-13	IPR019791	Haem peroxidase, animal, subgroup	Molecular Function: peroxidase activity (GO:0004601), Biological Process: response to oxidative stress (GO:0006979), Molecular Function: heme binding (GO:0020037), Biological Process: oxidation-reduction process (GO:0055114)
BGLB000087-PA	619	FPrintScan	PR00457	ANPEROXIDASE	306	326	1.4e-32	T	2013-08-13	IPR019791	Haem peroxidase, animal, subgroup	Molecular Function: peroxidase activity (GO:0004601), Biological Process: response to oxidative stress (GO:0006979), Molecular Function: heme binding (GO:0020037), Biological Process: oxidation-reduction process (GO:0055114)
BGLB000087-PA	619	FPrintScan	PR00457	ANPEROXIDASE	331	357	1.4e-32	T	2013-08-13	IPR019791	Haem peroxidase, animal, subgroup	Molecular Function: peroxidase activity (GO:0004601), Biological Process: response to oxidative stress (GO:0006979), Molecular Function: heme binding (GO:0020037), Biological Process: oxidation-reduction process (GO:0055114)
BGLB000087-PA	619	FPrintScan	PR00457	ANPEROXIDASE	386	396	1.4e-32	T	2013-08-13	IPR019791	Haem peroxidase, animal, subgroup	Molecular Function: peroxidase activity (GO:0004601), Biological Process: response to oxidative stress (GO:0006979), Molecular Function: heme binding (GO:0020037), Biological Process: oxidation-reduction process (GO:0055114)
BGLB000087-PA	619	FPrintScan	PR00457	ANPEROXIDASE	496	516	1.4e-32	T	2013-08-13	IPR019791	Haem peroxidase, animal, subgroup	Molecular Function: peroxidase activity (GO:0004601), Biological Process: response to oxidative stress (GO:0006979), Molecular Function: heme binding (GO:0020037), Biological Process: oxidation-reduction process (GO:0055114)
BGLB000087-PA	619	FPrintScan	PR00457	ANPEROXIDASE	570	584	1.4e-32	T	2013-08-13	IPR019791	Haem peroxidase, animal, subgroup	Molecular Function: peroxidase activity (GO:0004601), Biological Process: response to oxidative stress (GO:0006979), Molecular Function: heme binding (GO:0020037), Biological Process: oxidation-reduction process (GO:0055114)
BGLB000087-PA	619	superfamily	SSF48113	Heme-dependent peroxidases	33	619	2e-149	T	2013-08-13	IPR010255	Haem peroxidase	Molecular Function: peroxidase activity (GO:0004601), Biological Process: response to oxidative stress (GO:0006979), Molecular Function: heme binding (GO:0020037), Biological Process: oxidation-reduction process (GO:0055114)
BGLB000100-PA	260	Seg	seg	seg	85	96	NA	?	2013-08-13	NULL	NULL	(null)
BGLB000100-PA	260	Seg	seg	seg	162	173	NA	?	2013-08-13	NULL	NULL	(null)
BGLB000100-PA	260	Coil	coil	coiled-coil	151	172	NA	?	2013-08-13	NULL	NULL	(null)
BGLB000102-PA	233	HMMPanther	PTHR10681:SF46	PEROXIREDOXIN-4	24	231	5.6e-148	T	2013-08-13	NULL	NULL
BGLB000102-PA	233	HMMPanther	PTHR10681	THIOREDOXIN PEROXIDASE	24	231	5.6e-148	T	2013-08-13	NULL	NULL
BGLB000102-PA	233	HMMPfam	PF00578	AhpC-TSA	56	188	2.8e-37	T	2013-08-13	IPR000866	Alkyl hydroperoxide reductase subunit C/ Thiol specific antioxidant	Molecular Function: antioxidant activity (GO:0016209), Molecular Function: oxidoreductase activity (GO:0016491), Biological Process: oxidation-reduction process (GO:0055114)
BGLB000102-PA	233	HMMPfam	PF10417	1-cysPrx_C	209	231	5.4e-10	T	2013-08-13	IPR019479	Peroxiredoxin, C-terminal	Molecular Function: peroxiredoxin activity (GO:0051920), Biological Process: oxidation-reduction process (GO:0055114)
BGLB000102-PA	233	Gene3D	G3DSA:3.40.30.10	no description	56	231	2e-75	T	2013-08-13	IPR012336	Thioredoxin-like fold
BGLB000102-PA	233	superfamily	SSF52833	Thioredoxin-like	50	229	1.3e-70	T	2013-08-13	IPR012336	Thioredoxin-like fold
BGLB000119-PA	572	Seg	seg	seg	53	62	NA	?	2013-08-13	NULL	NULL	(null)
BGLB000119-PA	572	Seg	seg	seg	315	329	NA	?	2013-08-13	NULL	NULL	(null)
BGLB000119-PA	572	HMMPfam	PF01117	Aerolysin	198	523	1.7e-51	T	2013-08-13	IPR005830	Aerolysin/haemolysin/leukocidin toxin	Cellular Component: extracellular region (GO:0005576), Biological Process: pathogenesis (GO:0009405)
BGLB000119-PA	572	Gene3D	G3DSA:3.30.412.10	no description	380	494	7.8e-33	T	2013-08-13	NULL	NULL
BGLB000119-PA	572	HMMSmart	SM00999	Aerolysin toxin	194	532	2.7e-05	T	2013-08-13	IPR005832	Aerolysin cytolytic toxin	Cellular Component: extracellular region (GO:0005576), Biological Process: pathogenesis (GO:0009405)
BGLB000119-PA	572	superfamily	SSF56973	Aerolisin/ETX pore-forming domain	206	521	1.9e-20	T	2013-08-13	NULL	NULL
BGLB000122-PA	296	HMMPfam	PF01117	Aerolysin	196	294	1e-18	T	2013-08-13	IPR005830	Aerolysin/haemolysin/leukocidin toxin	Cellular Component: extracellular region (GO:0005576), Biological Process: pathogenesis (GO:0009405)
BGLB000122-PA	296	Gene3D	G3DSA:3.30.412.10	no description	193	268	1.2e-14	T	2013-08-13	NULL	NULL
BGLB000137-PA	572	Seg	seg	seg	315	333	NA	?	2013-08-13	NULL	NULL	(null)
BGLB000137-PA	572	HMMPfam	PF01117	Aerolysin	197	520	1.8e-48	T	2013-08-13	IPR005830	Aerolysin/haemolysin/leukocidin toxin	Cellular Component: extracellular region (GO:0005576), Biological Process: pathogenesis (GO:0009405)
BGLB000137-PA	572	Gene3D	G3DSA:3.30.412.10	no description	380	494	2e-32	T	2013-08-13	NULL	NULL
BGLB000137-PA	572	HMMSmart	SM00999	Aerolysin toxin	194	539	8.5e-06	T	2013-08-13	IPR005832	Aerolysin cytolytic toxin	Cellular Component: extracellular region (GO:0005576), Biological Process: pathogenesis (GO:0009405)
BGLB000137-PA	572	superfamily	SSF56973	Aerolisin/ETX pore-forming domain	206	539	2.2e-22	T	2013-08-13	NULL	NULL
BGLB000141-PA	424	HMMPanther	PTHR19143	FIBRINOGEN AND FIBRONECTIN	226	417	6.5e-44	T	2013-08-13	NULL	NULL
BGLB000141-PA	424	HMMPfam	PF00147	Fibrinogen_C	225	417	5.8e-32	T	2013-08-13	IPR002181	Fibrinogen, alpha/beta/gamma chain, C-terminal globular domain
BGLB000141-PA	424	Gene3D	G3DSA:3.90.215.10	no description	173	373	1.9e-36	T	2013-08-13	IPR014716	Fibrinogen, alpha/beta/gamma chain, C-terminal globular, subdomain 1
BGLB000141-PA	424	HMMSmart	SM00186	Fibrinogen-related domains (FReDs)	207	418	8.2e-32	T	2013-08-13	IPR002181	Fibrinogen, alpha/beta/gamma chain, C-terminal globular domain
BGLB000141-PA	424	superfamily	SSF56496	Fibrinogen C-terminal domain-like	198	420	2e-42	T	2013-08-13	IPR002181	Fibrinogen, alpha/beta/gamma chain, C-terminal globular domain
BGLB000142-PA	98	Seg	seg	seg	69	80	NA	?	2013-08-13	NULL	NULL	(null)
BGLB000142-PA	98	HMMPfam	PF00653	BIR	4	41	5.6e-12	T	2013-08-13	IPR001370	Baculoviral inhibition of apoptosis protein repeat	Cellular Component: intracellular (GO:0005622)
BGLB000142-PA	98	Gene3D	G3DSA:1.10.1170.10	no description	3	98	1.3e-17	T	2013-08-13	IPR001370	Baculoviral inhibition of apoptosis protein repeat	Cellular Component: intracellular (GO:0005622)
BGLB000142-PA	98	HMMSmart	SM00238	Baculoviral inhibition of apoptosis protein	1	43	0,00013	T	2013-08-13	IPR001370	Baculoviral inhibition of apoptosis protein repeat	Cellular Component: intracellular (GO:0005622)
BGLB000142-PA	98	superfamily	SSF57924	Inhibitor of apoptosis (IAP) repeat	3	98	3.9e-15	T	2013-08-13	NULL	NULL
BGLB000519-PA	266	HMMPfam	PF00132	Hexapep	117	151	0,00052	T	2013-08-13	IPR001451	Bacterial transferase hexapeptide repeat
BGLB000519-PA	266	HMMPfam	PF00132	Hexapep	131	163	0,00012	T	2013-08-13	IPR001451	Bacterial transferase hexapeptide repeat
BGLB000519-PA	266	HMMPfam	PF00132	Hexapep	147	181	0,00021	T	2013-08-13	IPR001451	Bacterial transferase hexapeptide repeat
BGLB000519-PA	266	HMMPfam	PF00132	Hexapep	159	193	0,00011	T	2013-08-13	IPR001451	Bacterial transferase hexapeptide repeat
BGLB000519-PA	266	HMMPfam	PF00132	Hexapep	183	217	4.4e-05	T	2013-08-13	IPR001451	Bacterial transferase hexapeptide repeat
BGLB000519-PA	266	HMMPfam	PF00132	Hexapep	201	235	0,00024	T	2013-08-13	IPR001451	Bacterial transferase hexapeptide repeat
BGLB000519-PA	266	HMMPfam	PF00132	Hexapep	213	247	7.3e-05	T	2013-08-13	IPR001451	Bacterial transferase hexapeptide repeat
BGLB000519-PA	266	HMMPfam	PF00132	Hexapep	231	265	3.2e-05	T	2013-08-13	IPR001451	Bacterial transferase hexapeptide repeat
BGLB000519-PA	266	Gene3D	G3DSA:2.160.10.10	no description	113	200	3.4e-15	T	2013-08-13	NULL	NULL
BGLB000519-PA	266	Gene3D	G3DSA:2.160.10.10	no description	201	261	5.7e-08	T	2013-08-13	NULL	NULL
BGLB000519-PA	266	superfamily	SSF51161	Trimeric LpxA-like enzymes	106	263	2.8e-22	T	2013-08-13	IPR011004	Trimeric LpxA-like	Molecular Function: transferase activity (GO:0016740)
BGLB000524-PA	352	Seg	seg	seg	9	17	NA	?	2013-08-13	NULL	NULL	(null)
BGLB000524-PA	352	HMMPfam	PF00059	Lectin_C	247	350	6.6e-13	T	2013-08-13	IPR001304	C-type lectin	Molecular Function: carbohydrate binding (GO:0030246)
BGLB000524-PA	352	Gene3D	G3DSA:3.10.100.10	no description	233	351	8.5e-16	T	2013-08-13	IPR016186	C-type lectin-like
BGLB000524-PA	352	HMMSmart	SM00034	C-type lectin (CTL) or carbohydrate-recognit	223	350	3.4e-14	T	2013-08-13	IPR001304	C-type lectin	Molecular Function: carbohydrate binding (GO:0030246)
BGLB000524-PA	352	superfamily	SSF56436	C-type lectin-like	234	350	2.9e-20	T	2013-08-13	IPR016187	C-type lectin fold
BGLB000592-PA	227	Seg	seg	seg	44	58	NA	?	2013-08-13	NULL	NULL	(null)
BGLB000592-PA	227	Seg	seg	seg	112	158	NA	?	2013-08-13	NULL	NULL	(null)
BGLB000592-PA	227	Seg	seg	seg	167	190	NA	?	2013-08-13	NULL	NULL	(null)
BGLB000731-PA	346	Seg	seg	seg	1	133	NA	?	2013-08-13	NULL	NULL	(null)
BGLB000731-PA	346	Seg	seg	seg	174	215	NA	?	2013-08-13	NULL	NULL	(null)
BGLB000731-PA	346	HMMPfam	PF00057	Ldl_recept_a	240	270	1.8e-07	T	2013-08-13	IPR002172	Low-density lipoprotein (LDL) receptor class A repeat	Molecular Function: protein binding (GO:0005515)
BGLB000731-PA	346	Gene3D	G3DSA:4.10.400.10	no description	244	271	4.9e-07	T	2013-08-13	IPR002172	Low-density lipoprotein (LDL) receptor class A repeat	Molecular Function: protein binding (GO:0005515)
BGLB000731-PA	346	HMMSmart	SM00192	Low-density lipoprotein receptor domain clas	240	276	1.9e-06	T	2013-08-13	IPR002172	Low-density lipoprotein (LDL) receptor class A repeat	Molecular Function: protein binding (GO:0005515)
BGLB000731-PA	346	superfamily	SSF57424	LDL receptor-like module	230	273	4.4e-07	T	2013-08-13	IPR002172	Low-density lipoprotein (LDL) receptor class A repeat	Molecular Function: protein binding (GO:0005515)
BGLB000769-PA	680	Seg	seg	seg	254	263	NA	?	2013-08-13	NULL	NULL	(null)
BGLB000769-PA	680	Seg	seg	seg	615	626	NA	?	2013-08-13	NULL	NULL	(null)
BGLB000769-PA	680	HMMPanther	PTHR31463	FAMILY NOT NAMED	56	656	2.7e-121	T	2013-08-13	NULL	NULL
BGLB000769-PA	680	HMMPfam	PF01823	MACPF	146	348	2.2e-16	T	2013-08-13	IPR020864	Membrane attack complex component/perforin (MACPF) domain
BGLB000769-PA	680	HMMSmart	SM00457	membrane-attack complex / perforin	164	350	1.6e-14	T	2013-08-13	IPR020864	Membrane attack complex component/perforin (MACPF) domain
BGLB000794-PA	302	Seg	seg	seg	30	108	NA	?	2013-08-13	NULL	NULL	(null)
BGLB000794-PA	302	Seg	seg	seg	137	153	NA	?	2013-08-13	NULL	NULL	(null)
BGLB000794-PA	302	Seg	seg	seg	218	256	NA	?	2013-08-13	NULL	NULL	(null)
BGLB000800-PA	315	Seg	seg	seg	13	22	NA	?	2013-08-13	NULL	NULL	(null)
BGLB000800-PA	315	HMMPanther	PTHR12027:SF21	WNT-2	32	297	1.4e-146	T	2013-08-13	IPR009140	Wnt-2 protein	Molecular Function: receptor binding (GO:0005102), Cellular Component: extracellular region (GO:0005576), Biological Process: multicellular organismal development (GO:0007275), Biological Process: Wnt receptor signaling pathway (GO:0016055)
BGLB000800-PA	315	HMMPanther	PTHR12027	WNT RELATED	32	297	1.4e-146	T	2013-08-13	IPR005817	Wnt	Molecular Function: receptor binding (GO:0005102), Cellular Component: extracellular region (GO:0005576), Biological Process: multicellular organismal development (GO:0007275), Biological Process: Wnt receptor signaling pathway (GO:0016055)
BGLB000800-PA	315	HMMPfam	PF00110	wnt	40	297	2.7e-91	T	2013-08-13	IPR005817	Wnt	Molecular Function: receptor binding (GO:0005102), Cellular Component: extracellular region (GO:0005576), Biological Process: multicellular organismal development (GO:0007275), Biological Process: Wnt receptor signaling pathway (GO:0016055)
BGLB000800-PA	315	FPrintScan	PR01349	WNTPROTEIN	118	132	1e-30	T	2013-08-13	IPR005817	Wnt	Molecular Function: receptor binding (GO:0005102), Cellular Component: extracellular region (GO:0005576), Biological Process: multicellular organismal development (GO:0007275), Biological Process: Wnt receptor signaling pathway (GO:0016055)
BGLB000800-PA	315	FPrintScan	PR01349	WNTPROTEIN	137	150	1e-30	T	2013-08-13	IPR005817	Wnt	Molecular Function: receptor binding (GO:0005102), Cellular Component: extracellular region (GO:0005576), Biological Process: multicellular organismal development (GO:0007275), Biological Process: Wnt receptor signaling pathway (GO:0016055)
BGLB000800-PA	315	FPrintScan	PR01349	WNTPROTEIN	164	176	1e-30	T	2013-08-13	IPR005817	Wnt	Molecular Function: receptor binding (GO:0005102), Cellular Component: extracellular region (GO:0005576), Biological Process: multicellular organismal development (GO:0007275), Biological Process: Wnt receptor signaling pathway (GO:0016055)
BGLB000800-PA	315	FPrintScan	PR01349	WNTPROTEIN	219	233	1e-30	T	2013-08-13	IPR005817	Wnt	Molecular Function: receptor binding (GO:0005102), Cellular Component: extracellular region (GO:0005576), Biological Process: multicellular organismal development (GO:0007275), Biological Process: Wnt receptor signaling pathway (GO:0016055)
BGLB000800-PA	315	FPrintScan	PR01349	WNTPROTEIN	279	290	1e-30	T	2013-08-13	IPR005817	Wnt	Molecular Function: receptor binding (GO:0005102), Cellular Component: extracellular region (GO:0005576), Biological Process: multicellular organismal development (GO:0007275), Biological Process: Wnt receptor signaling pathway (GO:0016055)
BGLB000800-PA	315	HMMSmart	SM00097	found in Wnt-1	43	314	4e-112	T	2013-08-13	IPR005817	Wnt	Molecular Function: receptor binding (GO:0005102), Cellular Component: extracellular region (GO:0005576), Biological Process: multicellular organismal development (GO:0007275), Biological Process: Wnt receptor signaling pathway (GO:0016055)
BGLB000816-PA	365	HMMPanther	PTHR10489	CELL ADHESION MOLECULE	1	359	4.5e-60	T	2013-08-13	NULL	NULL
BGLB000816-PA	365	HMMPfam	PF07679	I-set	31	109	4.4e-14	T	2013-08-13	IPR013098	Immunoglobulin I-set
BGLB000816-PA	365	HMMPfam	PF07679	I-set	319	360	8.6e-07	T	2013-08-13	IPR013098	Immunoglobulin I-set
BGLB000816-PA	365	HMMPfam	PF13895	Ig_2	243	314	4.1e-10	T	2013-08-13	NULL	NULL
BGLB000816-PA	365	Gene3D	G3DSA:2.60.40.10	no description	19	111	7.7e-20	T	2013-08-13	IPR013783	Immunoglobulin-like fold
BGLB000816-PA	365	Gene3D	G3DSA:2.60.40.10	no description	133	216	9.8e-05	T	2013-08-13	IPR013783	Immunoglobulin-like fold
BGLB000816-PA	365	Gene3D	G3DSA:2.60.40.10	no description	241	346	2.4e-16	T	2013-08-13	IPR013783	Immunoglobulin-like fold
BGLB000816-PA	365	HMMSmart	SM00409	Immunoglobulin	30	116	2.6e-07	T	2013-08-13	IPR003599	Immunoglobulin subtype
BGLB000816-PA	365	HMMSmart	SM00408	Immunoglobulin C-2 Type	36	104	9.6e-11	T	2013-08-13	IPR003598	Immunoglobulin subtype 2
BGLB000816-PA	365	HMMSmart	SM00409	Immunoglobulin	126	216	6,3	T	2013-08-13	IPR003599	Immunoglobulin subtype
BGLB000816-PA	365	HMMSmart	SM00409	Immunoglobulin	235	316	9.5e-08	T	2013-08-13	IPR003599	Immunoglobulin subtype
BGLB000816-PA	365	HMMSmart	SM00408	Immunoglobulin C-2 Type	241	303	3.8e-11	T	2013-08-13	IPR003598	Immunoglobulin subtype 2
BGLB000816-PA	365	superfamily	SSF48726	Immunoglobulin	19	114	2.4e-19	T	2013-08-13	NULL	NULL
BGLB000816-PA	365	superfamily	SSF48726	Immunoglobulin	233	319	1.5e-15	T	2013-08-13	NULL	NULL
BGLB000816-PA	365	superfamily	SSF48726	Immunoglobulin	292	359	1.5e-11	T	2013-08-13	NULL	NULL
BGLB000816-PA	365	superfamily	SSF48726	Immunoglobulin	118	225	5.6e-09	T	2013-08-13	NULL	NULL
BGLB000857-PA	143	HMMPanther	PTHR24031:SF1	SUBFAMILY NOT NAMED	1	130	2e-82	T	2013-08-13	NULL	NULL
BGLB000857-PA	143	HMMPanther	PTHR24031	FAMILY NOT NAMED	1	130	2e-82	T	2013-08-13	NULL	NULL
BGLB000857-PA	143	HMMPfam	PF00271	Helicase_C	2	75	5.7e-26	T	2013-08-13	IPR001650	Helicase, C-terminal	Molecular Function: nucleic acid binding (GO:0003676), Molecular Function: helicase activity (GO:0004386), Molecular Function: ATP binding (GO:0005524)
BGLB000857-PA	143	Gene3D	G3DSA:3.40.50.300	no description	1	113	1.3e-44	T	2013-08-13	NULL	NULL
BGLB000857-PA	143	HMMSmart	SM00490	helicase superfamily c-terminal domain	1	76	3.5e-25	T	2013-08-13	IPR001650	Helicase, C-terminal	Molecular Function: nucleic acid binding (GO:0003676), Molecular Function: helicase activity (GO:0004386), Molecular Function: ATP binding (GO:0005524)
BGLB000857-PA	143	superfamily	SSF52540	P-loop containing nucleoside triphosphate hydrolases	1	116	2.4e-33	T	2013-08-13	NULL	NULL
BGLB000861-PA	173	HMMPanther	PTHR15040	DERMATOPONTIN-RELATED	1	171	2.5e-31	T	2013-08-13	IPR026645	Dermatopontin family
BGLB000865-PA	127	HMMPanther	PTHR11021	SMALL NUCLEAR RIBONUCLEOPROTEIN F (SNRNP-F)	1	50	4.7e-32	T	2013-08-13	NULL	NULL
BGLB000865-PA	127	HMMPfam	PF01423	LSM	6	50	3.5e-12	T	2013-08-13	IPR001163	Ribonucleoprotein LSM domain
BGLB000865-PA	127	Gene3D	G3DSA:2.30.30.100	no description	6	51	2.9e-20	T	2013-08-13	NULL	NULL
BGLB000865-PA	127	HMMSmart	SM00651	snRNP Sm proteins	5	57	1.5e-10	T	2013-08-13	IPR006649	Ribonucleoprotein LSM domain, eukaryotic/archaea-type
BGLB000865-PA	127	superfamily	SSF50182	Sm-like ribonucleoproteins	3	49	1.2e-14	T	2013-08-13	IPR010920	Like-Sm (LSM) domain
BGLB000903-PA	95	HMMPanther	PTHR11022	PEPTIDOGLYCAN RECOGNITION PROTEIN	2	95	1.2e-42	T	2013-08-13	IPR015510	Peptidoglycan recognition protein	Molecular Function: N-acetylmuramoyl-L-alanine amidase activity (GO:0008745), Biological Process: peptidoglycan catabolic process (GO:0009253)
BGLB000903-PA	95	HMMPfam	PF01510	Amidase_2	2	84	4.6e-15	T	2013-08-13	IPR002502	N-acetylmuramoyl-L-alanine amidase domain	Molecular Function: N-acetylmuramoyl-L-alanine amidase activity (GO:0008745), Biological Process: peptidoglycan catabolic process (GO:0009253)
BGLB000903-PA	95	Gene3D	G3DSA:3.40.80.10	no description	1	95	2.3e-38	T	2013-08-13	IPR002502	N-acetylmuramoyl-L-alanine amidase domain	Molecular Function: N-acetylmuramoyl-L-alanine amidase activity (GO:0008745), Biological Process: peptidoglycan catabolic process (GO:0009253)
BGLB000903-PA	95	HMMSmart	SM00701	Animal peptidoglycan recognition proteins ho	1	76	2.3e-07	T	2013-08-13	IPR006619	Peptidoglycan recognition protein family domain, metazoa/bacteria	Molecular Function: zinc ion binding (GO:0008270), Molecular Function: N-acetylmuramoyl-L-alanine amidase activity (GO:0008745), Biological Process: peptidoglycan catabolic process (GO:0009253)
BGLB000903-PA	95	superfamily	SSF55846	N-acetylmuramoyl-L-alanine amidase-like	1	95	4.1e-33	T	2013-08-13	IPR002502	N-acetylmuramoyl-L-alanine amidase domain	Molecular Function: N-acetylmuramoyl-L-alanine amidase activity (GO:0008745), Biological Process: peptidoglycan catabolic process (GO:0009253)
BGLB000924-PA	86	HMMPanther	PTHR32083:SF0	SUBFAMILY NOT NAMED	32	86	7.5e-23	T	2013-08-13	NULL	NULL
BGLB000924-PA	86	HMMPanther	PTHR32083	FAMILY NOT NAMED	32	86	7.5e-23	T	2013-08-13	NULL	NULL
BGLB000942-PA	511	Seg	seg	seg	124	152	NA	?	2013-08-13	NULL	NULL	(null)
BGLB000942-PA	511	HMMPanther	PTHR11559	CARBOXYLESTERASE	10	467	3.8e-108	T	2013-08-13	NULL	NULL
BGLB000942-PA	511	HMMPfam	PF00135	COesterase	41	466	2.9e-93	T	2013-08-13	IPR002018	Carboxylesterase, type B
BGLB000942-PA	511	Gene3D	G3DSA:3.40.50.1820	no description	171	466	1.3e-96	T	2013-08-13	NULL	NULL
BGLB000942-PA	511	superfamily	SSF53474	alpha/beta-Hydrolases	52	504	6.9e-84	T	2013-08-13	NULL	NULL
BGLB001025-PA	353	Seg	seg	seg	328	342	NA	?	2013-08-13	NULL	NULL	(null)
BGLB001025-PA	353	HMMPanther	PTHR11347:SF18	CGMP-DEPENDENT 3,5-CYCLIC PHOSPHODIESTERASE	81	312	1.4e-113	T	2013-08-13	NULL	NULL
BGLB001025-PA	353	HMMPanther	PTHR11347	CYCLIC NUCLEOTIDE PHOSPHODIESTERASE	81	312	1.4e-113	T	2013-08-13	NULL	NULL
BGLB001025-PA	353	HMMPfam	PF00233	PDEase_I	118	306	1.5e-58	T	2013-08-13	IPR002073	3'5'-cyclic nucleotide phosphodiesterase, catalytic domain	Molecular Function: 3',5'-cyclic-nucleotide phosphodiesterase activity (GO:0004114), Biological Process: signal transduction (GO:0007165)
BGLB001025-PA	353	Gene3D	G3DSA:1.10.1300.10	no description	77	123	2.7e-12	T	2013-08-13	IPR002073	3'5'-cyclic nucleotide phosphodiesterase, catalytic domain	Molecular Function: 3',5'-cyclic-nucleotide phosphodiesterase activity (GO:0004114), Biological Process: signal transduction (GO:0007165)
BGLB001025-PA	353	Gene3D	G3DSA:1.10.1300.10	no description	125	314	7.3e-55	T	2013-08-13	IPR002073	3'5'-cyclic nucleotide phosphodiesterase, catalytic domain	Molecular Function: 3',5'-cyclic-nucleotide phosphodiesterase activity (GO:0004114), Biological Process: signal transduction (GO:0007165)
BGLB001025-PA	353	superfamily	SSF109604	HD-domain/PDEase-like	75	318	1.5e-82	T	2013-08-13	NULL	NULL
BGLB001037-PA	110	Seg	seg	seg	11	23	NA	?	2013-08-13	NULL	NULL	(null)
BGLB001037-PA	110	Seg	seg	seg	61	87	NA	?	2013-08-13	NULL	NULL	(null)
BGLB001042-PA	379	HMMPanther	PTHR11452	ALPHA-GALACTOSIDASE/ALPHA-N-ACETYLGALACTOSAMINIDASE	1	379	1.3e-181	T	2013-08-13	NULL	NULL
BGLB001042-PA	379	HMMPfam	PF02065	Melibiase	26	133	5.7e-14	T	2013-08-13	IPR000111	Glycoside hydrolase, clan GH-D	Molecular Function: hydrolase activity, hydrolyzing O-glycosyl compounds (GO:0004553), Biological Process: carbohydrate metabolic process (GO:0005975)
BGLB001042-PA	379	Gene3D	G3DSA:3.20.20.70	no description	17	304	5.4e-110	T	2013-08-13	IPR013785	Aldolase-type TIM barrel	Molecular Function: catalytic activity (GO:0003824)
BGLB001042-PA	379	Gene3D	G3DSA:2.60.40.1180	no description	305	379	4.7e-11	T	2013-08-13	IPR013780	Glycosyl hydrolase, family 13, all-beta
BGLB001042-PA	379	FPrintScan	PR00740	GLHYDRLASE27	21	40	8.6e-58	T	2013-08-13	IPR002241	Glycoside hydrolase, family 27	Molecular Function: hydrolase activity, hydrolyzing O-glycosyl compounds (GO:0004553), Biological Process: carbohydrate metabolic process (GO:0005975)
BGLB001042-PA	379	FPrintScan	PR00740	GLHYDRLASE27	67	82	8.6e-58	T	2013-08-13	IPR002241	Glycoside hydrolase, family 27	Molecular Function: hydrolase activity, hydrolyzing O-glycosyl compounds (GO:0004553), Biological Process: carbohydrate metabolic process (GO:0005975)
BGLB001042-PA	379	FPrintScan	PR00740	GLHYDRLASE27	108	129	8.6e-58	T	2013-08-13	IPR002241	Glycoside hydrolase, family 27	Molecular Function: hydrolase activity, hydrolyzing O-glycosyl compounds (GO:0004553), Biological Process: carbohydrate metabolic process (GO:0005975)
BGLB001042-PA	379	FPrintScan	PR00740	GLHYDRLASE27	142	159	8.6e-58	T	2013-08-13	IPR002241	Glycoside hydrolase, family 27	Molecular Function: hydrolase activity, hydrolyzing O-glycosyl compounds (GO:0004553), Biological Process: carbohydrate metabolic process (GO:0005975)
BGLB001042-PA	379	FPrintScan	PR00740	GLHYDRLASE27	169	187	8.6e-58	T	2013-08-13	IPR002241	Glycoside hydrolase, family 27	Molecular Function: hydrolase activity, hydrolyzing O-glycosyl compounds (GO:0004553), Biological Process: carbohydrate metabolic process (GO:0005975)
BGLB001042-PA	379	FPrintScan	PR00740	GLHYDRLASE27	245	264	8.6e-58	T	2013-08-13	IPR002241	Glycoside hydrolase, family 27	Molecular Function: hydrolase activity, hydrolyzing O-glycosyl compounds (GO:0004553), Biological Process: carbohydrate metabolic process (GO:0005975)
BGLB001042-PA	379	FPrintScan	PR00740	GLHYDRLASE27	266	287	8.6e-58	T	2013-08-13	IPR002241	Glycoside hydrolase, family 27	Molecular Function: hydrolase activity, hydrolyzing O-glycosyl compounds (GO:0004553), Biological Process: carbohydrate metabolic process (GO:0005975)
BGLB001042-PA	379	superfamily	SSF51445	(Trans)glycosidases	19	311	5.3e-96	T	2013-08-13	IPR017853	Glycoside hydrolase, superfamily
BGLB001042-PA	379	superfamily	SSF51011	Glycosyl hydrolase domain	312	379	1.5e-06	T	2013-08-13	NULL	NULL
BGLB001057-PA	291	superfamily	SSF50685	Barwin-like endoglucanases	105	282	2.9e-07	T	2013-08-13	IPR009009	Barwin-related endoglucanase
BGLB001064-PA	155	HMMPanther	PTHR11309:SF8	SECRETED FRIZZLED-RELATED PROTEIN 3	23	148	1.4e-62	T	2013-08-13	IPR026556	Secreted frizzled-related protein 3
BGLB001064-PA	155	HMMPanther	PTHR11309	FRIZZLED	23	148	1.4e-62	T	2013-08-13	IPR015526	Frizzled/secreted frizzled-related protein
BGLB001064-PA	155	HMMPfam	PF01392	Fz	28	140	4e-32	T	2013-08-13	IPR020067	Frizzled domain	Molecular Function: protein binding (GO:0005515)
BGLB001064-PA	155	Gene3D	G3DSA:1.10.2000.10	no description	26	144	2.9e-37	T	2013-08-13	IPR020067	Frizzled domain	Molecular Function: protein binding (GO:0005515)
BGLB001064-PA	155	HMMSmart	SM00063	Frizzled	27	145	3e-50	T	2013-08-13	IPR020067	Frizzled domain	Molecular Function: protein binding (GO:0005515)
BGLB001064-PA	155	superfamily	SSF63501	Frizzled cysteine-rich domain	26	150	5.4e-39	T	2013-08-13	IPR020067	Frizzled domain	Molecular Function: protein binding (GO:0005515)
BGLB001106-PA	218	Seg	seg	seg	140	170	NA	?	2013-08-13	NULL	NULL	(null)
BGLB001106-PA	218	Coil	coil	coiled-coil	143	168	NA	?	2013-08-13	NULL	NULL	(null)
BGLB001166-PA	81	Seg	seg	seg	1	66	NA	?	2013-08-13	NULL	NULL	(null)
BGLB001174-PA	204	HMMPanther	PTHR10825:SF17	POLYCOMB GROUP RING FINGER PROTEIN 3	1	201	4.1e-64	T	2013-08-13	NULL	NULL
BGLB001174-PA	204	HMMPanther	PTHR10825	RING FINGER PROTEIN	1	201	4.1e-64	T	2013-08-13	NULL	NULL
BGLB001174-PA	204	Gene3D	G3DSA:3.30.40.10	no description	5	71	1.8e-07	T	2013-08-13	IPR013083	Zinc finger, RING/FYVE/PHD-type
BGLB001174-PA	204	superfamily	SSF57850	RING/U-box	10	77	9.1e-10	T	2013-08-13	NULL	NULL
BGLB001221-PA	318	Seg	seg	seg	11	30	NA	?	2013-08-13	NULL	NULL	(null)
BGLB001221-PA	318	Seg	seg	seg	174	310	NA	?	2013-08-13	NULL	NULL	(null)
BGLB001221-PA	318	Coil	coil	coiled-coil	174	210	NA	?	2013-08-13	NULL	NULL	(null)
BGLB001221-PA	318	Coil	coil	coiled-coil	213	314	NA	?	2013-08-13	NULL	NULL	(null)
BGLB001223-PA	191	Seg	seg	seg	62	69	NA	?	2013-08-13	NULL	NULL	(null)
BGLB001223-PA	191	Seg	seg	seg	89	108	NA	?	2013-08-13	NULL	NULL	(null)
BGLB001223-PA	191	Coil	coil	coiled-coil	87	108	NA	?	2013-08-13	NULL	NULL	(null)
BGLB001227-PA	74	HMMPanther	PTHR24012:SF41	SUBFAMILY NOT NAMED	1	62	2.6e-34	T	2013-08-13	NULL	NULL
BGLB001227-PA	74	HMMPanther	PTHR24012	FAMILY NOT NAMED	1	62	2.6e-34	T	2013-08-13	NULL	NULL
BGLB001227-PA	74	HMMPfam	PF00076	RRM_1	2	62	4.4e-17	T	2013-08-13	IPR000504	RNA recognition motif domain	Molecular Function: nucleic acid binding (GO:0003676)
BGLB001227-PA	74	Gene3D	G3DSA:3.30.70.330	no description	2	62	1.7e-16	T	2013-08-13	IPR012677	Nucleotide-binding, alpha-beta plait	Molecular Function: nucleotide binding (GO:0000166)
BGLB001227-PA	74	HMMSmart	SM00360	RNA recognition motif	1	72	4.1e-09	T	2013-08-13	IPR000504	RNA recognition motif domain	Molecular Function: nucleic acid binding (GO:0003676)
BGLB001227-PA	74	superfamily	SSF54928	RNA-binding domain, RBD	1	62	6.6e-15	T	2013-08-13	NULL	NULL
BGLB001240-PA	339	Seg	seg	seg	1	20	NA	?	2013-08-13	NULL	NULL	(null)
BGLB001240-PA	339	Seg	seg	seg	31	55	NA	?	2013-08-13	NULL	NULL	(null)
BGLB001240-PA	339	Seg	seg	seg	322	332	NA	?	2013-08-13	NULL	NULL	(null)
BGLB001240-PA	339	Gene3D	G3DSA:2.160.20.50	no description	3	65	5.6e-05	T	2013-08-13	IPR016133	Insect antifreeze protein
BGLB001240-PA	339	superfamily	SSF51156	Insect cysteine-rich antifreeze protein	58	113	0,0027	T	2013-08-13	IPR016133	Insect antifreeze protein
BGLB001277-PA	299	superfamily	SSF51161	Trimeric LpxA-like enzymes	151	290	2.6e-05	T	2013-08-13	IPR011004	Trimeric LpxA-like	Molecular Function: transferase activity (GO:0016740)
BGLB001277-PA	299	superfamily	SSF51161	Trimeric LpxA-like enzymes	5	125	0,00072	T	2013-08-13	IPR011004	Trimeric LpxA-like	Molecular Function: transferase activity (GO:0016740)
BGLB001281-PA	282	Seg	seg	seg	201	215	NA	?	2013-08-13	NULL	NULL	(null)
BGLB001281-PA	282	HMMPanther	PTHR10334	CYSTEINE-RICH SECRETORY PROTEIN-RELATED	1	193	2.1e-28	T	2013-08-13	IPR001283	Allergen V5/Tpx-1-related
BGLB001281-PA	282	HMMPfam	PF01549	ShK	208	242	1.8e-09	T	2013-08-13	IPR003582	Metridin-like ShK toxin
BGLB001281-PA	282	HMMPfam	PF01549	ShK	247	282	3.1e-09	T	2013-08-13	IPR003582	Metridin-like ShK toxin
BGLB001281-PA	282	HMMPfam	PF00188	CAP	33	158	2.4e-14	T	2013-08-13	IPR014044	CAP domain
BGLB001281-PA	282	Gene3D	G3DSA:3.40.33.10	no description	20	191	1.2e-32	T	2013-08-13	IPR014044	CAP domain
BGLB001281-PA	282	FPrintScan	PR00837	V5TPXLIKE	51	69	2.2e-07	T	2013-08-13	IPR001283	Allergen V5/Tpx-1-related
BGLB001281-PA	282	FPrintScan	PR00837	V5TPXLIKE	121	137	2.2e-07	T	2013-08-13	IPR001283	Allergen V5/Tpx-1-related
BGLB001281-PA	282	FPrintScan	PR00837	V5TPXLIKE	154	167	2.2e-07	T	2013-08-13	IPR001283	Allergen V5/Tpx-1-related
BGLB001281-PA	282	HMMSmart	SM00198	SCP / Tpx-1 / Ag5 / PR-1 / Sc7 family of ext	27	167	5.2e-25	T	2013-08-13	IPR001283	Allergen V5/Tpx-1-related
BGLB001281-PA	282	HMMSmart	SM00254	ShK toxin domain	207	243	3.8e-10	T	2013-08-13	IPR003582	Metridin-like ShK toxin
BGLB001281-PA	282	HMMSmart	SM00254	ShK toxin domain	247	282	6.9e-06	T	2013-08-13	IPR003582	Metridin-like ShK toxin
BGLB001281-PA	282	superfamily	SSF55797	PR-1-like	26	171	2.8e-29	T	2013-08-13	IPR014044	CAP domain
BGLB001312-PA	364	Seg	seg	seg	294	312	NA	?	2013-08-13	NULL	NULL	(null)
BGLB001317-PA	765	Seg	seg	seg	5	15	NA	?	2013-08-13	NULL	NULL	(null)
BGLB001317-PA	765	Seg	seg	seg	26	105	NA	?	2013-08-13	NULL	NULL	(null)
BGLB001317-PA	765	Seg	seg	seg	120	139	NA	?	2013-08-13	NULL	NULL	(null)
BGLB001317-PA	765	Seg	seg	seg	246	295	NA	?	2013-08-13	NULL	NULL	(null)
BGLB001317-PA	765	Seg	seg	seg	307	316	NA	?	2013-08-13	NULL	NULL	(null)
BGLB001317-PA	765	Seg	seg	seg	335	372	NA	?	2013-08-13	NULL	NULL	(null)
BGLB001317-PA	765	Seg	seg	seg	458	474	NA	?	2013-08-13	NULL	NULL	(null)
BGLB001317-PA	765	Seg	seg	seg	554	570	NA	?	2013-08-13	NULL	NULL	(null)
BGLB001317-PA	765	Seg	seg	seg	611	623	NA	?	2013-08-13	NULL	NULL	(null)
BGLB001317-PA	765	Seg	seg	seg	626	671	NA	?	2013-08-13	NULL	NULL	(null)
BGLB001317-PA	765	Seg	seg	seg	735	761	NA	?	2013-08-13	NULL	NULL	(null)
BGLB001317-PA	765	HMMPanther	PTHR24023	FAMILY NOT NAMED	246	760	1.3e-61	T	2013-08-13	NULL	NULL
BGLB001317-PA	765	HMMPfam	PF01391	Collagen	245	295	3e-10	T	2013-08-13	IPR008160	Collagen triple helix repeat
BGLB001317-PA	765	HMMPfam	PF01391	Collagen	321	377	7.9e-09	T	2013-08-13	IPR008160	Collagen triple helix repeat
BGLB001317-PA	765	HMMPfam	PF01391	Collagen	602	644	3.7e-06	T	2013-08-13	IPR008160	Collagen triple helix repeat
BGLB001317-PA	765	HMMPfam	PF01391	Collagen	617	672	2.7e-08	T	2013-08-13	IPR008160	Collagen triple helix repeat
BGLB001317-PA	765	HMMPfam	PF01391	Collagen	703	760	1e-08	T	2013-08-13	IPR008160	Collagen triple helix repeat
BGLB001317-PA	765	HMMSmart	SM00214	von Willebrand factor (vWF) type C domain	164	227	3.2e-07	T	2013-08-13	IPR001007	von Willebrand factor, type C	Molecular Function: protein binding (GO:0005515)
BGLB001317-PA	765	Coil	coil	coiled-coil	52	74	NA	?	2013-08-13	NULL	NULL	(null)
BGLB001317-PA	765	superfamily	SSF57603	FnI-like domain	151	235	1.5e-06	T	2013-08-13	NULL	NULL
BGLB001322-PA	225	Seg	seg	seg	20	52	NA	?	2013-08-13	NULL	NULL	(null)
BGLB001322-PA	225	Seg	seg	seg	56	195	NA	?	2013-08-13	NULL	NULL	(null)
BGLB001344-PA	278	HMMPfam	PF00059	Lectin_C	75	170	2.3e-11	T	2013-08-13	IPR001304	C-type lectin	Molecular Function: carbohydrate binding (GO:0030246)
BGLB001344-PA	278	HMMPfam	PF00059	Lectin_C	197	277	1.5e-08	T	2013-08-13	IPR001304	C-type lectin	Molecular Function: carbohydrate binding (GO:0030246)
BGLB001344-PA	278	Gene3D	G3DSA:3.10.100.10	no description	54	172	1.2e-16	T	2013-08-13	IPR016186	C-type lectin-like
BGLB001344-PA	278	Gene3D	G3DSA:3.10.100.10	no description	181	277	4.4e-12	T	2013-08-13	IPR016186	C-type lectin-like
BGLB001344-PA	278	HMMSmart	SM00034	C-type lectin (CTL) or carbohydrate-recognit	57	176	2.2e-07	T	2013-08-13	IPR001304	C-type lectin	Molecular Function: carbohydrate binding (GO:0030246)
BGLB001344-PA	278	superfamily	SSF56436	C-type lectin-like	75	173	9.9e-17	T	2013-08-13	IPR016187	C-type lectin fold
BGLB001344-PA	278	superfamily	SSF56436	C-type lectin-like	175	278	1e-16	T	2013-08-13	IPR016187	C-type lectin fold
BGLB001368-PA	329	HMMPanther	PTHR12411:SF149	CYSTEINE ENDOPEPTIDASE	1	329	1.5e-172	T	2013-08-13	NULL	NULL
BGLB001368-PA	329	HMMPanther	PTHR12411	CYSTEINE PROTEASE FAMILY C1-RELATED	1	329	1.5e-172	T	2013-08-13	IPR013128	Peptidase C1A, papain	Molecular Function: cysteine-type peptidase activity (GO:0008234)
BGLB001368-PA	329	HMMPfam	PF00112	Peptidase_C1	111	328	4e-85	T	2013-08-13	IPR000668	Peptidase C1A, papain C-terminal	Biological Process: proteolysis (GO:0006508), Molecular Function: cysteine-type peptidase activity (GO:0008234)
BGLB001368-PA	329	HMMPfam	PF08246	Inhibitor_I29	25	84	3.4e-13	T	2013-08-13	IPR013201	Proteinase inhibitor I29, cathepsin propeptide
BGLB001368-PA	329	Gene3D	G3DSA:3.90.70.10	no description	8	329	9.3e-117	T	2013-08-13	NULL	NULL
BGLB001368-PA	329	FPrintScan	PR00705	PAPAIN	129	144	2.1e-11	T	2013-08-13	IPR000668	Peptidase C1A, papain C-terminal	Biological Process: proteolysis (GO:0006508), Molecular Function: cysteine-type peptidase activity (GO:0008234)
BGLB001368-PA	329	FPrintScan	PR00705	PAPAIN	276	286	2.1e-11	T	2013-08-13	IPR000668	Peptidase C1A, papain C-terminal	Biological Process: proteolysis (GO:0006508), Molecular Function: cysteine-type peptidase activity (GO:0008234)
BGLB001368-PA	329	FPrintScan	PR00705	PAPAIN	291	297	2.1e-11	T	2013-08-13	IPR000668	Peptidase C1A, papain C-terminal	Biological Process: proteolysis (GO:0006508), Molecular Function: cysteine-type peptidase activity (GO:0008234)
BGLB001368-PA	329	HMMSmart	SM00848	Cathepsin propeptide inhibitor domain (	25	84	7.3e-22	T	2013-08-13	IPR013201	Proteinase inhibitor I29, cathepsin propeptide
BGLB001368-PA	329	HMMSmart	SM00645	Papain family cysteine protease	111	328	8.2e-125	T	2013-08-13	IPR000668	Peptidase C1A, papain C-terminal	Biological Process: proteolysis (GO:0006508), Molecular Function: cysteine-type peptidase activity (GO:0008234)
BGLB001368-PA	329	superfamily	SSF54001	Cysteine proteinases	14	329	6.4e-116	T	2013-08-13	NULL	NULL
BGLB001369-PA	327	HMMPanther	PTHR12411:SF149	CYSTEINE ENDOPEPTIDASE	1	325	8.9e-160	T	2013-08-13	NULL	NULL
BGLB001369-PA	327	HMMPanther	PTHR12411	CYSTEINE PROTEASE FAMILY C1-RELATED	1	325	8.9e-160	T	2013-08-13	IPR013128	Peptidase C1A, papain	Molecular Function: cysteine-type peptidase activity (GO:0008234)
BGLB001369-PA	327	HMMPfam	PF00112	Peptidase_C1	111	326	1.5e-86	T	2013-08-13	IPR000668	Peptidase C1A, papain C-terminal	Biological Process: proteolysis (GO:0006508), Molecular Function: cysteine-type peptidase activity (GO:0008234)
BGLB001369-PA	327	HMMPfam	PF08246	Inhibitor_I29	25	84	1.4e-10	T	2013-08-13	IPR013201	Proteinase inhibitor I29, cathepsin propeptide
BGLB001369-PA	327	Gene3D	G3DSA:3.90.70.10	no description	7	326	3.9e-115	T	2013-08-13	NULL	NULL
BGLB001369-PA	327	FPrintScan	PR00705	PAPAIN	129	144	5e-11	T	2013-08-13	IPR000668	Peptidase C1A, papain C-terminal	Biological Process: proteolysis (GO:0006508), Molecular Function: cysteine-type peptidase activity (GO:0008234)
BGLB001369-PA	327	FPrintScan	PR00705	PAPAIN	274	284	5e-11	T	2013-08-13	IPR000668	Peptidase C1A, papain C-terminal	Biological Process: proteolysis (GO:0006508), Molecular Function: cysteine-type peptidase activity (GO:0008234)
BGLB001369-PA	327	FPrintScan	PR00705	PAPAIN	289	295	5e-11	T	2013-08-13	IPR000668	Peptidase C1A, papain C-terminal	Biological Process: proteolysis (GO:0006508), Molecular Function: cysteine-type peptidase activity (GO:0008234)
BGLB001369-PA	327	HMMSmart	SM00848	Cathepsin propeptide inhibitor domain (	25	84	1.7e-19	T	2013-08-13	IPR013201	Proteinase inhibitor I29, cathepsin propeptide
BGLB001369-PA	327	HMMSmart	SM00645	Papain family cysteine protease	111	326	3.1e-124	T	2013-08-13	IPR000668	Peptidase C1A, papain C-terminal	Biological Process: proteolysis (GO:0006508), Molecular Function: cysteine-type peptidase activity (GO:0008234)
BGLB001369-PA	327	superfamily	SSF54001	Cysteine proteinases	14	327	7e-116	T	2013-08-13	NULL	NULL
BGLB001370-PA	453	Seg	seg	seg	364	380	NA	?	2013-08-13	NULL	NULL	(null)
BGLB001370-PA	453	HMMPanther	PTHR11802	SERINE PROTEASE FAMILY S10 SERINE CARBOXYPEPTIDASE	57	443	1.4e-81	T	2013-08-13	IPR001563	Peptidase S10, serine carboxypeptidase	Molecular Function: serine-type carboxypeptidase activity (GO:0004185), Biological Process: proteolysis (GO:0006508)
BGLB001370-PA	453	HMMPfam	PF00450	Peptidase_S10	56	443	2e-77	T	2013-08-13	IPR001563	Peptidase S10, serine carboxypeptidase	Molecular Function: serine-type carboxypeptidase activity (GO:0004185), Biological Process: proteolysis (GO:0006508)
BGLB001370-PA	453	Gene3D	G3DSA:3.40.50.1820	no description	55	446	4.5e-86	T	2013-08-13	NULL	NULL
BGLB001370-PA	453	FPrintScan	PR00724	CRBOXYPTASEC	139	149	5.8e-15	T	2013-08-13	IPR001563	Peptidase S10, serine carboxypeptidase	Molecular Function: serine-type carboxypeptidase activity (GO:0004185), Biological Process: proteolysis (GO:0006508)
BGLB001370-PA	453	FPrintScan	PR00724	CRBOXYPTASEC	175	200	5.8e-15	T	2013-08-13	IPR001563	Peptidase S10, serine carboxypeptidase	Molecular Function: serine-type carboxypeptidase activity (GO:0004185), Biological Process: proteolysis (GO:0006508)
BGLB001370-PA	453	FPrintScan	PR00724	CRBOXYPTASEC	413	426	5.8e-15	T	2013-08-13	IPR001563	Peptidase S10, serine carboxypeptidase	Molecular Function: serine-type carboxypeptidase activity (GO:0004185), Biological Process: proteolysis (GO:0006508)
BGLB001370-PA	453	superfamily	SSF53474	alpha/beta-Hydrolases	43	447	2.1e-81	T	2013-08-13	NULL	NULL
BGLB001371-PA	989	Seg	seg	seg	2	12	NA	?	2013-08-13	NULL	NULL	(null)
BGLB001371-PA	989	Seg	seg	seg	634	649	NA	?	2013-08-13	NULL	NULL	(null)
BGLB001371-PA	989	Seg	seg	seg	715	728	NA	?	2013-08-13	NULL	NULL	(null)
BGLB001371-PA	989	HMMPanther	PTHR22298:SF3	ENDO-1,4-BETA-GLUCANASE	671	989	1.1e-102	T	2013-08-13	NULL	NULL
BGLB001371-PA	989	HMMPanther	PTHR22298	ENDO-1,4-BETA-GLUCANASE	671	989	1.1e-102	T	2013-08-13	NULL	NULL
BGLB001371-PA	989	HMMPfam	PF00759	Glyco_hydro_9	218	504	4.2e-72	T	2013-08-13	IPR001701	Glycoside hydrolase, family 9	Molecular Function: hydrolase activity, hydrolyzing O-glycosyl compounds (GO:0004553), Biological Process: carbohydrate metabolic process (GO:0005975)
BGLB001371-PA	989	HMMPfam	PF00759	Glyco_hydro_9	673	987	6.9e-79	T	2013-08-13	IPR001701	Glycoside hydrolase, family 9	Molecular Function: hydrolase activity, hydrolyzing O-glycosyl compounds (GO:0004553), Biological Process: carbohydrate metabolic process (GO:0005975)
BGLB001371-PA	989	Gene3D	G3DSA:2.60.40.290	no description	18	110	0,0001	T	2013-08-13	IPR012291	Cellulose-binding family II/chitobiase, carbohydrate-binding domain	Molecular Function: hydrolase activity, hydrolyzing O-glycosyl compounds (GO:0004553), Molecular Function: polysaccharide binding (GO:0030247)
BGLB001371-PA	989	Gene3D	G3DSA:1.50.10.10	no description	169	222	0,00066	T	2013-08-13	IPR012341	Six-hairpin glycosidase	Molecular Function: catalytic activity (GO:0003824)
BGLB001371-PA	989	Gene3D	G3DSA:1.50.10.10	no description	223	509	3.1e-95	T	2013-08-13	IPR012341	Six-hairpin glycosidase	Molecular Function: catalytic activity (GO:0003824)
BGLB001371-PA	989	Gene3D	G3DSA:1.50.10.10	no description	671	989	8.7e-108	T	2013-08-13	IPR012341	Six-hairpin glycosidase	Molecular Function: catalytic activity (GO:0003824)
BGLB001371-PA	989	superfamily	SSF48208	Six-hairpin glycosidases	646	989	2.6e-92	T	2013-08-13	IPR008928	Six-hairpin glycosidase-like	Molecular Function: catalytic activity (GO:0003824)
BGLB001371-PA	989	superfamily	SSF48208	Six-hairpin glycosidases	180	511	9e-88	T	2013-08-13	IPR008928	Six-hairpin glycosidase-like	Molecular Function: catalytic activity (GO:0003824)
BGLB001371-PA	989	superfamily	SSF49384	Carbohydrate-binding domain	13	110	3.9e-12	T	2013-08-13	IPR008965	Carbohydrate-binding domain	Molecular Function: carbohydrate binding (GO:0030246)
BGLB001371-PA	989	superfamily	SSF49384	Carbohydrate-binding domain	533	631	6.7e-09	T	2013-08-13	IPR008965	Carbohydrate-binding domain	Molecular Function: carbohydrate binding (GO:0030246)
BGLB001402-PA	150	HMMPanther	PTHR22298:SF3	ENDO-1,4-BETA-GLUCANASE	1	138	5e-45	T	2013-08-13	NULL	NULL
BGLB001402-PA	150	HMMPanther	PTHR22298	ENDO-1,4-BETA-GLUCANASE	1	138	5e-45	T	2013-08-13	NULL	NULL
BGLB001402-PA	150	HMMPfam	PF00759	Glyco_hydro_9	2	128	5.9e-33	T	2013-08-13	IPR001701	Glycoside hydrolase, family 9	Molecular Function: hydrolase activity, hydrolyzing O-glycosyl compounds (GO:0004553), Biological Process: carbohydrate metabolic process (GO:0005975)
BGLB001402-PA	150	Gene3D	G3DSA:1.50.10.10	no description	1	133	1.7e-47	T	2013-08-13	IPR012341	Six-hairpin glycosidase	Molecular Function: catalytic activity (GO:0003824)
BGLB001402-PA	150	superfamily	SSF48208	Six-hairpin glycosidases	1	135	2.5e-38	T	2013-08-13	IPR008928	Six-hairpin glycosidase-like	Molecular Function: catalytic activity (GO:0003824)
BGLB001403-PA	448	Seg	seg	seg	2	17	NA	?	2013-08-13	NULL	NULL	(null)
BGLB001403-PA	448	Seg	seg	seg	151	165	NA	?	2013-08-13	NULL	NULL	(null)
BGLB001403-PA	448	Seg	seg	seg	302	313	NA	?	2013-08-13	NULL	NULL	(null)
BGLB001403-PA	448	HMMPanther	PTHR22298:SF3	ENDO-1,4-BETA-GLUCANASE	1	429	1.1e-129	T	2013-08-13	NULL	NULL
BGLB001403-PA	448	HMMPanther	PTHR22298	ENDO-1,4-BETA-GLUCANASE	1	429	1.1e-129	T	2013-08-13	NULL	NULL
BGLB001403-PA	448	HMMPfam	PF00759	Glyco_hydro_9	25	426	2.5e-96	T	2013-08-13	IPR001701	Glycoside hydrolase, family 9	Molecular Function: hydrolase activity, hydrolyzing O-glycosyl compounds (GO:0004553), Biological Process: carbohydrate metabolic process (GO:0005975)
BGLB001403-PA	448	Gene3D	G3DSA:1.50.10.10	no description	24	431	9.9e-131	T	2013-08-13	IPR012341	Six-hairpin glycosidase	Molecular Function: catalytic activity (GO:0003824)
BGLB001403-PA	448	superfamily	SSF48208	Six-hairpin glycosidases	22	433	2e-113	T	2013-08-13	IPR008928	Six-hairpin glycosidase-like	Molecular Function: catalytic activity (GO:0003824)
BGLB001404-PA	455	Seg	seg	seg	2	15	NA	?	2013-08-13	NULL	NULL	(null)
BGLB001404-PA	455	Seg	seg	seg	159	177	NA	?	2013-08-13	NULL	NULL	(null)
BGLB001404-PA	455	Seg	seg	seg	309	320	NA	?	2013-08-13	NULL	NULL	(null)
BGLB001404-PA	455	HMMPanther	PTHR22298:SF3	ENDO-1,4-BETA-GLUCANASE	1	442	3.1e-151	T	2013-08-13	NULL	NULL
BGLB001404-PA	455	HMMPanther	PTHR22298	ENDO-1,4-BETA-GLUCANASE	1	442	3.1e-151	T	2013-08-13	NULL	NULL
BGLB001404-PA	455	HMMPfam	PF00759	Glyco_hydro_9	22	433	4.6e-112	T	2013-08-13	IPR001701	Glycoside hydrolase, family 9	Molecular Function: hydrolase activity, hydrolyzing O-glycosyl compounds (GO:0004553), Biological Process: carbohydrate metabolic process (GO:0005975)
BGLB001404-PA	455	Gene3D	G3DSA:1.50.10.10	no description	21	438	3.9e-149	T	2013-08-13	IPR012341	Six-hairpin glycosidase	Molecular Function: catalytic activity (GO:0003824)
BGLB001404-PA	455	superfamily	SSF48208	Six-hairpin glycosidases	19	440	2.4e-127	T	2013-08-13	IPR008928	Six-hairpin glycosidase-like	Molecular Function: catalytic activity (GO:0003824)
BGLB001407-PA	189	Seg	seg	seg	70	189	NA	?	2013-08-13	NULL	NULL	(null)
BGLB001407-PA	189	Gene3D	G3DSA:2.40.10.10	no description	31	71	8.6e-06	T	2013-08-13	NULL	NULL
BGLB001407-PA	189	Coil	coil	coiled-coil	73	188	NA	?	2013-08-13	NULL	NULL	(null)
BGLB001407-PA	189	superfamily	SSF50494	Trypsin-like serine proteases	34	71	5.8e-07	T	2013-08-13	IPR009003	Trypsin-like cysteine/serine peptidase domain	Molecular Function: catalytic activity (GO:0003824)
BGLB001413-PA	182	HMMPanther	PTHR15040	DERMATOPONTIN-RELATED	11	178	4.6e-38	T	2013-08-13	IPR026645	Dermatopontin family
BGLB001424-PA	691	Seg	seg	seg	153	168	NA	?	2013-08-13	NULL	NULL	(null)
BGLB001424-PA	691	Seg	seg	seg	469	479	NA	?	2013-08-13	NULL	NULL	(null)
BGLB001424-PA	691	Seg	seg	seg	544	557	NA	?	2013-08-13	NULL	NULL	(null)
BGLB001424-PA	691	Seg	seg	seg	596	610	NA	?	2013-08-13	NULL	NULL	(null)
BGLB001424-PA	691	HMMPanther	PTHR24365	TOLL-LIKE RECEPTOR	14	541	2.9e-81	T	2013-08-13	NULL	NULL
BGLB001424-PA	691	HMMPfam	PF13855	LRR_8	344	398	4.5e-11	T	2013-08-13	NULL	NULL
BGLB001424-PA	691	HMMPfam	PF13306	LRR_5	82	203	7.8e-13	T	2013-08-13	IPR026906	Leucine rich repeat 5
BGLB001424-PA	691	HMMPfam	PF13504	LRR_7	226	240	0,33	T	2013-08-13	NULL	NULL
BGLB001424-PA	691	HMMPfam	PF13504	LRR_7	293	309	1,3	T	2013-08-13	NULL	NULL
BGLB001424-PA	691	HMMPfam	PF01462	LRRNT	30	57	3.9e-05	T	2013-08-13	IPR000372	Leucine-rich repeat-containing N-terminal
BGLB001424-PA	691	Gene3D	G3DSA:3.80.10.10	no description	30	228	1.5e-48	T	2013-08-13	NULL	NULL
BGLB001424-PA	691	Gene3D	G3DSA:3.80.10.10	no description	229	309	8.9e-16	T	2013-08-13	NULL	NULL
BGLB001424-PA	691	Gene3D	G3DSA:3.80.10.10	no description	322	434	1.6e-20	T	2013-08-13	NULL	NULL
BGLB001424-PA	691	Gene3D	G3DSA:3.80.10.10	no description	435	539	2e-14	T	2013-08-13	NULL	NULL
BGLB001424-PA	691	HMMSmart	SM00013	Leucine rich repeat N-terminal domain	30	62	0,00084	T	2013-08-13	IPR000372	Leucine-rich repeat-containing N-terminal
BGLB001424-PA	691	HMMSmart	SM00365	Leucine-rich repeat, SDS22-like subfamily	81	107	120	T	2013-08-13	NULL	NULL
BGLB001424-PA	691	HMMSmart	SM00369	Leucine-rich repeats, typical (most populate	81	104	13	T	2013-08-13	IPR003591	Leucine-rich repeat, typical subtype
BGLB001424-PA	691	HMMSmart	SM00369	Leucine-rich repeats, typical (most populate	105	128	8,7	T	2013-08-13	IPR003591	Leucine-rich repeat, typical subtype
BGLB001424-PA	691	HMMSmart	SM00365	Leucine-rich repeat, SDS22-like subfamily	129	147	520	T	2013-08-13	NULL	NULL
BGLB001424-PA	691	HMMSmart	SM00369	Leucine-rich repeats, typical (most populate	129	151	0,21	T	2013-08-13	IPR003591	Leucine-rich repeat, typical subtype
BGLB001424-PA	691	HMMSmart	SM00365	Leucine-rich repeat, SDS22-like subfamily	152	173	390	T	2013-08-13	NULL	NULL
BGLB001424-PA	691	HMMSmart	SM00369	Leucine-rich repeats, typical (most populate	152	175	0,035	T	2013-08-13	IPR003591	Leucine-rich repeat, typical subtype
BGLB001424-PA	691	HMMSmart	SM00365	Leucine-rich repeat, SDS22-like subfamily	176	197	49	T	2013-08-13	NULL	NULL
BGLB001424-PA	691	HMMSmart	SM00369	Leucine-rich repeats, typical (most populate	176	199	0,0025	T	2013-08-13	IPR003591	Leucine-rich repeat, typical subtype
BGLB001424-PA	691	HMMSmart	SM00365	Leucine-rich repeat, SDS22-like subfamily	200	221	210	T	2013-08-13	NULL	NULL
BGLB001424-PA	691	HMMSmart	SM00369	Leucine-rich repeats, typical (most populate	200	222	16	T	2013-08-13	IPR003591	Leucine-rich repeat, typical subtype
BGLB001424-PA	691	HMMSmart	SM00369	Leucine-rich repeats, typical (most populate	223	246	30	T	2013-08-13	IPR003591	Leucine-rich repeat, typical subtype
BGLB001424-PA	691	HMMSmart	SM00369	Leucine-rich repeats, typical (most populate	268	291	46	T	2013-08-13	IPR003591	Leucine-rich repeat, typical subtype
BGLB001424-PA	691	HMMSmart	SM00365	Leucine-rich repeat, SDS22-like subfamily	361	382	200	T	2013-08-13	NULL	NULL
BGLB001424-PA	691	HMMSmart	SM00369	Leucine-rich repeats, typical (most populate	361	384	0,014	T	2013-08-13	IPR003591	Leucine-rich repeat, typical subtype
BGLB001424-PA	691	HMMSmart	SM00369	Leucine-rich repeats, typical (most populate	385	408	0,64	T	2013-08-13	IPR003591	Leucine-rich repeat, typical subtype
BGLB001424-PA	691	HMMSmart	SM00369	Leucine-rich repeats, typical (most populate	463	486	140	T	2013-08-13	IPR003591	Leucine-rich repeat, typical subtype
BGLB001424-PA	691	superfamily	SSF52058	L domain-like	12	309	1.7e-48	T	2013-08-13	NULL	NULL
BGLB001424-PA	691	superfamily	SSF52058	L domain-like	311	557	2.1e-40	T	2013-08-13	NULL	NULL
BGLB001426-PA	83	Seg	seg	seg	50	63	NA	?	2013-08-13	NULL	NULL	(null)
BGLB001426-PA	83	Coil	coil	coiled-coil	39	60	NA	?	2013-08-13	NULL	NULL	(null)
BGLB001442-PA	241	Seg	seg	seg	72	87	NA	?	2013-08-13	NULL	NULL	(null)
BGLB001442-PA	241	Seg	seg	seg	153	186	NA	?	2013-08-13	NULL	NULL	(null)
BGLB001442-PA	241	Seg	seg	seg	203	239	NA	?	2013-08-13	NULL	NULL	(null)
BGLB001476-PA	371	HMMPanther	PTHR12239:SF7	SUBFAMILY NOT NAMED	1	164	2.4e-22	T	2013-08-13	NULL	NULL
BGLB001476-PA	371	HMMPanther	PTHR12239	FAMILY NOT NAMED	1	164	2.4e-22	T	2013-08-13	NULL	NULL
BGLB001476-PA	371	Gene3D	G3DSA:2.150.10.10	no description	10	95	2.4e-07	T	2013-08-13	NULL	NULL
BGLB001476-PA	371	Gene3D	G3DSA:2.150.10.10	no description	96	166	5.4e-07	T	2013-08-13	NULL	NULL
BGLB001476-PA	371	superfamily	SSF69349	Phage fibre proteins	82	167	5.8e-12	T	2013-08-13	NULL	NULL
BGLB001476-PA	371	superfamily	SSF69349	Phage fibre proteins	1	80	9.2e-12	T	2013-08-13	NULL	NULL
BGLB001531-PA	223	Seg	seg	seg	15	26	NA	?	2013-08-13	NULL	NULL	(null)
BGLB001531-PA	223	Seg	seg	seg	45	54	NA	?	2013-08-13	NULL	NULL	(null)
BGLB001531-PA	223	HMMPanther	PTHR10126:SF14	TATA BOX-BINDING PROTEIN-LIKE PROTEIN 2	53	222	4.2e-147	T	2013-08-13	NULL	NULL
BGLB001531-PA	223	HMMPanther	PTHR10126	TATA-BOX BINDING PROTEIN	53	222	4.2e-147	T	2013-08-13	IPR000814	TATA-box binding protein	Molecular Function: DNA binding (GO:0003677), Biological Process: DNA-dependent transcription, initiation (GO:0006352)
BGLB001531-PA	223	HMMPfam	PF00352	TBP	70	152	5.3e-33	T	2013-08-13	IPR000814	TATA-box binding protein	Molecular Function: DNA binding (GO:0003677), Biological Process: DNA-dependent transcription, initiation (GO:0006352)
BGLB001531-PA	223	HMMPfam	PF00352	TBP	159	222	9e-26	T	2013-08-13	IPR000814	TATA-box binding protein	Molecular Function: DNA binding (GO:0003677), Biological Process: DNA-dependent transcription, initiation (GO:0006352)
BGLB001531-PA	223	Gene3D	G3DSA:3.30.310.10	no description	67	152	5e-40	T	2013-08-13	IPR012295	Beta2-adaptin/TBP, C-terminal domain
BGLB001531-PA	223	Gene3D	G3DSA:3.30.310.10	no description	155	222	2.3e-25	T	2013-08-13	IPR012295	Beta2-adaptin/TBP, C-terminal domain
BGLB001531-PA	223	FPrintScan	PR00686	TIFACTORIID	73	88	1.9e-67	T	2013-08-13	IPR000814	TATA-box binding protein	Molecular Function: DNA binding (GO:0003677), Biological Process: DNA-dependent transcription, initiation (GO:0006352)
BGLB001531-PA	223	FPrintScan	PR00686	TIFACTORIID	97	116	1.9e-67	T	2013-08-13	IPR000814	TATA-box binding protein	Molecular Function: DNA binding (GO:0003677), Biological Process: DNA-dependent transcription, initiation (GO:0006352)
BGLB001531-PA	223	FPrintScan	PR00686	TIFACTORIID	116	134	1.9e-67	T	2013-08-13	IPR000814	TATA-box binding protein	Molecular Function: DNA binding (GO:0003677), Biological Process: DNA-dependent transcription, initiation (GO:0006352)
BGLB001531-PA	223	FPrintScan	PR00686	TIFACTORIID	163	179	1.9e-67	T	2013-08-13	IPR000814	TATA-box binding protein	Molecular Function: DNA binding (GO:0003677), Biological Process: DNA-dependent transcription, initiation (GO:0006352)
BGLB001531-PA	223	FPrintScan	PR00686	TIFACTORIID	187	202	1.9e-67	T	2013-08-13	IPR000814	TATA-box binding protein	Molecular Function: DNA binding (GO:0003677), Biological Process: DNA-dependent transcription, initiation (GO:0006352)
BGLB001531-PA	223	FPrintScan	PR00686	TIFACTORIID	206	222	1.9e-67	T	2013-08-13	IPR000814	TATA-box binding protein	Molecular Function: DNA binding (GO:0003677), Biological Process: DNA-dependent transcription, initiation (GO:0006352)
BGLB001531-PA	223	superfamily	SSF55945	TATA-box binding protein-like	67	154	2.4e-33	T	2013-08-13	NULL	NULL
BGLB001531-PA	223	superfamily	SSF55945	TATA-box binding protein-like	153	222	5.6e-23	T	2013-08-13	NULL	NULL
BGLB001540-PA	154	HMMPanther	PTHR12914	PARTNER OF SLD5	39	154	2.1e-63	T	2013-08-13	IPR005339	GINS complex, subunit Psf1
BGLB001542-PA	138	Seg	seg	seg	81	104	NA	?	2013-08-13	NULL	NULL	(null)
BGLB001542-PA	138	HMMPanther	PTHR15967	UNCHARACTERIZED	1	138	2.4e-55	T	2013-08-13	NULL	NULL
BGLB001542-PA	138	HMMPfam	PF10238	Eapp_C	1	136	7.3e-43	T	2013-08-13	IPR019370	E2F-associated phosphoprotein
BGLB001597-PA	210	HMMPanther	PTHR11610	LIPASE	57	199	3.6e-60	T	2013-08-13	IPR000734	Lipase	Molecular Function: catalytic activity (GO:0003824), Biological Process: lipid metabolic process (GO:0006629)
BGLB001597-PA	210	HMMPfam	PF00151	Lipase	58	204	1.2e-43	T	2013-08-13	IPR013818	Lipase, N-terminal
BGLB001597-PA	210	Gene3D	G3DSA:3.40.50.1820	no description	57	202	2.5e-54	T	2013-08-13	NULL	NULL
BGLB001597-PA	210	superfamily	SSF53474	alpha/beta-Hydrolases	25	199	2e-40	T	2013-08-13	NULL	NULL
BGLB001637-PA	80	HMMPanther	PTHR12022	UBIQUINOL-CYTOCHROME C REDUCTASE COMPLEX 14 KD PROTEIN	8	66	1.3e-19	T	2013-08-13	IPR003197	Cytochrome b-c1 complex subunit 7	Cellular Component: mitochondrial respiratory chain complex III (GO:0005750), Biological Process: mitochondrial electron transport, ubiquinol to cytochrome c (GO:0006122)
BGLB001637-PA	80	HMMPfam	PF02271	UCR_14kD	8	66	7.5e-18	T	2013-08-13	IPR003197	Cytochrome b-c1 complex subunit 7	Cellular Component: mitochondrial respiratory chain complex III (GO:0005750), Biological Process: mitochondrial electron transport, ubiquinol to cytochrome c (GO:0006122)
BGLB001637-PA	80	Gene3D	G3DSA:1.10.1090.10	no description	8	66	4.4e-17	T	2013-08-13	IPR003197	Cytochrome b-c1 complex subunit 7	Cellular Component: mitochondrial respiratory chain complex III (GO:0005750), Biological Process: mitochondrial electron transport, ubiquinol to cytochrome c (GO:0006122)
BGLB001637-PA	80	BlastProDom	PD008153	Q9VAW7_DROME_Q9VAW7;	8	71	6e-11	T	2013-08-13	IPR003197	Cytochrome b-c1 complex subunit 7	Cellular Component: mitochondrial respiratory chain complex III (GO:0005750), Biological Process: mitochondrial electron transport, ubiquinol to cytochrome c (GO:0006122)
BGLB001637-PA	80	superfamily	SSF81524	14 kDa protein of cytochrome bc1 complex (Ubiquinol-cytochrome c reductase)	8	66	8.9e-15	T	2013-08-13	IPR003197	Cytochrome b-c1 complex subunit 7	Cellular Component: mitochondrial respiratory chain complex III (GO:0005750), Biological Process: mitochondrial electron transport, ubiquinol to cytochrome c (GO:0006122)
BGLB001653-PA	162	Seg	seg	seg	3	21	NA	?	2013-08-13	NULL	NULL	(null)
BGLB001653-PA	162	HMMPanther	PTHR11709:SF8	MULTICOPPER OXIDASE	4	162	2.6e-73	T	2013-08-13	NULL	NULL
BGLB001653-PA	162	HMMPanther	PTHR11709	MULTI-COPPER OXIDASE	4	162	2.6e-73	T	2013-08-13	NULL	NULL
BGLB001653-PA	162	HMMPfam	PF07732	Cu-oxidase_3	86	162	1.8e-24	T	2013-08-13	IPR011707	Multicopper oxidase, type 3	Molecular Function: copper ion binding (GO:0005507)
BGLB001653-PA	162	Gene3D	G3DSA:2.60.40.420	no description	84	162	2.6e-20	T	2013-08-13	IPR008972	Cupredoxin
BGLB001653-PA	162	superfamily	SSF49503	Cupredoxins	41	162	6.7e-22	T	2013-08-13	IPR008972	Cupredoxin
BGLB001699-PA	202	HMMPanther	PTHR24072	FAMILY NOT NAMED	3	200	1.9e-132	T	2013-08-13	NULL	NULL
BGLB001699-PA	202	HMMPfam	PF00071	Ras	11	192	6.8e-49	T	2013-08-13	IPR001806	Small GTPase superfamily	Molecular Function: GTP binding (GO:0005525), Biological Process: small GTPase mediated signal transduction (GO:0007264)
BGLB001699-PA	202	Gene3D	G3DSA:3.40.50.300	no description	9	195	4.9e-60	T	2013-08-13	NULL	NULL
BGLB001699-PA	202	HMMTigr	TIGR00231	small_GTP: small GTP-binding protein domain	9	172	5.5e-34	T	2013-08-13	IPR005225	Small GTP-binding protein domain	Molecular Function: GTP binding (GO:0005525)
BGLB001699-PA	202	FPrintScan	PR00449	RASTRNSFRMNG	10	31	5.4e-34	T	2013-08-13	IPR001806	Small GTPase superfamily	Molecular Function: GTP binding (GO:0005525), Biological Process: small GTPase mediated signal transduction (GO:0007264)
BGLB001699-PA	202	FPrintScan	PR00449	RASTRNSFRMNG	33	49	5.4e-34	T	2013-08-13	IPR001806	Small GTPase superfamily	Molecular Function: GTP binding (GO:0005525), Biological Process: small GTPase mediated signal transduction (GO:0007264)
BGLB001699-PA	202	FPrintScan	PR00449	RASTRNSFRMNG	50	72	5.4e-34	T	2013-08-13	IPR001806	Small GTPase superfamily	Molecular Function: GTP binding (GO:0005525), Biological Process: small GTPase mediated signal transduction (GO:0007264)
BGLB001699-PA	202	FPrintScan	PR00449	RASTRNSFRMNG	121	134	5.4e-34	T	2013-08-13	IPR001806	Small GTPase superfamily	Molecular Function: GTP binding (GO:0005525), Biological Process: small GTPase mediated signal transduction (GO:0007264)
BGLB001699-PA	202	FPrintScan	PR00449	RASTRNSFRMNG	169	191	5.4e-34	T	2013-08-13	IPR001806	Small GTPase superfamily	Molecular Function: GTP binding (GO:0005525), Biological Process: small GTPase mediated signal transduction (GO:0007264)
BGLB001699-PA	202	HMMSmart	SM00173	Ras subfamily of RAS small GTPases	7	194	2.2e-12	T	2013-08-13	IPR020849	Small GTPase superfamily, Ras type	Molecular Function: GTPase activity (GO:0003924), Molecular Function: GTP binding (GO:0005525), Biological Process: GTP catabolic process (GO:0006184), Biological Process: signal transduction (GO:0007165), Cellular Component: membrane (GO:0016020)
BGLB001699-PA	202	HMMSmart	SM00175	Rab subfamily of small GTPases	10	194	1.9e-13	T	2013-08-13	IPR003579	Small GTPase superfamily, Rab type	Molecular Function: GTP binding (GO:0005525), Biological Process: small GTPase mediated signal transduction (GO:0007264), Biological Process: protein transport (GO:0015031)
BGLB001699-PA	202	HMMSmart	SM00174	Rho (Ras homology) subfamily of Ras-like sma	12	194	8.1e-121	T	2013-08-13	IPR003578	Small GTPase superfamily, Rho type	Molecular Function: GTP binding (GO:0005525), Cellular Component: intracellular (GO:0005622), Biological Process: small GTPase mediated signal transduction (GO:0007264)
BGLB001699-PA	202	superfamily	SSF52540	P-loop containing nucleoside triphosphate hydrolases	5	202	2.5e-51	T	2013-08-13	NULL	NULL
BGLB001735-PA	338	Seg	seg	seg	24	49	NA	?	2013-08-13	NULL	NULL	(null)
BGLB001735-PA	338	Seg	seg	seg	154	167	NA	?	2013-08-13	NULL	NULL	(null)
BGLB001735-PA	338	Seg	seg	seg	173	236	NA	?	2013-08-13	NULL	NULL	(null)
BGLB001735-PA	338	Seg	seg	seg	243	254	NA	?	2013-08-13	NULL	NULL	(null)
BGLB001752-PA	113	HMMPanther	PTHR11709:SF8	MULTICOPPER OXIDASE	1	112	1.2e-51	T	2013-08-13	NULL	NULL
BGLB001752-PA	113	HMMPanther	PTHR11709	MULTI-COPPER OXIDASE	1	112	1.2e-51	T	2013-08-13	NULL	NULL
BGLB001752-PA	113	HMMPfam	PF07732	Cu-oxidase_3	33	113	1e-22	T	2013-08-13	IPR011707	Multicopper oxidase, type 3	Molecular Function: copper ion binding (GO:0005507)
BGLB001752-PA	113	Gene3D	G3DSA:2.60.40.420	no description	15	103	1.2e-17	T	2013-08-13	IPR008972	Cupredoxin
BGLB001752-PA	113	superfamily	SSF49503	Cupredoxins	7	112	2.3e-18	T	2013-08-13	IPR008972	Cupredoxin
BGLB001796-PA	800	HMMPanther	PTHR10127:SF72	TOLLOID RELATED	65	767	0	T	2013-08-13	NULL	NULL
BGLB001796-PA	800	HMMPanther	PTHR10127	DISCOIDIN, CUB, EGF, LAMININ , AND ZINC METALLOPROTEASE DOMAIN CONTAINING	65	767	0	T	2013-08-13	NULL	NULL
BGLB001796-PA	800	HMMPfam	PF00431	CUB	243	311	8.8e-08	T	2013-08-13	IPR000859	CUB domain
BGLB001796-PA	800	HMMPfam	PF00431	CUB	314	448	9.8e-30	T	2013-08-13	IPR000859	CUB domain
BGLB001796-PA	800	HMMPfam	PF00431	CUB	494	605	1.3e-29	T	2013-08-13	IPR000859	CUB domain
BGLB001796-PA	800	HMMPfam	PF00431	CUB	652	738	4.8e-27	T	2013-08-13	IPR000859	CUB domain
BGLB001796-PA	800	HMMPfam	PF01400	Astacin	63	241	1.2e-66	T	2013-08-13	IPR001506	Peptidase M12A, astacin	Molecular Function: metalloendopeptidase activity (GO:0004222), Biological Process: proteolysis (GO:0006508)
BGLB001796-PA	800	HMMPfam	PF07645	EGF_CA	453	490	1.9e-08	T	2013-08-13	IPR001881	EGF-like calcium-binding	Molecular Function: calcium ion binding (GO:0005509)
BGLB001796-PA	800	HMMPfam	PF07645	EGF_CA	608	647	4.3e-05	T	2013-08-13	IPR001881	EGF-like calcium-binding	Molecular Function: calcium ion binding (GO:0005509)
BGLB001796-PA	800	Gene3D	G3DSA:3.40.390.10	no description	64	239	9.9e-67	T	2013-08-13	IPR024079	Metallopeptidase, catalytic domain	Molecular Function: metallopeptidase activity (GO:0008237)
BGLB001796-PA	800	Gene3D	G3DSA:2.60.120.290	no description	240	311	6.1e-09	T	2013-08-13	IPR000859	CUB domain
BGLB001796-PA	800	Gene3D	G3DSA:2.60.120.290	no description	313	449	1.6e-32	T	2013-08-13	IPR000859	CUB domain
BGLB001796-PA	800	Gene3D	G3DSA:2.10.25.10	no description	453	491	1.9e-15	T	2013-08-13	NULL	NULL
BGLB001796-PA	800	Gene3D	G3DSA:2.60.120.290	no description	492	606	6.5e-36	T	2013-08-13	IPR000859	CUB domain
BGLB001796-PA	800	Gene3D	G3DSA:2.10.25.10	no description	608	647	4.2e-15	T	2013-08-13	NULL	NULL
BGLB001796-PA	800	Gene3D	G3DSA:2.60.120.290	no description	648	738	2.4e-28	T	2013-08-13	IPR000859	CUB domain
BGLB001796-PA	800	FPrintScan	PR00480	ASTACIN	71	89	1e-32	T	2013-08-13	IPR001506	Peptidase M12A, astacin	Molecular Function: metalloendopeptidase activity (GO:0004222), Biological Process: proteolysis (GO:0006508)
BGLB001796-PA	800	FPrintScan	PR00480	ASTACIN	126	144	1e-32	T	2013-08-13	IPR001506	Peptidase M12A, astacin	Molecular Function: metalloendopeptidase activity (GO:0004222), Biological Process: proteolysis (GO:0006508)
BGLB001796-PA	800	FPrintScan	PR00480	ASTACIN	145	162	1e-32	T	2013-08-13	IPR001506	Peptidase M12A, astacin	Molecular Function: metalloendopeptidase activity (GO:0004222), Biological Process: proteolysis (GO:0006508)
BGLB001796-PA	800	FPrintScan	PR00480	ASTACIN	184	199	1e-32	T	2013-08-13	IPR001506	Peptidase M12A, astacin	Molecular Function: metalloendopeptidase activity (GO:0004222), Biological Process: proteolysis (GO:0006508)
BGLB001796-PA	800	FPrintScan	PR00480	ASTACIN	226	239	1e-32	T	2013-08-13	IPR001506	Peptidase M12A, astacin	Molecular Function: metalloendopeptidase activity (GO:0004222), Biological Process: proteolysis (GO:0006508)
BGLB001796-PA	800	HMMSmart	SM00235	Zinc-dependent metalloprotease	46	189	1.2e-44	T	2013-08-13	IPR006026	Peptidase, metallopeptidase	Biological Process: proteolysis (GO:0006508), Molecular Function: metallopeptidase activity (GO:0008237), Molecular Function: zinc ion binding (GO:0008270)
BGLB001796-PA	800	HMMSmart	SM00042	Domain first found in C1r, C1s, uEGF, and bo	314	451	2.1e-36	T	2013-08-13	IPR000859	CUB domain
BGLB001796-PA	800	HMMSmart	SM00179	Calcium-binding EGF-like domain	451	491	8.9e-09	T	2013-08-13	IPR001881	EGF-like calcium-binding	Molecular Function: calcium ion binding (GO:0005509)
BGLB001796-PA	800	HMMSmart	SM00181	Epidermal growth factor-like domain.	454	491	5.2e-06	T	2013-08-13	IPR000742	Epidermal growth factor-like domain	Molecular Function: protein binding (GO:0005515)
BGLB001796-PA	800	HMMSmart	SM00042	Domain first found in C1r, C1s, uEGF, and bo	494	608	6.1e-39	T	2013-08-13	IPR000859	CUB domain
BGLB001796-PA	800	HMMSmart	SM00179	Calcium-binding EGF-like domain	608	648	3.8e-10	T	2013-08-13	IPR001881	EGF-like calcium-binding	Molecular Function: calcium ion binding (GO:0005509)
BGLB001796-PA	800	HMMSmart	SM00181	Epidermal growth factor-like domain.	611	648	2.2e-06	T	2013-08-13	IPR000742	Epidermal growth factor-like domain	Molecular Function: protein binding (GO:0005515)
BGLB001796-PA	800	HMMSmart	SM00042	Domain first found in C1r, C1s, uEGF, and bo	652	785	2.2e-30	T	2013-08-13	IPR000859	CUB domain
BGLB001796-PA	800	superfamily	SSF55486	Metalloproteases ("zincins"), catalytic domain	70	247	8.1e-51	T	2013-08-13	NULL	NULL
BGLB001796-PA	800	superfamily	SSF49854	Spermadhesin, CUB domain	493	609	4.1e-35	T	2013-08-13	IPR000859	CUB domain
BGLB001796-PA	800	superfamily	SSF49854	Spermadhesin, CUB domain	313	450	1.2e-31	T	2013-08-13	IPR000859	CUB domain
BGLB001796-PA	800	superfamily	SSF49854	Spermadhesin, CUB domain	651	738	3.2e-27	T	2013-08-13	IPR000859	CUB domain
BGLB001796-PA	800	superfamily	SSF57196	EGF/Laminin	453	492	9.1e-15	T	2013-08-13	NULL	NULL
BGLB001796-PA	800	superfamily	SSF57196	EGF/Laminin	610	665	3.8e-14	T	2013-08-13	NULL	NULL
BGLB001796-PA	800	superfamily	SSF49854	Spermadhesin, CUB domain	237	304	1.5e-09	T	2013-08-13	IPR000859	CUB domain
BGLB001821-PA	672	Seg	seg	seg	370	382	NA	?	2013-08-13	NULL	NULL	(null)
BGLB001821-PA	672	Seg	seg	seg	470	495	NA	?	2013-08-13	NULL	NULL	(null)
BGLB001821-PA	672	Seg	seg	seg	542	567	NA	?	2013-08-13	NULL	NULL	(null)
BGLB001821-PA	672	HMMPfam	PF06990	Gal-3-0_sulfotr	28	76	1.9e-05	T	2013-08-13	IPR009729	Galactose-3-O-sulfotransferase	Molecular Function: galactosylceramide sulfotransferase activity (GO:0001733), Cellular Component: Golgi apparatus (GO:0005794), Biological Process: biosynthetic process (GO:0009058), Cellular Component: integral to membrane (GO:0016021)
BGLB001984-PA	237	Seg	seg	seg	84	102	NA	?	2013-08-13	NULL	NULL	(null)
BGLB001984-PA	237	HMMPanther	PTHR19981:SF1	TALIN	28	237	1.3e-123	T	2013-08-13	NULL	NULL
BGLB001984-PA	237	HMMPanther	PTHR19981	TALIN	28	237	1.3e-123	T	2013-08-13	NULL	NULL
BGLB001984-PA	237	HMMPfam	PF01608	I_LWEQ	77	231	1.6e-48	T	2013-08-13	IPR002558	I/LWEQ domain	Molecular Function: actin binding (GO:0003779)
BGLB001984-PA	237	Gene3D	G3DSA:1.20.1410.10	no description	28	222	1.8e-55	T	2013-08-13	NULL	NULL
BGLB001984-PA	237	BlastProDom	PD011820	Q8CDM9_MOUSE_Q8CDM9;	63	237	4e-52	T	2013-08-13	IPR002558	I/LWEQ domain	Molecular Function: actin binding (GO:0003779)
BGLB001984-PA	237	HMMSmart	SM00307	I/LWEQ domain	72	237	9e-53	T	2013-08-13	IPR002558	I/LWEQ domain	Molecular Function: actin binding (GO:0003779)
BGLB001984-PA	237	Coil	coil	coiled-coil	68	89	NA	?	2013-08-13	NULL	NULL	(null)
BGLB001984-PA	237	Coil	coil	coiled-coil	201	222	NA	?	2013-08-13	NULL	NULL	(null)
BGLB001984-PA	237	superfamily	SSF109885	I/LWEQ domain	31	225	4.9e-50	T	2013-08-13	NULL	NULL
BGLB002028-PA	113	HMMPanther	PTHR25947:SF25	SUBFAMILY NOT NAMED	16	105	4.5e-41	T	2013-08-13	NULL	NULL
BGLB002028-PA	113	HMMPanther	PTHR25947	FAMILY NOT NAMED	16	105	4.5e-41	T	2013-08-13	NULL	NULL
BGLB002028-PA	113	HMMPfam	PF00292	PAX	50	109	3.3e-31	T	2013-08-13	IPR001523	Paired domain	Molecular Function: DNA binding (GO:0003677), Biological Process: regulation of transcription, DNA-dependent (GO:0006355)
BGLB002028-PA	113	Gene3D	G3DSA:1.10.10.10	no description	53	105	1.5e-31	T	2013-08-13	IPR011991	Winged helix-turn-helix transcription repressor DNA-binding domain
BGLB002028-PA	113	FPrintScan	PR00027	PAIREDBOX	54	69	2.4e-27	T	2013-08-13	IPR001523	Paired domain	Molecular Function: DNA binding (GO:0003677), Biological Process: regulation of transcription, DNA-dependent (GO:0006355)
BGLB002028-PA	113	FPrintScan	PR00027	PAIREDBOX	72	90	2.4e-27	T	2013-08-13	IPR001523	Paired domain	Molecular Function: DNA binding (GO:0003677), Biological Process: regulation of transcription, DNA-dependent (GO:0006355)
BGLB002028-PA	113	FPrintScan	PR00027	PAIREDBOX	92	109	2.4e-27	T	2013-08-13	IPR001523	Paired domain	Molecular Function: DNA binding (GO:0003677), Biological Process: regulation of transcription, DNA-dependent (GO:0006355)
BGLB002028-PA	113	HMMSmart	SM00351	Paired Box domain	50	113	1.3e-12	T	2013-08-13	IPR001523	Paired domain	Molecular Function: DNA binding (GO:0003677), Biological Process: regulation of transcription, DNA-dependent (GO:0006355)
BGLB002028-PA	113	superfamily	SSF46689	Homeodomain-like	53	105	3.8e-20	T	2013-08-13	IPR009057	Homeodomain-like	Molecular Function: DNA binding (GO:0003677)
BGLB002094-PA	485	Seg	seg	seg	5	23	NA	?	2013-08-13	NULL	NULL	(null)
BGLB002094-PA	485	HMMPanther	PTHR10030:SF2	TISSUE ALPHA-L-FUCOSIDASE	47	483	8.1e-244	T	2013-08-13	NULL	NULL
BGLB002094-PA	485	HMMPanther	PTHR10030	ALPHA-L-FUCOSIDASE	47	483	8.1e-244	T	2013-08-13	IPR000933	Glycoside hydrolase, family 29	Molecular Function: alpha-L-fucosidase activity (GO:0004560), Biological Process: carbohydrate metabolic process (GO:0005975)
BGLB002094-PA	485	HMMPfam	PF01120	Alpha_L_fucos	46	386	2.3e-110	T	2013-08-13	IPR000933	Glycoside hydrolase, family 29	Molecular Function: alpha-L-fucosidase activity (GO:0004560), Biological Process: carbohydrate metabolic process (GO:0005975)
BGLB002094-PA	485	Gene3D	G3DSA:3.20.20.80	no description	48	385	1.1e-117	T	2013-08-13	IPR013781	Glycoside hydrolase, catalytic domain	Molecular Function: catalytic activity (GO:0003824), Biological Process: carbohydrate metabolic process (GO:0005975)
BGLB002094-PA	485	Gene3D	G3DSA:2.60.40.1180	no description	387	468	1.3e-05	T	2013-08-13	IPR013780	Glycosyl hydrolase, family 13, all-beta
BGLB002094-PA	485	FPrintScan	PR00741	GLHYDRLASE29	107	122	2.4e-73	T	2013-08-13	IPR016286	Glycoside hydrolase, family 29, bacteria/metazoa/fungi	Molecular Function: alpha-L-fucosidase activity (GO:0004560), Biological Process: fucose metabolic process (GO:0006004)
BGLB002094-PA	485	FPrintScan	PR00741	GLHYDRLASE29	146	162	2.4e-73	T	2013-08-13	IPR016286	Glycoside hydrolase, family 29, bacteria/metazoa/fungi	Molecular Function: alpha-L-fucosidase activity (GO:0004560), Biological Process: fucose metabolic process (GO:0006004)
BGLB002094-PA	485	FPrintScan	PR00741	GLHYDRLASE29	165	183	2.4e-73	T	2013-08-13	IPR016286	Glycoside hydrolase, family 29, bacteria/metazoa/fungi	Molecular Function: alpha-L-fucosidase activity (GO:0004560), Biological Process: fucose metabolic process (GO:0006004)
BGLB002094-PA	485	FPrintScan	PR00741	GLHYDRLASE29	192	211	2.4e-73	T	2013-08-13	IPR016286	Glycoside hydrolase, family 29, bacteria/metazoa/fungi	Molecular Function: alpha-L-fucosidase activity (GO:0004560), Biological Process: fucose metabolic process (GO:0006004)
BGLB002094-PA	485	FPrintScan	PR00741	GLHYDRLASE29	232	248	2.4e-73	T	2013-08-13	IPR016286	Glycoside hydrolase, family 29, bacteria/metazoa/fungi	Molecular Function: alpha-L-fucosidase activity (GO:0004560), Biological Process: fucose metabolic process (GO:0006004)
BGLB002094-PA	485	FPrintScan	PR00741	GLHYDRLASE29	259	280	2.4e-73	T	2013-08-13	IPR016286	Glycoside hydrolase, family 29, bacteria/metazoa/fungi	Molecular Function: alpha-L-fucosidase activity (GO:0004560), Biological Process: fucose metabolic process (GO:0006004)
BGLB002094-PA	485	FPrintScan	PR00741	GLHYDRLASE29	335	356	2.4e-73	T	2013-08-13	IPR016286	Glycoside hydrolase, family 29, bacteria/metazoa/fungi	Molecular Function: alpha-L-fucosidase activity (GO:0004560), Biological Process: fucose metabolic process (GO:0006004)
BGLB002094-PA	485	FPrintScan	PR00741	GLHYDRLASE29	368	390	2.4e-73	T	2013-08-13	IPR016286	Glycoside hydrolase, family 29, bacteria/metazoa/fungi	Molecular Function: alpha-L-fucosidase activity (GO:0004560), Biological Process: fucose metabolic process (GO:0006004)
BGLB002094-PA	485	HMMSmart	SM00812	Alpha-L-fucosidase	50	432	1.2e-216	T	2013-08-13	IPR000933	Glycoside hydrolase, family 29	Molecular Function: alpha-L-fucosidase activity (GO:0004560), Biological Process: carbohydrate metabolic process (GO:0005975)
BGLB002094-PA	485	superfamily	SSF51445	(Trans)glycosidases	50	385	2.8e-118	T	2013-08-13	IPR017853	Glycoside hydrolase, superfamily
BGLB002094-PA	485	HMMPIR	PIRSF001092	Alpha-L-fucosidase	7	481	1.2e-161	T	2013-08-13	IPR016286	Glycoside hydrolase, family 29, bacteria/metazoa/fungi	Molecular Function: alpha-L-fucosidase activity (GO:0004560), Biological Process: fucose metabolic process (GO:0006004)
BGLB002115-PA	668	Seg	seg	seg	314	338	NA	?	2013-08-13	NULL	NULL	(null)
BGLB002115-PA	668	Seg	seg	seg	474	502	NA	?	2013-08-13	NULL	NULL	(null)
BGLB002115-PA	668	Seg	seg	seg	523	535	NA	?	2013-08-13	NULL	NULL	(null)
BGLB002115-PA	668	Seg	seg	seg	546	573	NA	?	2013-08-13	NULL	NULL	(null)
BGLB002115-PA	668	Seg	seg	seg	585	612	NA	?	2013-08-13	NULL	NULL	(null)
BGLB002115-PA	668	HMMPanther	PTHR22883	ZINC FINGER DHHC DOMAIN CONTAINING PROTEIN	15	64	8.2e-15	T	2013-08-13	NULL	NULL
BGLB002115-PA	668	HMMPfam	PF01529	zf-DHHC	29	65	1.3e-08	T	2013-08-13	IPR001594	Zinc finger, DHHC-type, palmitoyltransferase	Molecular Function: zinc ion binding (GO:0008270)
BGLB002115-PA	668	Coil	coil	coiled-coil	352	373	NA	?	2013-08-13	NULL	NULL	(null)
BGLB002117-PA	411	Seg	seg	seg	136	151	NA	?	2013-08-13	NULL	NULL	(null)
BGLB002117-PA	411	Seg	seg	seg	174	181	NA	?	2013-08-13	NULL	NULL	(null)
BGLB002117-PA	411	HMMPfam	PF00092	VWA	37	207	5e-13	T	2013-08-13	IPR002035	von Willebrand factor, type A	Molecular Function: protein binding (GO:0005515)
BGLB002117-PA	411	Gene3D	G3DSA:3.40.50.410	no description	34	224	4.6e-22	T	2013-08-13	NULL	NULL
BGLB002117-PA	411	HMMSmart	SM00327	von Willebrand factor (vWF) type A domain	35	223	4e-14	T	2013-08-13	IPR002035	von Willebrand factor, type A	Molecular Function: protein binding (GO:0005515)
BGLB002117-PA	411	superfamily	SSF53300	vWA-like	31	227	3.3e-24	T	2013-08-13	NULL	NULL
BGLB002118-PA	626	Seg	seg	seg	4	20	NA	?	2013-08-13	NULL	NULL	(null)
BGLB002118-PA	626	Seg	seg	seg	220	236	NA	?	2013-08-13	NULL	NULL	(null)
BGLB002118-PA	626	Seg	seg	seg	247	250	NA	?	2013-08-13	NULL	NULL	(null)
BGLB002118-PA	626	Seg	seg	seg	498	510	NA	?	2013-08-13	NULL	NULL	(null)
BGLB002118-PA	626	HMMPanther	PTHR22992	VON WILENBRAND FACTOR RELATED	27	422	2.3e-86	T	2013-08-13	NULL	NULL
BGLB002118-PA	626	HMMPfam	PF00092	VWA	33	205	2.1e-45	T	2013-08-13	IPR002035	von Willebrand factor, type A	Molecular Function: protein binding (GO:0005515)
BGLB002118-PA	626	HMMPfam	PF00092	VWA	240	414	1.2e-39	T	2013-08-13	IPR002035	von Willebrand factor, type A	Molecular Function: protein binding (GO:0005515)
BGLB002118-PA	626	Gene3D	G3DSA:3.40.50.410	no description	27	222	1.2e-58	T	2013-08-13	NULL	NULL
BGLB002118-PA	626	Gene3D	G3DSA:3.40.50.410	no description	239	433	1.9e-48	T	2013-08-13	NULL	NULL
BGLB002118-PA	626	FPrintScan	PR00453	VWFADOMAIN	32	49	1.5e-11	T	2013-08-13	NULL	NULL
BGLB002118-PA	626	FPrintScan	PR00453	VWFADOMAIN	74	88	1.5e-11	T	2013-08-13	NULL	NULL
BGLB002118-PA	626	FPrintScan	PR00453	VWFADOMAIN	140	148	1.5e-11	T	2013-08-13	NULL	NULL
BGLB002118-PA	626	HMMSmart	SM00327	von Willebrand factor (vWF) type A domain	31	215	5.8e-46	T	2013-08-13	IPR002035	von Willebrand factor, type A	Molecular Function: protein binding (GO:0005515)
BGLB002118-PA	626	HMMSmart	SM00327	von Willebrand factor (vWF) type A domain	238	421	6.5e-38	T	2013-08-13	IPR002035	von Willebrand factor, type A	Molecular Function: protein binding (GO:0005515)
BGLB002118-PA	626	superfamily	SSF53300	vWA-like	23	219	1.5e-50	T	2013-08-13	NULL	NULL
BGLB002118-PA	626	superfamily	SSF53300	vWA-like	234	425	1.9e-46	T	2013-08-13	NULL	NULL
BGLB002118-PA	626	superfamily	SSF53300	vWA-like	432	583	0,0063	T	2013-08-13	NULL	NULL
BGLB002130-PA	94	HMMPanther	PTHR12157:SF4	REGULATING SYNAPTIC MEMBRANE EXOCYTOSIS PROTEIN	9	86	1.1e-50	T	2013-08-13	NULL	NULL
BGLB002130-PA	94	HMMPanther	PTHR12157	RAB3 INTERACTING MOLECULE (RIM)-RELATED	9	86	1.1e-50	T	2013-08-13	NULL	NULL
BGLB002130-PA	94	HMMPfam	PF00595	PDZ	8	81	3.4e-10	T	2013-08-13	IPR001478	PDZ domain	Molecular Function: protein binding (GO:0005515)
BGLB002130-PA	94	Gene3D	G3DSA:2.30.42.10	no description	9	86	3.1e-21	T	2013-08-13	NULL	NULL
BGLB002130-PA	94	HMMSmart	SM00228	Domain present in PSD-95, Dlg, and ZO-1/2.	7	86	1.1e-16	T	2013-08-13	IPR001478	PDZ domain	Molecular Function: protein binding (GO:0005515)
BGLB002130-PA	94	superfamily	SSF50156	PDZ domain-like	9	92	3.2e-20	T	2013-08-13	IPR001478	PDZ domain	Molecular Function: protein binding (GO:0005515)
BGLB002137-PA	162	HMMPanther	PTHR12561:SF0	SUBFAMILY NOT NAMED	30	157	1.1e-37	T	2013-08-13	NULL	NULL
BGLB002137-PA	162	HMMPanther	PTHR12561	LIPOATE-PROTEIN LIGASE	30	157	1.1e-37	T	2013-08-13	NULL	NULL
BGLB002137-PA	162	HMMPfam	PF03099	BPL_LplA_LipB	77	157	6e-11	T	2013-08-13	IPR004143	Biotin/lipoate A/B protein ligase	Molecular Function: catalytic activity (GO:0003824), Biological Process: cellular protein modification process (GO:0006464)
BGLB002137-PA	162	Gene3D	G3DSA:3.90.1550.10	no description	34	158	1.5e-41	T	2013-08-13	NULL	NULL
BGLB002137-PA	162	superfamily	SSF55681	Class II aaRS and biotin synthetases	33	158	3.2e-29	T	2013-08-13	NULL	NULL
BGLB002156-PA	259	Seg	seg	seg	6	20	NA	?	2013-08-13	NULL	NULL	(null)
BGLB002156-PA	259	Seg	seg	seg	205	213	NA	?	2013-08-13	NULL	NULL	(null)
BGLB002156-PA	259	HMMPanther	PTHR13460	UNCHARACTERIZED	16	259	4.7e-95	T	2013-08-13	NULL	NULL
BGLB002156-PA	259	HMMPfam	PF11721	Malectin	22	182	3e-39	T	2013-08-13	IPR021720	Malectin
BGLB002168-PA	213	Seg	seg	seg	125	140	NA	?	2013-08-13	NULL	NULL	(null)
BGLB002168-PA	213	Seg	seg	seg	161	172	NA	?	2013-08-13	NULL	NULL	(null)
BGLB002168-PA	213	HMMPanther	PTHR10279	ORNITHINE DECARBOXYLASE ANTIZYME	35	132	2.9e-21	T	2013-08-13	IPR002993	Ornithine decarboxylase antizyme	Molecular Function: enzyme inhibitor activity (GO:0004857), Molecular Function: ornithine decarboxylase inhibitor activity (GO:0008073)
BGLB002168-PA	213	HMMPfam	PF02100	ODC_AZ	66	103	2.1e-09	T	2013-08-13	IPR002993	Ornithine decarboxylase antizyme	Molecular Function: enzyme inhibitor activity (GO:0004857), Molecular Function: ornithine decarboxylase inhibitor activity (GO:0008073)
BGLB002168-PA	213	superfamily	SSF55729	Acyl-CoA N-acyltransferases (Nat)	24	125	9.2e-20	T	2013-08-13	IPR016181	Acyl-CoA N-acyltransferase
BGLB002272-PA	160	HMMPfam	PF07645	EGF_CA	52	88	8.7e-09	T	2013-08-13	IPR001881	EGF-like calcium-binding	Molecular Function: calcium ion binding (GO:0005509)
BGLB002272-PA	160	Gene3D	G3DSA:2.10.25.10	no description	51	89	1.6e-11	T	2013-08-13	NULL	NULL
BGLB002272-PA	160	HMMSmart	SM00179	Calcium-binding EGF-like domain	52	90	7.4e-07	T	2013-08-13	IPR001881	EGF-like calcium-binding	Molecular Function: calcium ion binding (GO:0005509)
BGLB002272-PA	160	superfamily	SSF57196	EGF/Laminin	42	94	2.4e-10	T	2013-08-13	NULL	NULL
BGLB002285-PA	116	HMMPanther	PTHR11309:SF29	FRIZZLED 5	1	116	6.9e-69	T	2013-08-13	IPR026547	Frizzled-5	Biological Process: Wnt receptor signaling pathway (GO:0016055), Molecular Function: Wnt-activated receptor activity (GO:0042813)
BGLB002285-PA	116	HMMPanther	PTHR11309	FRIZZLED	1	116	6.9e-69	T	2013-08-13	IPR015526	Frizzled/secreted frizzled-related protein
BGLB002285-PA	116	HMMPfam	PF01392	Fz	28	115	4.4e-28	T	2013-08-13	IPR020067	Frizzled domain	Molecular Function: protein binding (GO:0005515)
BGLB002285-PA	116	Gene3D	G3DSA:1.10.2000.10	no description	25	115	3e-34	T	2013-08-13	IPR020067	Frizzled domain	Molecular Function: protein binding (GO:0005515)
BGLB002285-PA	116	HMMSmart	SM00063	Frizzled	27	116	5.6e-39	T	2013-08-13	IPR020067	Frizzled domain	Molecular Function: protein binding (GO:0005515)
BGLB002285-PA	116	superfamily	SSF63501	Frizzled cysteine-rich domain	25	116	9.3e-35	T	2013-08-13	IPR020067	Frizzled domain	Molecular Function: protein binding (GO:0005515)
BGLB002299-PA	319	HMMPanther	PTHR11452	ALPHA-GALACTOSIDASE/ALPHA-N-ACETYLGALACTOSAMINIDASE	1	319	5.9e-159	T	2013-08-13	NULL	NULL
BGLB002299-PA	319	HMMPfam	PF02065	Melibiase	26	124	8e-11	T	2013-08-13	IPR000111	Glycoside hydrolase, clan GH-D	Molecular Function: hydrolase activity, hydrolyzing O-glycosyl compounds (GO:0004553), Biological Process: carbohydrate metabolic process (GO:0005975)
BGLB002299-PA	319	Gene3D	G3DSA:3.20.20.70	no description	20	311	5.4e-109	T	2013-08-13	IPR013785	Aldolase-type TIM barrel	Molecular Function: catalytic activity (GO:0003824)
BGLB002299-PA	319	FPrintScan	PR00740	GLHYDRLASE27	22	41	3.1e-55	T	2013-08-13	IPR002241	Glycoside hydrolase, family 27	Molecular Function: hydrolase activity, hydrolyzing O-glycosyl compounds (GO:0004553), Biological Process: carbohydrate metabolic process (GO:0005975)
BGLB002299-PA	319	FPrintScan	PR00740	GLHYDRLASE27	68	83	3.1e-55	T	2013-08-13	IPR002241	Glycoside hydrolase, family 27	Molecular Function: hydrolase activity, hydrolyzing O-glycosyl compounds (GO:0004553), Biological Process: carbohydrate metabolic process (GO:0005975)
BGLB002299-PA	319	FPrintScan	PR00740	GLHYDRLASE27	110	131	3.1e-55	T	2013-08-13	IPR002241	Glycoside hydrolase, family 27	Molecular Function: hydrolase activity, hydrolyzing O-glycosyl compounds (GO:0004553), Biological Process: carbohydrate metabolic process (GO:0005975)
BGLB002299-PA	319	FPrintScan	PR00740	GLHYDRLASE27	144	161	3.1e-55	T	2013-08-13	IPR002241	Glycoside hydrolase, family 27	Molecular Function: hydrolase activity, hydrolyzing O-glycosyl compounds (GO:0004553), Biological Process: carbohydrate metabolic process (GO:0005975)
BGLB002299-PA	319	FPrintScan	PR00740	GLHYDRLASE27	171	189	3.1e-55	T	2013-08-13	IPR002241	Glycoside hydrolase, family 27	Molecular Function: hydrolase activity, hydrolyzing O-glycosyl compounds (GO:0004553), Biological Process: carbohydrate metabolic process (GO:0005975)
BGLB002299-PA	319	FPrintScan	PR00740	GLHYDRLASE27	244	263	3.1e-55	T	2013-08-13	IPR002241	Glycoside hydrolase, family 27	Molecular Function: hydrolase activity, hydrolyzing O-glycosyl compounds (GO:0004553), Biological Process: carbohydrate metabolic process (GO:0005975)
BGLB002299-PA	319	FPrintScan	PR00740	GLHYDRLASE27	265	286	3.1e-55	T	2013-08-13	IPR002241	Glycoside hydrolase, family 27	Molecular Function: hydrolase activity, hydrolyzing O-glycosyl compounds (GO:0004553), Biological Process: carbohydrate metabolic process (GO:0005975)
BGLB002299-PA	319	superfamily	SSF51445	(Trans)glycosidases	20	310	7.4e-90	T	2013-08-13	IPR017853	Glycoside hydrolase, superfamily
BGLB002300-PA	285	Seg	seg	seg	235	245	NA	?	2013-08-13	NULL	NULL	(null)
BGLB002300-PA	285	HMMPanther	PTHR11452	ALPHA-GALACTOSIDASE/ALPHA-N-ACETYLGALACTOSAMINIDASE	3	285	5.8e-129	T	2013-08-13	NULL	NULL
BGLB002300-PA	285	HMMPfam	PF02065	Melibiase	26	102	1.1e-06	T	2013-08-13	IPR000111	Glycoside hydrolase, clan GH-D	Molecular Function: hydrolase activity, hydrolyzing O-glycosyl compounds (GO:0004553), Biological Process: carbohydrate metabolic process (GO:0005975)
BGLB002300-PA	285	Gene3D	G3DSA:3.20.20.70	no description	20	277	3.5e-82	T	2013-08-13	IPR013785	Aldolase-type TIM barrel	Molecular Function: catalytic activity (GO:0003824)
BGLB002300-PA	285	FPrintScan	PR00740	GLHYDRLASE27	22	41	2.6e-26	T	2013-08-13	IPR002241	Glycoside hydrolase, family 27	Molecular Function: hydrolase activity, hydrolyzing O-glycosyl compounds (GO:0004553), Biological Process: carbohydrate metabolic process (GO:0005975)
BGLB002300-PA	285	FPrintScan	PR00740	GLHYDRLASE27	123	140	2.6e-26	T	2013-08-13	IPR002241	Glycoside hydrolase, family 27	Molecular Function: hydrolase activity, hydrolyzing O-glycosyl compounds (GO:0004553), Biological Process: carbohydrate metabolic process (GO:0005975)
BGLB002300-PA	285	FPrintScan	PR00740	GLHYDRLASE27	210	229	2.6e-26	T	2013-08-13	IPR002241	Glycoside hydrolase, family 27	Molecular Function: hydrolase activity, hydrolyzing O-glycosyl compounds (GO:0004553), Biological Process: carbohydrate metabolic process (GO:0005975)
BGLB002300-PA	285	FPrintScan	PR00740	GLHYDRLASE27	231	252	2.6e-26	T	2013-08-13	IPR002241	Glycoside hydrolase, family 27	Molecular Function: hydrolase activity, hydrolyzing O-glycosyl compounds (GO:0004553), Biological Process: carbohydrate metabolic process (GO:0005975)
BGLB002300-PA	285	superfamily	SSF51445	(Trans)glycosidases	20	276	2.7e-73	T	2013-08-13	IPR017853	Glycoside hydrolase, superfamily
BGLB002305-PA	309	Seg	seg	seg	37	54	NA	?	2013-08-13	NULL	NULL	(null)
BGLB002305-PA	309	HMMPanther	PTHR11806	GLUCOSE INHIBITED DIVISION PROTEIN A	30	309	4e-137	T	2013-08-13	NULL	NULL
BGLB002305-PA	309	HMMPfam	PF01134	GIDA	32	306	3.2e-93	T	2013-08-13	IPR002218	Glucose-inhibited division protein A-related	Biological Process: tRNA processing (GO:0008033), Molecular Function: flavin adenine dinucleotide binding (GO:0050660)
BGLB002305-PA	309	Gene3D	G3DSA:3.50.50.60	no description	31	255	2.1e-30	T	2013-08-13	NULL	NULL
BGLB002305-PA	309	FPrintScan	PR00411	PNDRDTASEI	32	54	4.4e-07	T	2013-08-13	NULL	NULL
BGLB002305-PA	309	FPrintScan	PR00411	PNDRDTASEI	172	181	4.4e-07	T	2013-08-13	NULL	NULL
BGLB002305-PA	309	superfamily	SSF51905	FAD/NAD(P)-binding domain	31	298	9.8e-41	T	2013-08-13	NULL	NULL
BGLB002308-PA	260	Seg	seg	seg	8	28	NA	?	2013-08-13	NULL	NULL	(null)
BGLB002308-PA	260	Seg	seg	seg	44	61	NA	?	2013-08-13	NULL	NULL	(null)
BGLB002308-PA	260	Seg	seg	seg	68	85	NA	?	2013-08-13	NULL	NULL	(null)
BGLB002317-PA	331	HMMPanther	PTHR10083	KUNITZ-TYPE PROTEASE INHIBITOR-RELATED	25	292	4.4e-44	T	2013-08-13	NULL	NULL
BGLB002317-PA	331	HMMPfam	PF00014	Kunitz_BPTI	25	77	1.1e-18	T	2013-08-13	IPR002223	Proteinase inhibitor I2, Kunitz metazoa	Molecular Function: serine-type endopeptidase inhibitor activity (GO:0004867)
BGLB002317-PA	331	HMMPfam	PF00014	Kunitz_BPTI	100	150	2.8e-15	T	2013-08-13	IPR002223	Proteinase inhibitor I2, Kunitz metazoa	Molecular Function: serine-type endopeptidase inhibitor activity (GO:0004867)
BGLB002317-PA	331	HMMPfam	PF00014	Kunitz_BPTI	167	219	5.7e-20	T	2013-08-13	IPR002223	Proteinase inhibitor I2, Kunitz metazoa	Molecular Function: serine-type endopeptidase inhibitor activity (GO:0004867)
BGLB002317-PA	331	HMMPfam	PF00014	Kunitz_BPTI	242	293	2.2e-20	T	2013-08-13	IPR002223	Proteinase inhibitor I2, Kunitz metazoa	Molecular Function: serine-type endopeptidase inhibitor activity (GO:0004867)
BGLB002317-PA	331	Gene3D	G3DSA:4.10.410.10	no description	22	78	5e-21	T	2013-08-13	IPR002223	Proteinase inhibitor I2, Kunitz metazoa	Molecular Function: serine-type endopeptidase inhibitor activity (GO:0004867)
BGLB002317-PA	331	Gene3D	G3DSA:4.10.410.10	no description	97	152	1.9e-18	T	2013-08-13	IPR002223	Proteinase inhibitor I2, Kunitz metazoa	Molecular Function: serine-type endopeptidase inhibitor activity (GO:0004867)
BGLB002317-PA	331	Gene3D	G3DSA:4.10.410.10	no description	166	219	4e-22	T	2013-08-13	IPR002223	Proteinase inhibitor I2, Kunitz metazoa	Molecular Function: serine-type endopeptidase inhibitor activity (GO:0004867)
BGLB002317-PA	331	Gene3D	G3DSA:4.10.410.10	no description	240	293	9e-21	T	2013-08-13	IPR002223	Proteinase inhibitor I2, Kunitz metazoa	Molecular Function: serine-type endopeptidase inhibitor activity (GO:0004867)
BGLB002317-PA	331	FPrintScan	PR00759	BASICPTASE	23	37	1.5e-10	T	2013-08-13	IPR002223	Proteinase inhibitor I2, Kunitz metazoa	Molecular Function: serine-type endopeptidase inhibitor activity (GO:0004867)
BGLB002317-PA	331	FPrintScan	PR00759	BASICPTASE	51	61	1.5e-10	T	2013-08-13	IPR002223	Proteinase inhibitor I2, Kunitz metazoa	Molecular Function: serine-type endopeptidase inhibitor activity (GO:0004867)
BGLB002317-PA	331	FPrintScan	PR00759	BASICPTASE	61	76	1.5e-10	T	2013-08-13	IPR002223	Proteinase inhibitor I2, Kunitz metazoa	Molecular Function: serine-type endopeptidase inhibitor activity (GO:0004867)
BGLB002317-PA	331	HMMSmart	SM00131	BPTI/Kunitz family of serine protease inhibi	24	77	1.5e-22	T	2013-08-13	IPR002223	Proteinase inhibitor I2, Kunitz metazoa	Molecular Function: serine-type endopeptidase inhibitor activity (GO:0004867)
BGLB002317-PA	331	HMMSmart	SM00131	BPTI/Kunitz family of serine protease inhibi	98	151	7.2e-18	T	2013-08-13	IPR002223	Proteinase inhibitor I2, Kunitz metazoa	Molecular Function: serine-type endopeptidase inhibitor activity (GO:0004867)
BGLB002317-PA	331	HMMSmart	SM00131	BPTI/Kunitz family of serine protease inhibi	166	219	7.4e-26	T	2013-08-13	IPR002223	Proteinase inhibitor I2, Kunitz metazoa	Molecular Function: serine-type endopeptidase inhibitor activity (GO:0004867)
BGLB002317-PA	331	HMMSmart	SM00131	BPTI/Kunitz family of serine protease inhibi	240	293	2.7e-23	T	2013-08-13	IPR002223	Proteinase inhibitor I2, Kunitz metazoa	Molecular Function: serine-type endopeptidase inhibitor activity (GO:0004867)
BGLB002317-PA	331	superfamily	SSF57362	BPTI-like	238	292	2.2e-19	T	2013-08-13	IPR002223	Proteinase inhibitor I2, Kunitz metazoa	Molecular Function: serine-type endopeptidase inhibitor activity (GO:0004867)
BGLB002317-PA	331	superfamily	SSF57362	BPTI-like	164	218	4.2e-19	T	2013-08-13	IPR002223	Proteinase inhibitor I2, Kunitz metazoa	Molecular Function: serine-type endopeptidase inhibitor activity (GO:0004867)
BGLB002317-PA	331	superfamily	SSF57362	BPTI-like	20	80	9.1e-19	T	2013-08-13	IPR002223	Proteinase inhibitor I2, Kunitz metazoa	Molecular Function: serine-type endopeptidase inhibitor activity (GO:0004867)
BGLB002317-PA	331	superfamily	SSF57362	BPTI-like	94	158	1e-17	T	2013-08-13	IPR002223	Proteinase inhibitor I2, Kunitz metazoa	Molecular Function: serine-type endopeptidase inhibitor activity (GO:0004867)
BGLB002322-PA	126	Seg	seg	seg	71	94	NA	?	2013-08-13	NULL	NULL	(null)
BGLB002322-PA	126	HMMPfam	PF04519	Bactofilin	30	121	6e-09	T	2013-08-13	IPR007607	Protein of unknown function DUF583
BGLB002325-PA	98	HMMPanther	PTHR12452	42-9-9 PROTEIN-RELATED	2	90	5.9e-28	T	2013-08-13	IPR010357	Protein of unknown function DUF953, thioredoxin-like
BGLB002325-PA	98	HMMPfam	PF06110	DUF953	9	88	1.2e-29	T	2013-08-13	IPR010357	Protein of unknown function DUF953, thioredoxin-like
BGLB002325-PA	98	Gene3D	G3DSA:3.40.30.10	no description	3	86	3.6e-24	T	2013-08-13	IPR012336	Thioredoxin-like fold
BGLB002325-PA	98	superfamily	SSF52833	Thioredoxin-like	3	86	2.7e-14	T	2013-08-13	IPR012336	Thioredoxin-like fold
BGLB002327-PA	226	Seg	seg	seg	1	12	NA	?	2013-08-13	NULL	NULL	(null)
BGLB002327-PA	226	Seg	seg	seg	34	47	NA	?	2013-08-13	NULL	NULL	(null)
BGLB002327-PA	226	HMMPanther	PTHR10658	PHOSPHATIDYLINOSITOL TRANSFER PROTEIN	17	225	1.2e-71	T	2013-08-13	IPR001666	Phosphatidylinositol transfer protein	Cellular Component: intracellular (GO:0005622), Biological Process: transport (GO:0006810)
BGLB002327-PA	226	HMMPfam	PF02121	IP_trans	81	166	2.9e-17	T	2013-08-13	IPR001666	Phosphatidylinositol transfer protein	Cellular Component: intracellular (GO:0005622), Biological Process: transport (GO:0006810)
BGLB002327-PA	226	HMMPfam	PF02121	IP_trans	169	207	3.7e-08	T	2013-08-13	IPR001666	Phosphatidylinositol transfer protein	Cellular Component: intracellular (GO:0005622), Biological Process: transport (GO:0006810)
BGLB002327-PA	226	Gene3D	G3DSA:3.30.530.20	no description	12	81	1.8e-15	T	2013-08-13	IPR023393	START-like domain
BGLB002327-PA	226	Gene3D	G3DSA:3.30.530.20	no description	82	169	4.6e-21	T	2013-08-13	IPR023393	START-like domain
BGLB002327-PA	226	Gene3D	G3DSA:3.30.530.20	no description	170	221	8e-15	T	2013-08-13	IPR023393	START-like domain
BGLB002327-PA	226	Coil	coil	coiled-coil	193	214	NA	?	2013-08-13	NULL	NULL	(null)
BGLB002327-PA	226	superfamily	SSF55961	Bet v1-like	3	209	1.8e-53	T	2013-08-13	NULL	NULL
BGLB002337-PA	143	HMMPanther	PTHR16052	UNCHARACTERIZED	2	141	1.1e-58	T	2013-08-13	NULL	NULL
BGLB002370-PA	291	Seg	seg	seg	159	171	NA	?	2013-08-13	NULL	NULL	(null)
BGLB002370-PA	291	HMMPanther	PTHR22957:SF7	ADP-RIBOSYLARGININE HYDROLASE	34	291	1e-119	T	2013-08-13	NULL	NULL
BGLB002370-PA	291	HMMPanther	PTHR22957	TBC1 DOMAIN FAMILY MEMBER GTPASE-ACTIVATING PROTEIN	34	291	1e-119	T	2013-08-13	NULL	NULL
BGLB002370-PA	291	HMMPfam	PF03747	ADP_ribosyl_GH	38	229	7e-29	T	2013-08-13	IPR005502	ADP-ribosylation/Crystallin J1
BGLB002370-PA	291	superfamily	SSF101478	ADP-ribosylglycohydrolase	29	291	1.1e-39	T	2013-08-13	IPR005502	ADP-ribosylation/Crystallin J1
BGLB002371-PA	342	HMMPanther	PTHR24115:SF81	SUBFAMILY NOT NAMED	4	340	8.5e-217	T	2013-08-13	NULL	NULL
BGLB002371-PA	342	HMMPanther	PTHR24115	FAMILY NOT NAMED	4	340	8.5e-217	T	2013-08-13	NULL	NULL
BGLB002371-PA	342	HMMPfam	PF00225	Kinesin	8	336	8e-111	T	2013-08-13	IPR001752	Kinesin, motor domain	Molecular Function: microtubule motor activity (GO:0003777), Molecular Function: ATP binding (GO:0005524), Cellular Component: microtubule associated complex (GO:0005875), Biological Process: microtubule-based movement (GO:0007018)
BGLB002371-PA	342	Gene3D	G3DSA:3.40.850.10	no description	4	336	1.7e-124	T	2013-08-13	IPR001752	Kinesin, motor domain	Molecular Function: microtubule motor activity (GO:0003777), Molecular Function: ATP binding (GO:0005524), Cellular Component: microtubule associated complex (GO:0005875), Biological Process: microtubule-based movement (GO:0007018)
BGLB002371-PA	342	FPrintScan	PR00380	KINESINHEAVY	86	107	9.8e-38	T	2013-08-13	IPR001752	Kinesin, motor domain	Molecular Function: microtubule motor activity (GO:0003777), Molecular Function: ATP binding (GO:0005524), Cellular Component: microtubule associated complex (GO:0005875), Biological Process: microtubule-based movement (GO:0007018)
BGLB002371-PA	342	FPrintScan	PR00380	KINESINHEAVY	201	218	9.8e-38	T	2013-08-13	IPR001752	Kinesin, motor domain	Molecular Function: microtubule motor activity (GO:0003777), Molecular Function: ATP binding (GO:0005524), Cellular Component: microtubule associated complex (GO:0005875), Biological Process: microtubule-based movement (GO:0007018)
BGLB002371-PA	342	FPrintScan	PR00380	KINESINHEAVY	235	253	9.8e-38	T	2013-08-13	IPR001752	Kinesin, motor domain	Molecular Function: microtubule motor activity (GO:0003777), Molecular Function: ATP binding (GO:0005524), Cellular Component: microtubule associated complex (GO:0005875), Biological Process: microtubule-based movement (GO:0007018)
BGLB002371-PA	342	FPrintScan	PR00380	KINESINHEAVY	286	307	9.8e-38	T	2013-08-13	IPR001752	Kinesin, motor domain	Molecular Function: microtubule motor activity (GO:0003777), Molecular Function: ATP binding (GO:0005524), Cellular Component: microtubule associated complex (GO:0005875), Biological Process: microtubule-based movement (GO:0007018)
BGLB002371-PA	342	HMMSmart	SM00129	Kinesin motor, catalytic domain. ATPase.	3	342	2.5e-140	T	2013-08-13	IPR001752	Kinesin, motor domain	Molecular Function: microtubule motor activity (GO:0003777), Molecular Function: ATP binding (GO:0005524), Cellular Component: microtubule associated complex (GO:0005875), Biological Process: microtubule-based movement (GO:0007018)
BGLB002371-PA	342	superfamily	SSF52540	P-loop containing nucleoside triphosphate hydrolases	4	342	1.4e-112	T	2013-08-13	NULL	NULL
BGLB002378-PA	86	Seg	seg	seg	35	56	NA	?	2013-08-13	NULL	NULL	(null)
BGLB002436-PA	174	HMMPanther	PTHR23275	CABRIOLET.-RELATED	1	173	1.3e-37	T	2013-08-13	NULL	NULL
BGLB002436-PA	174	Gene3D	G3DSA:2.10.220.10	no description	9	87	4.2e-07	T	2013-08-13	NULL	NULL
BGLB002436-PA	174	Gene3D	G3DSA:2.20.100.10	no description	112	167	5.1e-09	T	2013-08-13	NULL	NULL
BGLB002436-PA	174	HMMSmart	SM00209	Thrombospondin type	117	174	7.4e-05	T	2013-08-13	IPR000884	Thrombospondin, type 1 repeat
BGLB002436-PA	174	superfamily	SSF57184	Growth factor receptor domain	12	90	1.4e-10	T	2013-08-13	IPR009030	Growth factor, receptor
BGLB002436-PA	174	superfamily	SSF82895	TSP-1 type 1 repeat	113	169	8e-10	T	2013-08-13	IPR000884	Thrombospondin, type 1 repeat
BGLB002439-PA	394	Seg	seg	seg	185	199	NA	?	2013-08-13	NULL	NULL	(null)
BGLB002439-PA	394	Seg	seg	seg	232	243	NA	?	2013-08-13	NULL	NULL	(null)
BGLB002439-PA	394	Seg	seg	seg	332	383	NA	?	2013-08-13	NULL	NULL	(null)
BGLB002439-PA	394	HMMPanther	PTHR11073	CALRETICULIN AND CALNEXIN	12	387	9.5e-250	T	2013-08-13	IPR001580	Calreticulin/calnexin	Molecular Function: calcium ion binding (GO:0005509), Cellular Component: endoplasmic reticulum (GO:0005783), Biological Process: protein folding (GO:0006457), Molecular Function: unfolded protein binding (GO:0051082)
BGLB002439-PA	394	HMMPfam	PF00262	Calreticulin	11	313	8.8e-123	T	2013-08-13	IPR001580	Calreticulin/calnexin	Molecular Function: calcium ion binding (GO:0005509), Cellular Component: endoplasmic reticulum (GO:0005783), Biological Process: protein folding (GO:0006457), Molecular Function: unfolded protein binding (GO:0051082)
BGLB002439-PA	394	Gene3D	G3DSA:2.60.120.200	no description	11	214	7.6e-94	T	2013-08-13	IPR013320	Concanavalin A-like lectin/glucanase, subgroup
BGLB002439-PA	394	Gene3D	G3DSA:2.60.120.200	no description	215	238	1.7e-08	T	2013-08-13	IPR013320	Concanavalin A-like lectin/glucanase, subgroup
BGLB002439-PA	394	FPrintScan	PR00626	CALRETICULIN	81	99	5.4e-57	T	2013-08-13	IPR001580	Calreticulin/calnexin	Molecular Function: calcium ion binding (GO:0005509), Cellular Component: endoplasmic reticulum (GO:0005783), Biological Process: protein folding (GO:0006457), Molecular Function: unfolded protein binding (GO:0051082)
BGLB002439-PA	394	FPrintScan	PR00626	CALRETICULIN	107	123	5.4e-57	T	2013-08-13	IPR001580	Calreticulin/calnexin	Molecular Function: calcium ion binding (GO:0005509), Cellular Component: endoplasmic reticulum (GO:0005783), Biological Process: protein folding (GO:0006457), Molecular Function: unfolded protein binding (GO:0051082)
BGLB002439-PA	394	FPrintScan	PR00626	CALRETICULIN	196	209	5.4e-57	T	2013-08-13	IPR001580	Calreticulin/calnexin	Molecular Function: calcium ion binding (GO:0005509), Cellular Component: endoplasmic reticulum (GO:0005783), Biological Process: protein folding (GO:0006457), Molecular Function: unfolded protein binding (GO:0051082)
BGLB002439-PA	394	FPrintScan	PR00626	CALRETICULIN	223	245	5.4e-57	T	2013-08-13	IPR001580	Calreticulin/calnexin	Molecular Function: calcium ion binding (GO:0005509), Cellular Component: endoplasmic reticulum (GO:0005783), Biological Process: protein folding (GO:0006457), Molecular Function: unfolded protein binding (GO:0051082)
BGLB002439-PA	394	FPrintScan	PR00626	CALRETICULIN	261	280	5.4e-57	T	2013-08-13	IPR001580	Calreticulin/calnexin	Molecular Function: calcium ion binding (GO:0005509), Cellular Component: endoplasmic reticulum (GO:0005783), Biological Process: protein folding (GO:0006457), Molecular Function: unfolded protein binding (GO:0051082)
BGLB002439-PA	394	FPrintScan	PR00626	CALRETICULIN	294	314	5.4e-57	T	2013-08-13	IPR001580	Calreticulin/calnexin	Molecular Function: calcium ion binding (GO:0005509), Cellular Component: endoplasmic reticulum (GO:0005783), Biological Process: protein folding (GO:0006457), Molecular Function: unfolded protein binding (GO:0051082)
BGLB002439-PA	394	Coil	coil	coiled-coil	331	386	NA	?	2013-08-13	NULL	NULL	(null)
BGLB002439-PA	394	superfamily	SSF49899	Concanavalin A-like lectins/glucanases	5	224	4.1e-64	T	2013-08-13	IPR008985	Concanavalin A-like lectin/glucanases superfamily
BGLB002439-PA	394	superfamily	SSF49899	Concanavalin A-like lectins/glucanases	287	330	7.1e-06	T	2013-08-13	IPR008985	Concanavalin A-like lectin/glucanases superfamily
BGLB002439-PA	394	HMMPIR	PIRSF002356	Calreticulin	1	394	2.9e-290	T	2013-08-13	IPR009169	Calreticulin	Molecular Function: calcium ion binding (GO:0005509), Cellular Component: endoplasmic reticulum (GO:0005783), Biological Process: protein folding (GO:0006457), Molecular Function: unfolded protein binding (GO:0051082)
BGLB002454-PA	67	HMMPanther	PTHR11668:SF24	SERINE/THREONINE PROTEIN PHOSPHATASE 6 (PP6)	6	67	2.2e-35	T	2013-08-13	NULL	NULL
BGLB002454-PA	67	HMMPanther	PTHR11668	SERINE/THREONINE PROTEIN PHOSPHATASE	6	67	2.2e-35	T	2013-08-13	NULL	NULL
BGLB002454-PA	67	Gene3D	G3DSA:3.60.21.10	no description	7	62	1.1e-20	T	2013-08-13	NULL	NULL
BGLB002454-PA	67	FPrintScan	PR00114	STPHPHTASE	11	31	1.1e-13	T	2013-08-13	IPR006186	Serine/threonine-specific protein phosphatase/bis(5-nucleosyl)-tetraphosphatase	Molecular Function: hydrolase activity (GO:0016787)
BGLB002454-PA	67	FPrintScan	PR00114	STPHPHTASE	33	49	1.1e-13	T	2013-08-13	IPR006186	Serine/threonine-specific protein phosphatase/bis(5-nucleosyl)-tetraphosphatase	Molecular Function: hydrolase activity (GO:0016787)
BGLB002454-PA	67	superfamily	SSF56300	Metallo-dependent phosphatases	6	59	5.2e-17	T	2013-08-13	NULL	NULL
BGLB002477-PA	309	Seg	seg	seg	113	248	NA	?	2013-08-13	NULL	NULL	(null)
BGLB002549-PA	145	Seg	seg	seg	3	19	NA	?	2013-08-13	NULL	NULL	(null)
BGLB002549-PA	145	HMMPanther	PTHR24257	FAMILY NOT NAMED	22	140	4.4e-28	T	2013-08-13	NULL	NULL
BGLB002549-PA	145	HMMPfam	PF00089	Trypsin	23	142	1.5e-22	T	2013-08-13	IPR001254	Peptidase S1	Molecular Function: serine-type endopeptidase activity (GO:0004252), Biological Process: proteolysis (GO:0006508)
BGLB002549-PA	145	Gene3D	G3DSA:2.40.10.10	no description	23	59	2.2e-13	T	2013-08-13	NULL	NULL
BGLB002549-PA	145	Gene3D	G3DSA:2.40.10.10	no description	60	142	1.8e-20	T	2013-08-13	NULL	NULL
BGLB002549-PA	145	HMMSmart	SM00020	Trypsin-like serine protease	22	145	0,0014	T	2013-08-13	IPR001254	Peptidase S1	Molecular Function: serine-type endopeptidase activity (GO:0004252), Biological Process: proteolysis (GO:0006508)
BGLB002549-PA	145	superfamily	SSF50494	Trypsin-like serine proteases	9	143	6.4e-33	T	2013-08-13	IPR009003	Trypsin-like cysteine/serine peptidase domain	Molecular Function: catalytic activity (GO:0003824)
BGLB002599-PA	99	Seg	seg	seg	37	83	NA	?	2013-08-13	NULL	NULL	(null)
BGLB002599-PA	99	Seg	seg	seg	85	99	NA	?	2013-08-13	NULL	NULL	(null)
BGLB002599-PA	99	Coil	coil	coiled-coil	33	65	NA	?	2013-08-13	NULL	NULL	(null)
BGLB002599-PA	99	Coil	coil	coiled-coil	70	91	NA	?	2013-08-13	NULL	NULL	(null)
BGLB002623-PA	336	Seg	seg	seg	101	117	NA	?	2013-08-13	NULL	NULL	(null)
BGLB002626-PA	327	Seg	seg	seg	12	27	NA	?	2013-08-13	NULL	NULL	(null)
BGLB002626-PA	327	HMMPanther	PTHR10605	HEPARAN SULFATE 3-O SULFOTRANSFERASE	72	327	1.7e-87	T	2013-08-13	NULL	NULL
BGLB002626-PA	327	HMMPfam	PF00685	Sulfotransfer_1	75	298	2.4e-22	T	2013-08-13	IPR000863	Sulfotransferase domain	Molecular Function: sulfotransferase activity (GO:0008146)
BGLB002626-PA	327	Gene3D	G3DSA:3.40.50.300	no description	69	326	5.9e-81	T	2013-08-13	NULL	NULL
BGLB002626-PA	327	superfamily	SSF52540	P-loop containing nucleoside triphosphate hydrolases	72	326	1.6e-66	T	2013-08-13	NULL	NULL
BGLB002642-PA	89	HMMPanther	PTHR24011:SF113	SUBFAMILY NOT NAMED	32	75	3e-15	T	2013-08-13	NULL	NULL
BGLB002642-PA	89	HMMPanther	PTHR24011	FAMILY NOT NAMED	32	75	3e-15	T	2013-08-13	NULL	NULL
BGLB002642-PA	89	HMMPfam	PF00076	RRM_1	37	78	2e-07	T	2013-08-13	IPR000504	RNA recognition motif domain	Molecular Function: nucleic acid binding (GO:0003676)
BGLB002642-PA	89	Gene3D	G3DSA:3.30.70.330	no description	32	76	8.5e-15	T	2013-08-13	IPR012677	Nucleotide-binding, alpha-beta plait	Molecular Function: nucleotide binding (GO:0000166)
BGLB002642-PA	89	superfamily	SSF54928	RNA-binding domain, RBD	6	75	1.1e-08	T	2013-08-13	NULL	NULL
BGLB002707-PA	274	HMMPanther	PTHR12353:SF1	HEPATOMA UP-REGULATED PROTEIN	4	199	8.9e-60	T	2013-08-13	NULL	NULL
BGLB002707-PA	274	HMMPanther	PTHR12353	DISKS LARGE-ASSOCIATED PROTEIN (DAP) (SAP90/PSD-95-ASSOCIATED PROTEIN)	4	199	8.9e-60	T	2013-08-13	NULL	NULL
BGLB002707-PA	274	HMMPfam	PF03359	GKAP	2	152	1.6e-40	T	2013-08-13	IPR005026	Guanylate-kinase-associated protein	Biological Process: cell-cell signaling (GO:0007267)
BGLB002734-PA	81	HMMPanther	PTHR10270:SF33	TRANSCRIPTION FACTOR SOX-17	36	81	6.5e-24	T	2013-08-13	NULL	NULL
BGLB002734-PA	81	HMMPanther	PTHR10270	SOX TRANSCRIPTION FACTOR	36	81	6.5e-24	T	2013-08-13	NULL	NULL
BGLB002734-PA	81	HMMPfam	PF00505	HMG_box	44	80	1.5e-11	T	2013-08-13	IPR009071	High mobility group (HMG) box domain
BGLB002734-PA	81	Gene3D	G3DSA:1.10.30.10	no description	43	80	1.3e-12	T	2013-08-13	IPR009071	High mobility group (HMG) box domain
BGLB002734-PA	81	superfamily	SSF47095	HMG-box	24	80	1.6e-10	T	2013-08-13	IPR009071	High mobility group (HMG) box domain
BGLB002840-PA	279	HMMPanther	PTHR10211:SF0	DEOXYRIBODIPYRIMIDINE PHOTOLYASE	18	278	8.7e-87	T	2013-08-13	NULL	NULL
BGLB002840-PA	279	HMMPanther	PTHR10211	DEOXYRIBODIPYRIMIDINE PHOTOLYASE	18	278	8.7e-87	T	2013-08-13	IPR008148	DNA photolyase, class 2	Molecular Function: deoxyribodipyrimidine photo-lyase activity (GO:0003904), Biological Process: DNA repair (GO:0006281)
BGLB002840-PA	279	HMMPfam	PF03441	FAD_binding_7	98	140	7.7e-08	T	2013-08-13	IPR005101	DNA photolyase, FAD-binding/Cryptochrome, C-terminal	Molecular Function: DNA photolyase activity (GO:0003913), Biological Process: DNA repair (GO:0006281)
BGLB002840-PA	279	HMMPfam	PF03441	FAD_binding_7	151	248	3.5e-13	T	2013-08-13	IPR005101	DNA photolyase, FAD-binding/Cryptochrome, C-terminal	Molecular Function: DNA photolyase activity (GO:0003913), Biological Process: DNA repair (GO:0006281)
BGLB002840-PA	279	Gene3D	G3DSA:1.25.40.80	no description	44	140	2e-18	T	2013-08-13	NULL	NULL
BGLB002840-PA	279	Gene3D	G3DSA:1.10.579.10	no description	160	276	7.6e-14	T	2013-08-13	NULL	NULL
BGLB002840-PA	279	superfamily	SSF48173	Cryptochrome/photolyase FAD-binding domain	88	279	1.3e-45	T	2013-08-13	IPR005101	DNA photolyase, FAD-binding/Cryptochrome, C-terminal	Molecular Function: DNA photolyase activity (GO:0003913), Biological Process: DNA repair (GO:0006281)
BGLB002840-PA	279	superfamily	SSF52425	Cryptochrome/photolyase, N-terminal domain	18	92	2.2e-08	T	2013-08-13	IPR006050	DNA photolyase, N-terminal
BGLB002850-PA	352	Seg	seg	seg	34	62	NA	?	2013-08-13	NULL	NULL	(null)
BGLB002850-PA	352	Seg	seg	seg	70	99	NA	?	2013-08-13	NULL	NULL	(null)
BGLB002850-PA	352	Seg	seg	seg	111	134	NA	?	2013-08-13	NULL	NULL	(null)
BGLB002850-PA	352	Seg	seg	seg	231	271	NA	?	2013-08-13	NULL	NULL	(null)
BGLB002850-PA	352	Seg	seg	seg	296	315	NA	?	2013-08-13	NULL	NULL	(null)
BGLB002884-PA	775	Seg	seg	seg	154	169	NA	?	2013-08-13	NULL	NULL	(null)
BGLB002884-PA	775	Seg	seg	seg	265	288	NA	?	2013-08-13	NULL	NULL	(null)
BGLB002884-PA	775	Seg	seg	seg	294	317	NA	?	2013-08-13	NULL	NULL	(null)
BGLB002884-PA	775	Seg	seg	seg	328	421	NA	?	2013-08-13	NULL	NULL	(null)
BGLB002884-PA	775	Seg	seg	seg	426	475	NA	?	2013-08-13	NULL	NULL	(null)
BGLB002884-PA	775	Seg	seg	seg	516	528	NA	?	2013-08-13	NULL	NULL	(null)
BGLB002884-PA	775	Seg	seg	seg	550	558	NA	?	2013-08-13	NULL	NULL	(null)
BGLB002884-PA	775	Seg	seg	seg	717	748	NA	?	2013-08-13	NULL	NULL	(null)
BGLB002884-PA	775	Coil	coil	coiled-coil	290	321	NA	?	2013-08-13	NULL	NULL	(null)
BGLB002884-PA	775	Coil	coil	coiled-coil	327	348	NA	?	2013-08-13	NULL	NULL	(null)
BGLB002884-PA	775	Coil	coil	coiled-coil	360	381	NA	?	2013-08-13	NULL	NULL	(null)
BGLB002884-PA	775	Coil	coil	coiled-coil	383	411	NA	?	2013-08-13	NULL	NULL	(null)
BGLB002884-PA	775	Coil	coil	coiled-coil	422	478	NA	?	2013-08-13	NULL	NULL	(null)
BGLB002884-PA	775	Coil	coil	coiled-coil	725	755	NA	?	2013-08-13	NULL	NULL	(null)
BGLB002906-PA	244	Seg	seg	seg	189	204	NA	?	2013-08-13	NULL	NULL	(null)
BGLB002906-PA	244	Seg	seg	seg	217	244	NA	?	2013-08-13	NULL	NULL	(null)
BGLB002906-PA	244	Gene3D	G3DSA:2.160.20.50	no description	21	85	0,0002	T	2013-08-13	IPR016133	Insect antifreeze protein
BGLB002939-PA	127	Seg	seg	seg	12	25	NA	?	2013-08-13	NULL	NULL	(null)
BGLB002949-PA	329	Seg	seg	seg	28	40	NA	?	2013-08-13	NULL	NULL	(null)
BGLB002949-PA	329	HMMPfam	PF01607	CBM_14	165	201	5.3e-07	T	2013-08-13	IPR002557	Chitin binding domain	Cellular Component: extracellular region (GO:0005576), Biological Process: chitin metabolic process (GO:0006030), Molecular Function: chitin binding (GO:0008061)
BGLB002949-PA	329	Gene3D	G3DSA:2.170.140.10	no description	165	209	9.3e-06	T	2013-08-13	IPR002557	Chitin binding domain	Cellular Component: extracellular region (GO:0005576), Biological Process: chitin metabolic process (GO:0006030), Molecular Function: chitin binding (GO:0008061)
BGLB002949-PA	329	HMMSmart	SM00494	Chitin-binding domain type	80	137	9,1	T	2013-08-13	IPR002557	Chitin binding domain	Cellular Component: extracellular region (GO:0005576), Biological Process: chitin metabolic process (GO:0006030), Molecular Function: chitin binding (GO:0008061)
BGLB002949-PA	329	HMMSmart	SM00494	Chitin-binding domain type	140	208	0,00095	T	2013-08-13	IPR002557	Chitin binding domain	Cellular Component: extracellular region (GO:0005576), Biological Process: chitin metabolic process (GO:0006030), Molecular Function: chitin binding (GO:0008061)
BGLB002949-PA	329	superfamily	SSF57625	Invertebrate chitin-binding proteins	166	206	8e-06	T	2013-08-13	IPR002557	Chitin binding domain	Cellular Component: extracellular region (GO:0005576), Biological Process: chitin metabolic process (GO:0006030), Molecular Function: chitin binding (GO:0008061)
BGLB002949-PA	329	superfamily	SSF57625	Invertebrate chitin-binding proteins	74	147	0,00016	T	2013-08-13	IPR002557	Chitin binding domain	Cellular Component: extracellular region (GO:0005576), Biological Process: chitin metabolic process (GO:0006030), Molecular Function: chitin binding (GO:0008061)
BGLB003036-PA	164	Seg	seg	seg	40	115	NA	?	2013-08-13	NULL	NULL	(null)
BGLB003048-PA	592	Seg	seg	seg	72	87	NA	?	2013-08-13	NULL	NULL	(null)
BGLB003048-PA	592	Seg	seg	seg	140	150	NA	?	2013-08-13	NULL	NULL	(null)
BGLB003048-PA	592	HMMPanther	PTHR11161	UNCHARACTERIZED	2	60	2e-15	T	2013-08-13	NULL	NULL
BGLB003048-PA	592	Coil	coil	coiled-coil	72	93	NA	?	2013-08-13	NULL	NULL	(null)
BGLB003084-PA	380	Seg	seg	seg	240	292	NA	?	2013-08-13	NULL	NULL	(null)
BGLB003084-PA	380	Seg	seg	seg	356	367	NA	?	2013-08-13	NULL	NULL	(null)
BGLB003084-PA	380	Coil	coil	coiled-coil	237	293	NA	?	2013-08-13	NULL	NULL	(null)
BGLB003084-PA	380	Coil	coil	coiled-coil	295	298	NA	?	2013-08-13	NULL	NULL	(null)
BGLB003089-PA	853	Seg	seg	seg	588	603	NA	?	2013-08-13	NULL	NULL	(null)
BGLB003089-PA	853	HMMPanther	PTHR20961:SF0	SUBFAMILY NOT NAMED	294	721	1.2e-50	T	2013-08-13	NULL	NULL
BGLB003089-PA	853	HMMPanther	PTHR20961	GLYCOSYLTRANSFERASE	294	721	1.2e-50	T	2013-08-13	NULL	NULL
BGLB003089-PA	853	HMMPfam	PF04577	DUF563	508	654	2.6e-17	T	2013-08-13	IPR007657	Glycosyltransferase AER61, uncharacterised	Molecular Function: transferase activity, transferring glycosyl groups (GO:0016757)
BGLB003130-PA	669	Seg	seg	seg	136	149	NA	?	2013-08-13	NULL	NULL	(null)
BGLB003130-PA	669	HMMPanther	PTHR24726:SF10	SUBFAMILY NOT NAMED	179	277	1.4e-18	T	2013-08-13	NULL	NULL
BGLB003130-PA	669	HMMPanther	PTHR24726	FAMILY NOT NAMED	179	277	1.4e-18	T	2013-08-13	NULL	NULL
BGLB003152-PA	169	Seg	seg	seg	89	106	NA	?	2013-08-13	NULL	NULL	(null)
BGLB003189-PA	244	Seg	seg	seg	175	186	NA	?	2013-08-13	NULL	NULL	(null)
BGLB003189-PA	244	HMMPanther	PTHR10210:SF31	RIBOSE-PHOSPHATE PYROPHOSPHOKINASE 1	17	232	1.2e-139	T	2013-08-13	NULL	NULL
BGLB003189-PA	244	HMMPanther	PTHR10210	RIBOSE-PHOSPHATE PYROPHOSPHOKINASE	17	232	1.2e-139	T	2013-08-13	NULL	NULL
BGLB003189-PA	244	HMMPfam	PF13793	Pribosyltran_N	16	95	1.7e-34	T	2013-08-13	NULL	NULL
BGLB003189-PA	244	HMMPfam	PF00156	Pribosyltran	121	192	9.6e-09	T	2013-08-13	IPR000836	Phosphoribosyltransferase domain	Biological Process: nucleoside metabolic process (GO:0009116)
BGLB003189-PA	244	Gene3D	G3DSA:3.40.50.2020	no description	15	111	4.5e-51	T	2013-08-13	NULL	NULL
BGLB003189-PA	244	Gene3D	G3DSA:3.40.50.2020	no description	118	231	6.2e-47	T	2013-08-13	NULL	NULL
BGLB003189-PA	244	HMMTigr	TIGR01251	ribP_PPkin: ribose-phosphate diphosphokinase	16	110	7.4e-42	T	2013-08-13	IPR005946	Ribose-phosphate diphosphokinase	Molecular Function: magnesium ion binding (GO:0000287), Molecular Function: ribose phosphate diphosphokinase activity (GO:0004749), Biological Process: nucleotide biosynthetic process (GO:0009165)
BGLB003189-PA	244	HMMTigr	TIGR01251	ribP_PPkin: ribose-phosphate diphosphokinase	119	231	1.9e-38	T	2013-08-13	IPR005946	Ribose-phosphate diphosphokinase	Molecular Function: magnesium ion binding (GO:0000287), Molecular Function: ribose phosphate diphosphokinase activity (GO:0004749), Biological Process: nucleotide biosynthetic process (GO:0009165)
BGLB003189-PA	244	superfamily	SSF53271	PRTase-like	44	221	1.2e-51	T	2013-08-13	NULL	NULL
BGLB003196-PA	1096	HMMPanther	PTHR11908	XANTHINE DEHYDROGENASE	21	1089	3.6e-284	T	2013-08-13	NULL	NULL
BGLB003196-PA	1096	HMMPfam	PF02738	Ald_Xan_dh_C2	627	872	2.1e-61	T	2013-08-13	IPR008274	Aldehyde oxidase/xanthine dehydrogenase, molybdopterin binding	Molecular Function: oxidoreductase activity (GO:0016491), Biological Process: oxidation-reduction process (GO:0055114)
BGLB003196-PA	1096	HMMPfam	PF02738	Ald_Xan_dh_C2	872	1015	5e-30	T	2013-08-13	IPR008274	Aldehyde oxidase/xanthine dehydrogenase, molybdopterin binding	Molecular Function: oxidoreductase activity (GO:0016491), Biological Process: oxidation-reduction process (GO:0055114)
BGLB003196-PA	1096	HMMPfam	PF00941	FAD_binding_5	207	381	4.5e-29	T	2013-08-13	IPR002346	Molybdopterin dehydrogenase, FAD-binding	Molecular Function: oxidoreductase activity (GO:0016491), Biological Process: oxidation-reduction process (GO:0055114)
BGLB003196-PA	1096	HMMPfam	PF01799	Fer2_2	87	161	7.2e-27	T	2013-08-13	IPR002888	[2Fe-2S]-binding	Molecular Function: oxidoreductase activity (GO:0016491), Molecular Function: metal ion binding (GO:0046872), Biological Process: oxidation-reduction process (GO:0055114)
BGLB003196-PA	1096	HMMPfam	PF01315	Ald_Xan_dh_C	505	616	1.3e-19	T	2013-08-13	IPR000674	Aldehyde oxidase/xanthine dehydrogenase, a/b hammerhead
BGLB003196-PA	1096	Gene3D	G3DSA:3.10.20.30	no description	18	87	4.1e-13	T	2013-08-13	IPR012675	Beta-grasp domain
BGLB003196-PA	1096	Gene3D	G3DSA:1.10.150.120	no description	88	178	9.9e-33	T	2013-08-13	IPR002888	[2Fe-2S]-binding	Molecular Function: oxidoreductase activity (GO:0016491), Molecular Function: metal ion binding (GO:0046872), Biological Process: oxidation-reduction process (GO:0055114)
BGLB003196-PA	1096	Gene3D	G3DSA:3.30.43.10	no description	202	261	1.3e-07	T	2013-08-13	IPR016167	FAD-binding, type 2, subdomain 1	Molecular Function: catalytic activity (GO:0003824), Molecular Function: UDP-N-acetylmuramate dehydrogenase activity (GO:0008762), Molecular Function: flavin adenine dinucleotide binding (GO:0050660), Biological Process: oxidation-reduction process (GO:0055114)
BGLB003196-PA	1096	Gene3D	G3DSA:3.30.465.10	no description	267	380	3.8e-11	T	2013-08-13	IPR016169	CO dehydrogenase flavoprotein-like, FAD-binding, subdomain 2	Molecular Function: flavin adenine dinucleotide binding (GO:0050660)
BGLB003196-PA	1096	Gene3D	G3DSA:3.30.390.50	no description	389	456	0,00034	T	2013-08-13	NULL	NULL
BGLB003196-PA	1096	Gene3D	G3DSA:3.90.1170.50	no description	489	616	2.8e-27	T	2013-08-13	IPR000674	Aldehyde oxidase/xanthine dehydrogenase, a/b hammerhead
BGLB003196-PA	1096	Gene3D	G3DSA:3.30.365.10	no description	713	875	2.1e-37	T	2013-08-13	IPR008274	Aldehyde oxidase/xanthine dehydrogenase, molybdopterin binding	Molecular Function: oxidoreductase activity (GO:0016491), Biological Process: oxidation-reduction process (GO:0055114)
BGLB003196-PA	1096	Gene3D	G3DSA:3.30.365.10	no description	909	1087	6.5e-61	T	2013-08-13	IPR008274	Aldehyde oxidase/xanthine dehydrogenase, molybdopterin binding	Molecular Function: oxidoreductase activity (GO:0016491), Biological Process: oxidation-reduction process (GO:0055114)
BGLB003196-PA	1096	HMMSmart	SM01008	Aldehyde oxidase and xanthine dehydrogen	504	618	4.5e-25	T	2013-08-13	IPR000674	Aldehyde oxidase/xanthine dehydrogenase, a/b hammerhead
BGLB003196-PA	1096	superfamily	SSF56003	Molybdenum cofactor-binding domain	621	1085	4.8e-114	T	2013-08-13	IPR008274	Aldehyde oxidase/xanthine dehydrogenase, molybdopterin binding	Molecular Function: oxidoreductase activity (GO:0016491), Biological Process: oxidation-reduction process (GO:0055114)
BGLB003196-PA	1096	superfamily	SSF47741	CO dehydrogenase ISP C-domain like	87	222	8.8e-35	T	2013-08-13	IPR002888	[2Fe-2S]-binding	Molecular Function: oxidoreductase activity (GO:0016491), Molecular Function: metal ion binding (GO:0046872), Biological Process: oxidation-reduction process (GO:0055114)
BGLB003196-PA	1096	superfamily	SSF54665	CO dehydrogenase molybdoprotein N-domain-like	477	642	8.2e-33	T	2013-08-13	IPR000674	Aldehyde oxidase/xanthine dehydrogenase, a/b hammerhead
BGLB003196-PA	1096	superfamily	SSF56176	FAD-binding domain	201	383	2.6e-32	T	2013-08-13	IPR016166	FAD-binding, type 2	Molecular Function: catalytic activity (GO:0003824), Molecular Function: oxidoreductase activity, acting on CH-OH group of donors (GO:0016614), Molecular Function: flavin adenine dinucleotide binding (GO:0050660), Biological Process: oxidation-reduction process (GO:0055114)
BGLB003196-PA	1096	superfamily	SSF54292	2Fe-2S ferredoxin-like	4	92	9.7e-11	T	2013-08-13	IPR001041	2Fe-2S ferredoxin-type domain	Molecular Function: electron carrier activity (GO:0009055), Molecular Function: iron-sulfur cluster binding (GO:0051536)
BGLB003224-PA	757	HMMPanther	PTHR11915:SF47	SUBFAMILY NOT NAMED	1	757	0	T	2013-08-13	IPR026921	Alpha-actinin	Biological Process: actin filament bundle assembly (GO:0051017), Biological Process: actin crosslink formation (GO:0051764)
BGLB003224-PA	757	HMMPanther	PTHR11915	FAMILY NOT NAMED	1	757	0	T	2013-08-13	NULL	NULL
BGLB003224-PA	757	HMMPfam	PF00435	Spectrin	154	252	2.1e-06	T	2013-08-13	IPR002017	Spectrin repeat	Molecular Function: protein binding (GO:0005515)
BGLB003224-PA	757	HMMPfam	PF00435	Spectrin	260	365	1.7e-21	T	2013-08-13	IPR002017	Spectrin repeat	Molecular Function: protein binding (GO:0005515)
BGLB003224-PA	757	HMMPfam	PF00435	Spectrin	376	485	1.1e-15	T	2013-08-13	IPR002017	Spectrin repeat	Molecular Function: protein binding (GO:0005515)
BGLB003224-PA	757	HMMPfam	PF00435	Spectrin	496	597	1.9e-13	T	2013-08-13	IPR002017	Spectrin repeat	Molecular Function: protein binding (GO:0005515)
BGLB003224-PA	757	HMMPfam	PF08726	efhand_Ca_insen	687	753	4.5e-26	T	2013-08-13	IPR014837	EF-hand, Ca insensitive
BGLB003224-PA	757	HMMPfam	PF00307	CH	27	128	1.3e-23	T	2013-08-13	IPR001715	Calponin homology domain	Molecular Function: protein binding (GO:0005515)
BGLB003224-PA	757	HMMPfam	PF13499	EF_hand_5	619	681	1.5e-06	T	2013-08-13	IPR011992	EF-hand-like domain	Molecular Function: calcium ion binding (GO:0005509)
BGLB003224-PA	757	Gene3D	G3DSA:1.10.418.10	no description	22	131	5e-41	T	2013-08-13	IPR001715	Calponin homology domain	Molecular Function: protein binding (GO:0005515)
BGLB003224-PA	757	Gene3D	G3DSA:1.20.58.60	no description	143	254	3.2e-35	T	2013-08-13	NULL	NULL
BGLB003224-PA	757	Gene3D	G3DSA:1.20.58.60	no description	256	365	3.8e-28	T	2013-08-13	NULL	NULL
BGLB003224-PA	757	Gene3D	G3DSA:1.20.58.60	no description	371	491	2.3e-36	T	2013-08-13	NULL	NULL
BGLB003224-PA	757	Gene3D	G3DSA:1.20.58.60	no description	492	601	6.3e-35	T	2013-08-13	NULL	NULL
BGLB003224-PA	757	Gene3D	G3DSA:1.10.238.10	no description	602	685	1.4e-17	T	2013-08-13	IPR011992	EF-hand-like domain	Molecular Function: calcium ion binding (GO:0005509)
BGLB003224-PA	757	Gene3D	G3DSA:1.10.238.10	no description	686	757	2.3e-35	T	2013-08-13	IPR011992	EF-hand-like domain	Molecular Function: calcium ion binding (GO:0005509)
BGLB003224-PA	757	HMMSmart	SM00033	Calponin homology domain	25	124	2.1e-28	T	2013-08-13	IPR001715	Calponin homology domain	Molecular Function: protein binding (GO:0005515)
BGLB003224-PA	757	HMMSmart	SM00150	Spectrin repeats	263	364	4e-19	T	2013-08-13	IPR018159	Spectrin/alpha-actinin
BGLB003224-PA	757	HMMSmart	SM00150	Spectrin repeats	378	484	1.7e-07	T	2013-08-13	IPR018159	Spectrin/alpha-actinin
BGLB003224-PA	757	HMMSmart	SM00150	Spectrin repeats	498	597	0,00013	T	2013-08-13	IPR018159	Spectrin/alpha-actinin
BGLB003224-PA	757	HMMSmart	SM00054	EF-hand, calcium binding motif	615	643	0,0046	T	2013-08-13	IPR002048	Calcium-binding EF-hand	Molecular Function: calcium ion binding (GO:0005509)
BGLB003224-PA	757	HMMSmart	SM00054	EF-hand, calcium binding motif	656	684	0,012	T	2013-08-13	IPR002048	Calcium-binding EF-hand	Molecular Function: calcium ion binding (GO:0005509)
BGLB003224-PA	757	Coil	coil	coiled-coil	144	172	NA	?	2013-08-13	NULL	NULL	(null)
BGLB003224-PA	757	Coil	coil	coiled-coil	248	269	NA	?	2013-08-13	NULL	NULL	(null)
BGLB003224-PA	757	Coil	coil	coiled-coil	296	317	NA	?	2013-08-13	NULL	NULL	(null)
BGLB003224-PA	757	Coil	coil	coiled-coil	352	380	NA	?	2013-08-13	NULL	NULL	(null)
BGLB003224-PA	757	superfamily	SSF47576	Calponin-homology domain, CH-domain	1	131	8.6e-44	T	2013-08-13	IPR001715	Calponin homology domain	Molecular Function: protein binding (GO:0005515)
BGLB003224-PA	757	superfamily	SSF46966	Spectrin repeat	369	489	6.6e-29	T	2013-08-13	NULL	NULL
BGLB003224-PA	757	superfamily	SSF46966	Spectrin repeat	144	252	7.6e-25	T	2013-08-13	NULL	NULL
BGLB003224-PA	757	superfamily	SSF46966	Spectrin repeat	491	604	8e-24	T	2013-08-13	NULL	NULL
BGLB003224-PA	757	superfamily	SSF46966	Spectrin repeat	256	366	2.7e-22	T	2013-08-13	NULL	NULL
BGLB003224-PA	757	superfamily	SSF47473	EF-hand	685	757	7.8e-19	T	2013-08-13	NULL	NULL
BGLB003224-PA	757	superfamily	SSF47473	EF-hand	605	704	1.1e-16	T	2013-08-13	NULL	NULL
BGLB003230-PA	455	HMMPanther	PTHR22953:SF0	SUBFAMILY NOT NAMED	6	455	5.6e-136	T	2013-08-13	NULL	NULL
BGLB003230-PA	455	HMMPanther	PTHR22953	ACID PHOSPHATASE RELATED	6	455	5.6e-136	T	2013-08-13	NULL	NULL
BGLB003230-PA	455	HMMPfam	PF00149	Metallophos	154	358	9.4e-20	T	2013-08-13	IPR004843	Metallophosphoesterase domain	Molecular Function: hydrolase activity (GO:0016787)
BGLB003230-PA	455	HMMPfam	PF14008	Metallophos_C	383	438	3e-17	T	2013-08-13	IPR025733	Iron/zinc purple acid phosphatase-like C-terminal domain
BGLB003230-PA	455	Gene3D	G3DSA:2.60.40.380	no description	63	146	5.6e-18	T	2013-08-13	IPR015914	Purple acid phosphatase, N-terminal	Molecular Function: acid phosphatase activity (GO:0003993), Molecular Function: metal ion binding (GO:0046872)
BGLB003230-PA	455	Gene3D	G3DSA:3.60.21.10	no description	149	447	1.8e-78	T	2013-08-13	NULL	NULL
BGLB003230-PA	455	superfamily	SSF56300	Metallo-dependent phosphatases	153	447	8.4e-46	T	2013-08-13	NULL	NULL
BGLB003230-PA	455	superfamily	SSF49363	Purple acid phosphatase, N-terminal domain	2	145	5.6e-21	T	2013-08-13	IPR008963	Purple acid phosphatase-like, N-terminal	Molecular Function: acid phosphatase activity (GO:0003993), Molecular Function: metal ion binding (GO:0046872)
BGLB003231-PA	426	Seg	seg	seg	4	21	NA	?	2013-08-13	NULL	NULL	(null)
BGLB003231-PA	426	HMMPanther	PTHR22953:SF0	SUBFAMILY NOT NAMED	29	397	7e-115	T	2013-08-13	NULL	NULL
BGLB003231-PA	426	HMMPanther	PTHR22953	ACID PHOSPHATASE RELATED	29	397	7e-115	T	2013-08-13	NULL	NULL
BGLB003231-PA	426	HMMPfam	PF14008	Metallophos_C	323	387	6.7e-22	T	2013-08-13	IPR025733	Iron/zinc purple acid phosphatase-like C-terminal domain
BGLB003231-PA	426	HMMPfam	PF00149	Metallophos	133	299	2e-11	T	2013-08-13	IPR004843	Metallophosphoesterase domain	Molecular Function: hydrolase activity (GO:0016787)
BGLB003231-PA	426	Gene3D	G3DSA:2.60.40.380	no description	30	124	3e-16	T	2013-08-13	IPR015914	Purple acid phosphatase, N-terminal	Molecular Function: acid phosphatase activity (GO:0003993), Molecular Function: metal ion binding (GO:0046872)
BGLB003231-PA	426	Gene3D	G3DSA:3.60.21.10	no description	127	395	2.2e-68	T	2013-08-13	NULL	NULL
BGLB003231-PA	426	superfamily	SSF56300	Metallo-dependent phosphatases	127	393	5.3e-40	T	2013-08-13	NULL	NULL
BGLB003231-PA	426	superfamily	SSF49363	Purple acid phosphatase, N-terminal domain	6	124	1.4e-18	T	2013-08-13	IPR008963	Purple acid phosphatase-like, N-terminal	Molecular Function: acid phosphatase activity (GO:0003993), Molecular Function: metal ion binding (GO:0046872)
BGLB003238-PA	219	Seg	seg	seg	115	153	NA	?	2013-08-13	NULL	NULL	(null)
BGLB003244-PA	132	HMMPanther	PTHR24082:SF19	NUCLEAR HORMONE RECEPTOR	4	121	1.7e-32	T	2013-08-13	NULL	NULL
BGLB003244-PA	132	HMMPanther	PTHR24082	NUCLEAR HORMONE RECEPTOR	4	121	1.7e-32	T	2013-08-13	NULL	NULL
BGLB003244-PA	132	HMMPfam	PF00105	zf-C4	52	120	1e-27	T	2013-08-13	IPR001628	Zinc finger, nuclear hormone receptor-type	Molecular Function: sequence-specific DNA binding transcription factor activity (GO:0003700), Cellular Component: nucleus (GO:0005634), Biological Process: regulation of transcription, DNA-dependent (GO:0006355), Molecular Function: zinc ion binding (GO:0008270), Molecular Function: sequence-specific DNA binding (GO:0043565)
BGLB003244-PA	132	Gene3D	G3DSA:3.30.50.10	no description	50	123	6.6e-26	T	2013-08-13	IPR013088	Zinc finger, NHR/GATA-type	Biological Process: regulation of transcription, DNA-dependent (GO:0006355), Molecular Function: zinc ion binding (GO:0008270)
BGLB003244-PA	132	FPrintScan	PR00047	STROIDFINGER	53	69	5.7e-17	T	2013-08-13	IPR001628	Zinc finger, nuclear hormone receptor-type	Molecular Function: sequence-specific DNA binding transcription factor activity (GO:0003700), Cellular Component: nucleus (GO:0005634), Biological Process: regulation of transcription, DNA-dependent (GO:0006355), Molecular Function: zinc ion binding (GO:0008270), Molecular Function: sequence-specific DNA binding (GO:0043565)
BGLB003244-PA	132	FPrintScan	PR00047	STROIDFINGER	69	84	5.7e-17	T	2013-08-13	IPR001628	Zinc finger, nuclear hormone receptor-type	Molecular Function: sequence-specific DNA binding transcription factor activity (GO:0003700), Cellular Component: nucleus (GO:0005634), Biological Process: regulation of transcription, DNA-dependent (GO:0006355), Molecular Function: zinc ion binding (GO:0008270), Molecular Function: sequence-specific DNA binding (GO:0043565)
BGLB003244-PA	132	FPrintScan	PR00047	STROIDFINGER	102	110	5.7e-17	T	2013-08-13	IPR001628	Zinc finger, nuclear hormone receptor-type	Molecular Function: sequence-specific DNA binding transcription factor activity (GO:0003700), Cellular Component: nucleus (GO:0005634), Biological Process: regulation of transcription, DNA-dependent (GO:0006355), Molecular Function: zinc ion binding (GO:0008270), Molecular Function: sequence-specific DNA binding (GO:0043565)
BGLB003244-PA	132	FPrintScan	PR00047	STROIDFINGER	110	118	5.7e-17	T	2013-08-13	IPR001628	Zinc finger, nuclear hormone receptor-type	Molecular Function: sequence-specific DNA binding transcription factor activity (GO:0003700), Cellular Component: nucleus (GO:0005634), Biological Process: regulation of transcription, DNA-dependent (GO:0006355), Molecular Function: zinc ion binding (GO:0008270), Molecular Function: sequence-specific DNA binding (GO:0043565)
BGLB003244-PA	132	HMMSmart	SM00399	c4 zinc finger in nuclear hormone receptors	50	121	8.1e-30	T	2013-08-13	IPR001628	Zinc finger, nuclear hormone receptor-type	Molecular Function: sequence-specific DNA binding transcription factor activity (GO:0003700), Cellular Component: nucleus (GO:0005634), Biological Process: regulation of transcription, DNA-dependent (GO:0006355), Molecular Function: zinc ion binding (GO:0008270), Molecular Function: sequence-specific DNA binding (GO:0043565)
BGLB003244-PA	132	superfamily	SSF57716	Glucocorticoid receptor-like (DNA-binding domain)	51	121	1.8e-27	T	2013-08-13	NULL	NULL
BGLB003247-PA	343	HMMPanther	PTHR20854:SF7	PAP-INOSITOL-1,4-PHOSPHATASE	12	309	3.5e-120	T	2013-08-13	NULL	NULL
BGLB003247-PA	343	HMMPanther	PTHR20854	INOSITOL MONOPHOSPHATASE	12	309	3.5e-120	T	2013-08-13	IPR000760	Inositol monophosphatase	Biological Process: phosphatidylinositol phosphorylation (GO:0046854)
BGLB003247-PA	343	HMMPfam	PF00459	Inositol_P	15	83	1.1e-09	T	2013-08-13	IPR000760	Inositol monophosphatase	Biological Process: phosphatidylinositol phosphorylation (GO:0046854)
BGLB003247-PA	343	HMMPfam	PF00459	Inositol_P	122	289	9.6e-27	T	2013-08-13	IPR000760	Inositol monophosphatase	Biological Process: phosphatidylinositol phosphorylation (GO:0046854)
BGLB003247-PA	343	Gene3D	G3DSA:3.30.540.10	no description	12	178	4.7e-25	T	2013-08-13	NULL	NULL
BGLB003247-PA	343	Gene3D	G3DSA:3.40.190.80	no description	184	292	3.4e-29	T	2013-08-13	NULL	NULL
BGLB003247-PA	343	superfamily	SSF56655	Carbohydrate phosphatase	9	309	6.4e-61	T	2013-08-13	NULL	NULL
BGLB003302-PA	702	Seg	seg	seg	433	438	NA	?	2013-08-13	NULL	NULL	(null)
BGLB003302-PA	702	Seg	seg	seg	586	595	NA	?	2013-08-13	NULL	NULL	(null)
BGLB003302-PA	702	HMMPanther	PTHR22298:SF3	ENDO-1,4-BETA-GLUCANASE	242	702	3.5e-187	T	2013-08-13	NULL	NULL
BGLB003302-PA	702	HMMPanther	PTHR22298	ENDO-1,4-BETA-GLUCANASE	242	702	3.5e-187	T	2013-08-13	NULL	NULL
BGLB003302-PA	702	HMMPfam	PF00759	Glyco_hydro_9	245	701	5.2e-136	T	2013-08-13	IPR001701	Glycoside hydrolase, family 9	Molecular Function: hydrolase activity, hydrolyzing O-glycosyl compounds (GO:0004553), Biological Process: carbohydrate metabolic process (GO:0005975)
BGLB003302-PA	702	Gene3D	G3DSA:1.50.10.10	no description	243	295	8.2e-18	T	2013-08-13	IPR012341	Six-hairpin glycosidase	Molecular Function: catalytic activity (GO:0003824)
BGLB003302-PA	702	Gene3D	G3DSA:1.50.10.10	no description	323	702	1.2e-149	T	2013-08-13	IPR012341	Six-hairpin glycosidase	Molecular Function: catalytic activity (GO:0003824)
BGLB003302-PA	702	superfamily	SSF48208	Six-hairpin glycosidases	324	702	7.1e-136	T	2013-08-13	IPR008928	Six-hairpin glycosidase-like	Molecular Function: catalytic activity (GO:0003824)
BGLB003302-PA	702	superfamily	SSF48208	Six-hairpin glycosidases	242	295	2.2e-18	T	2013-08-13	IPR008928	Six-hairpin glycosidase-like	Molecular Function: catalytic activity (GO:0003824)
BGLB003302-PA	702	superfamily	SSF49384	Carbohydrate-binding domain	13	128	1.6e-05	T	2013-08-13	IPR008965	Carbohydrate-binding domain	Molecular Function: carbohydrate binding (GO:0030246)
BGLB003442-PA	231	HMMPanther	PTHR18866:SF13	PROPIONYL-COENZYME A CARBOXYLASE, ALPHA POLYPEPTIDE	12	210	9.1e-129	T	2013-08-13	NULL	NULL
BGLB003442-PA	231	HMMPanther	PTHR18866	CARBOXYLASE:PYRUVATE/ACETYL-COA/PROPIONYL-COA CARBOXYLASE	12	210	9.1e-129	T	2013-08-13	NULL	NULL
BGLB003442-PA	231	HMMPfam	PF02785	Biotin_carb_C	88	195	1.9e-33	T	2013-08-13	IPR005482	Biotin carboxylase, C-terminal	Molecular Function: ligase activity (GO:0016874)
BGLB003442-PA	231	HMMPfam	PF02786	CPSase_L_D2	15	73	2.2e-19	T	2013-08-13	IPR005479	Carbamoyl-phosphate synthetase large subunit-like, ATP-binding domain	Molecular Function: ATP binding (GO:0005524)
BGLB003442-PA	231	Gene3D	G3DSA:3.30.470.20	no description	13	199	5.8e-58	T	2013-08-13	IPR013816	ATP-grasp fold, subdomain 2	Molecular Function: ATP binding (GO:0005524)
BGLB003442-PA	231	HMMSmart	SM00878	Biotin carboxylase C-terminal domain	88	196	7.8e-46	T	2013-08-13	IPR005482	Biotin carboxylase, C-terminal	Molecular Function: ligase activity (GO:0016874)
BGLB003442-PA	231	superfamily	SSF51246	Rudiment single hybrid motif	83	199	7.4e-39	T	2013-08-13	IPR011054	Rudiment single hybrid motif
BGLB003442-PA	231	superfamily	SSF56059	Glutathione synthetase ATP-binding domain-like	23	116	1.6e-17	T	2013-08-13	NULL	NULL
BGLB003443-PA	276	Seg	seg	seg	24	35	NA	?	2013-08-13	NULL	NULL	(null)
BGLB003443-PA	276	Seg	seg	seg	70	83	NA	?	2013-08-13	NULL	NULL	(null)
BGLB003443-PA	276	HMMPanther	PTHR11071:SF168	PEPTIDYL-PROLYL CIS-TRANS ISOMERASE C	61	257	1.7e-51	T	2013-08-13	NULL	NULL
BGLB003443-PA	276	HMMPanther	PTHR11071	PEPTIDYL-PROLYL CIS-TRANS ISOMERASE	61	257	1.7e-51	T	2013-08-13	NULL	NULL
BGLB003443-PA	276	HMMPfam	PF00160	Pro_isomerase	84	247	3.8e-35	T	2013-08-13	IPR002130	Cyclophilin-like peptidyl-prolyl cis-trans isomerase domain	Molecular Function: peptidyl-prolyl cis-trans isomerase activity (GO:0003755), Biological Process: protein folding (GO:0006457)
BGLB003443-PA	276	Gene3D	G3DSA:2.40.100.10	no description	80	248	7.1e-48	T	2013-08-13	NULL	NULL
BGLB003443-PA	276	FPrintScan	PR00153	CSAPPISMRASE	91	106	1.7e-23	T	2013-08-13	IPR002130	Cyclophilin-like peptidyl-prolyl cis-trans isomerase domain	Molecular Function: peptidyl-prolyl cis-trans isomerase activity (GO:0003755), Biological Process: protein folding (GO:0006457)
BGLB003443-PA	276	FPrintScan	PR00153	CSAPPISMRASE	124	136	1.7e-23	T	2013-08-13	IPR002130	Cyclophilin-like peptidyl-prolyl cis-trans isomerase domain	Molecular Function: peptidyl-prolyl cis-trans isomerase activity (GO:0003755), Biological Process: protein folding (GO:0006457)
BGLB003443-PA	276	FPrintScan	PR00153	CSAPPISMRASE	180	195	1.7e-23	T	2013-08-13	IPR002130	Cyclophilin-like peptidyl-prolyl cis-trans isomerase domain	Molecular Function: peptidyl-prolyl cis-trans isomerase activity (GO:0003755), Biological Process: protein folding (GO:0006457)
BGLB003443-PA	276	FPrintScan	PR00153	CSAPPISMRASE	195	207	1.7e-23	T	2013-08-13	IPR002130	Cyclophilin-like peptidyl-prolyl cis-trans isomerase domain	Molecular Function: peptidyl-prolyl cis-trans isomerase activity (GO:0003755), Biological Process: protein folding (GO:0006457)
BGLB003443-PA	276	FPrintScan	PR00153	CSAPPISMRASE	208	223	1.7e-23	T	2013-08-13	IPR002130	Cyclophilin-like peptidyl-prolyl cis-trans isomerase domain	Molecular Function: peptidyl-prolyl cis-trans isomerase activity (GO:0003755), Biological Process: protein folding (GO:0006457)
BGLB003443-PA	276	superfamily	SSF50891	Cyclophilin-like	85	248	3e-44	T	2013-08-13	IPR002130	Cyclophilin-like peptidyl-prolyl cis-trans isomerase domain	Molecular Function: peptidyl-prolyl cis-trans isomerase activity (GO:0003755), Biological Process: protein folding (GO:0006457)
BGLB003464-PA	318	Seg	seg	seg	209	256	NA	?	2013-08-13	NULL	NULL	(null)
BGLB003466-PA	412	Seg	seg	seg	123	140	NA	?	2013-08-13	NULL	NULL	(null)
BGLB003498-PA	136	HMMPanther	PTHR14200:SF7	CYTOCHROME C OXIDASE POLYPEPTIDE VA	10	136	1.2e-63	T	2013-08-13	NULL	NULL
BGLB003498-PA	136	HMMPanther	PTHR14200	CYTOCHROME C OXIDASE POLYPEPTIDE	10	136	1.2e-63	T	2013-08-13	IPR003204	Cytochrome c oxidase, subunit Va/VI	Molecular Function: cytochrome-c oxidase activity (GO:0004129), Cellular Component: mitochondrial inner membrane (GO:0005743)
BGLB003498-PA	136	HMMPfam	PF02284	COX5A	17	125	2.3e-42	T	2013-08-13	IPR003204	Cytochrome c oxidase, subunit Va/VI	Molecular Function: cytochrome-c oxidase activity (GO:0004129), Cellular Component: mitochondrial inner membrane (GO:0005743)
BGLB003498-PA	136	Gene3D	G3DSA:1.25.40.40	no description	17	126	4.5e-45	T	2013-08-13	IPR003204	Cytochrome c oxidase, subunit Va/VI	Molecular Function: cytochrome-c oxidase activity (GO:0004129), Cellular Component: mitochondrial inner membrane (GO:0005743)
BGLB003498-PA	136	superfamily	SSF48479	Cytochrome c oxidase subunit E	21	126	5.2e-48	T	2013-08-13	IPR003204	Cytochrome c oxidase, subunit Va/VI	Molecular Function: cytochrome-c oxidase activity (GO:0004129), Cellular Component: mitochondrial inner membrane (GO:0005743)
BGLB003523-PA	369	Seg	seg	seg	186	197	NA	?	2013-08-13	NULL	NULL	(null)
BGLB003523-PA	369	HMMPanther	PTHR19375:SF11	MICROSOMAL STRESS 70 PROTEIN ATPASE CORE PRECURSOR	5	352	6.5e-131	T	2013-08-13	NULL	NULL
BGLB003523-PA	369	HMMPanther	PTHR19375	HEAT SHOCK PROTEIN 70KDA	5	352	6.5e-131	T	2013-08-13	NULL	NULL
BGLB003523-PA	369	HMMPfam	PF00012	HSP70	28	193	1.1e-40	T	2013-08-13	IPR013126	Heat shock protein 70 family
BGLB003523-PA	369	Gene3D	G3DSA:3.30.420.40	no description	147	191	5.4e-27	T	2013-08-13	NULL	NULL
BGLB003523-PA	369	Gene3D	G3DSA:3.30.30.30	no description	79	137	2.1e-15	T	2013-08-13	NULL	NULL
BGLB003523-PA	369	Gene3D	G3DSA:3.30.420.40	no description	282	325	7.2e-14	T	2013-08-13	NULL	NULL
BGLB003523-PA	369	Gene3D	G3DSA:3.90.640.10	no description	198	277	6.1e-14	T	2013-08-13	NULL	NULL
BGLB003523-PA	369	FPrintScan	PR00301	HEATSHOCK70	27	40	4.4e-25	T	2013-08-13	IPR013126	Heat shock protein 70 family
BGLB003523-PA	369	FPrintScan	PR00301	HEATSHOCK70	57	69	4.4e-25	T	2013-08-13	IPR013126	Heat shock protein 70 family
BGLB003523-PA	369	FPrintScan	PR00301	HEATSHOCK70	79	87	4.4e-25	T	2013-08-13	IPR013126	Heat shock protein 70 family
BGLB003523-PA	369	FPrintScan	PR00301	HEATSHOCK70	298	314	4.4e-25	T	2013-08-13	IPR013126	Heat shock protein 70 family
BGLB003523-PA	369	FPrintScan	PR00301	HEATSHOCK70	329	349	4.4e-25	T	2013-08-13	IPR013126	Heat shock protein 70 family
BGLB003523-PA	369	superfamily	SSF53067	Actin-like ATPase domain	25	195	2.5e-37	T	2013-08-13	NULL	NULL
BGLB003523-PA	369	superfamily	SSF53067	Actin-like ATPase domain	188	347	2.2e-30	T	2013-08-13	NULL	NULL
BGLB003530-PA	293	Seg	seg	seg	145	162	NA	?	2013-08-13	NULL	NULL	(null)
BGLB003530-PA	293	HMMPanther	PTHR12963:SF0	SUBFAMILY NOT NAMED	7	293	9e-83	T	2013-08-13	NULL	NULL
BGLB003530-PA	293	HMMPanther	PTHR12963	THYROID RECEPTOR INTERACTING PROTEIN RELATED	7	293	9e-83	T	2013-08-13	NULL	NULL
BGLB003530-PA	293	HMMPfam	PF06221	zf-C2HC5	11	50	1.4e-15	T	2013-08-13	IPR009349	Zinc finger, C2HC5-type	Cellular Component: nucleus (GO:0005634), Biological Process: regulation of transcription, DNA-dependent (GO:0006355), Molecular Function: zinc ion binding (GO:0008270)
BGLB003530-PA	293	Gene3D	G3DSA:2.30.130.30	no description	271	293	2.3e-05	T	2013-08-13	NULL	NULL
BGLB003530-PA	293	superfamily	SSF88697	PUA domain-like	271	293	9.4e-07	T	2013-08-13	IPR015947	PUA-like domain
BGLB003535-PA	171	Seg	seg	seg	42	69	NA	?	2013-08-13	NULL	NULL	(null)
BGLB003535-PA	171	Coil	coil	coiled-coil	41	69	NA	?	2013-08-13	NULL	NULL	(null)
BGLB003653-PA	185	HMMPanther	PTHR10159:SF117	DUAL SPECIFICITY PROTEIN PHOSPHATASE 14	1	174	1.4e-77	T	2013-08-13	NULL	NULL
BGLB003653-PA	185	HMMPanther	PTHR10159	DUAL SPECIFICITY PROTEIN PHOSPHATASE	1	174	1.4e-77	T	2013-08-13	IPR024950	Dual specificity phosphatase	Biological Process: protein dephosphorylation (GO:0006470), Molecular Function: protein tyrosine/serine/threonine phosphatase activity (GO:0008138)
BGLB003653-PA	185	HMMPfam	PF00782	DSPc	16	144	2.6e-38	T	2013-08-13	IPR000340	Dual specificity phosphatase, catalytic domain	Biological Process: protein dephosphorylation (GO:0006470), Molecular Function: protein tyrosine/serine/threonine phosphatase activity (GO:0008138)
BGLB003653-PA	185	Gene3D	G3DSA:3.90.190.10	no description	9	152	8.8e-45	T	2013-08-13	NULL	NULL
BGLB003653-PA	185	FPrintScan	PR01910	ADSPHPHTASEB	11	27	2.1e-06	T	2013-08-13	IPR020420	Atypical dual specificity phosphatase, subfamily B	Molecular Function: MAP kinase tyrosine/serine/threonine phosphatase activity (GO:0017017)
BGLB003653-PA	185	FPrintScan	PR01910	ADSPHPHTASEB	54	63	2.1e-06	T	2013-08-13	IPR020420	Atypical dual specificity phosphatase, subfamily B	Molecular Function: MAP kinase tyrosine/serine/threonine phosphatase activity (GO:0017017)
BGLB003653-PA	185	FPrintScan	PR01910	ADSPHPHTASEB	70	84	2.1e-06	T	2013-08-13	IPR020420	Atypical dual specificity phosphatase, subfamily B	Molecular Function: MAP kinase tyrosine/serine/threonine phosphatase activity (GO:0017017)
BGLB003653-PA	185	HMMSmart	SM00195	Dual specificity phosphatase, catalytic doma	8	145	7.2e-49	T	2013-08-13	IPR020422	Dual specificity phosphatase, subgroup, catalytic domain	Biological Process: protein dephosphorylation (GO:0006470), Molecular Function: protein tyrosine/serine/threonine phosphatase activity (GO:0008138)
BGLB003653-PA	185	superfamily	SSF52799	(Phosphotyrosine protein) phosphatases II	7	150	1.8e-35	T	2013-08-13	NULL	NULL
BGLB003670-PA	102	Seg	seg	seg	4	16	NA	?	2013-08-13	NULL	NULL	(null)
BGLB003685-PA	657	Seg	seg	seg	11	19	NA	?	2013-08-13	NULL	NULL	(null)
BGLB003685-PA	657	Seg	seg	seg	497	510	NA	?	2013-08-13	NULL	NULL	(null)
BGLB003685-PA	657	Seg	seg	seg	519	535	NA	?	2013-08-13	NULL	NULL	(null)
BGLB003685-PA	657	Seg	seg	seg	552	563	NA	?	2013-08-13	NULL	NULL	(null)
BGLB003685-PA	657	HMMPanther	PTHR11848:SF39	BONE MORPHOGENETIC PROTEIN 10, BMP10	252	645	1.9e-49	T	2013-08-13	NULL	NULL
BGLB003685-PA	657	HMMPanther	PTHR11848	TGF-BETA FAMILY	252	645	1.9e-49	T	2013-08-13	IPR015615	Transforming growth factor-beta-related
BGLB003685-PA	657	HMMPfam	PF00019	TGF_beta	559	642	1.1e-21	T	2013-08-13	IPR001839	Transforming growth factor-beta, C-terminal	Molecular Function: growth factor activity (GO:0008083)
BGLB003685-PA	657	HMMPfam	PF00688	TGFb_propeptide	236	374	7.8e-10	T	2013-08-13	IPR001111	Transforming growth factor-beta, N-terminal	Molecular Function: growth factor activity (GO:0008083), Biological Process: growth (GO:0040007)
BGLB003685-PA	657	Gene3D	G3DSA:2.10.90.10	no description	553	639	2.9e-25	T	2013-08-13	NULL	NULL
BGLB003685-PA	657	HMMSmart	SM00204	Transforming growth factor-beta (TGF-beta)	561	649	1.5e-23	T	2013-08-13	IPR001839	Transforming growth factor-beta, C-terminal	Molecular Function: growth factor activity (GO:0008083)
BGLB003685-PA	657	superfamily	SSF57501	Cystine-knot cytokines	551	639	1.8e-21	T	2013-08-13	NULL	NULL
BGLB003729-PA	123	Seg	seg	seg	84	93	NA	?	2013-08-13	NULL	NULL	(null)
BGLB003729-PA	123	HMMPanther	PTHR12777	SMALL NUCLEAR RIBONUCLEOPROTEIN SM D2	11	123	4.1e-92	T	2013-08-13	IPR027248	Small nuclear ribonucleoprotein Sm D2	Biological Process: RNA splicing (GO:0008380), Cellular Component: small nuclear ribonucleoprotein complex (GO:0030532)
BGLB003729-PA	123	HMMPfam	PF01423	LSM	42	114	2.2e-17	T	2013-08-13	IPR001163	Ribonucleoprotein LSM domain
BGLB003729-PA	123	Gene3D	G3DSA:2.30.30.100	no description	31	119	1.3e-36	T	2013-08-13	NULL	NULL
BGLB003729-PA	123	HMMSmart	SM00651	snRNP Sm proteins	37	116	7e-19	T	2013-08-13	IPR006649	Ribonucleoprotein LSM domain, eukaryotic/archaea-type
BGLB003729-PA	123	superfamily	SSF50182	Sm-like ribonucleoproteins	31	123	7e-25	T	2013-08-13	IPR010920	Like-Sm (LSM) domain
BGLB003736-PA	218	Seg	seg	seg	108	168	NA	?	2013-08-13	NULL	NULL	(null)
BGLB003736-PA	218	Coil	coil	coiled-coil	106	169	NA	?	2013-08-13	NULL	NULL	(null)
BGLB003742-PA	589	Seg	seg	seg	256	278	NA	?	2013-08-13	NULL	NULL	(null)
BGLB003742-PA	589	Seg	seg	seg	307	322	NA	?	2013-08-13	NULL	NULL	(null)
BGLB003742-PA	589	Seg	seg	seg	345	414	NA	?	2013-08-13	NULL	NULL	(null)
BGLB003742-PA	589	Seg	seg	seg	426	441	NA	?	2013-08-13	NULL	NULL	(null)
BGLB003742-PA	589	Seg	seg	seg	504	516	NA	?	2013-08-13	NULL	NULL	(null)
BGLB003742-PA	589	Coil	coil	coiled-coil	263	284	NA	?	2013-08-13	NULL	NULL	(null)
BGLB003742-PA	589	Coil	coil	coiled-coil	289	310	NA	?	2013-08-13	NULL	NULL	(null)
BGLB003742-PA	589	Coil	coil	coiled-coil	348	381	NA	?	2013-08-13	NULL	NULL	(null)
BGLB003742-PA	589	Coil	coil	coiled-coil	426	447	NA	?	2013-08-13	NULL	NULL	(null)
BGLB003779-PA	217	HMMPanther	PTHR24838:SF112	SUBFAMILY NOT NAMED	7	197	1.3e-39	T	2013-08-13	NULL	NULL
BGLB003779-PA	217	HMMPanther	PTHR24838	FAMILY NOT NAMED	7	197	1.3e-39	T	2013-08-13	NULL	NULL
BGLB003779-PA	217	HMMPfam	PF00008	EGF	21	55	8.9e-05	T	2013-08-13	IPR000742	Epidermal growth factor-like domain	Molecular Function: protein binding (GO:0005515)
BGLB003779-PA	217	HMMPfam	PF00008	EGF	105	139	8.9e-05	T	2013-08-13	IPR000742	Epidermal growth factor-like domain	Molecular Function: protein binding (GO:0005515)
BGLB003779-PA	217	Gene3D	G3DSA:2.10.25.10	no description	13	57	4e-12	T	2013-08-13	NULL	NULL
BGLB003779-PA	217	Gene3D	G3DSA:2.10.25.10	no description	58	91	4.6e-06	T	2013-08-13	NULL	NULL
BGLB003779-PA	217	Gene3D	G3DSA:2.10.25.10	no description	92	129	7.8e-13	T	2013-08-13	NULL	NULL
BGLB003779-PA	217	Gene3D	G3DSA:2.10.25.10	no description	135	176	7.9e-09	T	2013-08-13	NULL	NULL
BGLB003779-PA	217	Gene3D	G3DSA:2.10.25.10	no description	177	216	4.5e-05	T	2013-08-13	NULL	NULL
BGLB003779-PA	217	HMMSmart	SM00179	Calcium-binding EGF-like domain	17	58	7.3e-06	T	2013-08-13	IPR001881	EGF-like calcium-binding	Molecular Function: calcium ion binding (GO:0005509)
BGLB003779-PA	217	HMMSmart	SM00181	Epidermal growth factor-like domain.	20	58	0,00056	T	2013-08-13	IPR000742	Epidermal growth factor-like domain	Molecular Function: protein binding (GO:0005515)
BGLB003779-PA	217	HMMSmart	SM00181	Epidermal growth factor-like domain.	63	99	9,2	T	2013-08-13	IPR000742	Epidermal growth factor-like domain	Molecular Function: protein binding (GO:0005515)
BGLB003779-PA	217	HMMSmart	SM00179	Calcium-binding EGF-like domain	101	142	7.3e-06	T	2013-08-13	IPR001881	EGF-like calcium-binding	Molecular Function: calcium ion binding (GO:0005509)
BGLB003779-PA	217	HMMSmart	SM00181	Epidermal growth factor-like domain.	104	142	0,00056	T	2013-08-13	IPR000742	Epidermal growth factor-like domain	Molecular Function: protein binding (GO:0005515)
BGLB003779-PA	217	HMMSmart	SM00181	Epidermal growth factor-like domain.	147	180	6,9	T	2013-08-13	IPR000742	Epidermal growth factor-like domain	Molecular Function: protein binding (GO:0005515)
BGLB003779-PA	217	HMMSmart	SM00181	Epidermal growth factor-like domain.	185	217	54	T	2013-08-13	IPR000742	Epidermal growth factor-like domain	Molecular Function: protein binding (GO:0005515)
BGLB003779-PA	217	superfamily	SSF57196	EGF/Laminin	97	146	1.5e-11	T	2013-08-13	NULL	NULL
BGLB003779-PA	217	superfamily	SSF57196	EGF/Laminin	13	62	2.3e-11	T	2013-08-13	NULL	NULL
BGLB003779-PA	217	superfamily	SSF57196	EGF/Laminin	145	182	0,00017	T	2013-08-13	NULL	NULL
BGLB003779-PA	217	superfamily	SSF57196	EGF/Laminin	54	92	0,0022	T	2013-08-13	NULL	NULL
BGLB003779-PA	217	superfamily	SSF57196	EGF/Laminin	176	216	0,004	T	2013-08-13	NULL	NULL
BGLB003794-PA	95	Seg	seg	seg	6	16	NA	?	2013-08-13	NULL	NULL	(null)
BGLB003794-PA	95	Seg	seg	seg	76	95	NA	?	2013-08-13	NULL	NULL	(null)
BGLB003860-PA	97	HMMPanther	PTHR24115:SF32	SUBFAMILY NOT NAMED	14	81	1.3e-17	T	2013-08-13	NULL	NULL
BGLB003860-PA	97	HMMPanther	PTHR24115	FAMILY NOT NAMED	14	81	1.3e-17	T	2013-08-13	NULL	NULL
BGLB003869-PA	622	Seg	seg	seg	274	287	NA	?	2013-08-13	NULL	NULL	(null)
BGLB003869-PA	622	Seg	seg	seg	515	526	NA	?	2013-08-13	NULL	NULL	(null)
BGLB003869-PA	622	Seg	seg	seg	543	552	NA	?	2013-08-13	NULL	NULL	(null)
BGLB003869-PA	622	HMMPanther	PTHR23155	LEUCINE-RICH REPEAT-CONTAINING PROTEIN	28	337	4.9e-62	T	2013-08-13	NULL	NULL
BGLB003869-PA	622	HMMPfam	PF12799	LRR_4	28	60	1.8e-06	T	2013-08-13	IPR025875	Leucine rich repeat 4
BGLB003869-PA	622	HMMPfam	PF13855	LRR_8	101	159	2.8e-07	T	2013-08-13	NULL	NULL
BGLB003869-PA	622	HMMPfam	PF13855	LRR_8	250	307	1.9e-09	T	2013-08-13	NULL	NULL
BGLB003869-PA	622	HMMPfam	PF00560	LRR_1	228	248	0,038	T	2013-08-13	IPR001611	Leucine-rich repeat	Molecular Function: protein binding (GO:0005515)
BGLB003869-PA	622	HMMPfam	PF00071	Ras	399	538	4e-09	T	2013-08-13	IPR001806	Small GTPase superfamily	Molecular Function: GTP binding (GO:0005525), Biological Process: small GTPase mediated signal transduction (GO:0007264)
BGLB003869-PA	622	Gene3D	G3DSA:3.80.10.10	no description	27	185	8e-30	T	2013-08-13	NULL	NULL
BGLB003869-PA	622	Gene3D	G3DSA:3.80.10.10	no description	214	397	8.7e-32	T	2013-08-13	NULL	NULL
BGLB003869-PA	622	Gene3D	G3DSA:3.40.50.300	no description	398	539	2.1e-16	T	2013-08-13	NULL	NULL
BGLB003869-PA	622	FPrintScan	PR00019	LEURICHRPT	228	241	6.1e-05	T	2013-08-13	NULL	NULL
BGLB003869-PA	622	FPrintScan	PR00019	LEURICHRPT	317	330	6.1e-05	T	2013-08-13	NULL	NULL
BGLB003869-PA	622	HMMSmart	SM00365	Leucine-rich repeat, SDS22-like subfamily	46	67	17	T	2013-08-13	NULL	NULL
BGLB003869-PA	622	HMMSmart	SM00369	Leucine-rich repeats, typical (most populate	46	69	14	T	2013-08-13	IPR003591	Leucine-rich repeat, typical subtype
BGLB003869-PA	622	HMMSmart	SM00369	Leucine-rich repeats, typical (most populate	77	100	16	T	2013-08-13	IPR003591	Leucine-rich repeat, typical subtype
BGLB003869-PA	622	HMMSmart	SM00369	Leucine-rich repeats, typical (most populate	123	146	0,84	T	2013-08-13	IPR003591	Leucine-rich repeat, typical subtype
BGLB003869-PA	622	HMMSmart	SM00369	Leucine-rich repeats, typical (most populate	149	169	110	T	2013-08-13	IPR003591	Leucine-rich repeat, typical subtype
BGLB003869-PA	622	HMMSmart	SM00365	Leucine-rich repeat, SDS22-like subfamily	225	246	110	T	2013-08-13	NULL	NULL
BGLB003869-PA	622	HMMSmart	SM00369	Leucine-rich repeats, typical (most populate	225	248	0,01	T	2013-08-13	IPR003591	Leucine-rich repeat, typical subtype
BGLB003869-PA	622	HMMSmart	SM00365	Leucine-rich repeat, SDS22-like subfamily	248	273	740	T	2013-08-13	NULL	NULL
BGLB003869-PA	622	HMMSmart	SM00369	Leucine-rich repeats, typical (most populate	271	293	3,1	T	2013-08-13	IPR003591	Leucine-rich repeat, typical subtype
BGLB003869-PA	622	HMMSmart	SM00369	Leucine-rich repeats, typical (most populate	294	315	170	T	2013-08-13	IPR003591	Leucine-rich repeat, typical subtype
BGLB003869-PA	622	HMMSmart	SM00365	Leucine-rich repeat, SDS22-like subfamily	317	345	55	T	2013-08-13	NULL	NULL
BGLB003869-PA	622	HMMSmart	SM00369	Leucine-rich repeats, typical (most populate	317	340	6,4	T	2013-08-13	IPR003591	Leucine-rich repeat, typical subtype
BGLB003869-PA	622	Coil	coil	coiled-coil	587	608	NA	?	2013-08-13	NULL	NULL	(null)
BGLB003869-PA	622	superfamily	SSF52058	L domain-like	28	407	2.8e-55	T	2013-08-13	NULL	NULL
BGLB003869-PA	622	superfamily	SSF52540	P-loop containing nucleoside triphosphate hydrolases	393	538	2.4e-16	T	2013-08-13	NULL	NULL
BGLB003900-PA	262	HMMPanther	PTHR10066:SF12	BETA-MANNOSIDASE	50	218	2.6e-57	T	2013-08-13	NULL	NULL
BGLB003900-PA	262	HMMPanther	PTHR10066	BETA-GALACTOSIDASE	50	218	2.6e-57	T	2013-08-13	NULL	NULL
BGLB003900-PA	262	HMMPfam	PF02837	Glyco_hydro_2_N	84	151	3.4e-08	T	2013-08-13	IPR006104	Glycoside hydrolase, family 2, N-terminal	Molecular Function: hydrolase activity, hydrolyzing O-glycosyl compounds (GO:0004553), Biological Process: carbohydrate metabolic process (GO:0005975)
BGLB003900-PA	262	Gene3D	G3DSA:2.60.120.260	no description	190	214	8.7e-24	T	2013-08-13	NULL	NULL
BGLB003900-PA	262	superfamily	SSF49785	Galactose-binding domain-like	1	221	3.6e-19	T	2013-08-13	IPR008979	Galactose-binding domain-like
BGLB003975-PA	420	Seg	seg	seg	8	32	NA	?	2013-08-13	NULL	NULL	(null)
BGLB003975-PA	420	Seg	seg	seg	71	89	NA	?	2013-08-13	NULL	NULL	(null)
BGLB003975-PA	420	Seg	seg	seg	407	418	NA	?	2013-08-13	NULL	NULL	(null)
BGLB004004-PA	82	HMMPanther	PTHR11778	SERYL-TRNA SYNTHETASE	19	81	4.1e-13	T	2013-08-13	IPR002317	Serine-tRNA ligase, type1	Molecular Function: nucleotide binding (GO:0000166), Molecular Function: serine-tRNA ligase activity (GO:0004828), Molecular Function: ATP binding (GO:0005524), Cellular Component: cytoplasm (GO:0005737), Biological Process: seryl-tRNA aminoacylation (GO:0006434)
BGLB004004-PA	82	Gene3D	G3DSA:3.30.930.10	no description	9	81	4.4e-17	T	2013-08-13	NULL	NULL
BGLB004004-PA	82	superfamily	SSF55681	Class II aaRS and biotin synthetases	16	82	1.2e-08	T	2013-08-13	NULL	NULL
BGLB004012-PA	287	Seg	seg	seg	182	193	NA	?	2013-08-13	NULL	NULL	(null)
BGLB004012-PA	287	HMMPanther	PTHR24559:SF97	SUBFAMILY NOT NAMED	2	269	3.8e-73	T	2013-08-13	NULL	NULL
BGLB004012-PA	287	HMMPanther	PTHR24559	FAMILY NOT NAMED	2	269	3.8e-73	T	2013-08-13	NULL	NULL
BGLB004012-PA	287	HMMPfam	PF00665	rve	5	97	2.8e-21	T	2013-08-13	IPR001584	Integrase, catalytic core	Biological Process: DNA integration (GO:0015074)
BGLB004012-PA	287	Gene3D	G3DSA:3.30.420.10	no description	5	143	2.5e-36	T	2013-08-13	NULL	NULL
BGLB004012-PA	287	superfamily	SSF53098	Ribonuclease H-like	2	147	1.3e-39	T	2013-08-13	IPR012337	Ribonuclease H-like domain	Molecular Function: nucleic acid binding (GO:0003676)
BGLB004018-PA	176	Seg	seg	seg	91	110	NA	?	2013-08-13	NULL	NULL	(null)
BGLB004050-PA	442	HMMPanther	PTHR11802:SF6	SERINE CARBOXYPEPTIDASE CPVL/CARBOXYPEPTIDASE Y(YEAST)	50	437	6.1e-43	T	2013-08-13	NULL	NULL
BGLB004050-PA	442	HMMPanther	PTHR11802	SERINE PROTEASE FAMILY S10 SERINE CARBOXYPEPTIDASE	50	437	6.1e-43	T	2013-08-13	IPR001563	Peptidase S10, serine carboxypeptidase	Molecular Function: serine-type carboxypeptidase activity (GO:0004185), Biological Process: proteolysis (GO:0006508)
BGLB004050-PA	442	HMMPfam	PF00450	Peptidase_S10	51	437	3.1e-54	T	2013-08-13	IPR001563	Peptidase S10, serine carboxypeptidase	Molecular Function: serine-type carboxypeptidase activity (GO:0004185), Biological Process: proteolysis (GO:0006508)
BGLB004050-PA	442	Gene3D	G3DSA:3.40.50.1820	no description	49	437	4.9e-65	T	2013-08-13	NULL	NULL
BGLB004050-PA	442	FPrintScan	PR00724	CRBOXYPTASEC	133	143	9.3e-07	T	2013-08-13	IPR001563	Peptidase S10, serine carboxypeptidase	Molecular Function: serine-type carboxypeptidase activity (GO:0004185), Biological Process: proteolysis (GO:0006508)
BGLB004050-PA	442	FPrintScan	PR00724	CRBOXYPTASEC	168	193	9.3e-07	T	2013-08-13	IPR001563	Peptidase S10, serine carboxypeptidase	Molecular Function: serine-type carboxypeptidase activity (GO:0004185), Biological Process: proteolysis (GO:0006508)
BGLB004050-PA	442	superfamily	SSF53474	alpha/beta-Hydrolases	42	441	1.3e-60	T	2013-08-13	NULL	NULL
BGLB004058-PA	370	Seg	seg	seg	60	72	NA	?	2013-08-13	NULL	NULL	(null)
BGLB004058-PA	370	HMMPanther	PTHR24202	FAMILY NOT NAMED	17	236	1.6e-54	T	2013-08-13	NULL	NULL
BGLB004058-PA	370	HMMPfam	PF06701	MIB_HERC2	48	100	8.7e-14	T	2013-08-13	IPR010606	Mib-herc2	Molecular Function: ubiquitin-protein ligase activity (GO:0004842), Biological Process: protein ubiquitination (GO:0016567), Molecular Function: metal ion binding (GO:0046872)
BGLB004058-PA	370	HMMPfam	PF06701	MIB_HERC2	180	236	5.5e-10	T	2013-08-13	IPR010606	Mib-herc2	Molecular Function: ubiquitin-protein ligase activity (GO:0004842), Biological Process: protein ubiquitination (GO:0016567), Molecular Function: metal ion binding (GO:0046872)
BGLB004058-PA	370	HMMPfam	PF06701	MIB_HERC2	249	309	3.6e-21	T	2013-08-13	IPR010606	Mib-herc2	Molecular Function: ubiquitin-protein ligase activity (GO:0004842), Biological Process: protein ubiquitination (GO:0016567), Molecular Function: metal ion binding (GO:0046872)
BGLB004058-PA	370	HMMPfam	PF00569	ZZ	104	142	8.8e-11	T	2013-08-13	IPR000433	Zinc finger, ZZ-type	Molecular Function: zinc ion binding (GO:0008270)
BGLB004058-PA	370	HMMSmart	SM00291	Zinc-binding domain, present in Dystrophin,	103	144	9.3e-11	T	2013-08-13	IPR000433	Zinc finger, ZZ-type	Molecular Function: zinc ion binding (GO:0008270)
BGLB004063-PA	241	Seg	seg	seg	17	31	NA	?	2013-08-13	NULL	NULL	(null)
BGLB004063-PA	241	Seg	seg	seg	163	177	NA	?	2013-08-13	NULL	NULL	(null)
BGLB004063-PA	241	HMMPanther	PTHR16154	FAMILY NOT NAMED	16	177	3.2e-72	T	2013-08-13	NULL	NULL
BGLB004063-PA	241	Gene3D	G3DSA:2.30.42.10	no description	79	139	3.6e-08	T	2013-08-13	NULL	NULL
BGLB004063-PA	241	superfamily	SSF50156	PDZ domain-like	59	140	2.1e-08	T	2013-08-13	IPR001478	PDZ domain	Molecular Function: protein binding (GO:0005515)
BGLB004090-PA	234	Seg	seg	seg	3	14	NA	?	2013-08-13	NULL	NULL	(null)
BGLB004090-PA	234	Seg	seg	seg	38	50	NA	?	2013-08-13	NULL	NULL	(null)
BGLB004090-PA	234	HMMPanther	PTHR10697	MAMMALIAN EPENDYMIN-RELATED PROTEIN 1	1	229	8.5e-22	T	2013-08-13	NULL	NULL
BGLB004090-PA	234	HMMPfam	PF00811	Ependymin	66	208	1.3e-14	T	2013-08-13	IPR001299	Ependymin	Molecular Function: calcium ion binding (GO:0005509), Cellular Component: extracellular region (GO:0005576), Biological Process: cell-matrix adhesion (GO:0007160)
BGLB004100-PA	384	Seg	seg	seg	92	117	NA	?	2013-08-13	NULL	NULL	(null)
BGLB004100-PA	384	Seg	seg	seg	214	260	NA	?	2013-08-13	NULL	NULL	(null)
BGLB004100-PA	384	Seg	seg	seg	292	378	NA	?	2013-08-13	NULL	NULL	(null)
BGLB004100-PA	384	HMMPfam	PF08017	Fibrinogen_BP	121	376	5.4e-07	T	2013-08-13	IPR012969	Fibrinogen binding
BGLB004108-PA	135	HMMPanther	PTHR11849:SF34	FLI1	12	112	4.4e-84	T	2013-08-13	NULL	NULL
BGLB004108-PA	135	HMMPanther	PTHR11849	ETS	12	112	4.4e-84	T	2013-08-13	NULL	NULL
BGLB004108-PA	135	HMMPfam	PF00178	Ets	23	104	1.1e-40	T	2013-08-13	IPR000418	Ets domain	Molecular Function: sequence-specific DNA binding transcription factor activity (GO:0003700), Biological Process: regulation of transcription, DNA-dependent (GO:0006355), Molecular Function: sequence-specific DNA binding (GO:0043565)
BGLB004108-PA	135	Gene3D	G3DSA:1.10.10.10	no description	19	118	9.8e-53	T	2013-08-13	IPR011991	Winged helix-turn-helix transcription repressor DNA-binding domain
BGLB004108-PA	135	FPrintScan	PR00454	ETSDOMAIN	24	37	1.4e-32	T	2013-08-13	IPR000418	Ets domain	Molecular Function: sequence-specific DNA binding transcription factor activity (GO:0003700), Biological Process: regulation of transcription, DNA-dependent (GO:0006355), Molecular Function: sequence-specific DNA binding (GO:0043565)
BGLB004108-PA	135	FPrintScan	PR00454	ETSDOMAIN	48	66	1.4e-32	T	2013-08-13	IPR000418	Ets domain	Molecular Function: sequence-specific DNA binding transcription factor activity (GO:0003700), Biological Process: regulation of transcription, DNA-dependent (GO:0006355), Molecular Function: sequence-specific DNA binding (GO:0043565)
BGLB004108-PA	135	FPrintScan	PR00454	ETSDOMAIN	67	85	1.4e-32	T	2013-08-13	IPR000418	Ets domain	Molecular Function: sequence-specific DNA binding transcription factor activity (GO:0003700), Biological Process: regulation of transcription, DNA-dependent (GO:0006355), Molecular Function: sequence-specific DNA binding (GO:0043565)
BGLB004108-PA	135	FPrintScan	PR00454	ETSDOMAIN	86	104	1.4e-32	T	2013-08-13	IPR000418	Ets domain	Molecular Function: sequence-specific DNA binding transcription factor activity (GO:0003700), Biological Process: regulation of transcription, DNA-dependent (GO:0006355), Molecular Function: sequence-specific DNA binding (GO:0043565)
BGLB004108-PA	135	HMMSmart	SM00413	erythroblast transformation specific domain	23	108	7.6e-58	T	2013-08-13	IPR000418	Ets domain	Molecular Function: sequence-specific DNA binding transcription factor activity (GO:0003700), Biological Process: regulation of transcription, DNA-dependent (GO:0006355), Molecular Function: sequence-specific DNA binding (GO:0043565)
BGLB004108-PA	135	superfamily	SSF46785	Winged helix DNA-binding domain	21	122	6.3e-45	T	2013-08-13	NULL	NULL
BGLB004167-PA	119	Gene3D	G3DSA:2.120.10.30	no description	9	110	0,00079	T	2013-08-13	IPR011042	Six-bladed beta-propeller, TolB-like
BGLB004196-PA	121	HMMPanther	PTHR10574:SF44	SUBFAMILY NOT NAMED	7	76	7.6e-35	T	2013-08-13	NULL	NULL
BGLB004196-PA	121	HMMPanther	PTHR10574	FAMILY NOT NAMED	7	76	7.6e-35	T	2013-08-13	NULL	NULL
BGLB004196-PA	121	HMMPfam	PF00053	Laminin_EGF	15	70	1.4e-10	T	2013-08-13	IPR002049	EGF-like, laminin
BGLB004196-PA	121	Gene3D	G3DSA:2.10.25.10	no description	14	70	9.7e-16	T	2013-08-13	NULL	NULL
BGLB004196-PA	121	HMMSmart	SM00180	Laminin-type epidermal growth factor-like do	15	75	2.6e-09	T	2013-08-13	IPR002049	EGF-like, laminin
BGLB004196-PA	121	superfamily	SSF57196	EGF/Laminin	15	75	1.3e-09	T	2013-08-13	NULL	NULL
BGLB004209-PA	1939	Seg	seg	seg	340	352	NA	?	2013-08-13	NULL	NULL	(null)
BGLB004209-PA	1939	Seg	seg	seg	429	440	NA	?	2013-08-13	NULL	NULL	(null)
BGLB004209-PA	1939	Seg	seg	seg	620	631	NA	?	2013-08-13	NULL	NULL	(null)
BGLB004209-PA	1939	Seg	seg	seg	1005	1027	NA	?	2013-08-13	NULL	NULL	(null)
BGLB004209-PA	1939	Seg	seg	seg	1525	1535	NA	?	2013-08-13	NULL	NULL	(null)
BGLB004209-PA	1939	Seg	seg	seg	1701	1712	NA	?	2013-08-13	NULL	NULL	(null)
BGLB004209-PA	1939	Seg	seg	seg	1715	1727	NA	?	2013-08-13	NULL	NULL	(null)
BGLB004209-PA	1939	Seg	seg	seg	1740	1755	NA	?	2013-08-13	NULL	NULL	(null)
BGLB004209-PA	1939	HMMPanther	PTHR10663:SF15	BREFELDIN A-INHIBITED GUANINE NUCLEOTIDE-EXCHANGE PROTEIN 3	357	1598	2e-207	T	2013-08-13	NULL	NULL
BGLB004209-PA	1939	HMMPanther	PTHR10663	GUANYL-NUCLEOTIDE EXCHANGE FACTOR	357	1598	2e-207	T	2013-08-13	NULL	NULL
BGLB004222-PA	138	HMMPanther	PTHR11749	RIBULOSE-5-PHOSPHATE-3-EPIMERASE	9	138	3.3e-70	T	2013-08-13	IPR000056	Ribulose-phosphate 3-epimerase-like	Biological Process: carbohydrate metabolic process (GO:0005975), Molecular Function: racemase and epimerase activity, acting on carbohydrates and derivatives (GO:0016857)
BGLB004222-PA	138	HMMPfam	PF00834	Ribul_P_3_epim	10	57	1.4e-15	T	2013-08-13	IPR000056	Ribulose-phosphate 3-epimerase-like	Biological Process: carbohydrate metabolic process (GO:0005975), Molecular Function: racemase and epimerase activity, acting on carbohydrates and derivatives (GO:0016857)
BGLB004222-PA	138	HMMPfam	PF00834	Ribul_P_3_epim	58	138	1.6e-25	T	2013-08-13	IPR000056	Ribulose-phosphate 3-epimerase-like	Biological Process: carbohydrate metabolic process (GO:0005975), Molecular Function: racemase and epimerase activity, acting on carbohydrates and derivatives (GO:0016857)
BGLB004222-PA	138	Gene3D	G3DSA:3.20.20.70	no description	8	57	2.8e-21	T	2013-08-13	IPR013785	Aldolase-type TIM barrel	Molecular Function: catalytic activity (GO:0003824)
BGLB004222-PA	138	Gene3D	G3DSA:3.20.20.70	no description	58	138	8.3e-31	T	2013-08-13	IPR013785	Aldolase-type TIM barrel	Molecular Function: catalytic activity (GO:0003824)
BGLB004222-PA	138	superfamily	SSF51366	Ribulose-phoshate binding barrel	7	138	4.7e-38	T	2013-08-13	IPR011060	Ribulose-phosphate binding barrel	Molecular Function: catalytic activity (GO:0003824), Biological Process: metabolic process (GO:0008152)
BGLB004229-PA	485	Seg	seg	seg	36	48	NA	?	2013-08-13	NULL	NULL	(null)
BGLB004229-PA	485	Seg	seg	seg	113	132	NA	?	2013-08-13	NULL	NULL	(null)
BGLB004229-PA	485	Seg	seg	seg	171	186	NA	?	2013-08-13	NULL	NULL	(null)
BGLB004229-PA	485	Seg	seg	seg	357	375	NA	?	2013-08-13	NULL	NULL	(null)
BGLB004229-PA	485	HMMPanther	PTHR11829	FAMILY NOT NAMED	244	451	2e-38	T	2013-08-13	NULL	NULL
BGLB004229-PA	485	HMMPfam	PF00250	Fork_head	245	305	4e-24	T	2013-08-13	IPR001766	Transcription factor, fork head	Molecular Function: sequence-specific DNA binding transcription factor activity (GO:0003700), Biological Process: regulation of transcription, DNA-dependent (GO:0006355), Molecular Function: sequence-specific DNA binding (GO:0043565)
BGLB004229-PA	485	Gene3D	G3DSA:1.10.10.10	no description	341	360	5.5e-30	T	2013-08-13	IPR011991	Winged helix-turn-helix transcription repressor DNA-binding domain
BGLB004229-PA	485	FPrintScan	PR00053	FORKHEAD	245	258	3.2e-16	T	2013-08-13	IPR001766	Transcription factor, fork head	Molecular Function: sequence-specific DNA binding transcription factor activity (GO:0003700), Biological Process: regulation of transcription, DNA-dependent (GO:0006355), Molecular Function: sequence-specific DNA binding (GO:0043565)
BGLB004229-PA	485	FPrintScan	PR00053	FORKHEAD	266	283	3.2e-16	T	2013-08-13	IPR001766	Transcription factor, fork head	Molecular Function: sequence-specific DNA binding transcription factor activity (GO:0003700), Biological Process: regulation of transcription, DNA-dependent (GO:0006355), Molecular Function: sequence-specific DNA binding (GO:0043565)
BGLB004229-PA	485	FPrintScan	PR00053	FORKHEAD	289	306	3.2e-16	T	2013-08-13	IPR001766	Transcription factor, fork head	Molecular Function: sequence-specific DNA binding transcription factor activity (GO:0003700), Biological Process: regulation of transcription, DNA-dependent (GO:0006355), Molecular Function: sequence-specific DNA binding (GO:0043565)
BGLB004229-PA	485	HMMSmart	SM00339	FORKHEAD	243	363	1.1e-36	T	2013-08-13	IPR001766	Transcription factor, fork head	Molecular Function: sequence-specific DNA binding transcription factor activity (GO:0003700), Biological Process: regulation of transcription, DNA-dependent (GO:0006355), Molecular Function: sequence-specific DNA binding (GO:0043565)
BGLB004229-PA	485	superfamily	SSF46785	Winged helix DNA-binding domain	243	370	9.6e-30	T	2013-08-13	NULL	NULL
BGLB004287-PA	522	Seg	seg	seg	6	17	NA	?	2013-08-13	NULL	NULL	(null)
BGLB004287-PA	522	Seg	seg	seg	349	359	NA	?	2013-08-13	NULL	NULL	(null)
BGLB004287-PA	522	HMMPanther	PTHR24027	FAMILY NOT NAMED	104	486	9.2e-80	T	2013-08-13	NULL	NULL
BGLB004287-PA	522	HMMPfam	PF00028	Cadherin	157	248	8.7e-17	T	2013-08-13	IPR002126	Cadherin	Molecular Function: calcium ion binding (GO:0005509), Biological Process: homophilic cell adhesion (GO:0007156), Cellular Component: membrane (GO:0016020)
BGLB004287-PA	522	HMMPfam	PF00028	Cadherin	264	353	8.7e-16	T	2013-08-13	IPR002126	Cadherin	Molecular Function: calcium ion binding (GO:0005509), Biological Process: homophilic cell adhesion (GO:0007156), Cellular Component: membrane (GO:0016020)
BGLB004287-PA	522	HMMPfam	PF00028	Cadherin	401	486	1.3e-09	T	2013-08-13	IPR002126	Cadherin	Molecular Function: calcium ion binding (GO:0005509), Biological Process: homophilic cell adhesion (GO:0007156), Cellular Component: membrane (GO:0016020)
BGLB004287-PA	522	Gene3D	G3DSA:2.60.40.60	no description	94	148	1.1e-07	T	2013-08-13	IPR002126	Cadherin	Molecular Function: calcium ion binding (GO:0005509), Biological Process: homophilic cell adhesion (GO:0007156), Cellular Component: membrane (GO:0016020)
BGLB004287-PA	522	Gene3D	G3DSA:2.60.40.60	no description	149	259	1.5e-32	T	2013-08-13	IPR002126	Cadherin	Molecular Function: calcium ion binding (GO:0005509), Biological Process: homophilic cell adhesion (GO:0007156), Cellular Component: membrane (GO:0016020)
BGLB004287-PA	522	Gene3D	G3DSA:2.60.40.60	no description	264	364	8.8e-23	T	2013-08-13	IPR002126	Cadherin	Molecular Function: calcium ion binding (GO:0005509), Biological Process: homophilic cell adhesion (GO:0007156), Cellular Component: membrane (GO:0016020)
BGLB004287-PA	522	Gene3D	G3DSA:2.60.40.60	no description	396	486	5e-13	T	2013-08-13	IPR002126	Cadherin	Molecular Function: calcium ion binding (GO:0005509), Biological Process: homophilic cell adhesion (GO:0007156), Cellular Component: membrane (GO:0016020)
BGLB004287-PA	522	FPrintScan	PR00205	CADHERIN	151	180	5.1e-28	T	2013-08-13	IPR002126	Cadherin	Molecular Function: calcium ion binding (GO:0005509), Biological Process: homophilic cell adhesion (GO:0007156), Cellular Component: membrane (GO:0016020)
BGLB004287-PA	522	FPrintScan	PR00205	CADHERIN	223	235	5.1e-28	T	2013-08-13	IPR002126	Cadherin	Molecular Function: calcium ion binding (GO:0005509), Biological Process: homophilic cell adhesion (GO:0007156), Cellular Component: membrane (GO:0016020)
BGLB004287-PA	522	FPrintScan	PR00205	CADHERIN	237	256	5.1e-28	T	2013-08-13	IPR002126	Cadherin	Molecular Function: calcium ion binding (GO:0005509), Biological Process: homophilic cell adhesion (GO:0007156), Cellular Component: membrane (GO:0016020)
BGLB004287-PA	522	FPrintScan	PR00205	CADHERIN	311	337	5.1e-28	T	2013-08-13	IPR002126	Cadherin	Molecular Function: calcium ion binding (GO:0005509), Biological Process: homophilic cell adhesion (GO:0007156), Cellular Component: membrane (GO:0016020)
BGLB004287-PA	522	FPrintScan	PR00205	CADHERIN	345	362	5.1e-28	T	2013-08-13	IPR002126	Cadherin	Molecular Function: calcium ion binding (GO:0005509), Biological Process: homophilic cell adhesion (GO:0007156), Cellular Component: membrane (GO:0016020)
BGLB004287-PA	522	HMMSmart	SM00112	Cadherin repeats.	71	149	2.3e-05	T	2013-08-13	IPR002126	Cadherin	Molecular Function: calcium ion binding (GO:0005509), Biological Process: homophilic cell adhesion (GO:0007156), Cellular Component: membrane (GO:0016020)
BGLB004287-PA	522	HMMSmart	SM00112	Cadherin repeats.	173	256	2.4e-26	T	2013-08-13	IPR002126	Cadherin	Molecular Function: calcium ion binding (GO:0005509), Biological Process: homophilic cell adhesion (GO:0007156), Cellular Component: membrane (GO:0016020)
BGLB004287-PA	522	HMMSmart	SM00112	Cadherin repeats.	278	361	4.4e-24	T	2013-08-13	IPR002126	Cadherin	Molecular Function: calcium ion binding (GO:0005509), Biological Process: homophilic cell adhesion (GO:0007156), Cellular Component: membrane (GO:0016020)
BGLB004287-PA	522	HMMSmart	SM00112	Cadherin repeats.	409	495	4.1e-05	T	2013-08-13	IPR002126	Cadherin	Molecular Function: calcium ion binding (GO:0005509), Biological Process: homophilic cell adhesion (GO:0007156), Cellular Component: membrane (GO:0016020)
BGLB004287-PA	522	superfamily	SSF49313	Cadherin-like	144	250	2.9e-32	T	2013-08-13	IPR015919	Cadherin-like	Molecular Function: calcium ion binding (GO:0005509), Cellular Component: membrane (GO:0016020)
BGLB004287-PA	522	superfamily	SSF49313	Cadherin-like	251	355	5e-29	T	2013-08-13	IPR015919	Cadherin-like	Molecular Function: calcium ion binding (GO:0005509), Cellular Component: membrane (GO:0016020)
BGLB004287-PA	522	superfamily	SSF49313	Cadherin-like	356	486	3e-13	T	2013-08-13	IPR015919	Cadherin-like	Molecular Function: calcium ion binding (GO:0005509), Cellular Component: membrane (GO:0016020)
BGLB004287-PA	522	superfamily	SSF49313	Cadherin-like	56	143	5.1e-07	T	2013-08-13	IPR015919	Cadherin-like	Molecular Function: calcium ion binding (GO:0005509), Cellular Component: membrane (GO:0016020)
BGLB004300-PA	342	Seg	seg	seg	16	25	NA	?	2013-08-13	NULL	NULL	(null)
BGLB004345-PA	386	Seg	seg	seg	8	17	NA	?	2013-08-13	NULL	NULL	(null)
BGLB004345-PA	386	Seg	seg	seg	35	82	NA	?	2013-08-13	NULL	NULL	(null)
BGLB004345-PA	386	Seg	seg	seg	269	349	NA	?	2013-08-13	NULL	NULL	(null)
BGLB004345-PA	386	Seg	seg	seg	368	384	NA	?	2013-08-13	NULL	NULL	(null)
BGLB004345-PA	386	HMMPanther	PTHR24012:SF88	SUBFAMILY NOT NAMED	93	379	9e-95	T	2013-08-13	NULL	NULL
BGLB004345-PA	386	HMMPanther	PTHR24012	FAMILY NOT NAMED	93	379	9e-95	T	2013-08-13	NULL	NULL
BGLB004345-PA	386	HMMPfam	PF00076	RRM_1	98	166	7e-18	T	2013-08-13	IPR000504	RNA recognition motif domain	Molecular Function: nucleic acid binding (GO:0003676)
BGLB004345-PA	386	HMMPfam	PF00076	RRM_1	189	256	2.5e-19	T	2013-08-13	IPR000504	RNA recognition motif domain	Molecular Function: nucleic acid binding (GO:0003676)
BGLB004345-PA	386	Gene3D	G3DSA:3.30.70.330	no description	73	167	6.7e-23	T	2013-08-13	IPR012677	Nucleotide-binding, alpha-beta plait	Molecular Function: nucleotide binding (GO:0000166)
BGLB004345-PA	386	Gene3D	G3DSA:3.30.70.330	no description	168	278	9.3e-28	T	2013-08-13	IPR012677	Nucleotide-binding, alpha-beta plait	Molecular Function: nucleotide binding (GO:0000166)
BGLB004345-PA	386	HMMSmart	SM00360	RNA recognition motif	97	169	1.8e-22	T	2013-08-13	IPR000504	RNA recognition motif domain	Molecular Function: nucleic acid binding (GO:0003676)
BGLB004345-PA	386	HMMSmart	SM00360	RNA recognition motif	187	259	4.8e-25	T	2013-08-13	IPR000504	RNA recognition motif domain	Molecular Function: nucleic acid binding (GO:0003676)
BGLB004345-PA	386	superfamily	SSF54928	RNA-binding domain, RBD	179	292	5.5e-28	T	2013-08-13	NULL	NULL
BGLB004345-PA	386	superfamily	SSF54928	RNA-binding domain, RBD	33	175	1.2e-22	T	2013-08-13	NULL	NULL
BGLB004377-PA	495	HMMPanther	PTHR24258	FAMILY NOT NAMED	47	285	6.5e-47	T	2013-08-13	NULL	NULL
BGLB004377-PA	495	HMMPfam	PF00089	Trypsin	68	266	5.7e-35	T	2013-08-13	IPR001254	Peptidase S1	Molecular Function: serine-type endopeptidase activity (GO:0004252), Biological Process: proteolysis (GO:0006508)
BGLB004377-PA	495	HMMPfam	PF00089	Trypsin	345	487	1.1e-09	T	2013-08-13	IPR001254	Peptidase S1	Molecular Function: serine-type endopeptidase activity (GO:0004252), Biological Process: proteolysis (GO:0006508)
BGLB004377-PA	495	Gene3D	G3DSA:2.40.10.10	no description	68	135	1e-10	T	2013-08-13	NULL	NULL
BGLB004377-PA	495	Gene3D	G3DSA:2.40.10.10	no description	136	270	4.6e-35	T	2013-08-13	NULL	NULL
BGLB004377-PA	495	Gene3D	G3DSA:2.40.10.10	no description	345	381	8.5e-10	T	2013-08-13	NULL	NULL
BGLB004377-PA	495	Gene3D	G3DSA:2.40.10.10	no description	382	450	2.9e-09	T	2013-08-13	NULL	NULL
BGLB004377-PA	495	Gene3D	G3DSA:2.40.10.10	no description	451	491	0,00026	T	2013-08-13	NULL	NULL
BGLB004377-PA	495	FPrintScan	PR00722	CHYMOTRYPSIN	59	74	9.8e-05	T	2013-08-13	IPR001314	Peptidase S1A, chymotrypsin-type	Molecular Function: serine-type endopeptidase activity (GO:0004252), Biological Process: proteolysis (GO:0006508)
BGLB004377-PA	495	FPrintScan	PR00722	CHYMOTRYPSIN	123	137	9.8e-05	T	2013-08-13	IPR001314	Peptidase S1A, chymotrypsin-type	Molecular Function: serine-type endopeptidase activity (GO:0004252), Biological Process: proteolysis (GO:0006508)
BGLB004377-PA	495	FPrintScan	PR00722	CHYMOTRYPSIN	219	231	9.8e-05	T	2013-08-13	IPR001314	Peptidase S1A, chymotrypsin-type	Molecular Function: serine-type endopeptidase activity (GO:0004252), Biological Process: proteolysis (GO:0006508)
BGLB004377-PA	495	HMMSmart	SM00020	Trypsin-like serine protease	48	266	7.1e-51	T	2013-08-13	IPR001254	Peptidase S1	Molecular Function: serine-type endopeptidase activity (GO:0004252), Biological Process: proteolysis (GO:0006508)
BGLB004377-PA	495	superfamily	SSF50494	Trypsin-like serine proteases	46	270	6.4e-55	T	2013-08-13	IPR009003	Trypsin-like cysteine/serine peptidase domain	Molecular Function: catalytic activity (GO:0003824)
BGLB004377-PA	495	superfamily	SSF50494	Trypsin-like serine proteases	342	490	2.8e-26	T	2013-08-13	IPR009003	Trypsin-like cysteine/serine peptidase domain	Molecular Function: catalytic activity (GO:0003824)
BGLB004411-PA	383	Seg	seg	seg	263	276	NA	?	2013-08-13	NULL	NULL	(null)
BGLB004411-PA	383	HMMPanther	PTHR10157	DOPAMINE BETA HYDROXYLASE RELATED	152	277	3.2e-17	T	2013-08-13	IPR000945	Dopamine-beta-monooxygenase	Molecular Function: dopamine beta-monooxygenase activity (GO:0004500), Biological Process: catecholamine metabolic process (GO:0006584), Biological Process: oxidation-reduction process (GO:0055114)
BGLB004411-PA	383	HMMPfam	PF01082	Cu2_monooxygen	173	224	6.8e-05	T	2013-08-13	IPR000323	Copper type II, ascorbate-dependent monooxygenase, N-terminal	Molecular Function: monooxygenase activity (GO:0004497), Molecular Function: copper ion binding (GO:0005507), Molecular Function: oxidoreductase activity, acting on paired donors, with incorporation or reduction of molecular oxygen, reduced ascorbate as one donor, and incorporation of one atom of oxygen (GO:0016715), Biological Process: oxidation-reduction process (GO:0055114)
BGLB004411-PA	383	Gene3D	G3DSA:2.60.120.310	no description	165	245	5e-15	T	2013-08-13	IPR000323	Copper type II, ascorbate-dependent monooxygenase, N-terminal	Molecular Function: monooxygenase activity (GO:0004497), Molecular Function: copper ion binding (GO:0005507), Molecular Function: oxidoreductase activity, acting on paired donors, with incorporation or reduction of molecular oxygen, reduced ascorbate as one donor, and incorporation of one atom of oxygen (GO:0016715), Biological Process: oxidation-reduction process (GO:0055114)
BGLB004411-PA	383	superfamily	SSF49742	PHM/PNGase F	152	241	4.2e-13	T	2013-08-13	IPR008977	PHM/PNGase F domain	Molecular Function: catalytic activity (GO:0003824)
BGLB004411-PA	383	superfamily	SSF49742	PHM/PNGase F	241	295	6.1e-08	T	2013-08-13	IPR008977	PHM/PNGase F domain	Molecular Function: catalytic activity (GO:0003824)
BGLB004426-PA	313	Seg	seg	seg	10	21	NA	?	2013-08-13	NULL	NULL	(null)
BGLB004426-PA	313	HMMPanther	PTHR24402:SF42	SUBFAMILY NOT NAMED	93	297	6.3e-32	T	2013-08-13	NULL	NULL
BGLB004426-PA	313	HMMPanther	PTHR24402	FAMILY NOT NAMED	93	297	6.3e-32	T	2013-08-13	NULL	NULL
BGLB004426-PA	313	HMMPfam	PF00096	zf-C2H2	95	117	0,00043	T	2013-08-13	IPR007087	Zinc finger, C2H2	Molecular Function: zinc ion binding (GO:0008270)
BGLB004426-PA	313	HMMPfam	PF00096	zf-C2H2	248	270	0,00047	T	2013-08-13	IPR007087	Zinc finger, C2H2	Molecular Function: zinc ion binding (GO:0008270)
BGLB004426-PA	313	HMMPfam	PF13465	zf-H2C2_2	182	206	0,00027	T	2013-08-13	NULL	NULL
BGLB004426-PA	313	HMMPfam	PF13894	zf-C2H2_4	127	142	0,52	T	2013-08-13	NULL	NULL
BGLB004426-PA	313	Gene3D	G3DSA:3.30.160.60	no description	93	119	1e-07	T	2013-08-13	IPR013087	Zinc finger C2H2-type/integrase DNA-binding domain	Molecular Function: nucleic acid binding (GO:0003676)
BGLB004426-PA	313	Gene3D	G3DSA:3.30.160.60	no description	179	196	8.6e-06	T	2013-08-13	IPR013087	Zinc finger C2H2-type/integrase DNA-binding domain	Molecular Function: nucleic acid binding (GO:0003676)
BGLB004426-PA	313	Gene3D	G3DSA:3.30.160.60	no description	197	222	1.1e-08	T	2013-08-13	IPR013087	Zinc finger C2H2-type/integrase DNA-binding domain	Molecular Function: nucleic acid binding (GO:0003676)
BGLB004426-PA	313	Gene3D	G3DSA:3.30.160.60	no description	233	266	2e-07	T	2013-08-13	IPR013087	Zinc finger C2H2-type/integrase DNA-binding domain	Molecular Function: nucleic acid binding (GO:0003676)
BGLB004426-PA	313	Gene3D	G3DSA:3.30.160.60	no description	267	297	5.2e-06	T	2013-08-13	IPR013087	Zinc finger C2H2-type/integrase DNA-binding domain	Molecular Function: nucleic acid binding (GO:0003676)
BGLB004426-PA	313	HMMSmart	SM00355	zinc finger	95	117	0,073	T	2013-08-13	IPR015880	Zinc finger, C2H2-like	Cellular Component: intracellular (GO:0005622), Molecular Function: zinc ion binding (GO:0008270)
BGLB004426-PA	313	HMMSmart	SM00355	zinc finger	196	218	0,12	T	2013-08-13	IPR015880	Zinc finger, C2H2-like	Cellular Component: intracellular (GO:0005622), Molecular Function: zinc ion binding (GO:0008270)
BGLB004426-PA	313	HMMSmart	SM00355	zinc finger	248	270	0,093	T	2013-08-13	IPR015880	Zinc finger, C2H2-like	Cellular Component: intracellular (GO:0005622), Molecular Function: zinc ion binding (GO:0008270)
BGLB004426-PA	313	HMMSmart	SM00355	zinc finger	276	293	35	T	2013-08-13	IPR015880	Zinc finger, C2H2-like	Cellular Component: intracellular (GO:0005622), Molecular Function: zinc ion binding (GO:0008270)
BGLB004426-PA	313	Coil	coil	coiled-coil	68	89	NA	?	2013-08-13	NULL	NULL	(null)
BGLB004426-PA	313	superfamily	SSF57667	C2H2 and C2HC zinc fingers	178	222	4.7e-14	T	2013-08-13	NULL	NULL
BGLB004426-PA	313	superfamily	SSF57667	C2H2 and C2HC zinc fingers	93	143	6.7e-10	T	2013-08-13	NULL	NULL
BGLB004426-PA	313	superfamily	SSF57667	C2H2 and C2HC zinc fingers	246	293	2.9e-09	T	2013-08-13	NULL	NULL
BGLB004435-PA	403	HMMPanther	PTHR11802	SERINE PROTEASE FAMILY S10 SERINE CARBOXYPEPTIDASE	57	403	1.5e-80	T	2013-08-13	IPR001563	Peptidase S10, serine carboxypeptidase	Molecular Function: serine-type carboxypeptidase activity (GO:0004185), Biological Process: proteolysis (GO:0006508)
BGLB004435-PA	403	HMMPfam	PF00450	Peptidase_S10	56	257	4.3e-63	T	2013-08-13	IPR001563	Peptidase S10, serine carboxypeptidase	Molecular Function: serine-type carboxypeptidase activity (GO:0004185), Biological Process: proteolysis (GO:0006508)
BGLB004435-PA	403	HMMPfam	PF00450	Peptidase_S10	268	403	1.9e-16	T	2013-08-13	IPR001563	Peptidase S10, serine carboxypeptidase	Molecular Function: serine-type carboxypeptidase activity (GO:0004185), Biological Process: proteolysis (GO:0006508)
BGLB004435-PA	403	Gene3D	G3DSA:3.40.50.1820	no description	51	257	8.4e-69	T	2013-08-13	NULL	NULL
BGLB004435-PA	403	Gene3D	G3DSA:3.40.50.1820	no description	275	403	3.7e-21	T	2013-08-13	NULL	NULL
BGLB004435-PA	403	FPrintScan	PR00724	CRBOXYPTASEC	126	138	6.1e-19	T	2013-08-13	IPR001563	Peptidase S10, serine carboxypeptidase	Molecular Function: serine-type carboxypeptidase activity (GO:0004185), Biological Process: proteolysis (GO:0006508)
BGLB004435-PA	403	FPrintScan	PR00724	CRBOXYPTASEC	139	149	6.1e-19	T	2013-08-13	IPR001563	Peptidase S10, serine carboxypeptidase	Molecular Function: serine-type carboxypeptidase activity (GO:0004185), Biological Process: proteolysis (GO:0006508)
BGLB004435-PA	403	FPrintScan	PR00724	CRBOXYPTASEC	175	200	6.1e-19	T	2013-08-13	IPR001563	Peptidase S10, serine carboxypeptidase	Molecular Function: serine-type carboxypeptidase activity (GO:0004185), Biological Process: proteolysis (GO:0006508)
BGLB004435-PA	403	FPrintScan	PR00724	CRBOXYPTASEC	373	386	6.1e-19	T	2013-08-13	IPR001563	Peptidase S10, serine carboxypeptidase	Molecular Function: serine-type carboxypeptidase activity (GO:0004185), Biological Process: proteolysis (GO:0006508)
BGLB004435-PA	403	superfamily	SSF53474	alpha/beta-Hydrolases	46	403	1.7e-87	T	2013-08-13	NULL	NULL
BGLB004448-PA	239	HMMPanther	PTHR18937:SF106	SUBFAMILY NOT NAMED	2	130	6.2e-13	T	2013-08-13	NULL	NULL
BGLB004448-PA	239	HMMPanther	PTHR18937	STRUCTURAL MAINTENANCE OF CHROMOSOMES SMC FAMILY MEMBER	2	130	6.2e-13	T	2013-08-13	NULL	NULL
BGLB004448-PA	239	BlastProDom	PD968187	Q30KS2_CANFA_Q30KS2;	110	231	0,008	T	2013-08-13	NULL	NULL
BGLB004463-PA	798	Seg	seg	seg	405	431	NA	?	2013-08-13	NULL	NULL	(null)
BGLB004463-PA	798	Seg	seg	seg	521	528	NA	?	2013-08-13	NULL	NULL	(null)
BGLB004463-PA	798	HMMPanther	PTHR11532:SF8	CARBOXYPEPTIDASE D	59	798	0	T	2013-08-13	IPR015567	Peptidase M14B, caboxypeptidase D	Molecular Function: metallocarboxypeptidase activity (GO:0004181), Molecular Function: serine-type carboxypeptidase activity (GO:0004185), Biological Process: proteolysis (GO:0006508), Molecular Function: zinc ion binding (GO:0008270)
BGLB004463-PA	798	HMMPanther	PTHR11532	PROTEASE M14 CARBOXYPEPTIDASE	59	798	0	T	2013-08-13	NULL	NULL
BGLB004463-PA	798	HMMPfam	PF00246	Peptidase_M14	42	317	3.2e-80	T	2013-08-13	IPR000834	Peptidase M14, carboxypeptidase A	Molecular Function: metallocarboxypeptidase activity (GO:0004181), Biological Process: proteolysis (GO:0006508), Molecular Function: zinc ion binding (GO:0008270)
BGLB004463-PA	798	HMMPfam	PF00246	Peptidase_M14	456	733	1.6e-81	T	2013-08-13	IPR000834	Peptidase M14, carboxypeptidase A	Molecular Function: metallocarboxypeptidase activity (GO:0004181), Biological Process: proteolysis (GO:0006508), Molecular Function: zinc ion binding (GO:0008270)
BGLB004463-PA	798	HMMPfam	PF13620	CarboxypepD_reg	329	405	1.7e-14	T	2013-08-13	NULL	NULL
BGLB004463-PA	798	HMMPfam	PF13620	CarboxypepD_reg	746	798	8.9e-07	T	2013-08-13	NULL	NULL
BGLB004463-PA	798	Gene3D	G3DSA:3.40.630.10	no description	30	333	5.3e-104	T	2013-08-13	NULL	NULL
BGLB004463-PA	798	Gene3D	G3DSA:2.60.40.1120	no description	334	406	7e-23	T	2013-08-13	IPR014766	Carboxypeptidase, regulatory domain
BGLB004463-PA	798	Gene3D	G3DSA:3.40.630.10	no description	444	744	3.2e-108	T	2013-08-13	NULL	NULL
BGLB004463-PA	798	Gene3D	G3DSA:2.60.40.1120	no description	745	798	1.1e-16	T	2013-08-13	IPR014766	Carboxypeptidase, regulatory domain
BGLB004463-PA	798	FPrintScan	PR00765	CRBOXYPTASEA	59	71	2.1e-18	T	2013-08-13	IPR000834	Peptidase M14, carboxypeptidase A	Molecular Function: metallocarboxypeptidase activity (GO:0004181), Biological Process: proteolysis (GO:0006508), Molecular Function: zinc ion binding (GO:0008270)
BGLB004463-PA	798	FPrintScan	PR00765	CRBOXYPTASEA	502	516	2.1e-18	T	2013-08-13	IPR000834	Peptidase M14, carboxypeptidase A	Molecular Function: metallocarboxypeptidase activity (GO:0004181), Biological Process: proteolysis (GO:0006508), Molecular Function: zinc ion binding (GO:0008270)
BGLB004463-PA	798	FPrintScan	PR00765	CRBOXYPTASEA	577	585	2.1e-18	T	2013-08-13	IPR000834	Peptidase M14, carboxypeptidase A	Molecular Function: metallocarboxypeptidase activity (GO:0004181), Biological Process: proteolysis (GO:0006508), Molecular Function: zinc ion binding (GO:0008270)
BGLB004463-PA	798	FPrintScan	PR00765	CRBOXYPTASEA	617	630	2.1e-18	T	2013-08-13	IPR000834	Peptidase M14, carboxypeptidase A	Molecular Function: metallocarboxypeptidase activity (GO:0004181), Biological Process: proteolysis (GO:0006508), Molecular Function: zinc ion binding (GO:0008270)
BGLB004463-PA	798	HMMSmart	SM00631	no description	33	415	1.9e-45	T	2013-08-13	IPR000834	Peptidase M14, carboxypeptidase A	Molecular Function: metallocarboxypeptidase activity (GO:0004181), Biological Process: proteolysis (GO:0006508), Molecular Function: zinc ion binding (GO:0008270)
BGLB004463-PA	798	HMMSmart	SM00631	no description	450	729	1e-45	T	2013-08-13	IPR000834	Peptidase M14, carboxypeptidase A	Molecular Function: metallocarboxypeptidase activity (GO:0004181), Biological Process: proteolysis (GO:0006508), Molecular Function: zinc ion binding (GO:0008270)
BGLB004463-PA	798	superfamily	SSF53187	Zn-dependent exopeptidases	441	744	5e-83	T	2013-08-13	NULL	NULL
BGLB004463-PA	798	superfamily	SSF53187	Zn-dependent exopeptidases	22	328	1.6e-82	T	2013-08-13	NULL	NULL
BGLB004463-PA	798	superfamily	SSF49464	Carboxypeptidase regulatory domain-like	328	407	1.7e-18	T	2013-08-13	IPR008969	Carboxypeptidase-like, regulatory domain
BGLB004463-PA	798	superfamily	SSF49464	Carboxypeptidase regulatory domain-like	745	798	7.6e-12	T	2013-08-13	IPR008969	Carboxypeptidase-like, regulatory domain
BGLB004511-PA	322	Seg	seg	seg	14	187	NA	?	2013-08-13	NULL	NULL	(null)
BGLB004557-PA	614	Seg	seg	seg	3	16	NA	?	2013-08-13	NULL	NULL	(null)
BGLB004557-PA	614	Seg	seg	seg	50	66	NA	?	2013-08-13	NULL	NULL	(null)
BGLB004557-PA	614	HMMPanther	PTHR24402:SF3	SUBFAMILY NOT NAMED	31	610	2.3e-181	T	2013-08-13	NULL	NULL
BGLB004557-PA	614	HMMPanther	PTHR24402	FAMILY NOT NAMED	31	610	2.3e-181	T	2013-08-13	NULL	NULL
BGLB004557-PA	614	HMMPfam	PF13465	zf-H2C2_2	162	185	5.4e-07	T	2013-08-13	NULL	NULL
BGLB004557-PA	614	HMMPfam	PF13465	zf-H2C2_2	260	283	1.2e-06	T	2013-08-13	NULL	NULL
BGLB004557-PA	614	HMMPfam	PF13465	zf-H2C2_2	287	310	2.7e-05	T	2013-08-13	NULL	NULL
BGLB004557-PA	614	HMMPfam	PF13465	zf-H2C2_2	315	340	2.7e-05	T	2013-08-13	NULL	NULL
BGLB004557-PA	614	HMMPfam	PF13465	zf-H2C2_2	371	395	1.8e-06	T	2013-08-13	NULL	NULL
BGLB004557-PA	614	HMMPfam	PF13465	zf-H2C2_2	427	452	7.8e-05	T	2013-08-13	NULL	NULL
BGLB004557-PA	614	HMMPfam	PF13465	zf-H2C2_2	455	479	3.2e-07	T	2013-08-13	NULL	NULL
BGLB004557-PA	614	HMMPfam	PF13465	zf-H2C2_2	484	508	3.1e-06	T	2013-08-13	NULL	NULL
BGLB004557-PA	614	HMMPfam	PF13465	zf-H2C2_2	511	536	3.9e-07	T	2013-08-13	NULL	NULL
BGLB004557-PA	614	HMMPfam	PF13465	zf-H2C2_2	540	564	0,00052	T	2013-08-13	NULL	NULL
BGLB004557-PA	614	HMMPfam	PF00096	zf-C2H2	217	239	0,00022	T	2013-08-13	IPR007087	Zinc finger, C2H2	Molecular Function: zinc ion binding (GO:0008270)
BGLB004557-PA	614	HMMPfam	PF00096	zf-C2H2	583	605	9.4e-05	T	2013-08-13	IPR007087	Zinc finger, C2H2	Molecular Function: zinc ion binding (GO:0008270)
BGLB004557-PA	614	HMMPfam	PF13912	zf-C2H2_6	145	156	1	T	2013-08-13	NULL	NULL
BGLB004557-PA	614	HMMPfam	PF13912	zf-C2H2_6	356	369	0,49	T	2013-08-13	NULL	NULL
BGLB004557-PA	614	Gene3D	G3DSA:3.30.160.60	no description	144	174	7.4e-13	T	2013-08-13	IPR013087	Zinc finger C2H2-type/integrase DNA-binding domain	Molecular Function: nucleic acid binding (GO:0003676)
BGLB004557-PA	614	Gene3D	G3DSA:3.30.160.60	no description	175	197	9.9e-11	T	2013-08-13	IPR013087	Zinc finger C2H2-type/integrase DNA-binding domain	Molecular Function: nucleic acid binding (GO:0003676)
BGLB004557-PA	614	Gene3D	G3DSA:3.30.160.60	no description	216	246	7.8e-11	T	2013-08-13	IPR013087	Zinc finger C2H2-type/integrase DNA-binding domain	Molecular Function: nucleic acid binding (GO:0003676)
BGLB004557-PA	614	Gene3D	G3DSA:3.30.160.60	no description	247	271	1.4e-12	T	2013-08-13	IPR013087	Zinc finger C2H2-type/integrase DNA-binding domain	Molecular Function: nucleic acid binding (GO:0003676)
BGLB004557-PA	614	Gene3D	G3DSA:3.30.160.60	no description	272	292	2.2e-08	T	2013-08-13	IPR013087	Zinc finger C2H2-type/integrase DNA-binding domain	Molecular Function: nucleic acid binding (GO:0003676)
BGLB004557-PA	614	Gene3D	G3DSA:3.30.160.60	no description	293	321	6.2e-11	T	2013-08-13	IPR013087	Zinc finger C2H2-type/integrase DNA-binding domain	Molecular Function: nucleic acid binding (GO:0003676)
BGLB004557-PA	614	Gene3D	G3DSA:3.30.160.60	no description	322	348	4.2e-12	T	2013-08-13	IPR013087	Zinc finger C2H2-type/integrase DNA-binding domain	Molecular Function: nucleic acid binding (GO:0003676)
BGLB004557-PA	614	Gene3D	G3DSA:3.30.160.60	no description	349	375	1.1e-13	T	2013-08-13	IPR013087	Zinc finger C2H2-type/integrase DNA-binding domain	Molecular Function: nucleic acid binding (GO:0003676)
BGLB004557-PA	614	Gene3D	G3DSA:3.30.160.60	no description	376	404	1.6e-14	T	2013-08-13	IPR013087	Zinc finger C2H2-type/integrase DNA-binding domain	Molecular Function: nucleic acid binding (GO:0003676)
BGLB004557-PA	614	Gene3D	G3DSA:3.30.160.60	no description	405	438	2e-09	T	2013-08-13	IPR013087	Zinc finger C2H2-type/integrase DNA-binding domain	Molecular Function: nucleic acid binding (GO:0003676)
BGLB004557-PA	614	Gene3D	G3DSA:3.30.160.60	no description	439	462	4.6e-14	T	2013-08-13	IPR013087	Zinc finger C2H2-type/integrase DNA-binding domain	Molecular Function: nucleic acid binding (GO:0003676)
BGLB004557-PA	614	Gene3D	G3DSA:3.30.160.60	no description	463	493	3.1e-15	T	2013-08-13	IPR013087	Zinc finger C2H2-type/integrase DNA-binding domain	Molecular Function: nucleic acid binding (GO:0003676)
BGLB004557-PA	614	Gene3D	G3DSA:3.30.160.60	no description	494	516	6e-11	T	2013-08-13	IPR013087	Zinc finger C2H2-type/integrase DNA-binding domain	Molecular Function: nucleic acid binding (GO:0003676)
BGLB004557-PA	614	Gene3D	G3DSA:3.30.160.60	no description	517	544	4e-14	T	2013-08-13	IPR013087	Zinc finger C2H2-type/integrase DNA-binding domain	Molecular Function: nucleic acid binding (GO:0003676)
BGLB004557-PA	614	Gene3D	G3DSA:3.30.160.60	no description	545	578	1.6e-12	T	2013-08-13	IPR013087	Zinc finger C2H2-type/integrase DNA-binding domain	Molecular Function: nucleic acid binding (GO:0003676)
BGLB004557-PA	614	Gene3D	G3DSA:3.30.160.60	no description	580	609	2.8e-09	T	2013-08-13	IPR013087	Zinc finger C2H2-type/integrase DNA-binding domain	Molecular Function: nucleic acid binding (GO:0003676)
BGLB004557-PA	614	HMMSmart	SM00355	zinc finger	146	168	0,0073	T	2013-08-13	IPR015880	Zinc finger, C2H2-like	Cellular Component: intracellular (GO:0005622), Molecular Function: zinc ion binding (GO:0008270)
BGLB004557-PA	614	HMMSmart	SM00355	zinc finger	174	196	0,0039	T	2013-08-13	IPR015880	Zinc finger, C2H2-like	Cellular Component: intracellular (GO:0005622), Molecular Function: zinc ion binding (GO:0008270)
BGLB004557-PA	614	HMMSmart	SM00355	zinc finger	217	239	0,00064	T	2013-08-13	IPR015880	Zinc finger, C2H2-like	Cellular Component: intracellular (GO:0005622), Molecular Function: zinc ion binding (GO:0008270)
BGLB004557-PA	614	HMMSmart	SM00355	zinc finger	245	267	0,00072	T	2013-08-13	IPR015880	Zinc finger, C2H2-like	Cellular Component: intracellular (GO:0005622), Molecular Function: zinc ion binding (GO:0008270)
BGLB004557-PA	614	HMMSmart	SM00355	zinc finger	273	295	0,05	T	2013-08-13	IPR015880	Zinc finger, C2H2-like	Cellular Component: intracellular (GO:0005622), Molecular Function: zinc ion binding (GO:0008270)
BGLB004557-PA	614	HMMSmart	SM00355	zinc finger	301	323	0,00047	T	2013-08-13	IPR015880	Zinc finger, C2H2-like	Cellular Component: intracellular (GO:0005622), Molecular Function: zinc ion binding (GO:0008270)
BGLB004557-PA	614	HMMSmart	SM00355	zinc finger	329	351	0,0068	T	2013-08-13	IPR015880	Zinc finger, C2H2-like	Cellular Component: intracellular (GO:0005622), Molecular Function: zinc ion binding (GO:0008270)
BGLB004557-PA	614	HMMSmart	SM00355	zinc finger	357	379	0,0018	T	2013-08-13	IPR015880	Zinc finger, C2H2-like	Cellular Component: intracellular (GO:0005622), Molecular Function: zinc ion binding (GO:0008270)
BGLB004557-PA	614	HMMSmart	SM00355	zinc finger	385	407	0,018	T	2013-08-13	IPR015880	Zinc finger, C2H2-like	Cellular Component: intracellular (GO:0005622), Molecular Function: zinc ion binding (GO:0008270)
BGLB004557-PA	614	HMMSmart	SM00355	zinc finger	413	435	1	T	2013-08-13	IPR015880	Zinc finger, C2H2-like	Cellular Component: intracellular (GO:0005622), Molecular Function: zinc ion binding (GO:0008270)
BGLB004557-PA	614	HMMSmart	SM00355	zinc finger	441	463	0,00083	T	2013-08-13	IPR015880	Zinc finger, C2H2-like	Cellular Component: intracellular (GO:0005622), Molecular Function: zinc ion binding (GO:0008270)
BGLB004557-PA	614	HMMSmart	SM00355	zinc finger	469	491	0,003	T	2013-08-13	IPR015880	Zinc finger, C2H2-like	Cellular Component: intracellular (GO:0005622), Molecular Function: zinc ion binding (GO:0008270)
BGLB004557-PA	614	HMMSmart	SM00355	zinc finger	497	519	0,61	T	2013-08-13	IPR015880	Zinc finger, C2H2-like	Cellular Component: intracellular (GO:0005622), Molecular Function: zinc ion binding (GO:0008270)
BGLB004557-PA	614	HMMSmart	SM00355	zinc finger	525	547	0,0011	T	2013-08-13	IPR015880	Zinc finger, C2H2-like	Cellular Component: intracellular (GO:0005622), Molecular Function: zinc ion binding (GO:0008270)
BGLB004557-PA	614	HMMSmart	SM00355	zinc finger	553	575	0,16	T	2013-08-13	IPR015880	Zinc finger, C2H2-like	Cellular Component: intracellular (GO:0005622), Molecular Function: zinc ion binding (GO:0008270)
BGLB004557-PA	614	HMMSmart	SM00355	zinc finger	583	605	0,011	T	2013-08-13	IPR015880	Zinc finger, C2H2-like	Cellular Component: intracellular (GO:0005622), Molecular Function: zinc ion binding (GO:0008270)
BGLB004557-PA	614	superfamily	SSF57667	C2H2 and C2HC zinc fingers	449	504	4.1e-21	T	2013-08-13	NULL	NULL
BGLB004557-PA	614	superfamily	SSF57667	C2H2 and C2HC zinc fingers	337	392	3.4e-19	T	2013-08-13	NULL	NULL
BGLB004557-PA	614	superfamily	SSF57667	C2H2 and C2HC zinc fingers	505	560	1.9e-18	T	2013-08-13	NULL	NULL
BGLB004557-PA	614	superfamily	SSF57667	C2H2 and C2HC zinc fingers	225	280	3.1e-18	T	2013-08-13	NULL	NULL
BGLB004557-PA	614	superfamily	SSF57667	C2H2 and C2HC zinc fingers	144	196	5.4e-18	T	2013-08-13	NULL	NULL
BGLB004557-PA	614	superfamily	SSF57667	C2H2 and C2HC zinc fingers	281	336	2.5e-17	T	2013-08-13	NULL	NULL
BGLB004557-PA	614	superfamily	SSF57667	C2H2 and C2HC zinc fingers	393	448	5.1e-16	T	2013-08-13	NULL	NULL
BGLB004557-PA	614	superfamily	SSF57667	C2H2 and C2HC zinc fingers	551	605	3.3e-15	T	2013-08-13	NULL	NULL
BGLB004557-PA	614	superfamily	SSF57667	C2H2 and C2HC zinc fingers	182	224	0,012	T	2013-08-13	NULL	NULL
BGLB004611-PA	77	HMMPanther	PTHR23055:SF21	HIPPOCALCIN	9	76	1.5e-36	T	2013-08-13	NULL	NULL
BGLB004611-PA	77	HMMPanther	PTHR23055	CALCIUM BINDING PROTEINS	9	76	1.5e-36	T	2013-08-13	NULL	NULL
BGLB004611-PA	77	HMMPfam	PF00036	efhand	34	58	3.8e-06	T	2013-08-13	IPR018248	EF-hand
BGLB004611-PA	77	Gene3D	G3DSA:1.10.238.10	no description	9	70	1e-19	T	2013-08-13	IPR011992	EF-hand-like domain	Molecular Function: calcium ion binding (GO:0005509)
BGLB004611-PA	77	FPrintScan	PR00450	RECOVERIN	22	37	3.4e-18	T	2013-08-13	IPR001125	Recoverin	Molecular Function: calcium ion binding (GO:0005509)
BGLB004611-PA	77	FPrintScan	PR00450	RECOVERIN	48	68	3.4e-18	T	2013-08-13	IPR001125	Recoverin	Molecular Function: calcium ion binding (GO:0005509)
BGLB004611-PA	77	superfamily	SSF47473	EF-hand	9	69	1.8e-09	T	2013-08-13	NULL	NULL
BGLB004644-PA	82	HMMPanther	PTHR13902:SF9	NUCLEAR RECEPTOR BINDING PROTEIN-RELATED	2	78	1.2e-42	T	2013-08-13	NULL	NULL
BGLB004644-PA	82	HMMPanther	PTHR13902	SERINE/THREONINE-PROTEIN KINASE WNK (WITH NO LYSINE)-RELATED	2	78	1.2e-42	T	2013-08-13	NULL	NULL
BGLB004644-PA	82	Gene3D	G3DSA:3.30.200.20	no description	15	78	3.6e-07	T	2013-08-13	NULL	NULL
BGLB004687-PA	322	Seg	seg	seg	166	209	NA	?	2013-08-13	NULL	NULL	(null)
BGLB004687-PA	322	HMMPanther	PTHR24203:SF6	SUBFAMILY NOT NAMED	205	307	4e-39	T	2013-08-13	NULL	NULL
BGLB004687-PA	322	HMMPanther	PTHR24203	FAMILY NOT NAMED	205	307	4e-39	T	2013-08-13	NULL	NULL
BGLB004687-PA	322	HMMPfam	PF12796	Ank_2	216	300	5.8e-15	T	2013-08-13	IPR020683	Ankyrin repeat-containing domain
BGLB004687-PA	322	Gene3D	G3DSA:1.25.40.20	no description	216	300	2.7e-18	T	2013-08-13	IPR020683	Ankyrin repeat-containing domain
BGLB004687-PA	322	HMMSmart	SM00248	ankyrin repeats	245	274	2.3e-05	T	2013-08-13	IPR002110	Ankyrin repeat	Molecular Function: protein binding (GO:0005515)
BGLB004687-PA	322	HMMSmart	SM00248	ankyrin repeats	278	307	3,8	T	2013-08-13	IPR002110	Ankyrin repeat	Molecular Function: protein binding (GO:0005515)
BGLB004687-PA	322	superfamily	SSF48403	Ankyrin repeat	213	299	1.3e-20	T	2013-08-13	IPR020683	Ankyrin repeat-containing domain
BGLB004720-PA	217	Seg	seg	seg	34	41	NA	?	2013-08-13	NULL	NULL	(null)
BGLB004720-PA	217	Seg	seg	seg	44	61	NA	?	2013-08-13	NULL	NULL	(null)
BGLB004720-PA	217	HMMPanther	PTHR11889	HEDGEHOG	28	124	1.1e-37	T	2013-08-13	NULL	NULL
BGLB004720-PA	217	HMMPfam	PF01085	HH_signal	48	125	2.9e-30	T	2013-08-13	IPR000320	Hedgehog, N-terminal signaling domain	Biological Process: cell-cell signaling (GO:0007267), Biological Process: multicellular organismal development (GO:0007275)
BGLB004720-PA	217	Gene3D	G3DSA:3.30.1380.10	no description	57	126	1.5e-21	T	2013-08-13	IPR009045	Hedgehog signalling/DD-peptidase zinc-binding domain
BGLB004720-PA	217	superfamily	SSF55166	Hedgehog/DD-peptidase	62	124	2.7e-27	T	2013-08-13	IPR009045	Hedgehog signalling/DD-peptidase zinc-binding domain
BGLB004913-PA	190	Seg	seg	seg	10	26	NA	?	2013-08-13	NULL	NULL	(null)
BGLB004913-PA	190	HMMPanther	PTHR11348:SF4	CONNECTIVE TISSUE GROWTH FACTOR WISP1/CCN4	60	140	2.8e-23	T	2013-08-13	NULL	NULL
BGLB004913-PA	190	HMMPanther	PTHR11348	CONNECTIVE TISSUE GROWTH FACTOR-RELATED	60	140	2.8e-23	T	2013-08-13	NULL	NULL
BGLB004913-PA	190	HMMPfam	PF00219	IGFBP	87	139	1.4e-10	T	2013-08-13	IPR000867	Insulin-like growth factor-binding protein, IGFBP	Biological Process: regulation of cell growth (GO:0001558), Molecular Function: insulin-like growth factor binding (GO:0005520), Cellular Component: extracellular region (GO:0005576)
BGLB004913-PA	190	HMMSmart	SM00121	Insulin growth factor-binding protein homolo	87	152	5.9e-11	T	2013-08-13	IPR000867	Insulin-like growth factor-binding protein, IGFBP	Biological Process: regulation of cell growth (GO:0001558), Molecular Function: insulin-like growth factor binding (GO:0005520), Cellular Component: extracellular region (GO:0005576)
BGLB004975-PA	115	HMMPanther	PTHR11389	ZINC FINGER PROTEIN	42	115	4.8e-14	T	2013-08-13	NULL	NULL
BGLB004975-PA	115	HMMPfam	PF13465	zf-H2C2_2	56	79	0,00012	T	2013-08-13	NULL	NULL
BGLB004975-PA	115	HMMPfam	PF13465	zf-H2C2_2	85	108	0,0064	T	2013-08-13	NULL	NULL
BGLB004975-PA	115	Gene3D	G3DSA:3.30.160.60	no description	69	94	1.4e-08	T	2013-08-13	IPR013087	Zinc finger C2H2-type/integrase DNA-binding domain	Molecular Function: nucleic acid binding (GO:0003676)
BGLB004975-PA	115	HMMSmart	SM00355	zinc finger	41	64	9,5	T	2013-08-13	IPR015880	Zinc finger, C2H2-like	Cellular Component: intracellular (GO:0005622), Molecular Function: zinc ion binding (GO:0008270)
BGLB004975-PA	115	HMMSmart	SM00355	zinc finger	70	92	0,00037	T	2013-08-13	IPR015880	Zinc finger, C2H2-like	Cellular Component: intracellular (GO:0005622), Molecular Function: zinc ion binding (GO:0008270)
BGLB004975-PA	115	HMMSmart	SM00355	zinc finger	97	115	110	T	2013-08-13	IPR015880	Zinc finger, C2H2-like	Cellular Component: intracellular (GO:0005622), Molecular Function: zinc ion binding (GO:0008270)
BGLB004975-PA	115	superfamily	SSF57667	C2H2 and C2HC zinc fingers	39	92	3.2e-11	T	2013-08-13	NULL	NULL
BGLB005052-PA	230	Seg	seg	seg	8	26	NA	?	2013-08-13	NULL	NULL	(null)
BGLB005052-PA	230	HMMPanther	PTHR11071:SF11	PEPTIDYL-PROLYL CIS-TRANS ISOMERASE	1	210	3.3e-45	T	2013-08-13	NULL	NULL
BGLB005052-PA	230	HMMPanther	PTHR11071	PEPTIDYL-PROLYL CIS-TRANS ISOMERASE	1	210	3.3e-45	T	2013-08-13	NULL	NULL
BGLB005052-PA	230	HMMPfam	PF00160	Pro_isomerase	57	210	9.3e-31	T	2013-08-13	IPR002130	Cyclophilin-like peptidyl-prolyl cis-trans isomerase domain	Molecular Function: peptidyl-prolyl cis-trans isomerase activity (GO:0003755), Biological Process: protein folding (GO:0006457)
BGLB005052-PA	230	Gene3D	G3DSA:2.40.100.10	no description	54	210	1.6e-44	T	2013-08-13	NULL	NULL
BGLB005052-PA	230	FPrintScan	PR00153	CSAPPISMRASE	64	79	5.8e-18	T	2013-08-13	IPR002130	Cyclophilin-like peptidyl-prolyl cis-trans isomerase domain	Molecular Function: peptidyl-prolyl cis-trans isomerase activity (GO:0003755), Biological Process: protein folding (GO:0006457)
BGLB005052-PA	230	FPrintScan	PR00153	CSAPPISMRASE	97	109	5.8e-18	T	2013-08-13	IPR002130	Cyclophilin-like peptidyl-prolyl cis-trans isomerase domain	Molecular Function: peptidyl-prolyl cis-trans isomerase activity (GO:0003755), Biological Process: protein folding (GO:0006457)
BGLB005052-PA	230	FPrintScan	PR00153	CSAPPISMRASE	140	155	5.8e-18	T	2013-08-13	IPR002130	Cyclophilin-like peptidyl-prolyl cis-trans isomerase domain	Molecular Function: peptidyl-prolyl cis-trans isomerase activity (GO:0003755), Biological Process: protein folding (GO:0006457)
BGLB005052-PA	230	FPrintScan	PR00153	CSAPPISMRASE	155	167	5.8e-18	T	2013-08-13	IPR002130	Cyclophilin-like peptidyl-prolyl cis-trans isomerase domain	Molecular Function: peptidyl-prolyl cis-trans isomerase activity (GO:0003755), Biological Process: protein folding (GO:0006457)
BGLB005052-PA	230	FPrintScan	PR00153	CSAPPISMRASE	168	183	5.8e-18	T	2013-08-13	IPR002130	Cyclophilin-like peptidyl-prolyl cis-trans isomerase domain	Molecular Function: peptidyl-prolyl cis-trans isomerase activity (GO:0003755), Biological Process: protein folding (GO:0006457)
BGLB005052-PA	230	superfamily	SSF50891	Cyclophilin-like	38	212	1.2e-44	T	2013-08-13	IPR002130	Cyclophilin-like peptidyl-prolyl cis-trans isomerase domain	Molecular Function: peptidyl-prolyl cis-trans isomerase activity (GO:0003755), Biological Process: protein folding (GO:0006457)
BGLB005053-PA	222	Seg	seg	seg	2	14	NA	?	2013-08-13	NULL	NULL	(null)
BGLB005053-PA	222	HMMPanther	PTHR11071:SF11	PEPTIDYL-PROLYL CIS-TRANS ISOMERASE	1	201	2.1e-47	T	2013-08-13	NULL	NULL
BGLB005053-PA	222	HMMPanther	PTHR11071	PEPTIDYL-PROLYL CIS-TRANS ISOMERASE	1	201	2.1e-47	T	2013-08-13	NULL	NULL
BGLB005053-PA	222	HMMPfam	PF00160	Pro_isomerase	45	197	5.7e-32	T	2013-08-13	IPR002130	Cyclophilin-like peptidyl-prolyl cis-trans isomerase domain	Molecular Function: peptidyl-prolyl cis-trans isomerase activity (GO:0003755), Biological Process: protein folding (GO:0006457)
BGLB005053-PA	222	Gene3D	G3DSA:2.40.100.10	no description	42	198	9e-45	T	2013-08-13	NULL	NULL
BGLB005053-PA	222	FPrintScan	PR00153	CSAPPISMRASE	52	67	7.9e-19	T	2013-08-13	IPR002130	Cyclophilin-like peptidyl-prolyl cis-trans isomerase domain	Molecular Function: peptidyl-prolyl cis-trans isomerase activity (GO:0003755), Biological Process: protein folding (GO:0006457)
BGLB005053-PA	222	FPrintScan	PR00153	CSAPPISMRASE	86	98	7.9e-19	T	2013-08-13	IPR002130	Cyclophilin-like peptidyl-prolyl cis-trans isomerase domain	Molecular Function: peptidyl-prolyl cis-trans isomerase activity (GO:0003755), Biological Process: protein folding (GO:0006457)
BGLB005053-PA	222	FPrintScan	PR00153	CSAPPISMRASE	129	144	7.9e-19	T	2013-08-13	IPR002130	Cyclophilin-like peptidyl-prolyl cis-trans isomerase domain	Molecular Function: peptidyl-prolyl cis-trans isomerase activity (GO:0003755), Biological Process: protein folding (GO:0006457)
BGLB005053-PA	222	FPrintScan	PR00153	CSAPPISMRASE	144	156	7.9e-19	T	2013-08-13	IPR002130	Cyclophilin-like peptidyl-prolyl cis-trans isomerase domain	Molecular Function: peptidyl-prolyl cis-trans isomerase activity (GO:0003755), Biological Process: protein folding (GO:0006457)
BGLB005053-PA	222	FPrintScan	PR00153	CSAPPISMRASE	157	172	7.9e-19	T	2013-08-13	IPR002130	Cyclophilin-like peptidyl-prolyl cis-trans isomerase domain	Molecular Function: peptidyl-prolyl cis-trans isomerase activity (GO:0003755), Biological Process: protein folding (GO:0006457)
BGLB005053-PA	222	superfamily	SSF50891	Cyclophilin-like	10	198	5.6e-45	T	2013-08-13	IPR002130	Cyclophilin-like peptidyl-prolyl cis-trans isomerase domain	Molecular Function: peptidyl-prolyl cis-trans isomerase activity (GO:0003755), Biological Process: protein folding (GO:0006457)
BGLB005063-PA	134	HMMPanther	PTHR16517:SF2	TUBBY-RELATED PROTEIN 4	16	115	3e-52	T	2013-08-13	NULL	NULL
BGLB005063-PA	134	HMMPanther	PTHR16517	TUBBY-RELATED	16	115	3e-52	T	2013-08-13	NULL	NULL
BGLB005063-PA	134	Gene3D	G3DSA:2.130.10.10	no description	15	107	5.7e-13	T	2013-08-13	IPR015943	WD40/YVTN repeat-like-containing domain	Molecular Function: protein binding (GO:0005515)
BGLB005063-PA	134	superfamily	SSF82171	DPP6 N-terminal domain-like	15	107	1.6e-14	T	2013-08-13	NULL	NULL
BGLB005076-PA	92	HMMPanther	PTHR12976	RETINAL ROD RHODOPSIN-SENSITIVE CGMP 3',5'-CYCLIC PHOSPHODIESTERASE DELTA-SUBUNIT	8	79	4e-47	T	2013-08-13	NULL	NULL
BGLB005076-PA	92	HMMPfam	PF05351	GMP_PDE_delta	8	79	6.3e-17	T	2013-08-13	IPR008015	GMP phosphodiesterase, delta subunit
BGLB005076-PA	92	Gene3D	G3DSA:2.70.50.40	no description	8	79	7.9e-24	T	2013-08-13	IPR008015	GMP phosphodiesterase, delta subunit
BGLB005076-PA	92	superfamily	SSF81296	E set domains	9	79	2.8e-26	T	2013-08-13	IPR014756	Immunoglobulin E-set
BGLB005177-PA	140	Seg	seg	seg	48	84	NA	?	2013-08-13	NULL	NULL	(null)
BGLB005177-PA	140	Seg	seg	seg	98	113	NA	?	2013-08-13	NULL	NULL	(null)
BGLB005188-PA	827	Seg	seg	seg	8	17	NA	?	2013-08-13	NULL	NULL	(null)
BGLB005188-PA	827	Seg	seg	seg	741	752	NA	?	2013-08-13	NULL	NULL	(null)
BGLB005188-PA	827	HMMPanther	PTHR23429:SF0	SUBFAMILY NOT NAMED	23	517	4.7e-95	T	2013-08-13	NULL	NULL
BGLB005188-PA	827	HMMPanther	PTHR23429	GLUCOSE-6-PHOSPHATE 1-DEHYDROGENASE (G6PD)	23	517	4.7e-95	T	2013-08-13	IPR001282	Glucose-6-phosphate dehydrogenase	Molecular Function: glucose-6-phosphate dehydrogenase activity (GO:0004345), Biological Process: glucose metabolic process (GO:0006006), Biological Process: oxidation-reduction process (GO:0055114)
BGLB005188-PA	827	HMMPfam	PF01182	Glucosamine_iso	597	790	1.3e-50	T	2013-08-13	IPR006148	Glucosamine/galactosamine-6-phosphate isomerase	Biological Process: carbohydrate metabolic process (GO:0005975)
BGLB005188-PA	827	HMMPfam	PF02781	G6PD_C	245	408	5.8e-33	T	2013-08-13	IPR022675	Glucose-6-phosphate dehydrogenase, C-terminal	Molecular Function: glucose-6-phosphate dehydrogenase activity (GO:0004345), Biological Process: glucose metabolic process (GO:0006006), Molecular Function: NADP binding (GO:0050661), Biological Process: oxidation-reduction process (GO:0055114)
BGLB005188-PA	827	HMMPfam	PF00479	G6PD_N	121	239	1.9e-25	T	2013-08-13	IPR022674	Glucose-6-phosphate dehydrogenase, NAD-binding	Molecular Function: glucose-6-phosphate dehydrogenase activity (GO:0004345), Biological Process: glucose metabolic process (GO:0006006), Molecular Function: NADP binding (GO:0050661), Biological Process: oxidation-reduction process (GO:0055114)
BGLB005188-PA	827	Gene3D	G3DSA:3.40.50.720	no description	27	239	2.8e-35	T	2013-08-13	IPR016040	NAD(P)-binding domain	Molecular Function: nucleotide binding (GO:0000166)
BGLB005188-PA	827	Gene3D	G3DSA:3.30.360.10	no description	481	530	1.1e-60	T	2013-08-13	NULL	NULL
BGLB005188-PA	827	Gene3D	G3DSA:3.40.50.1360	no description	598	820	1.9e-59	T	2013-08-13	NULL	NULL
BGLB005188-PA	827	HMMTigr	TIGR01198	pgl: 6-phosphogluconolactonase	594	819	6e-53	T	2013-08-13	IPR005900	6-phosphogluconolactonase, DevB-type	Biological Process: carbohydrate metabolic process (GO:0005975), Biological Process: pentose-phosphate shunt (GO:0006098), Molecular Function: 6-phosphogluconolactonase activity (GO:0017057)
BGLB005188-PA	827	FPrintScan	PR00079	G6PDHDRGNASE	196	209	1.7e-32	T	2013-08-13	IPR001282	Glucose-6-phosphate dehydrogenase	Molecular Function: glucose-6-phosphate dehydrogenase activity (GO:0004345), Biological Process: glucose metabolic process (GO:0006006), Biological Process: oxidation-reduction process (GO:0055114)
BGLB005188-PA	827	FPrintScan	PR00079	G6PDHDRGNASE	220	248	1.7e-32	T	2013-08-13	IPR001282	Glucose-6-phosphate dehydrogenase	Molecular Function: glucose-6-phosphate dehydrogenase activity (GO:0004345), Biological Process: glucose metabolic process (GO:0006006), Biological Process: oxidation-reduction process (GO:0055114)
BGLB005188-PA	827	FPrintScan	PR00079	G6PDHDRGNASE	272	289	1.7e-32	T	2013-08-13	IPR001282	Glucose-6-phosphate dehydrogenase	Molecular Function: glucose-6-phosphate dehydrogenase activity (GO:0004345), Biological Process: glucose metabolic process (GO:0006006), Biological Process: oxidation-reduction process (GO:0055114)
BGLB005188-PA	827	FPrintScan	PR00079	G6PDHDRGNASE	290	306	1.7e-32	T	2013-08-13	IPR001282	Glucose-6-phosphate dehydrogenase	Molecular Function: glucose-6-phosphate dehydrogenase activity (GO:0004345), Biological Process: glucose metabolic process (GO:0006006), Biological Process: oxidation-reduction process (GO:0055114)
BGLB005188-PA	827	FPrintScan	PR00079	G6PDHDRGNASE	373	399	1.7e-32	T	2013-08-13	IPR001282	Glucose-6-phosphate dehydrogenase	Molecular Function: glucose-6-phosphate dehydrogenase activity (GO:0004345), Biological Process: glucose metabolic process (GO:0006006), Biological Process: oxidation-reduction process (GO:0055114)
BGLB005188-PA	827	superfamily	SSF55347	Glyceraldehyde-3-phosphate dehydrogenase-like, C-terminal domain	230	554	2.2e-68	T	2013-08-13	NULL	NULL
BGLB005188-PA	827	superfamily	SSF100950	NagB/RpiA/CoA transferase-like	581	817	2.8e-46	T	2013-08-13	NULL	NULL
BGLB005188-PA	827	superfamily	SSF51735	NAD(P)-binding Rossmann-fold domains	9	249	4.6e-25	T	2013-08-13	NULL	NULL
BGLB005220-PA	842	Seg	seg	seg	571	641	NA	?	2013-08-13	NULL	NULL	(null)
BGLB005220-PA	842	Seg	seg	seg	805	817	NA	?	2013-08-13	NULL	NULL	(null)
BGLB005220-PA	842	Seg	seg	seg	820	832	NA	?	2013-08-13	NULL	NULL	(null)
BGLB005220-PA	842	HMMPanther	PTHR22847:SF147	PREDICTED PROTEIN (FRAGMENT)	406	659	8.2e-22	T	2013-08-13	NULL	NULL
BGLB005220-PA	842	HMMPanther	PTHR22847	WD40 REPEAT PROTEIN	406	659	8.2e-22	T	2013-08-13	NULL	NULL
BGLB005220-PA	842	HMMPfam	PF00400	WD40	312	341	0,00011	T	2013-08-13	IPR001680	WD40 repeat	Molecular Function: protein binding (GO:0005515)
BGLB005220-PA	842	Gene3D	G3DSA:2.130.10.10	no description	309	530	2.3e-10	T	2013-08-13	IPR015943	WD40/YVTN repeat-like-containing domain	Molecular Function: protein binding (GO:0005515)
BGLB005220-PA	842	HMMSmart	SM00320	WD40 repeats	305	344	0,36	T	2013-08-13	IPR001680	WD40 repeat	Molecular Function: protein binding (GO:0005515)
BGLB005220-PA	842	HMMSmart	SM00320	WD40 repeats	408	449	56	T	2013-08-13	IPR001680	WD40 repeat	Molecular Function: protein binding (GO:0005515)
BGLB005220-PA	842	HMMSmart	SM00320	WD40 repeats	457	494	190	T	2013-08-13	IPR001680	WD40 repeat	Molecular Function: protein binding (GO:0005515)
BGLB005220-PA	842	superfamily	SSF50978	WD40 repeat-like	308	530	9.5e-12	T	2013-08-13	IPR017986	WD40-repeat-containing domain	Molecular Function: protein binding (GO:0005515)
BGLB005237-PA	152	Seg	seg	seg	16	41	NA	?	2013-08-13	NULL	NULL	(null)
BGLB005237-PA	152	HMMPanther	PTHR12865	PHOSPHATIDYLINOSITOL 4-KINASE TYPE-II	102	147	8.1e-16	T	2013-08-13	NULL	NULL
BGLB005245-PA	101	HMMPanther	PTHR10072:SF27	IRON-SULFUR CLUSTER ASSEMBLY 1	22	101	2.3e-47	T	2013-08-13	NULL	NULL
BGLB005245-PA	101	HMMPanther	PTHR10072	IRON-SULFUR CLUSTER ASSEMBLY PROTEIN	22	101	2.3e-47	T	2013-08-13	NULL	NULL
BGLB005245-PA	101	HMMPfam	PF01521	Fe-S_biosyn	20	87	1.1e-16	T	2013-08-13	IPR000361	FeS cluster biogenesis
BGLB005245-PA	101	Gene3D	G3DSA:2.60.300.12	no description	17	90	3e-24	T	2013-08-13	IPR000361	FeS cluster biogenesis
BGLB005245-PA	101	HMMTigr	TIGR00049	TIGR00049: iron-sulfur cluster assembly accessory	17	101	1.7e-29	T	2013-08-13	IPR016092	FeS cluster insertion protein	Molecular Function: structural molecule activity (GO:0005198), Biological Process: iron-sulfur cluster assembly (GO:0016226), Molecular Function: iron-sulfur cluster binding (GO:0051536)
BGLB005245-PA	101	superfamily	SSF89360	HesB-like domain	19	87	1.6e-18	T	2013-08-13	IPR000361	FeS cluster biogenesis
BGLB005291-PA	307	HMMPfam	PF02822	Antistasin	57	82	1.5e-05	T	2013-08-13	IPR004094	Proteinase inhibitor I15, antistasin-like	Molecular Function: serine-type endopeptidase inhibitor activity (GO:0004867)
BGLB005291-PA	307	HMMPfam	PF02822	Antistasin	86	111	1.4e-06	T	2013-08-13	IPR004094	Proteinase inhibitor I15, antistasin-like	Molecular Function: serine-type endopeptidase inhibitor activity (GO:0004867)
BGLB005291-PA	307	HMMPfam	PF02822	Antistasin	161	188	5.5e-05	T	2013-08-13	IPR004094	Proteinase inhibitor I15, antistasin-like	Molecular Function: serine-type endopeptidase inhibitor activity (GO:0004867)
BGLB005291-PA	307	HMMPfam	PF02822	Antistasin	192	217	6.6e-05	T	2013-08-13	IPR004094	Proteinase inhibitor I15, antistasin-like	Molecular Function: serine-type endopeptidase inhibitor activity (GO:0004867)
BGLB005291-PA	307	Gene3D	G3DSA:2.10.22.10	no description	56	84	3.9e-07	T	2013-08-13	IPR018112	Proteinase inhibitor I15, antistasin	Molecular Function: serine-type endopeptidase inhibitor activity (GO:0004867)
BGLB005291-PA	307	Gene3D	G3DSA:2.10.22.10	no description	85	112	7.4e-05	T	2013-08-13	IPR018112	Proteinase inhibitor I15, antistasin	Molecular Function: serine-type endopeptidase inhibitor activity (GO:0004867)
BGLB005291-PA	307	Gene3D	G3DSA:2.10.22.10	no description	190	220	1.9e-07	T	2013-08-13	IPR018112	Proteinase inhibitor I15, antistasin	Molecular Function: serine-type endopeptidase inhibitor activity (GO:0004867)
BGLB005291-PA	307	superfamily	SSF57262	Leech antihemostatic proteins	40	83	7.2e-06	T	2013-08-13	IPR011061	Proteinase inhibitor I14/I15, hirudin/antistatin	Molecular Function: enzyme inhibitor activity (GO:0004857)
BGLB005291-PA	307	superfamily	SSF57262	Leech antihemostatic proteins	192	220	5.6e-05	T	2013-08-13	IPR011061	Proteinase inhibitor I14/I15, hirudin/antistatin	Molecular Function: enzyme inhibitor activity (GO:0004857)
BGLB005291-PA	307	superfamily	SSF57262	Leech antihemostatic proteins	86	116	0,00013	T	2013-08-13	IPR011061	Proteinase inhibitor I14/I15, hirudin/antistatin	Molecular Function: enzyme inhibitor activity (GO:0004857)
BGLB005291-PA	307	superfamily	SSF57262	Leech antihemostatic proteins	170	191	0,0042	T	2013-08-13	IPR011061	Proteinase inhibitor I14/I15, hirudin/antistatin	Molecular Function: enzyme inhibitor activity (GO:0004857)
BGLB005291-PA	307	superfamily	SSF57262	Leech antihemostatic proteins	258	280	0,0076	T	2013-08-13	IPR011061	Proteinase inhibitor I14/I15, hirudin/antistatin	Molecular Function: enzyme inhibitor activity (GO:0004857)
BGLB005312-PA	151	HMMPanther	PTHR23086:SF5	PHOSPHATIDYLINOSITOL-4-PHOSPHATE 5-KINASE TYPE I	1	137	3e-83	T	2013-08-13	NULL	NULL
BGLB005312-PA	151	HMMPanther	PTHR23086	PHOSPHATIDYLINOSITOL-4-PHOSPHATE 5-KINASE	1	137	3e-83	T	2013-08-13	IPR023610	Phosphatidylinositol-4-phosphate 5-kinase
BGLB005312-PA	151	HMMPfam	PF01504	PIP5K	2	50	4.6e-13	T	2013-08-13	IPR002498	Phosphatidylinositol-4-phosphate 5-kinase, core	Molecular Function: phosphatidylinositol phosphate kinase activity (GO:0016307), Biological Process: phosphatidylinositol metabolic process (GO:0046488)
BGLB005312-PA	151	HMMPfam	PF01504	PIP5K	52	136	3.6e-25	T	2013-08-13	IPR002498	Phosphatidylinositol-4-phosphate 5-kinase, core	Molecular Function: phosphatidylinositol phosphate kinase activity (GO:0016307), Biological Process: phosphatidylinositol metabolic process (GO:0046488)
BGLB005312-PA	151	Gene3D	G3DSA:3.30.800.10	no description	2	50	1.7e-14	T	2013-08-13	NULL	NULL
BGLB005312-PA	151	Gene3D	G3DSA:3.30.810.10	no description	51	139	5.4e-31	T	2013-08-13	NULL	NULL
BGLB005312-PA	151	HMMSmart	SM00330	Phosphatidylinositol phosphate kinases	1	148	1.3e-13	T	2013-08-13	IPR016034	Phosphatidylinositol-4-phosphate 5-kinase, core, subgroup
BGLB005312-PA	151	superfamily	SSF56104	SAICAR synthase-like	1	143	6.3e-43	T	2013-08-13	NULL	NULL
BGLB005375-PA	549	Seg	seg	seg	142	157	NA	?	2013-08-13	NULL	NULL	(null)
BGLB005375-PA	549	Coil	coil	coiled-coil	203	231	NA	?	2013-08-13	NULL	NULL	(null)
BGLB005460-PA	262	Seg	seg	seg	13	48	NA	?	2013-08-13	NULL	NULL	(null)
BGLB005484-PA	206	Seg	seg	seg	108	158	NA	?	2013-08-13	NULL	NULL	(null)
BGLB005549-PA	75	HMMPanther	PTHR11601:SF13	SUBFAMILY NOT NAMED	18	75	1.9e-21	T	2013-08-13	NULL	NULL
BGLB005549-PA	75	HMMPanther	PTHR11601	CYSTEINE DESULFURYLASE	18	75	1.9e-21	T	2013-08-13	NULL	NULL
BGLB005549-PA	75	Gene3D	G3DSA:3.90.1150.10	no description	18	64	7e-18	T	2013-08-13	IPR015422	Pyridoxal phosphate-dependent transferase, major region, subdomain 2	Molecular Function: catalytic activity (GO:0003824), Molecular Function: pyridoxal phosphate binding (GO:0030170)
BGLB005549-PA	75	superfamily	SSF53383	PLP-dependent transferases	12	72	6.7e-10	T	2013-08-13	IPR015424	Pyridoxal phosphate-dependent transferase
BGLB005637-PA	356	Seg	seg	seg	125	144	NA	?	2013-08-13	NULL	NULL	(null)
BGLB005637-PA	356	Seg	seg	seg	149	193	NA	?	2013-08-13	NULL	NULL	(null)
BGLB005637-PA	356	HMMPanther	PTHR18937:SF88	PREDICTED: SIMILAR TO CHONDROITIN SULFATE PROTEOGLYCAN 6 (BAMACAN)	89	247	2.8e-17	T	2013-08-13	NULL	NULL
BGLB005637-PA	356	HMMPanther	PTHR18937	STRUCTURAL MAINTENANCE OF CHROMOSOMES SMC FAMILY MEMBER	89	247	2.8e-17	T	2013-08-13	NULL	NULL
BGLB005643-PA	97	HMMPanther	PTHR12027:SF33	PROTEIN WNT	22	95	2e-29	T	2013-08-13	IPR026538	Wnt-5a protein
BGLB005643-PA	97	HMMPanther	PTHR12027	WNT RELATED	22	95	2e-29	T	2013-08-13	IPR005817	Wnt	Molecular Function: receptor binding (GO:0005102), Cellular Component: extracellular region (GO:0005576), Biological Process: multicellular organismal development (GO:0007275), Biological Process: Wnt receptor signaling pathway (GO:0016055)
BGLB005643-PA	97	HMMPfam	PF00110	wnt	33	91	2.1e-16	T	2013-08-13	IPR005817	Wnt	Molecular Function: receptor binding (GO:0005102), Cellular Component: extracellular region (GO:0005576), Biological Process: multicellular organismal development (GO:0007275), Biological Process: Wnt receptor signaling pathway (GO:0016055)
BGLB005673-PA	488	Seg	seg	seg	2	19	NA	?	2013-08-13	NULL	NULL	(null)
BGLB005673-PA	488	Coil	coil	coiled-coil	112	133	NA	?	2013-08-13	NULL	NULL	(null)
BGLB005673-PA	488	Coil	coil	coiled-coil	387	436	NA	?	2013-08-13	NULL	NULL	(null)
BGLB005678-PA	232	Seg	seg	seg	173	224	NA	?	2013-08-13	NULL	NULL	(null)
BGLB005678-PA	232	Coil	coil	coiled-coil	167	211	NA	?	2013-08-13	NULL	NULL	(null)
BGLB005682-PA	105	HMMPanther	PTHR12444	UNCHARACTERIZED	1	100	3e-42	T	2013-08-13	NULL	NULL
BGLB005710-PA	92	Seg	seg	seg	14	19	NA	?	2013-08-13	NULL	NULL	(null)
BGLB005710-PA	92	HMMPanther	PTHR11559	CARBOXYLESTERASE	1	78	6.9e-17	T	2013-08-13	NULL	NULL
BGLB005710-PA	92	HMMPfam	PF00135	COesterase	11	77	1.4e-16	T	2013-08-13	IPR002018	Carboxylesterase, type B
BGLB005710-PA	92	Gene3D	G3DSA:3.40.50.1820	no description	30	78	2.6e-14	T	2013-08-13	NULL	NULL
BGLB005710-PA	92	superfamily	SSF53474	alpha/beta-Hydrolases	29	78	1.6e-17	T	2013-08-13	NULL	NULL
BGLB005750-PA	210	Seg	seg	seg	2	12	NA	?	2013-08-13	NULL	NULL	(null)
BGLB005750-PA	210	Seg	seg	seg	57	68	NA	?	2013-08-13	NULL	NULL	(null)
BGLB005750-PA	210	Seg	seg	seg	114	132	NA	?	2013-08-13	NULL	NULL	(null)
BGLB005760-PA	71	HMMPanther	PTHR12056	DNA-DIRECTED RNA POLYMERASES I, II, AND III	5	60	2.1e-29	T	2013-08-13	NULL	NULL
BGLB005760-PA	71	HMMPfam	PF03604	DNA_RNApol_7kD	22	53	1.2e-17	T	2013-08-13	IPR006591	RNA polymerase archaeal subunit P/eukaryotic subunit RPC10	Molecular Function: DNA binding (GO:0003677), Molecular Function: DNA-directed RNA polymerase activity (GO:0003899), Biological Process: transcription, DNA-dependent (GO:0006351)
BGLB005760-PA	71	Gene3D	G3DSA:2.20.28.30	no description	18	60	1.3e-22	T	2013-08-13	NULL	NULL
BGLB005760-PA	71	BlastProDom	PD012151	Q6GQI6_XENLA_Q6GQI6;	26	60	5e-12	T	2013-08-13	NULL	NULL
BGLB005760-PA	71	HMMSmart	SM00659	RNA polymerase subunit CX	20	63	2.7e-18	T	2013-08-13	IPR006591	RNA polymerase archaeal subunit P/eukaryotic subunit RPC10	Molecular Function: DNA binding (GO:0003677), Molecular Function: DNA-directed RNA polymerase activity (GO:0003899), Biological Process: transcription, DNA-dependent (GO:0006351)
BGLB005760-PA	71	superfamily	SSF63393	RNA polymerase subunits	18	63	1.7e-12	T	2013-08-13	NULL	NULL
BGLB005761-PA	326	Seg	seg	seg	2	16	NA	?	2013-08-13	NULL	NULL	(null)
BGLB005761-PA	326	Seg	seg	seg	149	160	NA	?	2013-08-13	NULL	NULL	(null)
BGLB005761-PA	326	HMMPanther	PTHR12411:SF16	CATHEPSIN B	30	320	2.5e-126	T	2013-08-13	IPR015643	Peptidase C1A, cathepsin B	Molecular Function: cysteine-type peptidase activity (GO:0008234)
BGLB005761-PA	326	HMMPanther	PTHR12411	CYSTEINE PROTEASE FAMILY C1-RELATED	30	320	2.5e-126	T	2013-08-13	IPR013128	Peptidase C1A, papain	Molecular Function: cysteine-type peptidase activity (GO:0008234)
BGLB005761-PA	326	HMMPfam	PF00112	Peptidase_C1	89	317	3.1e-60	T	2013-08-13	IPR000668	Peptidase C1A, papain C-terminal	Biological Process: proteolysis (GO:0006508), Molecular Function: cysteine-type peptidase activity (GO:0008234)
BGLB005761-PA	326	HMMPfam	PF08127	Propeptide_C1	25	61	2.2e-13	T	2013-08-13	IPR012599	Peptidase C1A, propeptide	Molecular Function: cysteine-type endopeptidase activity (GO:0004197), Biological Process: regulation of catalytic activity (GO:0050790)
BGLB005761-PA	326	Gene3D	G3DSA:3.90.70.10	no description	85	319	5.4e-82	T	2013-08-13	NULL	NULL
BGLB005761-PA	326	FPrintScan	PR00705	PAPAIN	110	125	8.6e-10	T	2013-08-13	IPR000668	Peptidase C1A, papain C-terminal	Biological Process: proteolysis (GO:0006508), Molecular Function: cysteine-type peptidase activity (GO:0008234)
BGLB005761-PA	326	FPrintScan	PR00705	PAPAIN	285	295	8.6e-10	T	2013-08-13	IPR000668	Peptidase C1A, papain C-terminal	Biological Process: proteolysis (GO:0006508), Molecular Function: cysteine-type peptidase activity (GO:0008234)
BGLB005761-PA	326	FPrintScan	PR00705	PAPAIN	300	306	8.6e-10	T	2013-08-13	IPR000668	Peptidase C1A, papain C-terminal	Biological Process: proteolysis (GO:0006508), Molecular Function: cysteine-type peptidase activity (GO:0008234)
BGLB005761-PA	326	HMMSmart	SM00645	Papain family cysteine protease	88	326	7e-83	T	2013-08-13	IPR000668	Peptidase C1A, papain C-terminal	Biological Process: proteolysis (GO:0006508), Molecular Function: cysteine-type peptidase activity (GO:0008234)
BGLB005761-PA	326	superfamily	SSF54001	Cysteine proteinases	26	320	4.6e-89	T	2013-08-13	NULL	NULL
BGLB005786-PA	117	Seg	seg	seg	7	15	NA	?	2013-08-13	NULL	NULL	(null)
BGLB005786-PA	117	HMMPanther	PTHR24072	FAMILY NOT NAMED	1	117	1.5e-90	T	2013-08-13	NULL	NULL
BGLB005786-PA	117	HMMPfam	PF00071	Ras	5	116	5.8e-40	T	2013-08-13	IPR001806	Small GTPase superfamily	Molecular Function: GTP binding (GO:0005525), Biological Process: small GTPase mediated signal transduction (GO:0007264)
BGLB005786-PA	117	Gene3D	G3DSA:3.40.50.300	no description	2	117	5.7e-47	T	2013-08-13	NULL	NULL
BGLB005786-PA	117	HMMTigr	TIGR00231	small_GTP: small GTP-binding protein domain	1	116	1.5e-29	T	2013-08-13	IPR005225	Small GTP-binding protein domain	Molecular Function: GTP binding (GO:0005525)
BGLB005786-PA	117	FPrintScan	PR00449	RASTRNSFRMNG	4	25	4.9e-26	T	2013-08-13	IPR001806	Small GTPase superfamily	Molecular Function: GTP binding (GO:0005525), Biological Process: small GTPase mediated signal transduction (GO:0007264)
BGLB005786-PA	117	FPrintScan	PR00449	RASTRNSFRMNG	27	43	4.9e-26	T	2013-08-13	IPR001806	Small GTPase superfamily	Molecular Function: GTP binding (GO:0005525), Biological Process: small GTPase mediated signal transduction (GO:0007264)
BGLB005786-PA	117	FPrintScan	PR00449	RASTRNSFRMNG	44	66	4.9e-26	T	2013-08-13	IPR001806	Small GTPase superfamily	Molecular Function: GTP binding (GO:0005525), Biological Process: small GTPase mediated signal transduction (GO:0007264)
BGLB005786-PA	117	FPrintScan	PR00449	RASTRNSFRMNG	106	117	4.9e-26	T	2013-08-13	IPR001806	Small GTPase superfamily	Molecular Function: GTP binding (GO:0005525), Biological Process: small GTPase mediated signal transduction (GO:0007264)
BGLB005786-PA	117	HMMSmart	SM00173	Ras subfamily of RAS small GTPases	1	117	2.9e-08	T	2013-08-13	IPR020849	Small GTPase superfamily, Ras type	Molecular Function: GTPase activity (GO:0003924), Molecular Function: GTP binding (GO:0005525), Biological Process: GTP catabolic process (GO:0006184), Biological Process: signal transduction (GO:0007165), Cellular Component: membrane (GO:0016020)
BGLB005786-PA	117	HMMSmart	SM00175	Rab subfamily of small GTPases	4	117	1.3e-06	T	2013-08-13	IPR003579	Small GTPase superfamily, Rab type	Molecular Function: GTP binding (GO:0005525), Biological Process: small GTPase mediated signal transduction (GO:0007264), Biological Process: protein transport (GO:0015031)
BGLB005786-PA	117	HMMSmart	SM00174	Rho (Ras homology) subfamily of Ras-like sma	6	117	3.6e-58	T	2013-08-13	IPR003578	Small GTPase superfamily, Rho type	Molecular Function: GTP binding (GO:0005525), Cellular Component: intracellular (GO:0005622), Biological Process: small GTPase mediated signal transduction (GO:0007264)
BGLB005786-PA	117	superfamily	SSF52540	P-loop containing nucleoside triphosphate hydrolases	3	117	1.6e-39	T	2013-08-13	NULL	NULL
BGLB005789-PA	271	HMMPanther	PTHR19384:SF5	NITRIC OXIDE SYNTHASE	35	271	3.4e-91	T	2013-08-13	IPR026009	Nitric-oxide synthase	Molecular Function: nitric-oxide synthase activity (GO:0004517), Biological Process: nitric oxide biosynthetic process (GO:0006809)
BGLB005789-PA	271	HMMPanther	PTHR19384	FLAVODOXIN-RELATED	35	271	3.4e-91	T	2013-08-13	NULL	NULL
BGLB005789-PA	271	HMMPfam	PF00258	Flavodoxin_1	56	262	2.7e-48	T	2013-08-13	IPR008254	Flavodoxin/nitric oxide synthase	Molecular Function: FMN binding (GO:0010181), Molecular Function: oxidoreductase activity (GO:0016491)
BGLB005789-PA	271	Gene3D	G3DSA:3.40.50.360	no description	204	269	4.7e-50	T	2013-08-13	NULL	NULL
BGLB005789-PA	271	FPrintScan	PR00369	FLAVODOXIN	55	68	2.3e-23	T	2013-08-13	IPR001094	Flavodoxin	Molecular Function: iron ion binding (GO:0005506), Molecular Function: FMN binding (GO:0010181), Biological Process: oxidation-reduction process (GO:0055114)
BGLB005789-PA	271	FPrintScan	PR00369	FLAVODOXIN	102	113	2.3e-23	T	2013-08-13	IPR001094	Flavodoxin	Molecular Function: iron ion binding (GO:0005506), Molecular Function: FMN binding (GO:0010181), Biological Process: oxidation-reduction process (GO:0055114)
BGLB005789-PA	271	FPrintScan	PR00369	FLAVODOXIN	208	218	2.3e-23	T	2013-08-13	IPR001094	Flavodoxin	Molecular Function: iron ion binding (GO:0005506), Molecular Function: FMN binding (GO:0010181), Biological Process: oxidation-reduction process (GO:0055114)
BGLB005789-PA	271	FPrintScan	PR00369	FLAVODOXIN	232	251	2.3e-23	T	2013-08-13	IPR001094	Flavodoxin	Molecular Function: iron ion binding (GO:0005506), Molecular Function: FMN binding (GO:0010181), Biological Process: oxidation-reduction process (GO:0055114)
BGLB005789-PA	271	superfamily	SSF52218	Flavoproteins	49	271	1.2e-41	T	2013-08-13	NULL	NULL
BGLB005834-PA	123	HMMPanther	PTHR24221:SF24	SUBFAMILY NOT NAMED	5	123	9.1e-54	T	2013-08-13	NULL	NULL
BGLB005834-PA	123	HMMPanther	PTHR24221	FAMILY NOT NAMED	5	123	9.1e-54	T	2013-08-13	NULL	NULL
BGLB005834-PA	123	HMMPfam	PF00005	ABC_tran	71	107	1.3e-13	T	2013-08-13	IPR003439	ABC transporter-like	Molecular Function: ATP binding (GO:0005524), Molecular Function: ATPase activity (GO:0016887)
BGLB005834-PA	123	Gene3D	G3DSA:3.40.50.300	no description	28	71	7.2e-15	T	2013-08-13	NULL	NULL
BGLB005834-PA	123	Gene3D	G3DSA:3.40.50.300	no description	72	122	4.5e-21	T	2013-08-13	NULL	NULL
BGLB005834-PA	123	HMMSmart	SM00382	ATPases associated with a variety of cellula	40	122	6.2e-07	T	2013-08-13	IPR003593	AAA+ ATPase domain	Molecular Function: nucleotide binding (GO:0000166), Molecular Function: nucleoside-triphosphatase activity (GO:0017111)
BGLB005834-PA	123	superfamily	SSF52540	P-loop containing nucleoside triphosphate hydrolases	28	123	7.6e-33	T	2013-08-13	NULL	NULL
BGLB005855-PA	230	Seg	seg	seg	20	32	NA	?	2013-08-13	NULL	NULL	(null)
BGLB005855-PA	230	HMMPanther	PTHR10083:SF17	TISSUE FACTOR PATHWAY INHIBITOR	8	206	3.8e-23	T	2013-08-13	NULL	NULL
BGLB005855-PA	230	HMMPanther	PTHR10083	KUNITZ-TYPE PROTEASE INHIBITOR-RELATED	8	206	3.8e-23	T	2013-08-13	NULL	NULL
BGLB005855-PA	230	HMMPfam	PF00014	Kunitz_BPTI	12	69	4e-14	T	2013-08-13	IPR002223	Proteinase inhibitor I2, Kunitz metazoa	Molecular Function: serine-type endopeptidase inhibitor activity (GO:0004867)
BGLB005855-PA	230	HMMPfam	PF00014	Kunitz_BPTI	147	199	1.9e-12	T	2013-08-13	IPR002223	Proteinase inhibitor I2, Kunitz metazoa	Molecular Function: serine-type endopeptidase inhibitor activity (GO:0004867)
BGLB005855-PA	230	HMMPfam	PF00095	WAP	75	109	4.3e-06	T	2013-08-13	IPR008197	Whey acidic protein-type 4-disulphide core	Cellular Component: extracellular region (GO:0005576), Molecular Function: peptidase inhibitor activity (GO:0030414)
BGLB005855-PA	230	Gene3D	G3DSA:4.10.410.10	no description	9	69	1.4e-15	T	2013-08-13	IPR002223	Proteinase inhibitor I2, Kunitz metazoa	Molecular Function: serine-type endopeptidase inhibitor activity (GO:0004867)
BGLB005855-PA	230	Gene3D	G3DSA:4.10.75.10	no description	74	109	6.6e-06	T	2013-08-13	IPR008197	Whey acidic protein-type 4-disulphide core	Cellular Component: extracellular region (GO:0005576), Molecular Function: peptidase inhibitor activity (GO:0030414)
BGLB005855-PA	230	Gene3D	G3DSA:4.10.410.10	no description	145	201	3e-13	T	2013-08-13	IPR002223	Proteinase inhibitor I2, Kunitz metazoa	Molecular Function: serine-type endopeptidase inhibitor activity (GO:0004867)
BGLB005855-PA	230	FPrintScan	PR00759	BASICPTASE	9	23	2e-05	T	2013-08-13	IPR002223	Proteinase inhibitor I2, Kunitz metazoa	Molecular Function: serine-type endopeptidase inhibitor activity (GO:0004867)
BGLB005855-PA	230	FPrintScan	PR00759	BASICPTASE	43	53	2e-05	T	2013-08-13	IPR002223	Proteinase inhibitor I2, Kunitz metazoa	Molecular Function: serine-type endopeptidase inhibitor activity (GO:0004867)
BGLB005855-PA	230	FPrintScan	PR00759	BASICPTASE	53	68	2e-05	T	2013-08-13	IPR002223	Proteinase inhibitor I2, Kunitz metazoa	Molecular Function: serine-type endopeptidase inhibitor activity (GO:0004867)
BGLB005855-PA	230	HMMSmart	SM00131	BPTI/Kunitz family of serine protease inhibi	10	69	1.9e-18	T	2013-08-13	IPR002223	Proteinase inhibitor I2, Kunitz metazoa	Molecular Function: serine-type endopeptidase inhibitor activity (GO:0004867)
BGLB005855-PA	230	HMMSmart	SM00131	BPTI/Kunitz family of serine protease inhibi	146	200	5.2e-12	T	2013-08-13	IPR002223	Proteinase inhibitor I2, Kunitz metazoa	Molecular Function: serine-type endopeptidase inhibitor activity (GO:0004867)
BGLB005855-PA	230	superfamily	SSF57362	BPTI-like	6	76	2e-14	T	2013-08-13	IPR002223	Proteinase inhibitor I2, Kunitz metazoa	Molecular Function: serine-type endopeptidase inhibitor activity (GO:0004867)
BGLB005855-PA	230	superfamily	SSF57362	BPTI-like	144	199	4.8e-13	T	2013-08-13	IPR002223	Proteinase inhibitor I2, Kunitz metazoa	Molecular Function: serine-type endopeptidase inhibitor activity (GO:0004867)
BGLB005891-PA	447	Seg	seg	seg	9	18	NA	?	2013-08-13	NULL	NULL	(null)
BGLB005891-PA	447	Seg	seg	seg	338	349	NA	?	2013-08-13	NULL	NULL	(null)
BGLB005891-PA	447	HMMPanther	PTHR11802	SERINE PROTEASE FAMILY S10 SERINE CARBOXYPEPTIDASE	5	436	2.7e-51	T	2013-08-13	IPR001563	Peptidase S10, serine carboxypeptidase	Molecular Function: serine-type carboxypeptidase activity (GO:0004185), Biological Process: proteolysis (GO:0006508)
BGLB005891-PA	447	HMMPfam	PF00450	Peptidase_S10	56	438	3e-64	T	2013-08-13	IPR001563	Peptidase S10, serine carboxypeptidase	Molecular Function: serine-type carboxypeptidase activity (GO:0004185), Biological Process: proteolysis (GO:0006508)
BGLB005891-PA	447	Gene3D	G3DSA:3.40.50.1820	no description	51	439	7.1e-70	T	2013-08-13	NULL	NULL
BGLB005891-PA	447	superfamily	SSF53474	alpha/beta-Hydrolases	42	438	2.3e-68	T	2013-08-13	NULL	NULL
BGLB005915-PA	260	Seg	seg	seg	186	199	NA	?	2013-08-13	NULL	NULL	(null)
BGLB005915-PA	260	HMMPanther	PTHR19290:SF34	PROTEIN ATONAL HOMOLOG 7	183	245	2.5e-26	T	2013-08-13	NULL	NULL
BGLB005915-PA	260	HMMPanther	PTHR19290	BASIC HELIX-LOOP-HELIX PROTEIN NEUROGENIN-RELATED	183	245	2.5e-26	T	2013-08-13	NULL	NULL
BGLB005915-PA	260	HMMPfam	PF00010	HLH	188	239	2.1e-14	T	2013-08-13	IPR011598	Myc-type, basic helix-loop-helix (bHLH) domain	Molecular Function: protein dimerization activity (GO:0046983)
BGLB005915-PA	260	Gene3D	G3DSA:4.10.280.10	no description	188	245	8.8e-21	T	2013-08-13	IPR011598	Myc-type, basic helix-loop-helix (bHLH) domain	Molecular Function: protein dimerization activity (GO:0046983)
BGLB005915-PA	260	HMMSmart	SM00353	helix loop helix domain	193	245	2.2e-13	T	2013-08-13	IPR011598	Myc-type, basic helix-loop-helix (bHLH) domain	Molecular Function: protein dimerization activity (GO:0046983)
BGLB005915-PA	260	superfamily	SSF47459	HLH, helix-loop-helix DNA-binding domain	185	260	5.4e-16	T	2013-08-13	IPR011598	Myc-type, basic helix-loop-helix (bHLH) domain	Molecular Function: protein dimerization activity (GO:0046983)
BGLB005948-PA	372	Gene3D	G3DSA:2.60.40.10	no description	55	149	0,00019	T	2013-08-13	IPR013783	Immunoglobulin-like fold
BGLB005948-PA	372	superfamily	SSF48726	Immunoglobulin	40	152	2.6e-07	T	2013-08-13	NULL	NULL
BGLB005954-PA	209	HMMPanther	PTHR12411:SF57	CATHEPSIN L	1	163	2.6e-58	T	2013-08-13	NULL	NULL
BGLB005954-PA	209	HMMPanther	PTHR12411	CYSTEINE PROTEASE FAMILY C1-RELATED	1	163	2.6e-58	T	2013-08-13	IPR013128	Peptidase C1A, papain	Molecular Function: cysteine-type peptidase activity (GO:0008234)
BGLB005954-PA	209	HMMPfam	PF00112	Peptidase_C1	106	164	9.2e-22	T	2013-08-13	IPR000668	Peptidase C1A, papain C-terminal	Biological Process: proteolysis (GO:0006508), Molecular Function: cysteine-type peptidase activity (GO:0008234)
BGLB005954-PA	209	HMMPfam	PF08246	Inhibitor_I29	25	77	1.6e-11	T	2013-08-13	IPR013201	Proteinase inhibitor I29, cathepsin propeptide
BGLB005954-PA	209	Gene3D	G3DSA:3.90.70.10	no description	21	166	3.6e-42	T	2013-08-13	NULL	NULL
BGLB005954-PA	209	HMMSmart	SM00848	Cathepsin propeptide inhibitor domain (	22	79	5.8e-17	T	2013-08-13	IPR013201	Proteinase inhibitor I29, cathepsin propeptide
BGLB005954-PA	209	HMMSmart	SM00645	Papain family cysteine protease	106	205	0,00015	T	2013-08-13	IPR000668	Peptidase C1A, papain C-terminal	Biological Process: proteolysis (GO:0006508), Molecular Function: cysteine-type peptidase activity (GO:0008234)
BGLB005954-PA	209	superfamily	SSF54001	Cysteine proteinases	11	168	4.8e-43	T	2013-08-13	NULL	NULL
BGLB005983-PA	148	Gene3D	G3DSA:2.160.10.10	no description	19	117	0,00075	T	2013-08-13	NULL	NULL
BGLB006003-PA	276	Seg	seg	seg	69	132	NA	?	2013-08-13	NULL	NULL	(null)
BGLB006012-PA	94	Seg	seg	seg	3	12	NA	?	2013-08-13	NULL	NULL	(null)
BGLB006012-PA	94	HMMPanther	PTHR31715	FAMILY NOT NAMED	54	93	5.9e-18	T	2013-08-13	NULL	NULL
BGLB006012-PA	94	HMMPfam	PF02492	cobW	54	92	9.9e-06	T	2013-08-13	IPR003495	CobW/HypB/UreG domain
BGLB006015-PA	566	Seg	seg	seg	136	147	NA	?	2013-08-13	NULL	NULL	(null)
BGLB006015-PA	566	HMMPanther	PTHR11559	CARBOXYLESTERASE	44	540	4.9e-156	T	2013-08-13	NULL	NULL
BGLB006015-PA	566	HMMPfam	PF00135	COesterase	24	534	9.9e-133	T	2013-08-13	IPR002018	Carboxylesterase, type B
BGLB006015-PA	566	Gene3D	G3DSA:3.40.50.1820	no description	36	556	4.6e-145	T	2013-08-13	NULL	NULL
BGLB006015-PA	566	superfamily	SSF53474	alpha/beta-Hydrolases	32	551	3.2e-120	T	2013-08-13	NULL	NULL
BGLB006042-PA	148	Seg	seg	seg	10	29	NA	?	2013-08-13	NULL	NULL	(null)
BGLB006042-PA	148	Seg	seg	seg	62	81	NA	?	2013-08-13	NULL	NULL	(null)
BGLB006045-PA	117	Seg	seg	seg	32	40	NA	?	2013-08-13	NULL	NULL	(null)
BGLB006045-PA	117	Seg	seg	seg	73	98	NA	?	2013-08-13	NULL	NULL	(null)
BGLB006076-PA	320	Seg	seg	seg	61	77	NA	?	2013-08-13	NULL	NULL	(null)
BGLB006076-PA	320	Seg	seg	seg	86	105	NA	?	2013-08-13	NULL	NULL	(null)
BGLB006076-PA	320	Seg	seg	seg	187	210	NA	?	2013-08-13	NULL	NULL	(null)
BGLB006076-PA	320	HMMPanther	PTHR14499	POTASSIUM CHANNEL TETRAMERIZATION DOMAIN-CONTAINING	265	317	2.6e-19	T	2013-08-13	NULL	NULL
BGLB006076-PA	320	HMMPfam	PF02214	K_tetra	265	317	1.3e-08	T	2013-08-13	IPR003131	Potassium channel tetramerisation-type BTB domain	Biological Process: protein homooligomerization (GO:0051260)
BGLB006076-PA	320	Gene3D	G3DSA:3.30.710.10	no description	264	317	2.8e-13	T	2013-08-13	IPR011333	BTB/POZ fold
BGLB006076-PA	320	Coil	coil	coiled-coil	177	258	NA	?	2013-08-13	NULL	NULL	(null)
BGLB006076-PA	320	superfamily	SSF54695	POZ domain	262	318	1.4e-12	T	2013-08-13	IPR011333	BTB/POZ fold
BGLB006082-PA	122	HMMPanther	PTHR11203:SF8	INTEGRATOR COMPLEX SUBUNIT 11	93	122	2.6e-12	T	2013-08-13	NULL	NULL
BGLB006082-PA	122	HMMPanther	PTHR11203	CLEAVAGE AND POLYADENYLATION SPECIFICITY FACTOR	93	122	2.6e-12	T	2013-08-13	NULL	NULL
BGLB006082-PA	122	Gene3D	G3DSA:3.60.15.10	no description	88	121	7.8e-05	T	2013-08-13	NULL	NULL
BGLB006113-PA	136	HMMPfam	PF00582	Usp	30	121	1.1e-15	T	2013-08-13	IPR006016	UspA	Biological Process: response to stress (GO:0006950)
BGLB006113-PA	136	Gene3D	G3DSA:3.40.50.620	no description	33	121	9.4e-21	T	2013-08-13	IPR014729	Rossmann-like alpha/beta/alpha sandwich fold
BGLB006113-PA	136	superfamily	SSF52402	Adenine nucleotide alpha hydrolases-like	38	121	9.5e-17	T	2013-08-13	NULL	NULL
BGLB006120-PA	69	Gene3D	G3DSA:3.40.50.300	no description	2	57	7.8e-12	T	2013-08-13	NULL	NULL
BGLB006120-PA	69	superfamily	SSF52540	P-loop containing nucleoside triphosphate hydrolases	2	55	3e-07	T	2013-08-13	NULL	NULL
BGLB006128-PA	257	Seg	seg	seg	4	20	NA	?	2013-08-13	NULL	NULL	(null)
BGLB006128-PA	257	Seg	seg	seg	187	198	NA	?	2013-08-13	NULL	NULL	(null)
BGLB006128-PA	257	HMMPanther	PTHR10794:SF9	ABHYDROLASE DOMAIN-CONTAINING PROTEIN 2	5	257	1.7e-64	T	2013-08-13	NULL	NULL
BGLB006128-PA	257	HMMPanther	PTHR10794	ABHYDROLASE DOMAIN-CONTAINING PROTEIN	5	257	1.7e-64	T	2013-08-13	NULL	NULL
BGLB006128-PA	257	Gene3D	G3DSA:3.40.50.1820	no description	94	154	0,00073	T	2013-08-13	NULL	NULL
BGLB006128-PA	257	superfamily	SSF53474	alpha/beta-Hydrolases	79	179	3.2e-07	T	2013-08-13	NULL	NULL
BGLB006184-PA	289	Gene3D	G3DSA:2.60.120.260	no description	83	135	1e-12	T	2013-08-13	NULL	NULL
BGLB006184-PA	289	superfamily	SSF49785	Galactose-binding domain-like	79	135	2e-11	T	2013-08-13	IPR008979	Galactose-binding domain-like
BGLB006229-PA	122	HMMPfam	PF13499	EF_hand_5	43	104	2e-08	T	2013-08-13	IPR011992	EF-hand-like domain	Molecular Function: calcium ion binding (GO:0005509)
BGLB006229-PA	122	Gene3D	G3DSA:1.10.238.10	no description	23	121	3.6e-11	T	2013-08-13	IPR011992	EF-hand-like domain	Molecular Function: calcium ion binding (GO:0005509)
BGLB006229-PA	122	HMMSmart	SM00054	EF-hand, calcium binding motif	41	69	0,61	T	2013-08-13	IPR002048	Calcium-binding EF-hand	Molecular Function: calcium ion binding (GO:0005509)
BGLB006229-PA	122	HMMSmart	SM00054	EF-hand, calcium binding motif	79	107	2,6	T	2013-08-13	IPR002048	Calcium-binding EF-hand	Molecular Function: calcium ion binding (GO:0005509)
BGLB006229-PA	122	superfamily	SSF47473	EF-hand	6	105	4e-12	T	2013-08-13	NULL	NULL
BGLB006288-PA	84	HMMPanther	PTHR11559	CARBOXYLESTERASE	1	84	1.4e-41	T	2013-08-13	NULL	NULL
BGLB006288-PA	84	HMMPfam	PF00135	COesterase	1	84	1.7e-38	T	2013-08-13	IPR002018	Carboxylesterase, type B
BGLB006288-PA	84	Gene3D	G3DSA:3.40.50.1820	no description	1	84	3.2e-37	T	2013-08-13	NULL	NULL
BGLB006288-PA	84	superfamily	SSF53474	alpha/beta-Hydrolases	1	84	1.4e-30	T	2013-08-13	NULL	NULL
BGLB006311-PA	292	Seg	seg	seg	52	71	NA	?	2013-08-13	NULL	NULL	(null)
BGLB006311-PA	292	Seg	seg	seg	271	280	NA	?	2013-08-13	NULL	NULL	(null)
BGLB006323-PA	168	HMMPanther	PTHR21506	COMPONENT OF OLIGOMERIC GOLGI COMPLEX 6	1	168	1e-58	T	2013-08-13	IPR010490	Conserved oligomeric Golgi complex subunit 6	Biological Process: intra-Golgi vesicle-mediated transport (GO:0006891), Cellular Component: Golgi transport complex (GO:0017119)
BGLB006323-PA	168	HMMPfam	PF06419	COG6	2	168	5e-34	T	2013-08-13	IPR010490	Conserved oligomeric Golgi complex subunit 6	Biological Process: intra-Golgi vesicle-mediated transport (GO:0006891), Cellular Component: Golgi transport complex (GO:0017119)
BGLB006412-PA	486	Seg	seg	seg	453	485	NA	?	2013-08-13	NULL	NULL	(null)
BGLB006412-PA	486	HMMPanther	PTHR18929:SF32	SUBFAMILY NOT NAMED	1	486	3.9e-187	T	2013-08-13	NULL	NULL
BGLB006412-PA	486	HMMPanther	PTHR18929	PROTEIN DISULFIDE ISOMERASE	1	486	3.9e-187	T	2013-08-13	NULL	NULL
BGLB006412-PA	486	HMMPfam	PF00085	Thioredoxin	26	95	2.9e-21	T	2013-08-13	IPR013766	Thioredoxin domain	Biological Process: cell redox homeostasis (GO:0045454)
BGLB006412-PA	486	HMMPfam	PF00085	Thioredoxin	352	453	2.9e-29	T	2013-08-13	IPR013766	Thioredoxin domain	Biological Process: cell redox homeostasis (GO:0045454)
BGLB006412-PA	486	HMMPfam	PF13848	Thioredoxin_6	146	328	1e-41	T	2013-08-13	NULL	NULL
BGLB006412-PA	486	Gene3D	G3DSA:3.40.30.10	no description	22	121	1.4e-27	T	2013-08-13	IPR012336	Thioredoxin-like fold
BGLB006412-PA	486	Gene3D	G3DSA:3.40.30.10	no description	123	220	4.6e-27	T	2013-08-13	IPR012336	Thioredoxin-like fold
BGLB006412-PA	486	Gene3D	G3DSA:3.40.30.10	no description	222	327	0,00052	T	2013-08-13	IPR012336	Thioredoxin-like fold
BGLB006412-PA	486	Gene3D	G3DSA:3.40.30.10	no description	349	473	1.5e-36	T	2013-08-13	IPR012336	Thioredoxin-like fold
BGLB006412-PA	486	HMMTigr	TIGR01130	ER_PDI_fam: protein disulfide isomerases	25	486	9e-143	T	2013-08-13	IPR005792	Protein disulphide isomerase	Cellular Component: endoplasmic reticulum (GO:0005783), Molecular Function: isomerase activity (GO:0016853)
BGLB006412-PA	486	HMMTigr	TIGR01126	pdi_dom: protein disulfide-isomerase domain	355	454	1.6e-34	T	2013-08-13	IPR005788	Disulphide isomerase	Molecular Function: isomerase activity (GO:0016853)
BGLB006412-PA	486	FPrintScan	PR00421	THIOREDOXIN	44	52	5.8e-07	T	2013-08-13	IPR005746	Thioredoxin	Biological Process: glycerol ether metabolic process (GO:0006662), Molecular Function: electron carrier activity (GO:0009055), Molecular Function: protein disulfide oxidoreductase activity (GO:0015035), Biological Process: cell redox homeostasis (GO:0045454)
BGLB006412-PA	486	FPrintScan	PR00421	THIOREDOXIN	379	388	5.8e-07	T	2013-08-13	IPR005746	Thioredoxin	Biological Process: glycerol ether metabolic process (GO:0006662), Molecular Function: electron carrier activity (GO:0009055), Molecular Function: protein disulfide oxidoreductase activity (GO:0015035), Biological Process: cell redox homeostasis (GO:0045454)
BGLB006412-PA	486	FPrintScan	PR00421	THIOREDOXIN	419	430	5.8e-07	T	2013-08-13	IPR005746	Thioredoxin	Biological Process: glycerol ether metabolic process (GO:0006662), Molecular Function: electron carrier activity (GO:0009055), Molecular Function: protein disulfide oxidoreductase activity (GO:0015035), Biological Process: cell redox homeostasis (GO:0045454)
BGLB006412-PA	486	superfamily	SSF52833	Thioredoxin-like	338	456	1.9e-32	T	2013-08-13	IPR012336	Thioredoxin-like fold
BGLB006412-PA	486	superfamily	SSF52833	Thioredoxin-like	23	123	2.3e-28	T	2013-08-13	IPR012336	Thioredoxin-like fold
BGLB006412-PA	486	superfamily	SSF52833	Thioredoxin-like	122	220	3.2e-24	T	2013-08-13	IPR012336	Thioredoxin-like fold
BGLB006412-PA	486	superfamily	SSF52833	Thioredoxin-like	215	349	8.6e-24	T	2013-08-13	IPR012336	Thioredoxin-like fold
BGLB006431-PA	513	Seg	seg	seg	314	324	NA	?	2013-08-13	NULL	NULL	(null)
BGLB006431-PA	513	Seg	seg	seg	435	446	NA	?	2013-08-13	NULL	NULL	(null)
BGLB006431-PA	513	HMMPanther	PTHR15172:SF0	SUBFAMILY NOT NAMED	1	513	2.5e-225	T	2013-08-13	NULL	NULL
BGLB006431-PA	513	HMMPanther	PTHR15172	GALACTOCEREBROSIDASE	1	513	2.5e-225	T	2013-08-13	IPR001286	Glycoside hydrolase, family 59	Molecular Function: galactosylceramidase activity (GO:0004336), Biological Process: galactosylceramide catabolic process (GO:0006683)
BGLB006431-PA	513	HMMPfam	PF02057	Glyco_hydro_59	43	513	3.1e-165	T	2013-08-13	IPR001286	Glycoside hydrolase, family 59	Molecular Function: galactosylceramidase activity (GO:0004336), Biological Process: galactosylceramide catabolic process (GO:0006683)
BGLB006431-PA	513	Gene3D	G3DSA:3.20.20.80	no description	46	304	3.4e-16	T	2013-08-13	IPR013781	Glycoside hydrolase, catalytic domain	Molecular Function: catalytic activity (GO:0003824), Biological Process: carbohydrate metabolic process (GO:0005975)
BGLB006431-PA	513	FPrintScan	PR00850	GLHYDRLASE59	70	94	2e-49	T	2013-08-13	IPR001286	Glycoside hydrolase, family 59	Molecular Function: galactosylceramidase activity (GO:0004336), Biological Process: galactosylceramide catabolic process (GO:0006683)
BGLB006431-PA	513	FPrintScan	PR00850	GLHYDRLASE59	127	153	2e-49	T	2013-08-13	IPR001286	Glycoside hydrolase, family 59	Molecular Function: galactosylceramidase activity (GO:0004336), Biological Process: galactosylceramide catabolic process (GO:0006683)
BGLB006431-PA	513	FPrintScan	PR00850	GLHYDRLASE59	221	245	2e-49	T	2013-08-13	IPR001286	Glycoside hydrolase, family 59	Molecular Function: galactosylceramidase activity (GO:0004336), Biological Process: galactosylceramide catabolic process (GO:0006683)
BGLB006431-PA	513	FPrintScan	PR00850	GLHYDRLASE59	351	377	2e-49	T	2013-08-13	IPR001286	Glycoside hydrolase, family 59	Molecular Function: galactosylceramidase activity (GO:0004336), Biological Process: galactosylceramide catabolic process (GO:0006683)
BGLB006431-PA	513	FPrintScan	PR00850	GLHYDRLASE59	417	440	2e-49	T	2013-08-13	IPR001286	Glycoside hydrolase, family 59	Molecular Function: galactosylceramidase activity (GO:0004336), Biological Process: galactosylceramide catabolic process (GO:0006683)
BGLB006431-PA	513	superfamily	SSF51445	(Trans)glycosidases	32	308	4.2e-31	T	2013-08-13	IPR017853	Glycoside hydrolase, superfamily
BGLB006462-PA	114	Seg	seg	seg	57	68	NA	?	2013-08-13	NULL	NULL	(null)
BGLB006462-PA	114	HMMPanther	PTHR19290:SF34	PROTEIN ATONAL HOMOLOG 7	56	112	3.6e-30	T	2013-08-13	NULL	NULL
BGLB006462-PA	114	HMMPanther	PTHR19290	BASIC HELIX-LOOP-HELIX PROTEIN NEUROGENIN-RELATED	56	112	3.6e-30	T	2013-08-13	NULL	NULL
BGLB006462-PA	114	HMMPfam	PF00010	HLH	57	109	5e-19	T	2013-08-13	IPR011598	Myc-type, basic helix-loop-helix (bHLH) domain	Molecular Function: protein dimerization activity (GO:0046983)
BGLB006462-PA	114	Gene3D	G3DSA:4.10.280.10	no description	57	113	1.5e-24	T	2013-08-13	IPR011598	Myc-type, basic helix-loop-helix (bHLH) domain	Molecular Function: protein dimerization activity (GO:0046983)
BGLB006462-PA	114	HMMSmart	SM00353	helix loop helix domain	62	114	2e-17	T	2013-08-13	IPR011598	Myc-type, basic helix-loop-helix (bHLH) domain	Molecular Function: protein dimerization activity (GO:0046983)
BGLB006462-PA	114	superfamily	SSF47459	HLH, helix-loop-helix DNA-binding domain	56	114	8.5e-17	T	2013-08-13	IPR011598	Myc-type, basic helix-loop-helix (bHLH) domain	Molecular Function: protein dimerization activity (GO:0046983)
BGLB006475-PA	528	Seg	seg	seg	229	239	NA	?	2013-08-13	NULL	NULL	(null)
BGLB006475-PA	528	HMMPanther	PTHR24305:SF5	SUBFAMILY NOT NAMED	27	528	8.3e-85	T	2013-08-13	NULL	NULL
BGLB006475-PA	528	HMMPanther	PTHR24305	FAMILY NOT NAMED	27	528	8.3e-85	T	2013-08-13	NULL	NULL
BGLB006475-PA	528	HMMPfam	PF00067	p450	50	521	1.1e-81	T	2013-08-13	IPR001128	Cytochrome P450	Molecular Function: iron ion binding (GO:0005506), Molecular Function: electron carrier activity (GO:0009055), Molecular Function: oxidoreductase activity, acting on paired donors, with incorporation or reduction of molecular oxygen (GO:0016705), Molecular Function: heme binding (GO:0020037), Biological Process: oxidation-reduction process (GO:0055114)
BGLB006475-PA	528	Gene3D	G3DSA:1.10.630.10	no description	43	527	9.9e-89	T	2013-08-13	IPR001128	Cytochrome P450	Molecular Function: iron ion binding (GO:0005506), Molecular Function: electron carrier activity (GO:0009055), Molecular Function: oxidoreductase activity, acting on paired donors, with incorporation or reduction of molecular oxygen (GO:0016705), Molecular Function: heme binding (GO:0020037), Biological Process: oxidation-reduction process (GO:0055114)
BGLB006475-PA	528	FPrintScan	PR00463	EP450I	84	103	6.1e-22	T	2013-08-13	IPR002401	Cytochrome P450, E-class, group I	Molecular Function: iron ion binding (GO:0005506), Molecular Function: oxidoreductase activity, acting on paired donors, with incorporation or reduction of molecular oxygen (GO:0016705), Molecular Function: heme binding (GO:0020037), Biological Process: oxidation-reduction process (GO:0055114)
BGLB006475-PA	528	FPrintScan	PR00463	EP450I	315	332	6.1e-22	T	2013-08-13	IPR002401	Cytochrome P450, E-class, group I	Molecular Function: iron ion binding (GO:0005506), Molecular Function: oxidoreductase activity, acting on paired donors, with incorporation or reduction of molecular oxygen (GO:0016705), Molecular Function: heme binding (GO:0020037), Biological Process: oxidation-reduction process (GO:0055114)
BGLB006475-PA	528	FPrintScan	PR00463	EP450I	335	361	6.1e-22	T	2013-08-13	IPR002401	Cytochrome P450, E-class, group I	Molecular Function: iron ion binding (GO:0005506), Molecular Function: oxidoreductase activity, acting on paired donors, with incorporation or reduction of molecular oxygen (GO:0016705), Molecular Function: heme binding (GO:0020037), Biological Process: oxidation-reduction process (GO:0055114)
BGLB006475-PA	528	FPrintScan	PR00463	EP450I	419	443	6.1e-22	T	2013-08-13	IPR002401	Cytochrome P450, E-class, group I	Molecular Function: iron ion binding (GO:0005506), Molecular Function: oxidoreductase activity, acting on paired donors, with incorporation or reduction of molecular oxygen (GO:0016705), Molecular Function: heme binding (GO:0020037), Biological Process: oxidation-reduction process (GO:0055114)
BGLB006475-PA	528	FPrintScan	PR00463	EP450I	463	473	6.1e-22	T	2013-08-13	IPR002401	Cytochrome P450, E-class, group I	Molecular Function: iron ion binding (GO:0005506), Molecular Function: oxidoreductase activity, acting on paired donors, with incorporation or reduction of molecular oxygen (GO:0016705), Molecular Function: heme binding (GO:0020037), Biological Process: oxidation-reduction process (GO:0055114)
BGLB006475-PA	528	FPrintScan	PR00463	EP450I	473	496	6.1e-22	T	2013-08-13	IPR002401	Cytochrome P450, E-class, group I	Molecular Function: iron ion binding (GO:0005506), Molecular Function: oxidoreductase activity, acting on paired donors, with incorporation or reduction of molecular oxygen (GO:0016705), Molecular Function: heme binding (GO:0020037), Biological Process: oxidation-reduction process (GO:0055114)
BGLB006475-PA	528	FPrintScan	PR00385	P450	326	343	2.5e-07	T	2013-08-13	IPR001128	Cytochrome P450	Molecular Function: iron ion binding (GO:0005506), Molecular Function: electron carrier activity (GO:0009055), Molecular Function: oxidoreductase activity, acting on paired donors, with incorporation or reduction of molecular oxygen (GO:0016705), Molecular Function: heme binding (GO:0020037), Biological Process: oxidation-reduction process (GO:0055114)
BGLB006475-PA	528	FPrintScan	PR00385	P450	379	390	2.5e-07	T	2013-08-13	IPR001128	Cytochrome P450	Molecular Function: iron ion binding (GO:0005506), Molecular Function: electron carrier activity (GO:0009055), Molecular Function: oxidoreductase activity, acting on paired donors, with incorporation or reduction of molecular oxygen (GO:0016705), Molecular Function: heme binding (GO:0020037), Biological Process: oxidation-reduction process (GO:0055114)
BGLB006475-PA	528	FPrintScan	PR00385	P450	464	473	2.5e-07	T	2013-08-13	IPR001128	Cytochrome P450	Molecular Function: iron ion binding (GO:0005506), Molecular Function: electron carrier activity (GO:0009055), Molecular Function: oxidoreductase activity, acting on paired donors, with incorporation or reduction of molecular oxygen (GO:0016705), Molecular Function: heme binding (GO:0020037), Biological Process: oxidation-reduction process (GO:0055114)
BGLB006475-PA	528	FPrintScan	PR00385	P450	473	484	2.5e-07	T	2013-08-13	IPR001128	Cytochrome P450	Molecular Function: iron ion binding (GO:0005506), Molecular Function: electron carrier activity (GO:0009055), Molecular Function: oxidoreductase activity, acting on paired donors, with incorporation or reduction of molecular oxygen (GO:0016705), Molecular Function: heme binding (GO:0020037), Biological Process: oxidation-reduction process (GO:0055114)
BGLB006475-PA	528	superfamily	SSF48264	Cytochrome P450	47	526	6.6e-93	T	2013-08-13	IPR001128	Cytochrome P450	Molecular Function: iron ion binding (GO:0005506), Molecular Function: electron carrier activity (GO:0009055), Molecular Function: oxidoreductase activity, acting on paired donors, with incorporation or reduction of molecular oxygen (GO:0016705), Molecular Function: heme binding (GO:0020037), Biological Process: oxidation-reduction process (GO:0055114)
BGLB006520-PA	315	HMMPanther	PTHR10762:SF2	DIPHTHAMIDE BIOSYNTHESIS PROTEIN 2 (DPH2 HOMOLOG)	19	315	5.7e-119	T	2013-08-13	IPR010014	Diphthamide synthesis DHP2, eukaryotic	Biological Process: peptidyl-diphthamide biosynthetic process from peptidyl-histidine (GO:0017183)
BGLB006520-PA	315	HMMPanther	PTHR10762	DIPHTHAMIDE BIOSYNTHESIS PROTEIN	19	315	5.7e-119	T	2013-08-13	IPR002728	Diphthamide synthesis, DPH1/DPH2	Cellular Component: cytoplasm (GO:0005737), Biological Process: peptidyl-diphthamide biosynthetic process from peptidyl-histidine (GO:0017183)
BGLB006520-PA	315	HMMPfam	PF01866	Diphthamide_syn	20	301	3.7e-64	T	2013-08-13	IPR002728	Diphthamide synthesis, DPH1/DPH2	Cellular Component: cytoplasm (GO:0005737), Biological Process: peptidyl-diphthamide biosynthetic process from peptidyl-histidine (GO:0017183)
BGLB006520-PA	315	HMMTigr	TIGR00322	diphth2_R: diphthamide biosynthesis enzyme Dph1/Dp	19	290	7.4e-84	T	2013-08-13	IPR002728	Diphthamide synthesis, DPH1/DPH2	Cellular Component: cytoplasm (GO:0005737), Biological Process: peptidyl-diphthamide biosynthetic process from peptidyl-histidine (GO:0017183)
BGLB006520-PA	315	HMMTigr	TIGR00272	DPH2: diphthamide biosynthesis protein 2	19	307	4.4e-75	T	2013-08-13	IPR010014	Diphthamide synthesis DHP2, eukaryotic	Biological Process: peptidyl-diphthamide biosynthetic process from peptidyl-histidine (GO:0017183)
BGLB006564-PA	211	Seg	seg	seg	17	31	NA	?	2013-08-13	NULL	NULL	(null)
BGLB006579-PA	475	Seg	seg	seg	164	181	NA	?	2013-08-13	NULL	NULL	(null)
BGLB006579-PA	475	Gene3D	G3DSA:3.40.50.2300	no description	110	239	3.6e-09	T	2013-08-13	NULL	NULL
BGLB006579-PA	475	superfamily	SSF53822	Periplasmic binding protein-like I	93	216	8.5e-08	T	2013-08-13	NULL	NULL
BGLB006763-PA	76	HMMPanther	PTHR18945:SF88	ACETYLCHOLINE RECEPTOR PROTEIN ALPHA, INVERTEBRATE	17	70	6.7e-23	T	2013-08-13	NULL	NULL
BGLB006763-PA	76	HMMPanther	PTHR18945	NEUROTRANSMITTER GATED ION CHANNEL	17	70	6.7e-23	T	2013-08-13	IPR006201	Neurotransmitter-gated ion-channel	Biological Process: ion transport (GO:0006811), Cellular Component: integral to membrane (GO:0016021)
BGLB006763-PA	76	Gene3D	G3DSA:2.70.170.10	no description	27	71	6.1e-07	T	2013-08-13	IPR006202	Neurotransmitter-gated ion-channel ligand-binding	Molecular Function: extracellular ligand-gated ion channel activity (GO:0005230), Biological Process: transport (GO:0006810), Cellular Component: membrane (GO:0016020)
BGLB006763-PA	76	superfamily	SSF63712	Nicotinic receptor ligand binding domain-like	27	70	1.2e-06	T	2013-08-13	IPR006202	Neurotransmitter-gated ion-channel ligand-binding	Molecular Function: extracellular ligand-gated ion channel activity (GO:0005230), Biological Process: transport (GO:0006810), Cellular Component: membrane (GO:0016020)
BGLB006780-PA	435	Seg	seg	seg	402	414	NA	?	2013-08-13	NULL	NULL	(null)
BGLB006780-PA	435	HMMPanther	PTHR19324:SF7	PREDICTED: SIMILAR TO APEXTRIN	303	417	2.8e-20	T	2013-08-13	NULL	NULL
BGLB006780-PA	435	HMMPanther	PTHR19324	FAMILY NOT NAMED	303	417	2.8e-20	T	2013-08-13	NULL	NULL
BGLB006780-PA	435	Coil	coil	coiled-coil	200	221	NA	?	2013-08-13	NULL	NULL	(null)
BGLB006781-PA	92	Seg	seg	seg	11	20	NA	?	2013-08-13	NULL	NULL	(null)
BGLB006781-PA	92	HMMPanther	PTHR12258	JANUS-A/JANUS-B	38	79	3.8e-15	T	2013-08-13	NULL	NULL
BGLB006781-PA	92	HMMPfam	PF05005	Ocnus	23	79	7e-14	T	2013-08-13	IPR007702	Janus/Ocnus
BGLB006781-PA	92	superfamily	SSF143724	PHP14-like	38	79	9.8e-11	T	2013-08-13	NULL	NULL
BGLB006818-PA	97	HMMPanther	PTHR24082	NUCLEAR HORMONE RECEPTOR	18	89	6.2e-36	T	2013-08-13	NULL	NULL
BGLB006818-PA	97	HMMPfam	PF00105	zf-C4	17	85	7.7e-30	T	2013-08-13	IPR001628	Zinc finger, nuclear hormone receptor-type	Molecular Function: sequence-specific DNA binding transcription factor activity (GO:0003700), Cellular Component: nucleus (GO:0005634), Biological Process: regulation of transcription, DNA-dependent (GO:0006355), Molecular Function: zinc ion binding (GO:0008270), Molecular Function: sequence-specific DNA binding (GO:0043565)
BGLB006818-PA	97	Gene3D	G3DSA:3.30.50.10	no description	16	90	6.4e-29	T	2013-08-13	IPR013088	Zinc finger, NHR/GATA-type	Biological Process: regulation of transcription, DNA-dependent (GO:0006355), Molecular Function: zinc ion binding (GO:0008270)
BGLB006818-PA	97	FPrintScan	PR00047	STROIDFINGER	18	34	8.2e-20	T	2013-08-13	IPR001628	Zinc finger, nuclear hormone receptor-type	Molecular Function: sequence-specific DNA binding transcription factor activity (GO:0003700), Cellular Component: nucleus (GO:0005634), Biological Process: regulation of transcription, DNA-dependent (GO:0006355), Molecular Function: zinc ion binding (GO:0008270), Molecular Function: sequence-specific DNA binding (GO:0043565)
BGLB006818-PA	97	FPrintScan	PR00047	STROIDFINGER	34	49	8.2e-20	T	2013-08-13	IPR001628	Zinc finger, nuclear hormone receptor-type	Molecular Function: sequence-specific DNA binding transcription factor activity (GO:0003700), Cellular Component: nucleus (GO:0005634), Biological Process: regulation of transcription, DNA-dependent (GO:0006355), Molecular Function: zinc ion binding (GO:0008270), Molecular Function: sequence-specific DNA binding (GO:0043565)
BGLB006818-PA	97	FPrintScan	PR00047	STROIDFINGER	67	75	8.2e-20	T	2013-08-13	IPR001628	Zinc finger, nuclear hormone receptor-type	Molecular Function: sequence-specific DNA binding transcription factor activity (GO:0003700), Cellular Component: nucleus (GO:0005634), Biological Process: regulation of transcription, DNA-dependent (GO:0006355), Molecular Function: zinc ion binding (GO:0008270), Molecular Function: sequence-specific DNA binding (GO:0043565)
BGLB006818-PA	97	FPrintScan	PR00047	STROIDFINGER	75	83	8.2e-20	T	2013-08-13	IPR001628	Zinc finger, nuclear hormone receptor-type	Molecular Function: sequence-specific DNA binding transcription factor activity (GO:0003700), Cellular Component: nucleus (GO:0005634), Biological Process: regulation of transcription, DNA-dependent (GO:0006355), Molecular Function: zinc ion binding (GO:0008270), Molecular Function: sequence-specific DNA binding (GO:0043565)
BGLB006818-PA	97	HMMSmart	SM00399	c4 zinc finger in nuclear hormone receptors	15	86	3.4e-36	T	2013-08-13	IPR001628	Zinc finger, nuclear hormone receptor-type	Molecular Function: sequence-specific DNA binding transcription factor activity (GO:0003700), Cellular Component: nucleus (GO:0005634), Biological Process: regulation of transcription, DNA-dependent (GO:0006355), Molecular Function: zinc ion binding (GO:0008270), Molecular Function: sequence-specific DNA binding (GO:0043565)
BGLB006818-PA	97	superfamily	SSF57716	Glucocorticoid receptor-like (DNA-binding domain)	16	89	3.2e-29	T	2013-08-13	NULL	NULL
BGLB006917-PA	245	HMMPanther	PTHR11347:SF38	CAMP-SPECIFIC CYCLIC NUCLEOTIDE PHOSPHODIESTERASE PDE8	1	245	3.7e-105	T	2013-08-13	NULL	NULL
BGLB006917-PA	245	HMMPanther	PTHR11347	CYCLIC NUCLEOTIDE PHOSPHODIESTERASE	1	245	3.7e-105	T	2013-08-13	NULL	NULL
BGLB006917-PA	245	HMMPfam	PF00233	PDEase_I	24	244	4.3e-46	T	2013-08-13	IPR002073	3'5'-cyclic nucleotide phosphodiesterase, catalytic domain	Molecular Function: 3',5'-cyclic-nucleotide phosphodiesterase activity (GO:0004114), Biological Process: signal transduction (GO:0007165)
BGLB006917-PA	245	Gene3D	G3DSA:1.10.1300.10	no description	24	244	2e-69	T	2013-08-13	IPR002073	3'5'-cyclic nucleotide phosphodiesterase, catalytic domain	Molecular Function: 3',5'-cyclic-nucleotide phosphodiesterase activity (GO:0004114), Biological Process: signal transduction (GO:0007165)
BGLB006917-PA	245	FPrintScan	PR00387	PDIESTERASE1	29	42	1.7e-09	T	2013-08-13	IPR023088	3'5'-cyclic nucleotide phosphodiesterase	Molecular Function: phosphoric diester hydrolase activity (GO:0008081)
BGLB006917-PA	245	FPrintScan	PR00387	PDIESTERASE1	43	58	1.7e-09	T	2013-08-13	IPR023088	3'5'-cyclic nucleotide phosphodiesterase	Molecular Function: phosphoric diester hydrolase activity (GO:0008081)
BGLB006917-PA	245	FPrintScan	PR00387	PDIESTERASE1	173	186	1.7e-09	T	2013-08-13	IPR023088	3'5'-cyclic nucleotide phosphodiesterase	Molecular Function: phosphoric diester hydrolase activity (GO:0008081)
BGLB006917-PA	245	FPrintScan	PR00387	PDIESTERASE1	190	206	1.7e-09	T	2013-08-13	IPR023088	3'5'-cyclic nucleotide phosphodiesterase	Molecular Function: phosphoric diester hydrolase activity (GO:0008081)
BGLB006917-PA	245	superfamily	SSF109604	HD-domain/PDEase-like	1	244	2.2e-76	T	2013-08-13	NULL	NULL
BGLB006925-PA	179	Seg	seg	seg	3	14	NA	?	2013-08-13	NULL	NULL	(null)
BGLB006925-PA	179	HMMPanther	PTHR22835:SF10	ZINC FINGER, FYVE DOMAIN CONTAINING 21	27	166	7.2e-29	T	2013-08-13	NULL	NULL
BGLB006925-PA	179	HMMPanther	PTHR22835	ZINC FINGER FYVE DOMAIN CONTAINING PROTEIN	27	166	7.2e-29	T	2013-08-13	NULL	NULL
BGLB006925-PA	179	HMMPfam	PF01363	FYVE	18	77	1.1e-12	T	2013-08-13	IPR000306	Zinc finger, FYVE-type	Molecular Function: metal ion binding (GO:0046872)
BGLB006925-PA	179	Gene3D	G3DSA:3.30.40.10	no description	19	84	2.3e-16	T	2013-08-13	IPR013083	Zinc finger, RING/FYVE/PHD-type
BGLB006925-PA	179	HMMSmart	SM00064	Protein present in Fab1, YOTB, Vac1, and EEA	9	80	4.6e-06	T	2013-08-13	IPR000306	Zinc finger, FYVE-type	Molecular Function: metal ion binding (GO:0046872)
BGLB006925-PA	179	superfamily	SSF57903	FYVE/PHD zinc finger	16	84	2e-16	T	2013-08-13	IPR011011	Zinc finger, FYVE/PHD-type
BGLB006928-PA	154	HMMPanther	PTHR13847:SF1	YIPPEE PROTEIN	20	154	9.3e-82	T	2013-08-13	NULL	NULL
BGLB006928-PA	154	HMMPanther	PTHR13847	FAD NAD BINDING OXIDOREDUCTASES	20	154	9.3e-82	T	2013-08-13	NULL	NULL
BGLB006928-PA	154	HMMPfam	PF03226	Yippee	39	145	3.4e-39	T	2013-08-13	IPR004910	Yippee-like protein
BGLB006961-PA	57	HMMPanther	PTHR11239:SF3	DNA-DIRECTED RNA POLYMERASE I	7	57	1.5e-24	T	2013-08-13	NULL	NULL
BGLB006961-PA	57	HMMPanther	PTHR11239	DNA-DIRECTED RNA POLYMERASE	7	57	1.5e-24	T	2013-08-13	NULL	NULL
BGLB006961-PA	57	HMMPfam	PF01096	TFIIS_C	18	52	1.6e-17	T	2013-08-13	IPR001222	Zinc finger, TFIIS-type	Molecular Function: nucleic acid binding (GO:0003676), Biological Process: transcription, DNA-dependent (GO:0006351), Molecular Function: zinc ion binding (GO:0008270)
BGLB006961-PA	57	Gene3D	G3DSA:2.20.25.10	no description	9	54	4.9e-20	T	2013-08-13	NULL	NULL
BGLB006961-PA	57	HMMSmart	SM00440	C2C2 Zinc finger	16	55	4e-17	T	2013-08-13	IPR001222	Zinc finger, TFIIS-type	Molecular Function: nucleic acid binding (GO:0003676), Biological Process: transcription, DNA-dependent (GO:0006351), Molecular Function: zinc ion binding (GO:0008270)
BGLB006961-PA	57	superfamily	SSF57783	Zinc beta-ribbon	1	57	1.1e-14	T	2013-08-13	NULL	NULL
BGLB006964-PA	177	HMMPanther	PTHR12381:SF19	SUBFAMILY NOT NAMED	19	146	3.5e-13	T	2013-08-13	NULL	NULL
BGLB006964-PA	177	HMMPanther	PTHR12381	RIBONUCLEOPROTEIN	19	146	3.5e-13	T	2013-08-13	NULL	NULL
BGLB006982-PA	1009	Seg	seg	seg	45	75	NA	?	2013-08-13	NULL	NULL	(null)
BGLB006982-PA	1009	Seg	seg	seg	199	310	NA	?	2013-08-13	NULL	NULL	(null)
BGLB006982-PA	1009	Seg	seg	seg	714	742	NA	?	2013-08-13	NULL	NULL	(null)
BGLB006982-PA	1009	Seg	seg	seg	759	788	NA	?	2013-08-13	NULL	NULL	(null)
BGLB006982-PA	1009	Seg	seg	seg	833	871	NA	?	2013-08-13	NULL	NULL	(null)
BGLB007018-PA	675	Seg	seg	seg	332	351	NA	?	2013-08-13	NULL	NULL	(null)
BGLB007018-PA	675	HMMPanther	PTHR19897:SF72	HEMICENTIN-1	7	675	1.2e-174	T	2013-08-13	NULL	NULL
BGLB007018-PA	675	HMMPanther	PTHR19897	COILED-COIL DOMAIN-CONTAINING PROTEIN	7	675	1.2e-174	T	2013-08-13	NULL	NULL
BGLB007018-PA	675	HMMPfam	PF07645	EGF_CA	170	213	1.3e-09	T	2013-08-13	IPR001881	EGF-like calcium-binding	Molecular Function: calcium ion binding (GO:0005509)
BGLB007018-PA	675	HMMPfam	PF07645	EGF_CA	215	249	1.4e-09	T	2013-08-13	IPR001881	EGF-like calcium-binding	Molecular Function: calcium ion binding (GO:0005509)
BGLB007018-PA	675	HMMPfam	PF07645	EGF_CA	255	296	1.9e-10	T	2013-08-13	IPR001881	EGF-like calcium-binding	Molecular Function: calcium ion binding (GO:0005509)
BGLB007018-PA	675	HMMPfam	PF07474	G2F	4	136	5.3e-35	T	2013-08-13	IPR006605	G2 nidogen/fibulin G2F
BGLB007018-PA	675	HMMPfam	PF12662	cEGF	488	511	1.6e-09	T	2013-08-13	IPR026823	Complement Clr-like EGF domain
BGLB007018-PA	675	Gene3D	G3DSA:2.40.155.10	no description	6	169	5.7e-39	T	2013-08-13	IPR023413	Green fluorescent protein-like
BGLB007018-PA	675	Gene3D	G3DSA:2.10.25.10	no description	170	217	4.1e-12	T	2013-08-13	NULL	NULL
BGLB007018-PA	675	Gene3D	G3DSA:2.10.25.10	no description	218	260	3.4e-15	T	2013-08-13	NULL	NULL
BGLB007018-PA	675	Gene3D	G3DSA:2.10.25.10	no description	261	296	4.6e-11	T	2013-08-13	NULL	NULL
BGLB007018-PA	675	Gene3D	G3DSA:2.10.25.10	no description	465	513	4.9e-18	T	2013-08-13	NULL	NULL
BGLB007018-PA	675	Gene3D	G3DSA:2.10.25.10	no description	514	553	1e-07	T	2013-08-13	NULL	NULL
BGLB007018-PA	675	HMMSmart	SM00682	G2 nidogen domain and fibulin	1	174	1.4e-16	T	2013-08-13	IPR006605	G2 nidogen/fibulin G2F
BGLB007018-PA	675	HMMSmart	SM00179	Calcium-binding EGF-like domain	170	214	1.4e-07	T	2013-08-13	IPR001881	EGF-like calcium-binding	Molecular Function: calcium ion binding (GO:0005509)
BGLB007018-PA	675	HMMSmart	SM00181	Epidermal growth factor-like domain.	173	214	0,23	T	2013-08-13	IPR000742	Epidermal growth factor-like domain	Molecular Function: protein binding (GO:0005515)
BGLB007018-PA	675	HMMSmart	SM00179	Calcium-binding EGF-like domain	215	254	1.5e-11	T	2013-08-13	IPR001881	EGF-like calcium-binding	Molecular Function: calcium ion binding (GO:0005509)
BGLB007018-PA	675	HMMSmart	SM00181	Epidermal growth factor-like domain.	218	254	6.1e-06	T	2013-08-13	IPR000742	Epidermal growth factor-like domain	Molecular Function: protein binding (GO:0005515)
BGLB007018-PA	675	HMMSmart	SM00179	Calcium-binding EGF-like domain	255	297	3.3e-08	T	2013-08-13	IPR001881	EGF-like calcium-binding	Molecular Function: calcium ion binding (GO:0005509)
BGLB007018-PA	675	HMMSmart	SM00181	Epidermal growth factor-like domain.	258	297	1,1	T	2013-08-13	IPR000742	Epidermal growth factor-like domain	Molecular Function: protein binding (GO:0005515)
BGLB007018-PA	675	HMMSmart	SM00179	Calcium-binding EGF-like domain	467	507	3.5e-10	T	2013-08-13	IPR001881	EGF-like calcium-binding	Molecular Function: calcium ion binding (GO:0005509)
BGLB007018-PA	675	HMMSmart	SM00181	Epidermal growth factor-like domain.	470	507	5.4e-06	T	2013-08-13	IPR000742	Epidermal growth factor-like domain	Molecular Function: protein binding (GO:0005515)
BGLB007018-PA	675	HMMSmart	SM00179	Calcium-binding EGF-like domain	508	553	2.3e-05	T	2013-08-13	IPR001881	EGF-like calcium-binding	Molecular Function: calcium ion binding (GO:0005509)
BGLB007018-PA	675	HMMSmart	SM00181	Epidermal growth factor-like domain.	511	553	19	T	2013-08-13	IPR000742	Epidermal growth factor-like domain	Molecular Function: protein binding (GO:0005515)
BGLB007018-PA	675	Coil	coil	coiled-coil	331	352	NA	?	2013-08-13	NULL	NULL	(null)
BGLB007018-PA	675	superfamily	SSF54511	GFP-like	4	171	2e-37	T	2013-08-13	IPR009017	Green fluorescent protein
BGLB007018-PA	675	superfamily	SSF57196	EGF/Laminin	457	509	7.3e-15	T	2013-08-13	NULL	NULL
BGLB007018-PA	675	superfamily	SSF57184	Growth factor receptor domain	161	470	1.2e-14	T	2013-08-13	IPR009030	Growth factor, receptor
BGLB007018-PA	675	superfamily	SSF57196	EGF/Laminin	506	554	7.6e-07	T	2013-08-13	NULL	NULL
BGLB007040-PA	106	Seg	seg	seg	73	98	NA	?	2013-08-13	NULL	NULL	(null)
BGLB007040-PA	106	HMMPfam	PF07648	Kazal_2	31	71	9.8e-12	T	2013-08-13	IPR002350	Kazal domain	Molecular Function: protein binding (GO:0005515)
BGLB007040-PA	106	Gene3D	G3DSA:3.30.60.30	no description	20	71	1.3e-15	T	2013-08-13	NULL	NULL
BGLB007040-PA	106	HMMSmart	SM00280	Kazal type serine protease inhibitors	26	71	3e-12	T	2013-08-13	IPR002350	Kazal domain	Molecular Function: protein binding (GO:0005515)
BGLB007040-PA	106	superfamily	SSF100895	Kazal-type serine protease inhibitors	12	71	3.1e-17	T	2013-08-13	NULL	NULL
BGLB007041-PA	113	HMMPanther	PTHR21113:SF3	SUBFAMILY NOT NAMED	1	112	1.7e-52	T	2013-08-13	NULL	NULL
BGLB007041-PA	113	HMMPanther	PTHR21113	FAMILY NOT NAMED	1	112	1.7e-52	T	2013-08-13	NULL	NULL
BGLB007041-PA	113	HMMPfam	PF03067	Chitin_bind_3	24	113	4.4e-09	T	2013-08-13	IPR004302	Chitin-binding, domain 3	Cellular Component: viral capsid (GO:0019028)
BGLB007050-PA	595	Seg	seg	seg	384	401	NA	?	2013-08-13	NULL	NULL	(null)
BGLB007050-PA	595	Seg	seg	seg	408	422	NA	?	2013-08-13	NULL	NULL	(null)
BGLB007050-PA	595	Seg	seg	seg	577	592	NA	?	2013-08-13	NULL	NULL	(null)
BGLB007050-PA	595	HMMPanther	PTHR10588:SF7	LEUCINE-RICH REPEAT-CONTAINING PROTEIN 50	12	452	1.4e-118	T	2013-08-13	NULL	NULL
BGLB007050-PA	595	HMMPanther	PTHR10588	FAMILY NOT NAMED	12	452	1.4e-118	T	2013-08-13	NULL	NULL
BGLB007050-PA	595	HMMPfam	PF13855	LRR_8	71	128	6e-07	T	2013-08-13	NULL	NULL
BGLB007050-PA	595	Gene3D	G3DSA:3.80.10.10	no description	17	188	1.8e-38	T	2013-08-13	NULL	NULL
BGLB007050-PA	595	HMMSmart	SM00365	Leucine-rich repeat, SDS22-like subfamily	24	45	2,5	T	2013-08-13	NULL	NULL
BGLB007050-PA	595	HMMSmart	SM00365	Leucine-rich repeat, SDS22-like subfamily	46	67	0,0037	T	2013-08-13	NULL	NULL
BGLB007050-PA	595	HMMSmart	SM00365	Leucine-rich repeat, SDS22-like subfamily	68	89	0,081	T	2013-08-13	NULL	NULL
BGLB007050-PA	595	HMMSmart	SM00365	Leucine-rich repeat, SDS22-like subfamily	115	139	750	T	2013-08-13	NULL	NULL
BGLB007050-PA	595	superfamily	SSF52058	L domain-like	31	188	1.7e-40	T	2013-08-13	NULL	NULL
BGLB007058-PA	137	Seg	seg	seg	2	13	NA	?	2013-08-13	NULL	NULL	(null)
BGLB007058-PA	137	Seg	seg	seg	41	51	NA	?	2013-08-13	NULL	NULL	(null)
BGLB007058-PA	137	HMMPanther	PTHR11309:SF46	SECRETED FRIZZLED-RELATED PROTEIN 1	54	125	1.8e-25	T	2013-08-13	IPR026559	Secreted frizzled-related protein 1
BGLB007058-PA	137	HMMPanther	PTHR11309	FRIZZLED	54	125	1.8e-25	T	2013-08-13	IPR015526	Frizzled/secreted frizzled-related protein
BGLB007058-PA	137	HMMPfam	PF01392	Fz	76	129	3.2e-08	T	2013-08-13	IPR020067	Frizzled domain	Molecular Function: protein binding (GO:0005515)
BGLB007058-PA	137	Gene3D	G3DSA:1.10.2000.10	no description	73	128	3.8e-10	T	2013-08-13	IPR020067	Frizzled domain	Molecular Function: protein binding (GO:0005515)
BGLB007058-PA	137	HMMSmart	SM00063	Frizzled	75	137	0,0094	T	2013-08-13	IPR020067	Frizzled domain	Molecular Function: protein binding (GO:0005515)
BGLB007058-PA	137	superfamily	SSF63501	Frizzled cysteine-rich domain	73	129	1.4e-13	T	2013-08-13	IPR020067	Frizzled domain	Molecular Function: protein binding (GO:0005515)
BGLB007069-PA	327	Seg	seg	seg	9	32	NA	?	2013-08-13	NULL	NULL	(null)
BGLB007069-PA	327	Seg	seg	seg	52	75	NA	?	2013-08-13	NULL	NULL	(null)
BGLB007069-PA	327	Seg	seg	seg	117	141	NA	?	2013-08-13	NULL	NULL	(null)
BGLB007069-PA	327	Seg	seg	seg	177	220	NA	?	2013-08-13	NULL	NULL	(null)
BGLB007069-PA	327	Seg	seg	seg	233	250	NA	?	2013-08-13	NULL	NULL	(null)
BGLB007069-PA	327	HMMPfam	PF13885	Keratin_B2_2	223	263	0,23	T	2013-08-13	NULL	NULL
BGLB007069-PA	327	HMMPfam	PF13885	Keratin_B2_2	288	326	0,12	T	2013-08-13	NULL	NULL
BGLB007081-PA	789	Seg	seg	seg	106	112	NA	?	2013-08-13	NULL	NULL	(null)
BGLB007081-PA	789	Seg	seg	seg	234	243	NA	?	2013-08-13	NULL	NULL	(null)
BGLB007081-PA	789	Seg	seg	seg	261	279	NA	?	2013-08-13	NULL	NULL	(null)
BGLB007081-PA	789	HMMPanther	PTHR11949:SF3	INTERFERON REGULATORY FACTOR 2	108	251	3.5e-27	T	2013-08-13	NULL	NULL
BGLB007081-PA	789	HMMPanther	PTHR11949	INTERFERON REGULATORY FACTOR	108	251	3.5e-27	T	2013-08-13	NULL	NULL
BGLB007081-PA	789	HMMPfam	PF00605	IRF	121	226	3.6e-25	T	2013-08-13	IPR001346	Interferon regulatory factor DNA-binding domain	Molecular Function: regulatory region DNA binding (GO:0000975)
BGLB007081-PA	789	Gene3D	G3DSA:1.10.10.10	no description	120	226	3.5e-28	T	2013-08-13	IPR011991	Winged helix-turn-helix transcription repressor DNA-binding domain
BGLB007081-PA	789	FPrintScan	PR00267	INTFRNREGFCT	123	142	1.1e-10	T	2013-08-13	IPR001346	Interferon regulatory factor DNA-binding domain	Molecular Function: regulatory region DNA binding (GO:0000975)
BGLB007081-PA	789	FPrintScan	PR00267	INTFRNREGFCT	149	162	1.1e-10	T	2013-08-13	IPR001346	Interferon regulatory factor DNA-binding domain	Molecular Function: regulatory region DNA binding (GO:0000975)
BGLB007081-PA	789	FPrintScan	PR00267	INTFRNREGFCT	167	184	1.1e-10	T	2013-08-13	IPR001346	Interferon regulatory factor DNA-binding domain	Molecular Function: regulatory region DNA binding (GO:0000975)
BGLB007081-PA	789	FPrintScan	PR00267	INTFRNREGFCT	188	210	1.1e-10	T	2013-08-13	IPR001346	Interferon regulatory factor DNA-binding domain	Molecular Function: regulatory region DNA binding (GO:0000975)
BGLB007081-PA	789	HMMSmart	SM00348	interferon regulatory factor	117	228	2.1e-17	T	2013-08-13	IPR001346	Interferon regulatory factor DNA-binding domain	Molecular Function: regulatory region DNA binding (GO:0000975)
BGLB007081-PA	789	superfamily	SSF46785	Winged helix DNA-binding domain	119	228	3.2e-24	T	2013-08-13	NULL	NULL
BGLB007145-PA	295	Seg	seg	seg	13	34	NA	?	2013-08-13	NULL	NULL	(null)
BGLB007145-PA	295	Seg	seg	seg	242	255	NA	?	2013-08-13	NULL	NULL	(null)
BGLB007145-PA	295	HMMPanther	PTHR11461	SERINE PROTEASE INHIBITOR, SERPIN	69	294	3.6e-74	T	2013-08-13	IPR000215	Serpin family	Molecular Function: serine-type endopeptidase inhibitor activity (GO:0004867)
BGLB007145-PA	295	HMMPfam	PF00079	Serpin	57	293	3.8e-60	T	2013-08-13	IPR023796	Serpin domain
BGLB007145-PA	295	Gene3D	G3DSA:3.30.497.10	no description	188	244	3.4e-40	T	2013-08-13	NULL	NULL
BGLB007145-PA	295	Gene3D	G3DSA:2.30.39.10	no description	109	163	1.5e-09	T	2013-08-13	NULL	NULL
BGLB007145-PA	295	Gene3D	G3DSA:2.30.39.10	no description	245	293	3.5e-15	T	2013-08-13	NULL	NULL
BGLB007145-PA	295	HMMSmart	SM00093	SERine Proteinase INhibitors	1	294	2.9e-36	T	2013-08-13	IPR023796	Serpin domain
BGLB007145-PA	295	superfamily	SSF56574	Serpins	1	295	6.7e-71	T	2013-08-13	IPR023796	Serpin domain
BGLB007155-PA	684	HMMPanther	PTHR11559	CARBOXYLESTERASE	1	545	2.6e-180	T	2013-08-13	NULL	NULL
BGLB007155-PA	684	HMMPfam	PF00135	COesterase	4	517	1.2e-141	T	2013-08-13	IPR002018	Carboxylesterase, type B
BGLB007155-PA	684	Gene3D	G3DSA:3.40.50.1820	no description	18	544	1.4e-153	T	2013-08-13	NULL	NULL
BGLB007155-PA	684	superfamily	SSF53474	alpha/beta-Hydrolases	18	518	1.3e-131	T	2013-08-13	NULL	NULL
BGLB007158-PA	1055	HMMPanther	PTHR11559	CARBOXYLESTERASE	421	1046	1.2e-160	T	2013-08-13	NULL	NULL
BGLB007158-PA	1055	HMMPfam	PF00135	COesterase	21	310	8.1e-98	T	2013-08-13	IPR002018	Carboxylesterase, type B
BGLB007158-PA	1055	HMMPfam	PF00135	COesterase	336	415	1.4e-08	T	2013-08-13	IPR002018	Carboxylesterase, type B
BGLB007158-PA	1055	HMMPfam	PF00135	COesterase	438	686	9.5e-102	T	2013-08-13	IPR002018	Carboxylesterase, type B
BGLB007158-PA	1055	HMMPfam	PF00135	COesterase	701	1045	2.2e-66	T	2013-08-13	IPR002018	Carboxylesterase, type B
BGLB007158-PA	1055	Gene3D	G3DSA:3.40.50.1820	no description	21	430	6.9e-114	T	2013-08-13	NULL	NULL
BGLB007158-PA	1055	Gene3D	G3DSA:3.40.50.1820	no description	455	679	7.6e-100	T	2013-08-13	NULL	NULL
BGLB007158-PA	1055	Gene3D	G3DSA:3.40.50.1820	no description	701	1047	1.3e-72	T	2013-08-13	NULL	NULL
BGLB007158-PA	1055	superfamily	SSF53474	alpha/beta-Hydrolases	21	415	2.2e-101	T	2013-08-13	NULL	NULL
BGLB007158-PA	1055	superfamily	SSF53474	alpha/beta-Hydrolases	460	678	7.7e-91	T	2013-08-13	NULL	NULL
BGLB007158-PA	1055	superfamily	SSF53474	alpha/beta-Hydrolases	700	1037	1.2e-61	T	2013-08-13	NULL	NULL
BGLB007195-PA	247	HMMPfam	PF02822	Antistasin	28	54	5.6e-07	T	2013-08-13	IPR004094	Proteinase inhibitor I15, antistasin-like	Molecular Function: serine-type endopeptidase inhibitor activity (GO:0004867)
BGLB007195-PA	247	HMMPfam	PF02822	Antistasin	88	115	1.3e-08	T	2013-08-13	IPR004094	Proteinase inhibitor I15, antistasin-like	Molecular Function: serine-type endopeptidase inhibitor activity (GO:0004867)
BGLB007195-PA	247	HMMPfam	PF02822	Antistasin	120	147	1.6e-08	T	2013-08-13	IPR004094	Proteinase inhibitor I15, antistasin-like	Molecular Function: serine-type endopeptidase inhibitor activity (GO:0004867)
BGLB007195-PA	247	HMMPfam	PF02822	Antistasin	151	177	5.6e-08	T	2013-08-13	IPR004094	Proteinase inhibitor I15, antistasin-like	Molecular Function: serine-type endopeptidase inhibitor activity (GO:0004867)
BGLB007195-PA	247	HMMPfam	PF02822	Antistasin	181	207	1.2e-06	T	2013-08-13	IPR004094	Proteinase inhibitor I15, antistasin-like	Molecular Function: serine-type endopeptidase inhibitor activity (GO:0004867)
BGLB007195-PA	247	Gene3D	G3DSA:2.10.22.10	no description	27	58	4.5e-05	T	2013-08-13	IPR018112	Proteinase inhibitor I15, antistasin	Molecular Function: serine-type endopeptidase inhibitor activity (GO:0004867)
BGLB007195-PA	247	Gene3D	G3DSA:2.10.22.10	no description	73	117	9.1e-07	T	2013-08-13	IPR018112	Proteinase inhibitor I15, antistasin	Molecular Function: serine-type endopeptidase inhibitor activity (GO:0004867)
BGLB007195-PA	247	Gene3D	G3DSA:2.10.22.10	no description	118	150	6.6e-08	T	2013-08-13	IPR018112	Proteinase inhibitor I15, antistasin	Molecular Function: serine-type endopeptidase inhibitor activity (GO:0004867)
BGLB007195-PA	247	Gene3D	G3DSA:2.10.22.10	no description	151	179	1.9e-05	T	2013-08-13	IPR018112	Proteinase inhibitor I15, antistasin	Molecular Function: serine-type endopeptidase inhibitor activity (GO:0004867)
BGLB007195-PA	247	Gene3D	G3DSA:2.10.22.10	no description	180	211	0,00012	T	2013-08-13	IPR018112	Proteinase inhibitor I15, antistasin	Molecular Function: serine-type endopeptidase inhibitor activity (GO:0004867)
BGLB007195-PA	247	superfamily	SSF57262	Leech antihemostatic proteins	120	152	1.7e-06	T	2013-08-13	IPR011061	Proteinase inhibitor I14/I15, hirudin/antistatin	Molecular Function: enzyme inhibitor activity (GO:0004857)
BGLB007195-PA	247	superfamily	SSF57262	Leech antihemostatic proteins	88	119	6.6e-06	T	2013-08-13	IPR011061	Proteinase inhibitor I14/I15, hirudin/antistatin	Molecular Function: enzyme inhibitor activity (GO:0004857)
BGLB007195-PA	247	superfamily	SSF57262	Leech antihemostatic proteins	159	182	2.4e-05	T	2013-08-13	IPR011061	Proteinase inhibitor I14/I15, hirudin/antistatin	Molecular Function: enzyme inhibitor activity (GO:0004857)
BGLB007195-PA	247	superfamily	SSF57262	Leech antihemostatic proteins	189	212	0,00044	T	2013-08-13	IPR011061	Proteinase inhibitor I14/I15, hirudin/antistatin	Molecular Function: enzyme inhibitor activity (GO:0004857)
BGLB007195-PA	247	superfamily	SSF57262	Leech antihemostatic proteins	7	59	0,00063	T	2013-08-13	IPR011061	Proteinase inhibitor I14/I15, hirudin/antistatin	Molecular Function: enzyme inhibitor activity (GO:0004857)
BGLB007238-PA	420	Seg	seg	seg	346	357	NA	?	2013-08-13	NULL	NULL	(null)
BGLB007238-PA	420	HMMPanther	PTHR13398	GDP-FUCOSE PROTEIN O-FUCOSYLTRANSFERASE 2	14	420	5.2e-170	T	2013-08-13	NULL	NULL
BGLB007238-PA	420	HMMPfam	PF10250	O-FucT	53	398	1.1e-70	T	2013-08-13	IPR019378	GDP-fucose protein O-fucosyltransferase
BGLB007262-PA	452	HMMPanther	PTHR11802	SERINE PROTEASE FAMILY S10 SERINE CARBOXYPEPTIDASE	24	434	4.6e-77	T	2013-08-13	IPR001563	Peptidase S10, serine carboxypeptidase	Molecular Function: serine-type carboxypeptidase activity (GO:0004185), Biological Process: proteolysis (GO:0006508)
BGLB007262-PA	452	HMMPfam	PF00450	Peptidase_S10	53	435	1.5e-73	T	2013-08-13	IPR001563	Peptidase S10, serine carboxypeptidase	Molecular Function: serine-type carboxypeptidase activity (GO:0004185), Biological Process: proteolysis (GO:0006508)
BGLB007262-PA	452	Gene3D	G3DSA:3.40.50.1820	no description	48	435	3.9e-87	T	2013-08-13	NULL	NULL
BGLB007262-PA	452	FPrintScan	PR00724	CRBOXYPTASEC	134	144	3.8e-12	T	2013-08-13	IPR001563	Peptidase S10, serine carboxypeptidase	Molecular Function: serine-type carboxypeptidase activity (GO:0004185), Biological Process: proteolysis (GO:0006508)
BGLB007262-PA	452	FPrintScan	PR00724	CRBOXYPTASEC	170	195	3.8e-12	T	2013-08-13	IPR001563	Peptidase S10, serine carboxypeptidase	Molecular Function: serine-type carboxypeptidase activity (GO:0004185), Biological Process: proteolysis (GO:0006508)
BGLB007262-PA	452	FPrintScan	PR00724	CRBOXYPTASEC	406	419	3.8e-12	T	2013-08-13	IPR001563	Peptidase S10, serine carboxypeptidase	Molecular Function: serine-type carboxypeptidase activity (GO:0004185), Biological Process: proteolysis (GO:0006508)
BGLB007262-PA	452	superfamily	SSF53474	alpha/beta-Hydrolases	39	435	1.1e-77	T	2013-08-13	NULL	NULL
BGLB007315-PA	430	HMMPanther	PTHR11802	SERINE PROTEASE FAMILY S10 SERINE CARBOXYPEPTIDASE	57	421	2.2e-81	T	2013-08-13	IPR001563	Peptidase S10, serine carboxypeptidase	Molecular Function: serine-type carboxypeptidase activity (GO:0004185), Biological Process: proteolysis (GO:0006508)
BGLB007315-PA	430	HMMPfam	PF00450	Peptidase_S10	56	259	7.6e-64	T	2013-08-13	IPR001563	Peptidase S10, serine carboxypeptidase	Molecular Function: serine-type carboxypeptidase activity (GO:0004185), Biological Process: proteolysis (GO:0006508)
BGLB007315-PA	430	HMMPfam	PF00450	Peptidase_S10	286	421	5.8e-16	T	2013-08-13	IPR001563	Peptidase S10, serine carboxypeptidase	Molecular Function: serine-type carboxypeptidase activity (GO:0004185), Biological Process: proteolysis (GO:0006508)
BGLB007315-PA	430	Gene3D	G3DSA:3.40.50.1820	no description	48	261	2.7e-68	T	2013-08-13	NULL	NULL
BGLB007315-PA	430	Gene3D	G3DSA:3.40.50.1820	no description	293	421	1.8e-20	T	2013-08-13	NULL	NULL
BGLB007315-PA	430	FPrintScan	PR00724	CRBOXYPTASEC	126	138	3.4e-20	T	2013-08-13	IPR001563	Peptidase S10, serine carboxypeptidase	Molecular Function: serine-type carboxypeptidase activity (GO:0004185), Biological Process: proteolysis (GO:0006508)
BGLB007315-PA	430	FPrintScan	PR00724	CRBOXYPTASEC	139	149	3.4e-20	T	2013-08-13	IPR001563	Peptidase S10, serine carboxypeptidase	Molecular Function: serine-type carboxypeptidase activity (GO:0004185), Biological Process: proteolysis (GO:0006508)
BGLB007315-PA	430	FPrintScan	PR00724	CRBOXYPTASEC	175	200	3.4e-20	T	2013-08-13	IPR001563	Peptidase S10, serine carboxypeptidase	Molecular Function: serine-type carboxypeptidase activity (GO:0004185), Biological Process: proteolysis (GO:0006508)
BGLB007315-PA	430	FPrintScan	PR00724	CRBOXYPTASEC	391	404	3.4e-20	T	2013-08-13	IPR001563	Peptidase S10, serine carboxypeptidase	Molecular Function: serine-type carboxypeptidase activity (GO:0004185), Biological Process: proteolysis (GO:0006508)
BGLB007315-PA	430	superfamily	SSF53474	alpha/beta-Hydrolases	43	421	9.3e-88	T	2013-08-13	NULL	NULL
BGLB007344-PA	233	Seg	seg	seg	10	19	NA	?	2013-08-13	NULL	NULL	(null)
BGLB007344-PA	233	Seg	seg	seg	158	233	NA	?	2013-08-13	NULL	NULL	(null)
BGLB007344-PA	233	HMMPfam	PF13202	EF_hand_3	50	69	0,00016	T	2013-08-13	IPR002048	Calcium-binding EF-hand	Molecular Function: calcium ion binding (GO:0005509)
BGLB007344-PA	233	Gene3D	G3DSA:1.10.238.10	no description	32	131	2.1e-10	T	2013-08-13	IPR011992	EF-hand-like domain	Molecular Function: calcium ion binding (GO:0005509)
BGLB007344-PA	233	superfamily	SSF47473	EF-hand	32	136	5.3e-12	T	2013-08-13	NULL	NULL
BGLB007439-PA	433	Seg	seg	seg	249	260	NA	?	2013-08-13	NULL	NULL	(null)
BGLB007439-PA	433	HMMPanther	PTHR12053:SF1	PLASMA GLUTAMATE CARBOXYPEPTIDASE	30	428	4.8e-219	T	2013-08-13	NULL	NULL
BGLB007439-PA	433	HMMPanther	PTHR12053	PROTEASE FAMILY M28 PLASMA GLUTAMATE CARBOXYPEPTIDASE-RELATED	30	428	4.8e-219	T	2013-08-13	NULL	NULL
BGLB007439-PA	433	HMMPfam	PF04389	Peptidase_M28	237	403	1.5e-17	T	2013-08-13	IPR007484	Peptidase M28	Biological Process: proteolysis (GO:0006508), Molecular Function: peptidase activity (GO:0008233)
BGLB007439-PA	433	HMMPfam	PF02225	PA	113	198	1.7e-06	T	2013-08-13	IPR003137	Protease-associated domain, PA
BGLB007439-PA	433	Gene3D	G3DSA:3.40.630.10	no description	222	423	5.3e-54	T	2013-08-13	NULL	NULL
BGLB007439-PA	433	Gene3D	G3DSA:3.50.30.30	no description	86	210	0,00016	T	2013-08-13	NULL	NULL
BGLB007439-PA	433	superfamily	SSF53187	Zn-dependent exopeptidases	162	419	4e-54	T	2013-08-13	NULL	NULL
BGLB007577-PA	214	Gene3D	G3DSA:2.60.40.10	no description	24	127	0,00016	T	2013-08-13	IPR013783	Immunoglobulin-like fold
BGLB007588-PA	122	HMMPfam	PF12762	DDE_Tnp_IS1595	4	101	3.1e-17	T	2013-08-13	IPR024445	Transposase, ISXO2-like
BGLB007625-PA	578	Seg	seg	seg	5	14	NA	?	2013-08-13	NULL	NULL	(null)
BGLB007625-PA	578	HMMPanther	PTHR24361:SF186	SERINE/THREONINE-PROTEIN KINASE PAK 1	18	265	2.8e-135	T	2013-08-13	NULL	NULL
BGLB007625-PA	578	HMMPanther	PTHR24361	MITOGEN-ACTIVATED KINASE KINASE KINASE	18	265	2.8e-135	T	2013-08-13	NULL	NULL
BGLB007625-PA	578	HMMPfam	PF00069	Pkinase	19	259	6.7e-63	T	2013-08-13	IPR000719	Protein kinase, catalytic domain	Molecular Function: protein kinase activity (GO:0004672), Molecular Function: ATP binding (GO:0005524), Biological Process: protein phosphorylation (GO:0006468)
BGLB007625-PA	578	HMMPfam	PF00069	Pkinase	297	547	2e-66	T	2013-08-13	IPR000719	Protein kinase, catalytic domain	Molecular Function: protein kinase activity (GO:0004672), Molecular Function: ATP binding (GO:0005524), Biological Process: protein phosphorylation (GO:0006468)
BGLB007625-PA	578	Gene3D	G3DSA:3.30.200.20	no description	19	112	1.5e-29	T	2013-08-13	NULL	NULL
BGLB007625-PA	578	Gene3D	G3DSA:1.10.510.10	no description	113	270	6.2e-54	T	2013-08-13	NULL	NULL
BGLB007625-PA	578	Gene3D	G3DSA:3.30.200.20	no description	274	400	4.3e-37	T	2013-08-13	NULL	NULL
BGLB007625-PA	578	Gene3D	G3DSA:1.10.510.10	no description	401	550	6e-51	T	2013-08-13	NULL	NULL
BGLB007625-PA	578	HMMSmart	SM00219	Tyrosine kinase, catalytic domain	8	259	6.4e-20	T	2013-08-13	IPR020635	Tyrosine-protein kinase, catalytic domain	Molecular Function: protein tyrosine kinase activity (GO:0004713), Biological Process: protein phosphorylation (GO:0006468)
BGLB007625-PA	578	HMMSmart	SM00220	Serine/Threonine protein kinases, catalytic	14	259	1.4e-81	T	2013-08-13	IPR002290	Serine/threonine- / dual specificity protein kinase, catalytic domain	Molecular Function: protein kinase activity (GO:0004672), Molecular Function: ATP binding (GO:0005524), Biological Process: protein phosphorylation (GO:0006468)
BGLB007625-PA	578	HMMSmart	SM00220	Serine/Threonine protein kinases, catalytic	296	547	1.1e-89	T	2013-08-13	IPR002290	Serine/threonine- / dual specificity protein kinase, catalytic domain	Molecular Function: protein kinase activity (GO:0004672), Molecular Function: ATP binding (GO:0005524), Biological Process: protein phosphorylation (GO:0006468)
BGLB007625-PA	578	HMMSmart	SM00219	Tyrosine kinase, catalytic domain	296	547	8.5e-23	T	2013-08-13	IPR020635	Tyrosine-protein kinase, catalytic domain	Molecular Function: protein tyrosine kinase activity (GO:0004713), Biological Process: protein phosphorylation (GO:0006468)
BGLB007625-PA	578	superfamily	SSF56112	Protein kinase-like (PK-like)	278	549	2.4e-82	T	2013-08-13	IPR011009	Protein kinase-like domain	Molecular Function: transferase activity, transferring phosphorus-containing groups (GO:0016772)
BGLB007625-PA	578	superfamily	SSF56112	Protein kinase-like (PK-like)	18	263	1.8e-77	T	2013-08-13	IPR011009	Protein kinase-like domain	Molecular Function: transferase activity, transferring phosphorus-containing groups (GO:0016772)
BGLB007627-PA	461	HMMPanther	PTHR11802	SERINE PROTEASE FAMILY S10 SERINE CARBOXYPEPTIDASE	1	451	5.7e-83	T	2013-08-13	IPR001563	Peptidase S10, serine carboxypeptidase	Molecular Function: serine-type carboxypeptidase activity (GO:0004185), Biological Process: proteolysis (GO:0006508)
BGLB007627-PA	461	HMMPfam	PF00450	Peptidase_S10	60	451	2.4e-81	T	2013-08-13	IPR001563	Peptidase S10, serine carboxypeptidase	Molecular Function: serine-type carboxypeptidase activity (GO:0004185), Biological Process: proteolysis (GO:0006508)
BGLB007627-PA	461	Gene3D	G3DSA:3.40.50.1820	no description	55	454	1.8e-90	T	2013-08-13	NULL	NULL
BGLB007627-PA	461	FPrintScan	PR00724	CRBOXYPTASEC	128	140	3.8e-17	T	2013-08-13	IPR001563	Peptidase S10, serine carboxypeptidase	Molecular Function: serine-type carboxypeptidase activity (GO:0004185), Biological Process: proteolysis (GO:0006508)
BGLB007627-PA	461	FPrintScan	PR00724	CRBOXYPTASEC	141	151	3.8e-17	T	2013-08-13	IPR001563	Peptidase S10, serine carboxypeptidase	Molecular Function: serine-type carboxypeptidase activity (GO:0004185), Biological Process: proteolysis (GO:0006508)
BGLB007627-PA	461	FPrintScan	PR00724	CRBOXYPTASEC	177	202	3.8e-17	T	2013-08-13	IPR001563	Peptidase S10, serine carboxypeptidase	Molecular Function: serine-type carboxypeptidase activity (GO:0004185), Biological Process: proteolysis (GO:0006508)
BGLB007627-PA	461	FPrintScan	PR00724	CRBOXYPTASEC	421	434	3.8e-17	T	2013-08-13	IPR001563	Peptidase S10, serine carboxypeptidase	Molecular Function: serine-type carboxypeptidase activity (GO:0004185), Biological Process: proteolysis (GO:0006508)
BGLB007627-PA	461	superfamily	SSF53474	alpha/beta-Hydrolases	46	455	1.6e-81	T	2013-08-13	NULL	NULL
BGLB007628-PA	458	Seg	seg	seg	12	28	NA	?	2013-08-13	NULL	NULL	(null)
BGLB007628-PA	458	Seg	seg	seg	42	54	NA	?	2013-08-13	NULL	NULL	(null)
BGLB007628-PA	458	HMMPanther	PTHR11802	SERINE PROTEASE FAMILY S10 SERINE CARBOXYPEPTIDASE	18	446	6.4e-97	T	2013-08-13	IPR001563	Peptidase S10, serine carboxypeptidase	Molecular Function: serine-type carboxypeptidase activity (GO:0004185), Biological Process: proteolysis (GO:0006508)
BGLB007628-PA	458	HMMPfam	PF00450	Peptidase_S10	55	446	4.6e-83	T	2013-08-13	IPR001563	Peptidase S10, serine carboxypeptidase	Molecular Function: serine-type carboxypeptidase activity (GO:0004185), Biological Process: proteolysis (GO:0006508)
BGLB007628-PA	458	Gene3D	G3DSA:3.40.50.1820	no description	39	446	7.2e-97	T	2013-08-13	NULL	NULL
BGLB007628-PA	458	FPrintScan	PR00724	CRBOXYPTASEC	125	137	2.5e-17	T	2013-08-13	IPR001563	Peptidase S10, serine carboxypeptidase	Molecular Function: serine-type carboxypeptidase activity (GO:0004185), Biological Process: proteolysis (GO:0006508)
BGLB007628-PA	458	FPrintScan	PR00724	CRBOXYPTASEC	138	148	2.5e-17	T	2013-08-13	IPR001563	Peptidase S10, serine carboxypeptidase	Molecular Function: serine-type carboxypeptidase activity (GO:0004185), Biological Process: proteolysis (GO:0006508)
BGLB007628-PA	458	FPrintScan	PR00724	CRBOXYPTASEC	174	199	2.5e-17	T	2013-08-13	IPR001563	Peptidase S10, serine carboxypeptidase	Molecular Function: serine-type carboxypeptidase activity (GO:0004185), Biological Process: proteolysis (GO:0006508)
BGLB007628-PA	458	FPrintScan	PR00724	CRBOXYPTASEC	417	430	2.5e-17	T	2013-08-13	IPR001563	Peptidase S10, serine carboxypeptidase	Molecular Function: serine-type carboxypeptidase activity (GO:0004185), Biological Process: proteolysis (GO:0006508)
BGLB007628-PA	458	superfamily	SSF53474	alpha/beta-Hydrolases	54	450	2.4e-87	T	2013-08-13	NULL	NULL
BGLB007670-PA	381	Seg	seg	seg	54	82	NA	?	2013-08-13	NULL	NULL	(null)
BGLB007696-PA	400	HMMPanther	PTHR10151	ECTONUCLEOTIDE PYROPHOSPHATASE/PHOSPHODIESTERASE	24	385	1.1e-153	T	2013-08-13	IPR024873	Ectonucleotide pyrophosphatase/phosphodiesterase family
BGLB007696-PA	400	HMMPfam	PF01663	Phosphodiest	25	325	2.7e-66	T	2013-08-13	IPR002591	Type I phosphodiesterase/nucleotide pyrophosphatase/phosphate transferase	Molecular Function: catalytic activity (GO:0003824)
BGLB007696-PA	400	Gene3D	G3DSA:3.40.720.10	no description	6	292	5.4e-70	T	2013-08-13	IPR017849	Alkaline phosphatase-like, alpha/beta/alpha	Molecular Function: catalytic activity (GO:0003824), Biological Process: metabolic process (GO:0008152)
BGLB007696-PA	400	superfamily	SSF53649	Alkaline phosphatase-like	8	365	6.5e-85	T	2013-08-13	IPR017850	Alkaline-phosphatase-like, core domain	Molecular Function: catalytic activity (GO:0003824), Biological Process: metabolic process (GO:0008152)
BGLB007708-PA	153	Seg	seg	seg	4	18	NA	?	2013-08-13	NULL	NULL	(null)
BGLB007708-PA	153	HMMPanther	PTHR24300	FAMILY NOT NAMED	3	124	2.2e-43	T	2013-08-13	NULL	NULL
BGLB007708-PA	153	HMMPfam	PF00067	p450	2	122	3.7e-42	T	2013-08-13	IPR001128	Cytochrome P450	Molecular Function: iron ion binding (GO:0005506), Molecular Function: electron carrier activity (GO:0009055), Molecular Function: oxidoreductase activity, acting on paired donors, with incorporation or reduction of molecular oxygen (GO:0016705), Molecular Function: heme binding (GO:0020037), Biological Process: oxidation-reduction process (GO:0055114)
BGLB007708-PA	153	Gene3D	G3DSA:1.10.630.10	no description	2	126	8.7e-44	T	2013-08-13	IPR001128	Cytochrome P450	Molecular Function: iron ion binding (GO:0005506), Molecular Function: electron carrier activity (GO:0009055), Molecular Function: oxidoreductase activity, acting on paired donors, with incorporation or reduction of molecular oxygen (GO:0016705), Molecular Function: heme binding (GO:0020037), Biological Process: oxidation-reduction process (GO:0055114)
BGLB007708-PA	153	FPrintScan	PR00463	EP450I	11	37	1.6e-20	T	2013-08-13	IPR002401	Cytochrome P450, E-class, group I	Molecular Function: iron ion binding (GO:0005506), Molecular Function: oxidoreductase activity, acting on paired donors, with incorporation or reduction of molecular oxygen (GO:0016705), Molecular Function: heme binding (GO:0020037), Biological Process: oxidation-reduction process (GO:0055114)
BGLB007708-PA	153	FPrintScan	PR00463	EP450I	54	72	1.6e-20	T	2013-08-13	IPR002401	Cytochrome P450, E-class, group I	Molecular Function: iron ion binding (GO:0005506), Molecular Function: oxidoreductase activity, acting on paired donors, with incorporation or reduction of molecular oxygen (GO:0016705), Molecular Function: heme binding (GO:0020037), Biological Process: oxidation-reduction process (GO:0055114)
BGLB007708-PA	153	FPrintScan	PR00463	EP450I	95	119	1.6e-20	T	2013-08-13	IPR002401	Cytochrome P450, E-class, group I	Molecular Function: iron ion binding (GO:0005506), Molecular Function: oxidoreductase activity, acting on paired donors, with incorporation or reduction of molecular oxygen (GO:0016705), Molecular Function: heme binding (GO:0020037), Biological Process: oxidation-reduction process (GO:0055114)
BGLB007708-PA	153	superfamily	SSF48264	Cytochrome P450	3	123	1.6e-41	T	2013-08-13	IPR001128	Cytochrome P450	Molecular Function: iron ion binding (GO:0005506), Molecular Function: electron carrier activity (GO:0009055), Molecular Function: oxidoreductase activity, acting on paired donors, with incorporation or reduction of molecular oxygen (GO:0016705), Molecular Function: heme binding (GO:0020037), Biological Process: oxidation-reduction process (GO:0055114)
BGLB007723-PA	493	HMMPanther	PTHR10342:SF19	ARYLSULFATASE	1	493	3.2e-203	T	2013-08-13	NULL	NULL
BGLB007723-PA	493	HMMPanther	PTHR10342	ARYLSULFATASE	1	493	3.2e-203	T	2013-08-13	NULL	NULL
BGLB007723-PA	493	HMMPfam	PF00884	Sulfatase	29	269	1.1e-51	T	2013-08-13	IPR000917	Sulfatase	Biological Process: metabolic process (GO:0008152), Molecular Function: sulfuric ester hydrolase activity (GO:0008484)
BGLB007723-PA	493	HMMPfam	PF00884	Sulfatase	274	407	4.6e-10	T	2013-08-13	IPR000917	Sulfatase	Biological Process: metabolic process (GO:0008152), Molecular Function: sulfuric ester hydrolase activity (GO:0008484)
BGLB007723-PA	493	Gene3D	G3DSA:3.40.720.10	no description	26	271	5.8e-72	T	2013-08-13	IPR017849	Alkaline phosphatase-like, alpha/beta/alpha	Molecular Function: catalytic activity (GO:0003824), Biological Process: metabolic process (GO:0008152)
BGLB007723-PA	493	Gene3D	G3DSA:3.40.720.10	no description	277	353	1.2e-16	T	2013-08-13	IPR017849	Alkaline phosphatase-like, alpha/beta/alpha	Molecular Function: catalytic activity (GO:0003824), Biological Process: metabolic process (GO:0008152)
BGLB007723-PA	493	Gene3D	G3DSA:3.30.1120.10	no description	354	467	2.4e-24	T	2013-08-13	NULL	NULL
BGLB007723-PA	493	superfamily	SSF53649	Alkaline phosphatase-like	27	492	2.4e-106	T	2013-08-13	IPR017850	Alkaline-phosphatase-like, core domain	Molecular Function: catalytic activity (GO:0003824), Biological Process: metabolic process (GO:0008152)
BGLB007921-PA	57	Seg	seg	seg	2	13	NA	?	2013-08-13	NULL	NULL	(null)
BGLB007921-PA	57	HMMPanther	PTHR23050	CALCIUM BINDING PROTEIN	3	57	1.9e-14	T	2013-08-13	NULL	NULL
BGLB007921-PA	57	HMMPfam	PF13405	EF_hand_4	11	40	1.2e-08	T	2013-08-13	NULL	NULL
BGLB007921-PA	57	Gene3D	G3DSA:1.10.238.10	no description	3	57	1.1e-17	T	2013-08-13	IPR011992	EF-hand-like domain	Molecular Function: calcium ion binding (GO:0005509)
BGLB007921-PA	57	HMMSmart	SM00054	EF-hand, calcium binding motif	11	39	4e-06	T	2013-08-13	IPR002048	Calcium-binding EF-hand	Molecular Function: calcium ion binding (GO:0005509)
BGLB007921-PA	57	superfamily	SSF47473	EF-hand	2	57	1.3e-13	T	2013-08-13	NULL	NULL
BGLB007950-PA	714	Seg	seg	seg	44	142	NA	?	2013-08-13	NULL	NULL	(null)
BGLB007950-PA	714	Seg	seg	seg	675	684	NA	?	2013-08-13	NULL	NULL	(null)
BGLB007950-PA	714	Coil	coil	coiled-coil	66	87	NA	?	2013-08-13	NULL	NULL	(null)
BGLB007985-PA	874	Seg	seg	seg	464	475	NA	?	2013-08-13	NULL	NULL	(null)
BGLB007985-PA	874	HMMPanther	PTHR12835:SF4	SUBFAMILY NOT NAMED	297	874	3.6e-159	T	2013-08-13	NULL	NULL
BGLB007985-PA	874	HMMPanther	PTHR12835	BIOTIN PROTEIN LIGASE	297	874	3.6e-159	T	2013-08-13	IPR004408	Biotin--acetyl-CoA-carboxylase ligase	Molecular Function: biotin-[acetyl-CoA-carboxylase] ligase activity (GO:0004077), Biological Process: cellular protein modification process (GO:0006464)
BGLB007985-PA	874	HMMPfam	PF03099	BPL_LplA_LipB	633	740	4e-15	T	2013-08-13	IPR004143	Biotin/lipoate A/B protein ligase	Molecular Function: catalytic activity (GO:0003824), Biological Process: cellular protein modification process (GO:0006464)
BGLB007985-PA	874	HMMPfam	PF02237	BPL_C	821	864	1.4e-08	T	2013-08-13	IPR003142	Biotin protein ligase, C-terminal	Biological Process: cellular protein modification process (GO:0006464)
BGLB007985-PA	874	Gene3D	G3DSA:3.30.930.10	no description	593	806	3.4e-38	T	2013-08-13	NULL	NULL
BGLB007985-PA	874	superfamily	SSF55681	Class II aaRS and biotin synthetases	589	807	2.3e-45	T	2013-08-13	NULL	NULL
BGLB008000-PA	501	Seg	seg	seg	18	36	NA	?	2013-08-13	NULL	NULL	(null)
BGLB008000-PA	501	Seg	seg	seg	393	405	NA	?	2013-08-13	NULL	NULL	(null)
BGLB008000-PA	501	Gene3D	G3DSA:1.25.40.10	no description	9	165	9.2e-05	T	2013-08-13	IPR011990	Tetratricopeptide-like helical	Molecular Function: protein binding (GO:0005515)
BGLB008033-PA	235	HMMPanther	PTHR10494:SF2	BONE MORPHOGENETIC PROTEIN INHIBITOR, NOGGIN	44	232	4.3e-69	T	2013-08-13	NULL	NULL
BGLB008033-PA	235	HMMPanther	PTHR10494	BONE MORPHOGENETIC PROTEIN INHIBITOR, NOGGIN	44	232	4.3e-69	T	2013-08-13	IPR008717	Noggin	Biological Process: negative regulation of cell differentiation (GO:0045596)
BGLB008033-PA	235	HMMPfam	PF05806	Noggin	33	231	2.4e-59	T	2013-08-13	IPR008717	Noggin	Biological Process: negative regulation of cell differentiation (GO:0045596)
BGLB008033-PA	235	Gene3D	G3DSA:2.10.90.10	no description	145	231	4e-42	T	2013-08-13	NULL	NULL
BGLB008033-PA	235	superfamily	SSF57501	Cystine-knot cytokines	37	231	4.8e-48	T	2013-08-13	NULL	NULL
BGLB008072-PA	115	HMMPanther	PTHR10529	LOW-DENSITY LIPOPROTEIN RECEPTOR-RELATED	16	78	1.2e-17	T	2013-08-13	NULL	NULL
BGLB008072-PA	115	HMMPfam	PF00057	Ldl_recept_a	33	68	5e-13	T	2013-08-13	IPR002172	Low-density lipoprotein (LDL) receptor class A repeat	Molecular Function: protein binding (GO:0005515)
BGLB008072-PA	115	Gene3D	G3DSA:4.10.1220.10	no description	16	33	0,00035	T	2013-08-13	NULL	NULL
BGLB008072-PA	115	Gene3D	G3DSA:4.10.400.10	no description	34	69	3.2e-15	T	2013-08-13	IPR002172	Low-density lipoprotein (LDL) receptor class A repeat	Molecular Function: protein binding (GO:0005515)
BGLB008072-PA	115	FPrintScan	PR00261	LDLRECEPTOR	8	29	7.9e-09	T	2013-08-13	NULL	NULL
BGLB008072-PA	115	FPrintScan	PR00261	LDLRECEPTOR	44	65	7.9e-09	T	2013-08-13	NULL	NULL
BGLB008072-PA	115	HMMSmart	SM00192	Low-density lipoprotein receptor domain clas	33	70	1.4e-15	T	2013-08-13	IPR002172	Low-density lipoprotein (LDL) receptor class A repeat	Molecular Function: protein binding (GO:0005515)
BGLB008072-PA	115	superfamily	SSF57424	LDL receptor-like module	32	77	3e-11	T	2013-08-13	IPR002172	Low-density lipoprotein (LDL) receptor class A repeat	Molecular Function: protein binding (GO:0005515)
BGLB008078-PA	138	Seg	seg	seg	18	43	NA	?	2013-08-13	NULL	NULL	(null)
BGLB008078-PA	138	Seg	seg	seg	96	111	NA	?	2013-08-13	NULL	NULL	(null)
BGLB008078-PA	138	HMMPanther	PTHR24568:SF4	SUBFAMILY NOT NAMED	13	120	5.4e-21	T	2013-08-13	NULL	NULL
BGLB008078-PA	138	HMMPanther	PTHR24568	FAMILY NOT NAMED	13	120	5.4e-21	T	2013-08-13	NULL	NULL
BGLB008078-PA	138	Gene3D	G3DSA:3.40.50.300	no description	67	105	8.2e-07	T	2013-08-13	NULL	NULL
BGLB008078-PA	138	Coil	coil	coiled-coil	73	94	NA	?	2013-08-13	NULL	NULL	(null)
BGLB008178-PA	128	Seg	seg	seg	5	14	NA	?	2013-08-13	NULL	NULL	(null)
BGLB008178-PA	128	Seg	seg	seg	16	110	NA	?	2013-08-13	NULL	NULL	(null)
BGLB008194-PA	173	Seg	seg	seg	66	84	NA	?	2013-08-13	NULL	NULL	(null)
BGLB008194-PA	173	Seg	seg	seg	86	132	NA	?	2013-08-13	NULL	NULL	(null)
BGLB008199-PA	215	Seg	seg	seg	1	45	NA	?	2013-08-13	NULL	NULL	(null)
BGLB008247-PA	407	Seg	seg	seg	288	405	NA	?	2013-08-13	NULL	NULL	(null)
BGLB008247-PA	407	HMMPanther	PTHR11783:SF15	SUBFAMILY NOT NAMED	161	292	5.8e-27	T	2013-08-13	NULL	NULL
BGLB008247-PA	407	HMMPanther	PTHR11783	SULFOTRANSFERASE (SULT)	161	292	5.8e-27	T	2013-08-13	NULL	NULL
BGLB008247-PA	407	HMMPfam	PF00685	Sulfotransfer_1	171	285	2.7e-17	T	2013-08-13	IPR000863	Sulfotransferase domain	Molecular Function: sulfotransferase activity (GO:0008146)
BGLB008247-PA	407	Gene3D	G3DSA:3.40.50.300	no description	160	287	4.6e-27	T	2013-08-13	NULL	NULL
BGLB008247-PA	407	Coil	coil	coiled-coil	287	407	NA	?	2013-08-13	NULL	NULL	(null)
BGLB008247-PA	407	superfamily	SSF52540	P-loop containing nucleoside triphosphate hydrolases	133	289	8.7e-23	T	2013-08-13	NULL	NULL
BGLB008248-PA	671	Seg	seg	seg	21	32	NA	?	2013-08-13	NULL	NULL	(null)
BGLB008248-PA	671	Seg	seg	seg	119	136	NA	?	2013-08-13	NULL	NULL	(null)
BGLB008248-PA	671	Seg	seg	seg	284	296	NA	?	2013-08-13	NULL	NULL	(null)
BGLB008248-PA	671	Seg	seg	seg	324	337	NA	?	2013-08-13	NULL	NULL	(null)
BGLB008248-PA	671	Seg	seg	seg	409	420	NA	?	2013-08-13	NULL	NULL	(null)
BGLB008248-PA	671	Seg	seg	seg	654	667	NA	?	2013-08-13	NULL	NULL	(null)
BGLB008248-PA	671	HMMPanther	PTHR19375	HEAT SHOCK PROTEIN 70KDA	32	661	0	T	2013-08-13	NULL	NULL
BGLB008248-PA	671	HMMPfam	PF00012	HSP70	36	652	6.7e-268	T	2013-08-13	IPR013126	Heat shock protein 70 family
BGLB008248-PA	671	Gene3D	G3DSA:3.30.420.40	no description	153	226	1.8e-67	T	2013-08-13	NULL	NULL
BGLB008248-PA	671	Gene3D	G3DSA:3.30.30.30	no description	85	145	2e-31	T	2013-08-13	NULL	NULL
BGLB008248-PA	671	Gene3D	G3DSA:3.30.420.40	no description	356	399	4.3e-37	T	2013-08-13	NULL	NULL
BGLB008248-PA	671	Gene3D	G3DSA:3.90.640.10	no description	270	352	2.5e-31	T	2013-08-13	NULL	NULL
BGLB008248-PA	671	Gene3D	G3DSA:2.60.34.10	no description	431	557	2.9e-64	T	2013-08-13	NULL	NULL
BGLB008248-PA	671	Gene3D	G3DSA:1.20.1270.10	no description	558	658	9.3e-37	T	2013-08-13	NULL	NULL
BGLB008248-PA	671	FPrintScan	PR00301	HEATSHOCK70	35	48	3.3e-84	T	2013-08-13	IPR013126	Heat shock protein 70 family
BGLB008248-PA	671	FPrintScan	PR00301	HEATSHOCK70	63	75	3.3e-84	T	2013-08-13	IPR013126	Heat shock protein 70 family
BGLB008248-PA	671	FPrintScan	PR00301	HEATSHOCK70	86	94	3.3e-84	T	2013-08-13	IPR013126	Heat shock protein 70 family
BGLB008248-PA	671	FPrintScan	PR00301	HEATSHOCK70	173	193	3.3e-84	T	2013-08-13	IPR013126	Heat shock protein 70 family
BGLB008248-PA	671	FPrintScan	PR00301	HEATSHOCK70	233	243	3.3e-84	T	2013-08-13	IPR013126	Heat shock protein 70 family
BGLB008248-PA	671	FPrintScan	PR00301	HEATSHOCK70	372	388	3.3e-84	T	2013-08-13	IPR013126	Heat shock protein 70 family
BGLB008248-PA	671	FPrintScan	PR00301	HEATSHOCK70	404	424	3.3e-84	T	2013-08-13	IPR013126	Heat shock protein 70 family
BGLB008248-PA	671	FPrintScan	PR00301	HEATSHOCK70	429	448	3.3e-84	T	2013-08-13	IPR013126	Heat shock protein 70 family
BGLB008248-PA	671	FPrintScan	PR00301	HEATSHOCK70	510	526	3.3e-84	T	2013-08-13	IPR013126	Heat shock protein 70 family
BGLB008248-PA	671	Coil	coil	coiled-coil	294	322	NA	?	2013-08-13	NULL	NULL	(null)
BGLB008248-PA	671	Coil	coil	coiled-coil	554	575	NA	?	2013-08-13	NULL	NULL	(null)
BGLB008248-PA	671	superfamily	SSF53067	Actin-like ATPase domain	33	219	1.4e-72	T	2013-08-13	NULL	NULL
BGLB008248-PA	671	superfamily	SSF53067	Actin-like ATPase domain	219	422	8e-64	T	2013-08-13	NULL	NULL
BGLB008248-PA	671	superfamily	SSF100920	Heat shock protein 70kD (HSP70), peptide-binding domain	424	582	1.7e-63	T	2013-08-13	NULL	NULL
BGLB008248-PA	671	superfamily	SSF100934	Heat shock protein 70kD (HSP70), C-terminal subdomain	576	660	4.3e-28	T	2013-08-13	NULL	NULL
BGLB008265-PA	219	Seg	seg	seg	43	63	NA	?	2013-08-13	NULL	NULL	(null)
BGLB008265-PA	219	Seg	seg	seg	74	83	NA	?	2013-08-13	NULL	NULL	(null)
BGLB008265-PA	219	Seg	seg	seg	184	201	NA	?	2013-08-13	NULL	NULL	(null)
BGLB008290-PA	3024	Seg	seg	seg	390	399	NA	?	2013-08-13	NULL	NULL	(null)
BGLB008290-PA	3024	Seg	seg	seg	1672	1687	NA	?	2013-08-13	NULL	NULL	(null)
BGLB008290-PA	3024	Seg	seg	seg	1703	1719	NA	?	2013-08-13	NULL	NULL	(null)
BGLB008290-PA	3024	Seg	seg	seg	2057	2064	NA	?	2013-08-13	NULL	NULL	(null)
BGLB008290-PA	3024	Seg	seg	seg	2741	2751	NA	?	2013-08-13	NULL	NULL	(null)
[truncated: 1,161 more rows]
