# Supplementary material for: Whole genome analysis of a schistosomiasis-transmitting freshwater snail
Source: Nat Commun. 2017 May 16;8:15451. doi: 10.1038/ncomms15451 (PMC5440852; doi:10.1038/ncomms15451)
Supplement: Supplementary Data 8 — Pfam domain annotation of predicted secretome [file ncomms15451-s9.xls]

## Sheet: D8 Secretome Pfam 
Supplementary Data 8 Pfam domain annotation of predicted secretome
Computational Pfam annotation of the protein sequences encompassed in the predicted proteome of B. glabrata.
Use Sequence identifiers (genemodel-PA) to retrieve predicted amino acid sequences from Vectorbase (browse genome)
Null = no information
sequence_id	Pfam_id	domain_ocurrences in predicted proteome	interpro_entry	interpro_entry_description
BGLB000002-PA	PF01117	10	IPR005830	Aerolysin/haemolysin/leukocidin toxin
BGLB000003-PA	PF01117	10	IPR005830	Aerolysin/haemolysin/leukocidin toxin
BGLB000004-PA	PF01117	10	IPR005830	Aerolysin/haemolysin/leukocidin toxin
BGLB000016-PA	PF01117	10	IPR005830	Aerolysin/haemolysin/leukocidin toxin
BGLB000028-PA	PF05456	1	IPR008606	Eukaryotic translation initiation factor 4E binding
BGLB000033-PA	PF01117	10	IPR005830	Aerolysin/haemolysin/leukocidin toxin
BGLB000044-PA	PF01117	10	IPR005830	Aerolysin/haemolysin/leukocidin toxin
BGLB000056-PA	PF01117	10	IPR005830	Aerolysin/haemolysin/leukocidin toxin
BGLB000087-PA	PF03098	1	IPR002007	Haem peroxidase, animal
BGLB000102-PA	PF00578	1	IPR000866	Alkyl hydroperoxide reductase subunit C/ Thiol specific antioxidant
BGLB000102-PA	PF10417	1	IPR019479	Peroxiredoxin, C-terminal
BGLB000119-PA	PF01117	10	IPR005830	Aerolysin/haemolysin/leukocidin toxin
BGLB000122-PA	PF01117	10	IPR005830	Aerolysin/haemolysin/leukocidin toxin
BGLB000137-PA	PF01117	10	IPR005830	Aerolysin/haemolysin/leukocidin toxin
BGLB000141-PA	PF00147	1	IPR002181	Fibrinogen, alpha/beta/gamma chain, C-terminal globular domain
BGLB000142-PA	PF00653	1	IPR001370	Baculoviral inhibition of apoptosis protein repeat
BGLB000519-PA	PF00132	8	IPR001451	Bacterial transferase hexapeptide repeat
BGLB000519-PA	PF00132	8	IPR001451	Bacterial transferase hexapeptide repeat
BGLB000519-PA	PF00132	8	IPR001451	Bacterial transferase hexapeptide repeat
BGLB000519-PA	PF00132	8	IPR001451	Bacterial transferase hexapeptide repeat
BGLB000519-PA	PF00132	8	IPR001451	Bacterial transferase hexapeptide repeat
BGLB000519-PA	PF00132	8	IPR001451	Bacterial transferase hexapeptide repeat
BGLB000519-PA	PF00132	8	IPR001451	Bacterial transferase hexapeptide repeat
BGLB000519-PA	PF00132	8	IPR001451	Bacterial transferase hexapeptide repeat
BGLB000524-PA	PF00059	6	IPR001304	C-type lectin
BGLB000731-PA	PF00057	5	IPR002172	Low-density lipoprotein (LDL) receptor class A repeat
BGLB000769-PA	PF01823	1	IPR020864	Membrane attack complex component/perforin (MACPF) domain
BGLB000800-PA	PF00110	3	IPR005817	Wnt
BGLB000816-PA	PF07679	6	IPR013098	Immunoglobulin I-set
BGLB000816-PA	PF07679	6	IPR013098	Immunoglobulin I-set
BGLB000816-PA	PF13895	4	NULL	NULL
BGLB000857-PA	PF00271	1	IPR001650	Helicase, C-terminal
BGLB000865-PA	PF01423	2	IPR001163	Ribonucleoprotein LSM domain
BGLB000903-PA	PF01510	1	IPR002502	N-acetylmuramoyl-L-alanine amidase domain
BGLB000942-PA	PF00135	12	IPR002018	Carboxylesterase, type B
BGLB001025-PA	PF00233	2	IPR002073	3'5'-cyclic nucleotide phosphodiesterase, catalytic domain
BGLB001042-PA	PF02065	3	IPR000111	Glycoside hydrolase, clan GH-D
BGLB001064-PA	PF01392	3	IPR020067	Frizzled domain
BGLB001227-PA	PF00076	5	IPR000504	RNA recognition motif domain
BGLB001281-PA	PF01549	2	IPR003582	Metridin-like ShK toxin
BGLB001281-PA	PF01549	2	IPR003582	Metridin-like ShK toxin
BGLB001281-PA	PF00188	1	IPR014044	CAP domain
BGLB001317-PA	PF01391	5	IPR008160	Collagen triple helix repeat
BGLB001317-PA	PF01391	5	IPR008160	Collagen triple helix repeat
BGLB001317-PA	PF01391	5	IPR008160	Collagen triple helix repeat
BGLB001317-PA	PF01391	5	IPR008160	Collagen triple helix repeat
BGLB001317-PA	PF01391	5	IPR008160	Collagen triple helix repeat
BGLB001344-PA	PF00059	6	IPR001304	C-type lectin
BGLB001344-PA	PF00059	6	IPR001304	C-type lectin
BGLB001368-PA	PF00112	6	IPR000668	Peptidase C1A, papain C-terminal
BGLB001368-PA	PF08246	5	IPR013201	Proteinase inhibitor I29, cathepsin propeptide
BGLB001369-PA	PF00112	6	IPR000668	Peptidase C1A, papain C-terminal
BGLB001369-PA	PF08246	5	IPR013201	Proteinase inhibitor I29, cathepsin propeptide
BGLB001370-PA	PF00450	12	IPR001563	Peptidase S10, serine carboxypeptidase
BGLB001371-PA	PF00759	11	IPR001701	Glycoside hydrolase, family 9
BGLB001371-PA	PF00759	11	IPR001701	Glycoside hydrolase, family 9
BGLB001402-PA	PF00759	11	IPR001701	Glycoside hydrolase, family 9
BGLB001403-PA	PF00759	11	IPR001701	Glycoside hydrolase, family 9
BGLB001404-PA	PF00759	11	IPR001701	Glycoside hydrolase, family 9
BGLB001424-PA	PF13855	4	NULL	NULL
BGLB001424-PA	PF13306	2	IPR026906	Leucine rich repeat 5
BGLB001424-PA	PF13504	2	NULL	NULL
BGLB001424-PA	PF13504	2	NULL	NULL
BGLB001424-PA	PF01462	1	IPR000372	Leucine-rich repeat-containing N-terminal
BGLB001531-PA	PF00352	2	IPR000814	TATA-box binding protein
BGLB001531-PA	PF00352	2	IPR000814	TATA-box binding protein
BGLB001542-PA	PF10238	1	IPR019370	E2F-associated phosphoprotein
BGLB001597-PA	PF00151	1	IPR013818	Lipase, N-terminal
BGLB001637-PA	PF02271	1	IPR003197	Cytochrome b-c1 complex subunit 7
BGLB001653-PA	PF07732	2	IPR011707	Multicopper oxidase, type 3
BGLB001699-PA	PF00071	4	IPR001806	Small GTPase superfamily
BGLB001752-PA	PF07732	2	IPR011707	Multicopper oxidase, type 3
BGLB001796-PA	PF07645	11	IPR001881	EGF-like calcium-binding
BGLB001796-PA	PF07645	11	IPR001881	EGF-like calcium-binding
BGLB001796-PA	PF00431	4	IPR000859	CUB domain
BGLB001796-PA	PF00431	4	IPR000859	CUB domain
BGLB001796-PA	PF00431	4	IPR000859	CUB domain
BGLB001796-PA	PF00431	4	IPR000859	CUB domain
BGLB001796-PA	PF01400	1	IPR001506	Peptidase M12A, astacin
BGLB001821-PA	PF06990	1	IPR009729	Galactose-3-O-sulfotransferase
BGLB001984-PA	PF01608	1	IPR002558	I/LWEQ domain
BGLB002028-PA	PF00292	1	IPR001523	Paired domain
BGLB002094-PA	PF01120	1	IPR000933	Glycoside hydrolase, family 29
BGLB002115-PA	PF01529	1	IPR001594	Zinc finger, DHHC-type, palmitoyltransferase
BGLB002117-PA	PF00092	4	IPR002035	von Willebrand factor, type A
BGLB002118-PA	PF00092	4	IPR002035	von Willebrand factor, type A
BGLB002118-PA	PF00092	4	IPR002035	von Willebrand factor, type A
BGLB002130-PA	PF00595	1	IPR001478	PDZ domain
BGLB002137-PA	PF03099	2	IPR004143	Biotin/lipoate A/B protein ligase
BGLB002156-PA	PF11721	1	IPR021720	Malectin
BGLB002168-PA	PF02100	1	IPR002993	Ornithine decarboxylase antizyme
BGLB002272-PA	PF07645	11	IPR001881	EGF-like calcium-binding
BGLB002285-PA	PF01392	3	IPR020067	Frizzled domain
BGLB002299-PA	PF02065	3	IPR000111	Glycoside hydrolase, clan GH-D
BGLB002300-PA	PF02065	3	IPR000111	Glycoside hydrolase, clan GH-D
BGLB002305-PA	PF01134	1	IPR002218	Glucose-inhibited division protein A-related
BGLB002317-PA	PF00014	8	IPR002223	Proteinase inhibitor I2, Kunitz metazoa
BGLB002317-PA	PF00014	8	IPR002223	Proteinase inhibitor I2, Kunitz metazoa
BGLB002317-PA	PF00014	8	IPR002223	Proteinase inhibitor I2, Kunitz metazoa
BGLB002317-PA	PF00014	8	IPR002223	Proteinase inhibitor I2, Kunitz metazoa
BGLB002322-PA	PF04519	2	IPR007607	Protein of unknown function DUF583
BGLB002325-PA	PF06110	1	IPR010357	Protein of unknown function DUF953, thioredoxin-like
BGLB002327-PA	PF02121	2	IPR001666	Phosphatidylinositol transfer protein
BGLB002327-PA	PF02121	2	IPR001666	Phosphatidylinositol transfer protein
BGLB002370-PA	PF03747	1	IPR005502	ADP-ribosylation/Crystallin J1
BGLB002371-PA	PF00225	2	IPR001752	Kinesin, motor domain
BGLB002439-PA	PF00262	1	IPR001580	Calreticulin/calnexin
BGLB002549-PA	PF00089	3	IPR001254	Peptidase S1
BGLB002626-PA	PF00685	2	IPR000863	Sulfotransferase domain
BGLB002642-PA	PF00076	5	IPR000504	RNA recognition motif domain
BGLB002707-PA	PF03359	1	IPR005026	Guanylate-kinase-associated protein
BGLB002734-PA	PF00505	1	IPR009071	High mobility group (HMG) box domain
BGLB002840-PA	PF03441	2	IPR005101	DNA photolyase, FAD-binding/Cryptochrome, C-terminal
BGLB002840-PA	PF03441	2	IPR005101	DNA photolyase, FAD-binding/Cryptochrome, C-terminal
BGLB002949-PA	PF01607	1	IPR002557	Chitin binding domain
BGLB003089-PA	PF04577	1	IPR007657	Glycosyltransferase AER61, uncharacterised
BGLB003189-PA	PF00156	1	IPR000836	Phosphoribosyltransferase domain
BGLB003189-PA	PF13793	1	NULL	NULL
BGLB003196-PA	PF02738	2	IPR008274	Aldehyde oxidase/xanthine dehydrogenase, molybdopterin binding
BGLB003196-PA	PF02738	2	IPR008274	Aldehyde oxidase/xanthine dehydrogenase, molybdopterin binding
BGLB003196-PA	PF00941	1	IPR002346	Molybdopterin dehydrogenase, FAD-binding
BGLB003196-PA	PF01315	1	IPR000674	Aldehyde oxidase/xanthine dehydrogenase, a/b hammerhead
BGLB003196-PA	PF01799	1	IPR002888	[2Fe-2S]-binding
BGLB003224-PA	PF00435	4	IPR002017	Spectrin repeat
BGLB003224-PA	PF00435	4	IPR002017	Spectrin repeat
BGLB003224-PA	PF00435	4	IPR002017	Spectrin repeat
BGLB003224-PA	PF00435	4	IPR002017	Spectrin repeat
BGLB003224-PA	PF13499	4	IPR011992	EF-hand-like domain
BGLB003224-PA	PF00307	1	IPR001715	Calponin homology domain
BGLB003224-PA	PF08726	1	IPR014837	EF-hand, Ca insensitive
BGLB003230-PA	PF00149	2	IPR004843	Metallophosphoesterase domain
BGLB003230-PA	PF14008	2	IPR025733	Iron/zinc purple acid phosphatase-like C-terminal domain
BGLB003231-PA	PF00149	2	IPR004843	Metallophosphoesterase domain
BGLB003231-PA	PF14008	2	IPR025733	Iron/zinc purple acid phosphatase-like C-terminal domain
BGLB003244-PA	PF00105	4	IPR001628	Zinc finger, nuclear hormone receptor-type
BGLB003247-PA	PF00459	2	IPR000760	Inositol monophosphatase
BGLB003247-PA	PF00459	2	IPR000760	Inositol monophosphatase
BGLB003302-PA	PF00759	11	IPR001701	Glycoside hydrolase, family 9
BGLB003442-PA	PF02785	1	IPR005482	Biotin carboxylase, C-terminal
BGLB003442-PA	PF02786	1	IPR005479	Carbamoyl-phosphate synthetase large subunit-like, ATP-binding domain
BGLB003443-PA	PF00160	4	IPR002130	Cyclophilin-like peptidyl-prolyl cis-trans isomerase domain
BGLB003498-PA	PF02284	1	IPR003204	Cytochrome c oxidase, subunit Va/VI
BGLB003523-PA	PF00012	2	IPR013126	Heat shock protein 70 family
BGLB003530-PA	PF06221	1	IPR009349	Zinc finger, C2HC5-type
BGLB003653-PA	PF00782	1	IPR000340	Dual specificity phosphatase, catalytic domain
BGLB003685-PA	PF00019	1	IPR001839	Transforming growth factor-beta, C-terminal
BGLB003685-PA	PF00688	1	IPR001111	Transforming growth factor-beta, N-terminal
BGLB003729-PA	PF01423	2	IPR001163	Ribonucleoprotein LSM domain
BGLB003779-PA	PF00008	3	IPR000742	Epidermal growth factor-like domain
BGLB003779-PA	PF00008	3	IPR000742	Epidermal growth factor-like domain
BGLB003869-PA	PF00071	4	IPR001806	Small GTPase superfamily
BGLB003869-PA	PF13855	4	NULL	NULL
BGLB003869-PA	PF13855	4	NULL	NULL
BGLB003869-PA	PF00560	1	IPR001611	Leucine-rich repeat
BGLB003869-PA	PF12799	1	IPR025875	Leucine rich repeat 4
BGLB003900-PA	PF02837	1	IPR006104	Glycoside hydrolase, family 2, N-terminal
BGLB004012-PA	PF00665	1	IPR001584	Integrase, catalytic core
BGLB004050-PA	PF00450	12	IPR001563	Peptidase S10, serine carboxypeptidase
BGLB004058-PA	PF06701	3	IPR010606	Mib-herc2
BGLB004058-PA	PF06701	3	IPR010606	Mib-herc2
BGLB004058-PA	PF06701	3	IPR010606	Mib-herc2
BGLB004058-PA	PF00569	1	IPR000433	Zinc finger, ZZ-type
BGLB004090-PA	PF00811	1	IPR001299	Ependymin
BGLB004100-PA	PF08017	1	IPR012969	Fibrinogen binding
BGLB004108-PA	PF00178	1	IPR000418	Ets domain
BGLB004196-PA	PF00053	1	IPR002049	EGF-like, laminin
BGLB004222-PA	PF00834	2	IPR000056	Ribulose-phosphate 3-epimerase-like
BGLB004222-PA	PF00834	2	IPR000056	Ribulose-phosphate 3-epimerase-like
BGLB004229-PA	PF00250	1	IPR001766	Transcription factor, fork head
BGLB004287-PA	PF00028	3	IPR002126	Cadherin
BGLB004287-PA	PF00028	3	IPR002126	Cadherin
BGLB004287-PA	PF00028	3	IPR002126	Cadherin
BGLB004345-PA	PF00076	5	IPR000504	RNA recognition motif domain
BGLB004345-PA	PF00076	5	IPR000504	RNA recognition motif domain
BGLB004377-PA	PF00089	3	IPR001254	Peptidase S1
BGLB004377-PA	PF00089	3	IPR001254	Peptidase S1
BGLB004411-PA	PF01082	2	IPR000323	Copper type II, ascorbate-dependent monooxygenase, N-terminal
BGLB004426-PA	PF13465	15	NULL	NULL
BGLB004426-PA	PF00096	5	IPR007087	Zinc finger, C2H2
BGLB004426-PA	PF00096	5	IPR007087	Zinc finger, C2H2
BGLB004426-PA	PF13894	1	NULL	NULL
BGLB004435-PA	PF00450	12	IPR001563	Peptidase S10, serine carboxypeptidase
BGLB004435-PA	PF00450	12	IPR001563	Peptidase S10, serine carboxypeptidase
BGLB004463-PA	PF00246	2	IPR000834	Peptidase M14, carboxypeptidase A
BGLB004463-PA	PF00246	2	IPR000834	Peptidase M14, carboxypeptidase A
BGLB004463-PA	PF13620	2	NULL	NULL
BGLB004463-PA	PF13620	2	NULL	NULL
BGLB004557-PA	PF13465	15	NULL	NULL
BGLB004557-PA	PF13465	15	NULL	NULL
BGLB004557-PA	PF13465	15	NULL	NULL
BGLB004557-PA	PF13465	15	NULL	NULL
BGLB004557-PA	PF13465	15	NULL	NULL
BGLB004557-PA	PF13465	15	NULL	NULL
BGLB004557-PA	PF13465	15	NULL	NULL
BGLB004557-PA	PF13465	15	NULL	NULL
BGLB004557-PA	PF13465	15	NULL	NULL
BGLB004557-PA	PF13465	15	NULL	NULL
BGLB004557-PA	PF00096	5	IPR007087	Zinc finger, C2H2
BGLB004557-PA	PF00096	5	IPR007087	Zinc finger, C2H2
BGLB004557-PA	PF13912	2	NULL	NULL
BGLB004557-PA	PF13912	2	NULL	NULL
BGLB004611-PA	PF00036	2	IPR018248	EF-hand
BGLB004687-PA	PF12796	1	IPR020683	Ankyrin repeat-containing domain
BGLB004720-PA	PF01085	1	IPR000320	Hedgehog, N-terminal signaling domain
BGLB004913-PA	PF00219	1	IPR000867	Insulin-like growth factor-binding protein, IGFBP
BGLB004975-PA	PF13465	15	NULL	NULL
BGLB004975-PA	PF13465	15	NULL	NULL
BGLB005052-PA	PF00160	4	IPR002130	Cyclophilin-like peptidyl-prolyl cis-trans isomerase domain
BGLB005053-PA	PF00160	4	IPR002130	Cyclophilin-like peptidyl-prolyl cis-trans isomerase domain
BGLB005076-PA	PF05351	1	IPR008015	GMP phosphodiesterase, delta subunit
BGLB005188-PA	PF00479	1	IPR022674	Glucose-6-phosphate dehydrogenase, NAD-binding
BGLB005188-PA	PF01182	1	IPR006148	Glucosamine/galactosamine-6-phosphate isomerase
BGLB005188-PA	PF02781	1	IPR022675	Glucose-6-phosphate dehydrogenase, C-terminal
BGLB005220-PA	PF00400	6	IPR001680	WD40 repeat
BGLB005245-PA	PF01521	1	IPR000361	FeS cluster biogenesis
BGLB005291-PA	PF02822	16	IPR004094	Proteinase inhibitor I15, antistasin-like
BGLB005291-PA	PF02822	16	IPR004094	Proteinase inhibitor I15, antistasin-like
BGLB005291-PA	PF02822	16	IPR004094	Proteinase inhibitor I15, antistasin-like
BGLB005291-PA	PF02822	16	IPR004094	Proteinase inhibitor I15, antistasin-like
BGLB005312-PA	PF01504	2	IPR002498	Phosphatidylinositol-4-phosphate 5-kinase, core
BGLB005312-PA	PF01504	2	IPR002498	Phosphatidylinositol-4-phosphate 5-kinase, core
BGLB005643-PA	PF00110	3	IPR005817	Wnt
BGLB005710-PA	PF00135	12	IPR002018	Carboxylesterase, type B
BGLB005760-PA	PF03604	1	IPR006591	RNA polymerase archaeal subunit P/eukaryotic subunit RPC10
BGLB005761-PA	PF00112	6	IPR000668	Peptidase C1A, papain C-terminal
BGLB005761-PA	PF08127	1	IPR012599	Peptidase C1A, propeptide
BGLB005786-PA	PF00071	4	IPR001806	Small GTPase superfamily
BGLB005789-PA	PF00258	1	IPR008254	Flavodoxin/nitric oxide synthase
BGLB005834-PA	PF00005	2	IPR003439	ABC transporter-like
BGLB005855-PA	PF00014	8	IPR002223	Proteinase inhibitor I2, Kunitz metazoa
BGLB005855-PA	PF00014	8	IPR002223	Proteinase inhibitor I2, Kunitz metazoa
BGLB005855-PA	PF00095	1	IPR008197	Whey acidic protein-type 4-disulphide core
BGLB005891-PA	PF00450	12	IPR001563	Peptidase S10, serine carboxypeptidase
BGLB005915-PA	PF00010	3	IPR011598	Myc-type, basic helix-loop-helix (bHLH) domain
BGLB005954-PA	PF00112	6	IPR000668	Peptidase C1A, papain C-terminal
BGLB005954-PA	PF08246	5	IPR013201	Proteinase inhibitor I29, cathepsin propeptide
BGLB006012-PA	PF02492	1	IPR003495	CobW/HypB/UreG domain
BGLB006015-PA	PF00135	12	IPR002018	Carboxylesterase, type B
BGLB006076-PA	PF02214	1	IPR003131	Potassium channel tetramerisation-type BTB domain
BGLB006113-PA	PF00582	1	IPR006016	UspA
BGLB006229-PA	PF13499	4	IPR011992	EF-hand-like domain
BGLB006288-PA	PF00135	12	IPR002018	Carboxylesterase, type B
BGLB006323-PA	PF06419	1	IPR010490	Conserved oligomeric Golgi complex subunit 6
BGLB006412-PA	PF00085	5	IPR013766	Thioredoxin domain
BGLB006412-PA	PF00085	5	IPR013766	Thioredoxin domain
BGLB006412-PA	PF13848	2	NULL	NULL
BGLB006431-PA	PF02057	1	IPR001286	Glycoside hydrolase, family 59
BGLB006462-PA	PF00010	3	IPR011598	Myc-type, basic helix-loop-helix (bHLH) domain
BGLB006475-PA	PF00067	4	IPR001128	Cytochrome P450
BGLB006520-PA	PF01866	1	IPR002728	Diphthamide synthesis, DPH1/DPH2
BGLB006781-PA	PF05005	1	IPR007702	Janus/Ocnus
BGLB006818-PA	PF00105	4	IPR001628	Zinc finger, nuclear hormone receptor-type
BGLB006917-PA	PF00233	2	IPR002073	3'5'-cyclic nucleotide phosphodiesterase, catalytic domain
BGLB006925-PA	PF01363	1	IPR000306	Zinc finger, FYVE-type
BGLB006928-PA	PF03226	1	IPR004910	Yippee-like protein
BGLB006961-PA	PF01096	1	IPR001222	Zinc finger, TFIIS-type
BGLB007018-PA	PF07645	11	IPR001881	EGF-like calcium-binding
BGLB007018-PA	PF07645	11	IPR001881	EGF-like calcium-binding
BGLB007018-PA	PF07645	11	IPR001881	EGF-like calcium-binding
BGLB007018-PA	PF07474	1	IPR006605	G2 nidogen/fibulin G2F
BGLB007018-PA	PF12662	1	IPR026823	Complement Clr-like EGF domain
BGLB007040-PA	PF07648	4	IPR002350	Kazal domain
BGLB007041-PA	PF03067	1	IPR004302	Chitin-binding, domain 3
BGLB007050-PA	PF13855	4	NULL	NULL
BGLB007058-PA	PF01392	3	IPR020067	Frizzled domain
BGLB007069-PA	PF13885	2	NULL	NULL
BGLB007069-PA	PF13885	2	NULL	NULL
BGLB007081-PA	PF00605	1	IPR001346	Interferon regulatory factor DNA-binding domain
BGLB007145-PA	PF00079	1	IPR023796	Serpin domain
BGLB007155-PA	PF00135	12	IPR002018	Carboxylesterase, type B
BGLB007158-PA	PF00135	12	IPR002018	Carboxylesterase, type B
BGLB007158-PA	PF00135	12	IPR002018	Carboxylesterase, type B
BGLB007158-PA	PF00135	12	IPR002018	Carboxylesterase, type B
BGLB007158-PA	PF00135	12	IPR002018	Carboxylesterase, type B
BGLB007195-PA	PF02822	16	IPR004094	Proteinase inhibitor I15, antistasin-like
BGLB007195-PA	PF02822	16	IPR004094	Proteinase inhibitor I15, antistasin-like
BGLB007195-PA	PF02822	16	IPR004094	Proteinase inhibitor I15, antistasin-like
BGLB007195-PA	PF02822	16	IPR004094	Proteinase inhibitor I15, antistasin-like
BGLB007195-PA	PF02822	16	IPR004094	Proteinase inhibitor I15, antistasin-like
BGLB007238-PA	PF10250	1	IPR019378	GDP-fucose protein O-fucosyltransferase
BGLB007262-PA	PF00450	12	IPR001563	Peptidase S10, serine carboxypeptidase
BGLB007315-PA	PF00450	12	IPR001563	Peptidase S10, serine carboxypeptidase
BGLB007315-PA	PF00450	12	IPR001563	Peptidase S10, serine carboxypeptidase
BGLB007344-PA	PF13202	6	IPR002048	Calcium-binding EF-hand
BGLB007439-PA	PF02225	1	IPR003137	Protease-associated domain, PA
BGLB007439-PA	PF04389	1	IPR007484	Peptidase M28
BGLB007588-PA	PF12762	1	IPR024445	Transposase, ISXO2-like
BGLB007625-PA	PF00069	2	IPR000719	Protein kinase, catalytic domain
BGLB007625-PA	PF00069	2	IPR000719	Protein kinase, catalytic domain
BGLB007627-PA	PF00450	12	IPR001563	Peptidase S10, serine carboxypeptidase
BGLB007628-PA	PF00450	12	IPR001563	Peptidase S10, serine carboxypeptidase
BGLB007696-PA	PF01663	1	IPR002591	Type I phosphodiesterase/nucleotide pyrophosphatase/phosphate transferase
BGLB007708-PA	PF00067	4	IPR001128	Cytochrome P450
BGLB007723-PA	PF00884	2	IPR000917	Sulfatase
BGLB007723-PA	PF00884	2	IPR000917	Sulfatase
BGLB007921-PA	PF13405	1	NULL	NULL
BGLB007985-PA	PF03099	2	IPR004143	Biotin/lipoate A/B protein ligase
BGLB007985-PA	PF02237	1	IPR003142	Biotin protein ligase, C-terminal
BGLB008033-PA	PF05806	1	IPR008717	Noggin
BGLB008072-PA	PF00057	5	IPR002172	Low-density lipoprotein (LDL) receptor class A repeat
BGLB008247-PA	PF00685	2	IPR000863	Sulfotransferase domain
BGLB008248-PA	PF00012	2	IPR013126	Heat shock protein 70 family
BGLB008290-PA	PF12775	3	NULL	NULL
BGLB008290-PA	PF03028	1	IPR004273	Dynein heavy chain domain
BGLB008290-PA	PF08393	1	IPR013602	Dynein heavy chain, domain-2
BGLB008290-PA	PF12774	1	NULL	NULL
BGLB008290-PA	PF12777	1	IPR024743	Dynein heavy chain, coiled coil stalk
BGLB008290-PA	PF12780	1	IPR024317	Dynein heavy chain, P-loop containing D4 domain
BGLB008290-PA	PF12781	1	NULL	NULL
BGLB008291-PA	PF01208	1	IPR000257	Uroporphyrinogen decarboxylase (URO-D)
BGLB008404-PA	PF00759	11	IPR001701	Glycoside hydrolase, family 9
BGLB008478-PA	PF00110	3	IPR005817	Wnt
BGLB008501-PA	PF06702	1	IPR009581	Domain of unknown function DUF1193
BGLB008576-PA	PF00071	4	IPR001806	Small GTPase superfamily
BGLB008748-PA	PF07749	1	IPR011679	Endoplasmic reticulum, protein ERp29, C-terminal
BGLB008748-PA	PF07912	1	IPR012883	ERp29, N-terminal
BGLB008772-PA	PF07002	1	IPR010734	Copine
BGLB008793-PA	PF00010	3	IPR011598	Myc-type, basic helix-loop-helix (bHLH) domain
BGLB008838-PA	PF00704	3	IPR001223	Glycoside hydrolase, family 18, catalytic domain
BGLB008869-PA	PF00933	1	IPR001764	Glycoside hydrolase, family 3, N-terminal
BGLB008869-PA	PF01915	1	IPR002772	Glycoside hydrolase family 3 C-terminal domain
BGLB008869-PA	PF14310	1	IPR026891	Fibronectin type III-like domain
BGLB008962-PA	PF02801	1	IPR014031	Beta-ketoacyl synthase, C-terminal
BGLB008968-PA	PF07645	11	IPR001881	EGF-like calcium-binding
BGLB008968-PA	PF07645	11	IPR001881	EGF-like calcium-binding
BGLB008968-PA	PF12661	1	IPR013032	EGF-like, conserved site
BGLB008990-PA	PF00160	4	IPR002130	Cyclophilin-like peptidyl-prolyl cis-trans isomerase domain
BGLB008994-PA	PF07731	1	IPR011706	Multicopper oxidase, type 2
BGLB009024-PA	PF00082	1	IPR000209	Peptidase S8/S53 domain
BGLB009024-PA	PF01483	1	IPR002884	Proprotein convertase, P
BGLB009223-PA	PF03256	1	IPR004939	Anaphase-promoting complex, subunit 10/DOC domain
BGLB009288-PA	PF07648	4	IPR002350	Kazal domain
BGLB009288-PA	PF07648	4	IPR002350	Kazal domain
BGLB009291-PA	PF01833	1	IPR002909	Cell surface receptor IPT/TIG
BGLB009345-PA	PF00059	6	IPR001304	C-type lectin
BGLB009369-PA	PF00046	2	IPR001356	Homeodomain
BGLB009381-PA	PF00530	2	IPR001190	Speract/scavenger receptor
BGLB009424-PA	PF00059	6	IPR001304	C-type lectin
BGLB009538-PA	PF00004	1	IPR003959	ATPase, AAA-type, core
BGLB009595-PA	PF00225	2	IPR001752	Kinesin, motor domain
BGLB009611-PA	PF12775	3	NULL	NULL
BGLB009611-PA	PF12775	3	NULL	NULL
BGLB009675-PA	PF00450	12	IPR001563	Peptidase S10, serine carboxypeptidase
BGLB009796-PA	PF01145	1	IPR001107	Band 7 protein
BGLB009911-PA	PF00339	1	IPR011021	Arrestin-like, N-terminal
BGLB009934-PA	PF00759	11	IPR001701	Glycoside hydrolase, family 9
BGLB009934-PA	PF00759	11	IPR001701	Glycoside hydrolase, family 9
BGLB009935-PA	PF00759	11	IPR001701	Glycoside hydrolase, family 9
BGLB010080-PA	PF00450	12	IPR001563	Peptidase S10, serine carboxypeptidase
BGLB010089-PA	PF00085	5	IPR013766	Thioredoxin domain
BGLB010089-PA	PF00085	5	IPR013766	Thioredoxin domain
BGLB010089-PA	PF00085	5	IPR013766	Thioredoxin domain
BGLB010089-PA	PF13848	2	NULL	NULL
BGLB010108-PA	PF09744	1	IPR019143	JNK/Rab-associated protein-1, N-terminal
BGLB010161-PA	PF03372	2	IPR005135	Endonuclease/exonuclease/phosphatase
BGLB010162-PA	PF03372	2	IPR005135	Endonuclease/exonuclease/phosphatase
BGLB010178-PA	PF10601	1	IPR006629	LPS-induced tumor necrosis factor alpha factor
BGLB010194-PA	PF02149	1	IPR001772	Kinase associated domain 1 (KA1)
BGLB010289-PA	PF10195	1	IPR018792	Nuclear phosphoprotein p8, DNA binding
BGLB010493-PA	PF13499	4	IPR011992	EF-hand-like domain
BGLB010494-PA	PF13499	4	IPR011992	EF-hand-like domain
BGLB010496-PA	PF13202	6	IPR002048	Calcium-binding EF-hand
BGLB010496-PA	PF13202	6	IPR002048	Calcium-binding EF-hand
BGLB010496-PA	PF13202	6	IPR002048	Calcium-binding EF-hand
BGLB010496-PA	PF13202	6	IPR002048	Calcium-binding EF-hand
BGLB010499-PA	PF00067	4	IPR001128	Cytochrome P450
BGLB010688-PA	PF00102	1	IPR000242	Protein-tyrosine phosphatase, receptor/non-receptor type
BGLB010692-PA	PF00046	2	IPR001356	Homeodomain
BGLB010943-PA	PF13866	1	IPR025717	Histone deacetylase complex subunit SAP30 zinc-finger
BGLB010943-PA	PF13867	1	IPR025718	Histone deacetylase complex subunit SAP30, Sin3 binding domain
BGLB010948-PA	PF05701	1	IPR008545	Protein of unknown function DUF827, plant
BGLB011046-PA	PF07679	6	IPR013098	Immunoglobulin I-set
BGLB011046-PA	PF07679	6	IPR013098	Immunoglobulin I-set
BGLB011046-PA	PF07679	6	IPR013098	Immunoglobulin I-set
BGLB011046-PA	PF07679	6	IPR013098	Immunoglobulin I-set
BGLB011046-PA	PF13895	4	NULL	NULL
BGLB011046-PA	PF13895	4	NULL	NULL
BGLB011046-PA	PF13895	4	NULL	NULL
BGLB011046-PA	PF00008	3	IPR000742	Epidermal growth factor-like domain
BGLB011046-PA	PF00054	2	IPR001791	Laminin G domain
BGLB011046-PA	PF00054	2	IPR001791	Laminin G domain
BGLB011136-PA	PF02822	16	IPR004094	Proteinase inhibitor I15, antistasin-like
BGLB011136-PA	PF02822	16	IPR004094	Proteinase inhibitor I15, antistasin-like
BGLB011136-PA	PF02822	16	IPR004094	Proteinase inhibitor I15, antistasin-like
BGLB011136-PA	PF02822	16	IPR004094	Proteinase inhibitor I15, antistasin-like
BGLB011136-PA	PF02822	16	IPR004094	Proteinase inhibitor I15, antistasin-like
BGLB011136-PA	PF02822	16	IPR004094	Proteinase inhibitor I15, antistasin-like
BGLB011136-PA	PF02822	16	IPR004094	Proteinase inhibitor I15, antistasin-like
BGLB011180-PA	PF13465	15	NULL	NULL
BGLB011180-PA	PF13465	15	NULL	NULL
BGLB011180-PA	PF00096	5	IPR007087	Zinc finger, C2H2
BGLB011202-PA	PF05920	1	IPR008422	Homeobox KN domain
BGLB011211-PA	PF00104	1	IPR000536	Nuclear hormone receptor, ligand-binding, core
BGLB011222-PA	PF00076	5	IPR000504	RNA recognition motif domain
BGLB011358-PA	PF00014	8	IPR002223	Proteinase inhibitor I2, Kunitz metazoa
BGLB011428-PA	PF13306	2	IPR026906	Leucine rich repeat 5
BGLB011450-PA	PF13414	4	NULL	NULL
BGLB011450-PA	PF13414	4	NULL	NULL
BGLB011450-PA	PF13414	4	NULL	NULL
BGLB011450-PA	PF13844	3	NULL	NULL
BGLB011450-PA	PF13844	3	NULL	NULL
BGLB011450-PA	PF13844	3	NULL	NULL
BGLB011450-PA	PF07719	2	IPR013105	Tetratricopeptide TPR2
BGLB011450-PA	PF00515	1	IPR001440	Tetratricopeptide TPR-1
BGLB011450-PA	PF13374	1	NULL	NULL
BGLB011511-PA	PF01082	2	IPR000323	Copper type II, ascorbate-dependent monooxygenase, N-terminal
BGLB011743-PA	PF00128	3	IPR006047	Glycosyl hydrolase, family 13, catalytic domain
BGLB011760-PA	PF08477	1	IPR013684	Mitochondrial Rho-like
BGLB011781-PA	PF00759	11	IPR001701	Glycoside hydrolase, family 9
BGLB011781-PA	PF00553	1	IPR001919	Cellulose-binding domain, family II, bacterial-type
BGLB011823-PA	PF04286	1	IPR007383	Protein of unknown function DUF445, transmembrane
BGLB011907-PA	PF04055	1	IPR007197	Radical SAM
BGLB011907-PA	PF04871	1	IPR006955	Uso1/p115-like vesicle tethering protein, C-terminal
BGLB011951-PA	PF00704	3	IPR001223	Glycoside hydrolase, family 18, catalytic domain
BGLB011973-PA	PF06080	1	IPR010342	Protein of unknown function DUF938
BGLB012041-PA	PF00400	6	IPR001680	WD40 repeat
BGLB012041-PA	PF00400	6	IPR001680	WD40 repeat
BGLB012041-PA	PF00400	6	IPR001680	WD40 repeat
BGLB012041-PA	PF00400	6	IPR001680	WD40 repeat
BGLB012120-PA	PF00041	1	IPR003961	Fibronectin, type III
BGLB012122-PA	PF00128	3	IPR006047	Glycosyl hydrolase, family 13, catalytic domain
BGLB012207-PA	PF00005	2	IPR003439	ABC transporter-like
BGLB012225-PA	PF01229	1	IPR000514	Glycoside hydrolase, family 39
BGLB012280-PA	PF00014	8	IPR002223	Proteinase inhibitor I2, Kunitz metazoa
BGLB012294-PA	PF00656	1	IPR011600	Peptidase C14, caspase catalytic
BGLB012296-PA	PF00704	3	IPR001223	Glycoside hydrolase, family 18, catalytic domain
BGLB012309-PA	PF00535	1	IPR001173	Glycosyl transferase, family 2
BGLB012407-PA	PF08423	1	IPR013632	DNA recombination and repair protein Rad51, C-terminal
BGLB012414-PA	PF13202	6	IPR002048	Calcium-binding EF-hand
BGLB012422-PA	PF00112	6	IPR000668	Peptidase C1A, papain C-terminal
BGLB012422-PA	PF08246	5	IPR013201	Proteinase inhibitor I29, cathepsin propeptide
BGLB012546-PA	PF01522	1	IPR002509	Polysaccharide deacetylase
BGLB012556-PA	PF01094	1	IPR001828	Extracellular ligand-binding receptor
BGLB012571-PA	PF10155	1	IPR019312	Protein of unknown function DUF2363
BGLB012658-PA	PF01650	1	IPR001096	Peptidase C13, legumain
BGLB012708-PA	PF00210	1	IPR008331	Ferritin/DPS protein domain
BGLB012720-PA	PF04519	2	IPR007607	Protein of unknown function DUF583
BGLB012810-PA	PF08718	1	IPR014830	Glycolipid transfer protein domain
BGLB012876-PA	PF07645	11	IPR001881	EGF-like calcium-binding
BGLB012882-PA	PF00092	4	IPR002035	von Willebrand factor, type A
BGLB012926-PA	PF13920	1	NULL	NULL
BGLB013014-PA	PF00337	1	IPR001079	Galectin, carbohydrate recognition domain
BGLB013113-PA	PF09412	1	IPR018998	Endoribonuclease XendoU
BGLB013157-PA	PF00316	1	IPR000146	Fructose-1,6-bisphosphatase class 1/Sedoheputulose-1,7-bisphosphatase
BGLB013192-PA	PF00057	5	IPR002172	Low-density lipoprotein (LDL) receptor class A repeat
BGLB013192-PA	PF00057	5	IPR002172	Low-density lipoprotein (LDL) receptor class A repeat
BGLB013192-PA	PF00057	5	IPR002172	Low-density lipoprotein (LDL) receptor class A repeat
BGLB013235-PA	PF00128	3	IPR006047	Glycosyl hydrolase, family 13, catalytic domain
BGLB013245-PA	PF01237	1	IPR000648	Oxysterol-binding protein
BGLB013294-PA	PF00400	6	IPR001680	WD40 repeat
BGLB013296-PA	PF05811	1	IPR008560	Protein of unknown function DUF842, eukaryotic
BGLB013325-PA	PF01179	1	IPR015798	Copper amine oxidase, C-terminal
BGLB013329-PA	PF00530	2	IPR001190	Speract/scavenger receptor
BGLB013349-PA	PF00130	1	IPR002219	Protein kinase C-like, phorbol ester/diacylglycerol binding
BGLB013349-PA	PF00609	1	IPR000756	Diacylglycerol kinase, accessory domain
BGLB013349-PA	PF00781	1	IPR001206	Diacylglycerol kinase, catalytic domain
BGLB013397-PA	PF00059	6	IPR001304	C-type lectin
BGLB013425-PA	PF07648	4	IPR002350	Kazal domain
BGLB013425-PA	PF00050	1	IPR002350	Kazal domain
BGLB013454-PA	PF07717	1	IPR011709	Domain of unknown function DUF1605
BGLB013636-PA	PF00105	4	IPR001628	Zinc finger, nuclear hormone receptor-type
BGLB013683-PA	PF00112	6	IPR000668	Peptidase C1A, papain C-terminal
BGLB013683-PA	PF08246	5	IPR013201	Proteinase inhibitor I29, cathepsin propeptide
BGLB013829-PA	PF07645	11	IPR001881	EGF-like calcium-binding
BGLB013829-PA	PF07645	11	IPR001881	EGF-like calcium-binding
BGLB014038-PA	PF00105	4	IPR001628	Zinc finger, nuclear hormone receptor-type
BGLB014151-PA	PF01302	1	IPR000938	CAP Gly-rich domain
BGLB014186-PA	PF00135	12	IPR002018	Carboxylesterase, type B
BGLB014248-PA	PF13414	4	NULL	NULL
BGLB014248-PA	PF07719	2	IPR013105	Tetratricopeptide TPR2
BGLB014265-PA	PF10294	1	IPR019410	Nicotinamide N-methyltransferase-like
BGLB014284-PA	PF00036	2	IPR018248	EF-hand
BGLB014284-PA	PF13833	1	NULL	NULL
BGLB014339-PA	PF00135	12	IPR002018	Carboxylesterase, type B
BGLB014339-PA	PF00135	12	IPR002018	Carboxylesterase, type B
BGLB014375-PA	PF00067	4	IPR001128	Cytochrome P450
