# Supplementary material for: Whole genome analysis of a schistosomiasis-transmitting freshwater snail
Source: Nat Commun. 2017 May 16;8:15451. doi: 10.1038/ncomms15451 (PMC5440852; doi:10.1038/ncomms15451)
Supplement: Supplementary Data 9 — Transcripts, tissue distribution [file ncomms15451-s10.xls]

## Sheet: D9 Transcripts tissue distribu
Supplementary Data 9. Transcripts, tissue distribution
RNAseq transcriptomes (Illumina PE reads) from twelve different tissues of BB02 snails (Methods, Supplementary Table 1) were mapped onto assembly and analyzed to determine relative distribution (RPKM) of transcripts in each tissue. Transcripts of predicted genes were annotated for size, blast similarity, Kegg categories, pfam. and gene ontology analyses
Total RNA was extracted from 12 different tissues/organs dissected from several individual adult BB02 B. glabrata snails (between 2 and 10 snails per sample to obtain sufficient amounts of RNA). Illumina RNAseq was used to generate tissue-specific transcriptomes for albumen gland (AG); buccal mass (BUC); central nervous system (CNS); digestive gland/hepatopancreas (DG/HP); muscular part of the he…
Description	Name	Size	sequence	best_annotation	best_annotation_evalue	kegg_ids	kegg_pathways	pfam_ids	pfam_descriptions	go_ids	go_descriptions	Albumen gland	Buccal mass	CNS	Digestive gland	FOOT	Heart/APO	Kidney	Mantle edge	Ovotestis	Salivary glands	Stomach	Terminal genitalia
gene:BGLB000001	BGLB000001 LGUN_random_Scaffold4811:4859-23479:-1	1125	CCGATAATCATTGACTTGAATTTTGAACCGAATAATGAAACTGGCAAGCGCTCAGCAAAAATTGAACTTGGACTAAATGGACCTCCAGACCTAAAATTATTTTGGAAATTCGCAAATCGGTCATCGGATGAAGTCTATCTAAAGGAATTTATATTTAACGCTGGGAAAAAATGGCCCCACCCAAAGCGCCAACATCGGGCAGTGTTCGAACAACGGGCTGGCACTCTTTGCCACTCTCTCTTATACTCTCTTCTGACATTTGCCTACTCTTTCCCCCTCTATCTTCTTTCTCCTATCTTTTCTTCTGTCTTTCTCCTTCTCTGTCGTCTCTCTCTGTCTGTGTCTGTCTCTCTCTCTGTCTGTGTCTGTCTCTATCTCTGTCTGTGTCTGTCTCTCTCT…	PREDICTED: cadherin EGF LAG seven-pass G-type receptor 1-like [Aplysia californica]	4e-10							0.923034	0.595472	0.85824	0.241516	3.00326	0.803281	0.683241	0.549294	2.03737	0.307563	1.13017	0.853221
gene:BGLB000002	BGLB000002 LGUN_random_Scaffold16626:3346-5046:-1	1701	ATGCTTTTACAAATCTATGGGGCAGTCACCCTGATCCACTATGTCACATCTCAGTGCGCATATACATCATGGAGATACAGCTTTGATAACCCTGGACAGTCCAAGTGTAACCAGATAAATTATTACATCAATGCACTAGACAGATTTGACGTAGACTGGAATGATGACACGCTTGCTAATTTAGATGGTGTTCAATGTTGCCTACCCCCCTCCCCTTGGAATAACGTGGAACAGCAGGTGGTGTACGAGGACTGGACCTACTATTTAGATAATGCTTTCTCGTGGGCTTTTTGTCCTGTTGGTTACTTCATTCAAGGTCTATACAGGTCAAGAAACGGAGCGCCATCTTACAAAGGCTATATTTACAATATCGAAAGCGCCAGGTGCACAAAACCAGCG…	RCD1_HUMAN RecName: Full=Cell differentiation protein RCD1 homolog; Short=Rcd-1; AltName: Full=CCR4-NOT transcription complex subunit 9 sp Q5R6Z6.2 RCD1_PONAB RecName: Full=Cell differentiation protein RCD1 homolog; Short=Rcd-1; AltName: Full=CCR4-NOT transcription complex subunit 9	2e-155	K12606;	RNA degradation;	PF04078;	Cell differentiation family, Rcd1-like ;	0000122;0000288;0000289;0000932;0005515;0005737;0006402;0007548;0010467;	negative regulation of transcription from RNA polymerase II promoter;nuclear-transcribed mRNA catabolic process, deadenylation-dependent decay;nuclear-transcribed mRNA poly(A) tail shortening;cytoplasmic mRNA processing body;protein binding;cytoplasm;mRNA catabolic process;sex differentiation;gene expression;	12.7417	7.672	5.72619	7.93477	3.62754	7.04333	6.16196	3.75968	57.2064	1.69826	6.95929	9.09021
gene:BGLB000003	BGLB000003 LGUN_random_Scaffold3572:21496-23013:-1	1518	ATGATTTTGCACATCTTTGTGGCCGTCAGCCTGATGCAGTATGTCAGACCTCAATGCACCTATTCCAACTGGGGGACAAGCTTTGATAAGAAAGGACAATCCAAATGTAATGAGATTAACGCTTACATCAATGGACTGGACAGAAATGTTGTTTCCAACTGGGGGGACGATCCCCTGACATTCTTAGAAGGTGCTGTATGTTGTCAACCCCCTTCTCCTTGGAATAACGTAGAACAGCAGGTAGTCTACGATGACTGGACTTCTGCACTAGACAAAGATTACTCCTGGGCTTTTTGTCGTGTAGGCTACTTCCTTCAAGGCTTGTACAGGTCAGATACTGGATGGCCAAATTACAAAGGCTATCTTTTCAACCTCGAGCACGCAAGATGCACCAAACCT…	No annotation	0							0.47916	1.87532	1.48508	0.760607	4.47724	3.24329	9.10346	6.32075	1.93133	0.266101	1.44946	1.19248
gene:BGLB000004	BGLB000004 LGUN_random_Scaffold2873:4282-5922:-1	1281	ATAAAGATGCTTTATCAAATCTTTGTGGTTGTCTCCCTGATGCCCTATGTACGATCTCAATGCTCCTATTCAAATTGGTTGCTCAGTTTTGATAAACCTGGCCAGTCCAAGTGTGATCAGATCAATTATTACATCAATGCTTTGTTTAGAGATTATGTTAACAGGAACTATGACCCAATCTCTCTATTAGAAGGTGTTCAGTGCTGTCAACCAAACTCTCCTTGGTATAGCGTAGAACAGCAAGTGGTTTTTGAGGACTGGACAACCATTTTAGACAGAACAAATGAGTGGGCTTTTTGTCGCGTAGGCTACTTCCTCCAAGGTTTATACAGATCAAGTTCTGGTTACATTAGTGCTATCGAAGGCGCAAGATGCACCAAACCAGCCAATCACCCACTG…	PREDICTED: SCL-interrupting locus protein-like [Aplysia californica]	2e-142			PF00406;	Adenylate kinase;	0000166;0001701;0001843;0004127;0006139;0006221;0007275;0007368;0035264;	nucleotide binding;in utero embryonic development;neural tube closure;cytidylate kinase activity;nucleobase, nucleoside, nucleotide and nucleic acid metabolic process;pyrimidine nucleotide biosynthetic process;multicellular organismal development;determination of left/right symmetry;multicellular organism growth;	5.13217	3.03074	2.2483	1.22923	4.21476	3.44041	2.91492	3.70021	10.4424	1.13458	8.75761	3.6352
gene:BGLB000005	BGLB000005 LGUN_random_Scaffold2464:47921-51780:-1	789	AAATTCGTACACAACTCTTCTGGCACAGAAAAGACAAATCGAACTGTCTTCTTTAGGCTAACACAGTTTAGTAAATTCGCGTTTGCTGGTCTCCTGGGATTCGGAGCTGCATATCTCTTTGATGTCTTAGGAGTGTCTGGTGTGCCCAAGTCAAAAGTTTATGCTGACAGTAATAATAAAAACAATTTTATTGCAGATGTTGTGCAAAAAGCAGGACCAGCTGTAGTATTTCTTGAAATTAAAGGAAGACACCCATTTACTGGACGGCCAGTGACTTTATCAAATGGCTCAGGGTTTATTGTTAGAAGCAATGGAATCATTCTTACAAATGCTCATGTTGTTGCTAATAAGTCGACTGTCAGTGTCAAGCTACAGGATGGACGAGTCATGGAGGGTCAA…	hypothetical protein EAI_05389 [Harpegnathos saltator]	4e-05							6.23084	0	2.89673	2.9672	5.45817	4.63921	0.6457	6.48892	2.93	0.415235	0.942417	0.930393
gene:BGLB000006	BGLB000006 LG2_random_Scaffold250:139156-145217:-1	1302	ATGGGAAGTTTCCAAGATGATGTTTCACCTATAATGAAGTCATGCAAAACAAAAGATGAACTTGATGGTTTTCGTAAGAATATAAAGAATAAGCTGAAACGTTTCTTCTGTTCGCCAAGTTCGTTATCGCCAACAAGTCCATCAACTGAGACGCTAGAGTTTGTTCCCGTGAAAACTGCACTCAATGCTGCGGGACCCAGTACGTTGAACCAGATAAAGAAACAGGATGACGACGATGCCTATTCGTTCACTTCCTCAAAGAGAGGACTAGCTGTCATTATCAACAACGAAGTATTTCATGAACCTAAACAGTTCGAGAAAAGGTCTGGCACAGAACGGGATGCAGCAGCACTAGAAGAAACTTTGACGGGAATAGGGTTTGATGTTTTGATGGAAAAT…	PREDICTED: NFX1-type zinc finger-containing protein 1-like [Aplysia californica]	0	K14326;K14326;	RNA transport;mRNA surveillance pathway;			0000184;0000956;0004386;0005515;0008298;0016567;0031047;0031048;0031380;	nuclear-transcribed mRNA catabolic process, nonsense-mediated decay;nuclear-transcribed mRNA catabolic process;helicase activity;protein binding;intracellular mRNA localization;protein ubiquitination;gene silencing by RNA;chromatin silencing by small RNA;nuclear RNA-directed RNA polymerase complex;	75.8507	40.4811	32.8588	45.2611	66.0672	29.1964	89.0119	76.9629	31.3431	3.80861	87.0636	41.2044
gene:BGLB000007	BGLB000007 LGUN_random_Scaffold3807:15164-60115:1	1728	ATGACAATGTTTCTACCTGGACAGCCAGACAATCTAAACAACGCTGACTGTGTTGTCATCTTAAGTCAAAGCCTGTACTCGCAAAGTACCAAGTACTGCGACTTGGCTCTAGGCTATAACTCGACCATCATGCGGACGTTCGGACTTTGTCTGAAAATTGTCAGAGCAAATGTAAACTTCAGTTTAGCAAAACTGTCTTGCAGCAAAATACAAGGTCGACTGGCGATGGTCAAATCAAACGCCACAAAGGAATCTCTTCTGACGATAATGCAGGGCATGAACATTGAGGGAGCCTGGGTAGGAATAGACGATATACAGTCAGAGGGAACGTACGTCTGGTCAGATGGTTCAGTATTGACACCAGAGGAGAAGATTTTGTATATACCTAAACAACCAGAC…	PREDICTED: uncharacterized protein LOC101845825 [Aplysia californica]	2e-36	K01197;	Glycosaminoglycan degradation;	PF01630;	Hyaluronidase;	0004415;0005576;0005764;0005975;0006954;0009615;0016787;0030214;0046677;0051216;	hyalurononglucosaminidase activity;extracellular region;lysosome;carbohydrate metabolic process;inflammatory response;response to virus;hydrolase activity;hyaluronan catabolic process;response to antibiotic;cartilage development;	2.27198	3.21181	1.33179	3.4738	2.20657	9.42758	8.29173	8.53847	8.8921	0.724129	10.7573	1.37668
gene:BGLB000008	BGLB000008 LGUN_random_Scaffold1106:94874-95485:-1	612	ATGGCCGAGGCGCAAAGTGTTAAAGTCCTCTACTTCGATGTGACTGGACTGGGAGAGATTCTGAGGCTTCTCCTGAAGTTTGCTGGAAAAGAGTTTGAGGATGTCCGGTTGGATAGGGACAAGTGGCCGGAGATCAAGCCTACCATGCCTTTTGGTCAAGTACCTGTGTTGGAACTCGACGGTAAACGATATGGTCAGTCAGTCGCTCTGGCTTCTTATTTAGCCAGGGAGTTCGGCTTCTACGGCAAGACCAACTTGGAGGCGCTGACCATCGACACAGTGTACCAACTGCAAAGCGACTTACTCCACGGCTATGCCAAGTACTATCGCGAGACCGACCCGGTCAAAAAAGAAGAGTACTTAAAAGAAGTGAAATCCGAGATTGGTCCGAGATATCTT…	HRSL3_PONAB RecName: Full=HRAS-like suppressor 3; Short=HRSL3; AltName: Full=Group XVI phospholipase A1/A2; AltName: Full=H-rev 107 protein homolog	3e-10			PF04970;	NC domain;	0005515;0006629;0008654;0016020;0016021;0016042;0045786;	protein binding;lipid metabolic process;phospholipid biosynthetic process;membrane;integral to membrane;lipid catabolic process;negative regulation of cell cycle;	43.4765	11.2892	11.2852	30.1934	39.1166	17.2889	19.7114	13.5832	144.937	2.3541	19.4535	18.3037
gene:BGLB000009	BGLB000009 LGUN_random_Scaffold7520:654-6645:-1	1155	ATGGCAGATGGACCATCCCCAGCTAAGAAAGTAAAAGATGACAGTACCTCTTTACCACATTGTCCTTATGGTGCCAAATGTTATCGTAAAAATCCTAAGCACTTTGAAGAATTCCAACATCCCAAACTAGTTGGTATTACAGCAGACTCTTCAGTGGATGGGATTTCTTTAGCGAAAAGCATACCAGATACACCTGCACCACCTGTTCTTGATTCTTCATTACCCCCTTGTAAATATGGTGGCAACTGCTATAGAAAAAACTTGCTTCACTTTGCTGAATTCTCTCATCCAGTATCTGGGCCTTCAACAAACAAAAGTGGCAGTGACAAAAGTGGCAGTGACACTGATATTCTAGATTCTGATGAAGACAAGGCTAAAACTGAGCGCAAAGAACTTATC…	No annotation	0							0	0.522557	0.179321	1.97814	1.52049	1.30541	1.19916	1.80763	1.16602	0.0642625	2.81977	0.0959929
gene:BGLB000010	BGLB000010 LGUN_random_Scaffold5980:10614-12335:1	1722	ATGACGCTATTTGAAATAGCAAACGCAGTATGCAGATCCACATCATGGACTCGAAGCTTTGATTCTGCTGGTCAATCGAAATGTGATAGTGTAGACTTTTTCATGAGAGGTCTACAAAGAAGCGATCAATTATGGTACGACGAAATAAGTCAATTAGACGGAGTGCAGTGCTGCAGCGCTTCCCCAAAGTGGTCCAAAAGTGAACCGCAAGTAATTTATGCGGACTGGTCAGACCTATGGGATGGTTATAATGTCTGGGTAGATTGCCCAGCGGGGTATTTTCTACAGGGCTTGCAGCGATCATCTTCAGGCTGGCCCTGGTATTCTGGTTATTTGCACCATATTGACTATGGAAGGTGTGCTAAGCCGTCGCACCATCCATTTTACCACGGTGACTGT…	PREDICTED: metal transporter CNNM4-like [Aplysia californica]	0			PF01595;	Domain of unknown function DUF21;	0003674;0005575;0006810;0006811;0008150;0015693;0016021;0031214;0050896;	molecular_function;cellular_component;transport;ion transport;biological_process;magnesium ion transport;integral to membrane;biomineral formation;response to stimulus;	0.389695	0.175981	0.452925	0.571008	0.284475	0.571508	1.0096	0.405836	18.3687	0.0865667	0.360198	1.13146
gene:BGLB000011	BGLB000011 LGUN_random_Scaffold1434:56618-65815:1	642	ATGAGAGTTATTCAAAAACCAAGACTTAATTTTATTGCCAACTCTGATGTAATTAAGGAACTCATCCAGCCGCTAGTGATAAGATGTTCTGCACAGACGGGGAAATACACCTGCGTGGCTCATACTATAAACTATGTAGGAATTGTGGAGAAGTTGGAAGCCGCTCTTTCTATTGAGGTGAAGAGAACAAGTTTCGATGATTTAGTGGATGTTGTCATCGACGTGTTGGAAAATTTGGACGATGAAAAGACAAAAGTGAAGATGTTACAACAGAAGGTTGATAAAGGAGTAGAGATAGAAAGAGAGAGAGAAAGAGAGAGACAGCTACATGGAAAACAGAGAGAGAGAGAGACAGAAAGACAGAGAGAAAGACAAGAAGAGAGAGAAAAACAGAGACAG…	PREDICTED: paraplegin-like [Aplysia californica]	0			PF00004;PF01434;	ATPase family associated with various cellular activities (AAA);Peptidase family M41;	0005524;0005575;0005743;0005745;0006200;0007155;0009535;0017111;0030163;0031966;	ATP binding;cellular_component;mitochondrial inner membrane;m-AAA complex;ATP catabolic process;cell adhesion;chloroplast thylakoid membrane;nucleoside-triphosphatase activity;protein catabolic process;mitochondrial membrane;	9.91761	7.87159	7.59137	4.6972	3.20306	7.05196	15.5721	7.09424	14.1323	1.40197	7.8285	3.44048
gene:BGLB000012	BGLB000012 LGUN_random_Scaffold8597:10036-10344:1	309	ATGATAAAGAATGCTGAAGACTATTTCGCCACCATCAAGAAAATGGGAACCCTTGTGGTCGTTGACTTCTATGCCACTTGGTGTGGCCCTTGCAAGAAGATTGCTCCATTCCTGGATATGCTAGTCACCAAGATAAACAATGTCCTTGTAGCCAAGGTGAACGTGGACGAATGTGCAGATCTAGCAGACGAAGAGGACATCAAGTCTCTGCCAACTTTTATTTTCTACAAAAACGGGACCAAACTGGAGACGCTCATAGGAGCCAGTGAAGAGAAACTGCTTGAACTGGTTGTGTTTCATAGCCAATAA	KR161_MOUSE RecName: Full=Keratin-associated protein 16-1	2e-17			PF05287;	PMG protein;	0003674;0005575;0005634;0005730;0005882;0008150;0045095;	molecular_function;cellular_component;nucleus;nucleolus;intermediate filament;biological_process;keratin filament;	0.572734	0	0	0	0.125428	0.193833	0.296761	0.298228	0	0	0.288754	0.997745
gene:BGLB000013	BGLB000013 LGUN_random_Scaffold6095:32219-33971:-1	588	ATGAACTTTATTTCCCTGTATGTAGGAGAGCTGCAGGCCTGTAGAGGAGACACTCTAGATGAAGGTGTTGATATCACAGTTCTGCATCCCAGGCTAAGTGATACCAGAAAGCTGGAATCTACAGAAGAGAGTAGCAGTGTAGACCCTCCTGACTTTGGCACAAAAAATGAAGATGATATGGAAGCAGGGGCAGAACGCCATGTTCCATCAGAATTTTACCTAAATCAGGTTGTTATTGATCCTGCTCCTTTATACAAAGACTGTCTTGTTATGTATGCTACCCCACCAGGACTGACACACACAACTGTCATTGTACATCCTTTAGGCTACTATGCTTGGAGACGAGGCACAGGAGCTTGGTTCATTCAGTCTCTGTGTGATGTTTTGACAAGTGATCCT…	No annotation	0							0.523391	0.945426	0.405542	1.08645	1.14622	0.590445	0.180796	0.726759	2.4612	0.0581329	2.63877	0.26051
gene:BGLB000014	BGLB000014 LGUN_random_Scaffold584:31155-34022:1	723	ATGAAAAGTGAAAAAAGAGGAAAAGTTTTGGTAATTAACAATGCTAAATTTGAAACATTAACAGAAAGAGATGGTAGTGGGCAAGATGAGGAGAGTATTTATGAAACATTTCGAGAGCTTAAATTTGAAGTCCAAGTTCTTCATGATAAAACACATGAGGAAATTGAATCAATCTTGGAAACTGAATCCAAAAGTGATTTTAGTGAATTTGACTGCTTTATTCTTTTTGTGTTGAGCCATGGTCATAAAGATGTAGTATATGGTACAGATGGATATTTTGATGAGATAACAAAACAGCCAAAAAACTGTGTACAAATTACCTACCTGAAAAGCAAGTTGTGTACTAATAAATCTCTCATTGGGAAACCTAAGATGTTTTTCATCCAGGCTTGTCAAGGA…	PREDICTED: Rieske domain-containing protein-like [Aplysia californica]	1e-13			PF00355;	Rieske [2Fe-2S] domain;			1.28865	0.232775	0.479277	0.094411	1.24173	0.17445	0.267085	1.07362	1.73137	0.0858781	1.55927	1.53938
gene:BGLB000015	BGLB000015 LGUN_random_Scaffold1:892732-894141:-1	399	ATGACAATTCATTTGTCCGGCTTCAAAACGTATTCGCCGGACACTCCAGAGACTCAACTTCTTCATGGCTTTCACATCCACGAATTCGGGGACGTCGCTAGTGGATGTCTAGCTGCTGGCGGTCACTATAACCCCAAAAATAGTAATCACGGCGATATCACTGACCGCGTAAGACATGTTGGAGATTTTGGAAACATCAAACAAGAACTTGACGGCACCCTGGAAAAGGTCATCGAAGATAAAATTGCGACATTGTATGGAACGTATTCCGTTCTGAGCAGGGCTGTCGTGGTGCATGAAAAGCCAGATGATCTCGGCAGAGGAGGTAACCCAGCAAGTCTCCTCAACGGCAATGCTGGAGCTCGTCTGGCTTGTTGTTCCATAGTTATATCCCCTTAA	hypothetical protein LOTGIDRAFT_124274, partial [Lottia gigantea]	0			PF00083;	Sugar (and other) transporter;	0005215;0005366;0006863;0015798;0016020;0016021;0022857;0055085;	transporter activity;myo-inositol:hydrogen symporter activity;purine transport;myo-inositol transport;membrane;integral to membrane;transmembrane transporter activity;transmembrane transport;	0.299475	0.270478	14.0619	0.109703	0.524677	0.608117	0.775863	0.623759	0.20118	0.0997879	0.377464	0.894357
gene:BGLB000016	BGLB000016 LGUN_random_Scaffold6128:3945-5660:-1	1716	ATGGTGCTAGTGCATGCCGTCGTAATTGTCACAGTATTGAGCTTAGCCAAATCTCAGATCTGCACAAACACATCGTGGGCAATAAGCTTTGATCACCTTGGACAGTCCACTTGCAACGAGCTTGACAAATACATCAACGGGTTCGTCAGAGGTCATTTGAGAGGAGGTGATGACCCTATCACTAATTTGGAACAAGTTCAGTGCTGCAGTGCTTCAGAGCCGTGGCCGAATGTAGAGCGACAAGTCGTTTACGCCGACTGGACATACCAGTTAGATGACAATTTCCGATGGGCCTTTTGTCCTGTAGGATACTTTCTTCACGGTCTGTACCGGTCTAGCGCTAGCAGTCCAGGATACCTTAATACTATTGAAGGTGCCAGATGCGCTAAGCCAGCTAGC…	No annotation	0							0.854784	0.772019	0.39739	1.56561	0.623987	1.35001	0.29527	2.67056	0.765629	0.759525	3.73494	1.70182
gene:BGLB000017	BGLB000017 LGUN_random_Scaffold249:52781-95986:-1	1095	ATGCATGCACAACGCAAACCAATATGGGGCCTGTATCTAGTTACAGCCAGCGCTTTAAAAAATACACACACACACTTTTTGTTTGCTTTGGCCAAGTGGATCTCCCCTCGCTGGGCGTCACCTGATGCGGTCCAGCCCACAACTAGACCAGAAAAGATGGATAATTATACAAAAGGTGAGAGTGTCACAATCTTTGATCCTCCGAGTTTACACATGGAAGGAGCTATTGAAATGAAAAACAGTAATGTCAGACATGTGACTTGGAATGGAAGTGGAAACGCCATCAGCAAGACAATAAGCTGTGCAGAAATAATGAAACGAAAAATTAAGGGTTTGCATCAAATAACACAGGTTGGCTTTCTAAGAGTGGAGGATTTTTGGGAGCCAACAGTGGAAGGC…	PREDICTED: laminin subunit alpha-2-like [Aplysia californica]	1e-72	K05635;K05635;K05635;K05635;K05635;K05635;K05635;K06243;K06243;K06243;K06243;K06243;K06243;K06247;K06247;K06247;K06247;K06247;K06247;	Focal adhesion;ECM-receptor interaction;Prion diseases;Toxoplasmosis;Amoebiasis;Pathways in cancer;Small cell lung cancer;Focal adhesion;ECM-receptor interaction;Toxoplasmosis;Amoebiasis;Pathways in cancer;Small cell lung cancer;Focal adhesion;ECM-receptor interaction;Toxoplasmosis;Amoebiasis;Pathways in cancer;Small cell lung cancer;	PF00053;	Laminin EGF-like (Domains III and V);	0005178;0007411;0007601;0014002;0031012;0031175;0043260;0048677;0050808;0050908;	integrin binding;axon guidance;visual perception;astrocyte development;extracellular matrix;neuron projection development;laminin-11 complex;axon extension involved in regeneration;synapse organization;detection of light stimulus involved in visual perception;	0.810009	8.59606	2.87138	0.890161	9.66779	2.19308	1.9936	4.95591	1.08829	4.18349	5.46209	2.671
gene:BGLB000018	BGLB000018 LGUN_random_Scaffold2609:23464-29515:-1	1830	ATGGCTATTGCGTCAGTCAGTTCAGAAATTTTCAGACTTGGGACTTTCCAGGGATGGCCTGGTGCTGATATTCACTGTAAGACAGTCAAGCCGAATGCTATAGATCTTTCTAAGGCGGGATTTTTTTATACAGGAAGTAGTGATGAGGTCCAGTGTTTTGTTTGTGGGCTCAAAGTAGCAGACTGGGAGAGGCATCATGATCCTTTTGTTGTTCATGCAACTAGAAACCCACAATGCCCATTTGTGTTGGGCAGCGGTAGTGGAAACATTCCCGTTTTTGTGCCCACTGAGGCTGCGTACATGAAAATCAAGTCAGTGCTGAGAGAGGCTGGCAATATGGTGGCTGGCTCTTGGCAGCAGAATCCCAACACCAGCGTTATGTATGACACATTAAAGTCC…	YPF17_PLAF7 RecName: Full=Protein PF14_0175	1e-11					0001669;0003674;0003677;0016020;0016021;0031410;	acrosomal vesicle;molecular_function;DNA binding;membrane;integral to membrane;cytoplasmic vesicle;	0.897636	0.810721	2.64298	2.24693	1.04843	1.51896	1.7054	4.05087	1.00501	2.1934	2.26279	7.22303
gene:BGLB000019	BGLB000019 LGUN_random_Scaffold1199:74591-81934:1	1086	ATGTCTACGTCAGAACTTGTCATTGATGTCCATCCCAGCGTTATATTACCAGAGATAACACCCCAGCTTGTAATTAACTGTTCTATCACCAACAACCAAGTTCAACATATTCAAGTTATCAAATCTTTAACTCTTTCTCGTTTTAATGAAACCATCAGAGAATTTGAGGATCTTGTTGCTCTGGATTCTTCAACGCTAGATCTTAAGAAACTAATGCCATTTAAATATTCACAAATCAGTTTCGGAAACCTGTATATAACTTTAACTCTATATAATCCAACTGAATTTGATGCGGAAGTATATAGATGTATGGTCAATGGGGACACTTCCAATTGGACGAATATTTCTTTGTTTGCTAAGAAATCAGTAGAACACGAGACTAATTCAACAGCTTTAATT…	PREDICTED: dynamin-binding protein-like [Aplysia californica]	0			PF00018;PF00621;PF03114;	SH3 domain;RhoGEF domain;BAR domain;	0003674;0005085;0005089;0005515;0005622;0005737;0005794;0005795;0008150;0035023;	molecular_function;guanyl-nucleotide exchange factor activity;Rho guanyl-nucleotide exchange factor activity;protein binding;intracellular;cytoplasm;Golgi apparatus;Golgi stack;biological_process;regulation of Rho protein signal transduction;	47.383	13.3082	9.77175	21.9346	29.2954	43.4636	42.0667	43.2526	8.34584	3.6583	39.2201	13.374
gene:BGLB000020	BGLB000020 LG4_random_Scaffold324:239373-255438:1	2418	ATGAATTACGGCAAAAAAAGTGTATTATTCCCACATCGACCTTCAAGTCGCAGTATTGAGAGTGAAAGTGTTCTAAGCTTTGATGATCTTGAAGATGATGAAAAGGACAATGTCAAGCGTAAAACTAGAAACCTTAGTGAGAAAAAGAGACGTGATCAATTCAATATCCTCATCAATGAACTTTGTTCCATGGTAGCATCAAACACTAAAAAACTGGACAAGTCGTCTGTTCTCAAATCTGCAATACAGTTCCTCAAAAATCACCAAGAATTTTCTGTCCAGTCTGCAGCCAATGAGATTAAAGAAAATTGGAAGCCAACATTTTTGTGCAATGAAGAGTTTGCTCAGCTTATGCTAGAGGCTGTTGACAGTTTCTTGGTTGTGTTTACACAGCAGGGT…	NSUN2_MOUSE RecName: Full=tRNA (cytosine(34)-C(5))-methyltransferase; AltName: Full=Myc-induced SUN domain-containing protein; Short=Misu; AltName: Full=NOL1/NOP2/Sun domain family member 2	2e-166			PF01189;	NOL1/NOP2/sun family;	0000049;0005730;0005819;0007049;0007067;0008033;0008168;0016428;0016740;0051301;	tRNA binding;nucleolus;spindle;cell cycle;mitosis;tRNA processing;methyltransferase activity;tRNA (cytosine-5-)-methyltransferase activity;transferase activity;cell division;	22.2145	17.232	22.5707	9.64692	13.8101	35.5293	45.9488	20.7092	29.7259	4.02935	20.9545	12.662
gene:BGLB000021	BGLB000021 LGUN_random_Scaffold2702:17593-43543:-1	1263	CCATTCTCTCTAGAGAATGCAAAGGAGCAAAACGCCTTCAAAATTGAGCCCTGCAAAACTAAAGACGCCCACAGAGCCAGACGTAGAAAGAAGGCCATCGTGGTACCAGTGAAAACAAGGGAGAGAATACTGATAACTGCACAACTTGTGATCAACTGTTCTATAACCAACAATGAAGTTCAACCTCTTGATGTTATCAGATCTCTAACTATTTCTCGTTATAATGAAACTTTGAAAGAGTTTTTGGATCTTCTAACTTTAGAAGCTAAAACTTTAAATCTCTCACAGCTAGTCCAACTACACCATGCACAAATCAGTTTTGGAAATCTGTCTATTAGTTTAACTTTACACAATCCAACTCAGTTTGATGCCAAAGTTTACAGATGTAAGGTTGAGGGA…	MARH8_MOUSE RecName: Full=E3 ubiquitin-protein ligase MARCH8; AltName: Full=Cellular modulator of immune recognition; Short=c-MIR; AltName: Full=Membrane-associated RING finger protein 8; AltName: Full=Membrane-associated RING-CH protein VIII; Short=MARCH-VIII	4e-82			PF12906;	RING-variant domain;	0005764;0005765;0005768;0005794;0006955;0031410;0042287;0042289;0045347;	lysosome;lysosomal membrane;endosome;Golgi apparatus;immune response;cytoplasmic vesicle;MHC protein binding;MHC class II protein binding;negative regulation of MHC class II biosynthetic process;	5.40006	3.45468	2.5105	0.576956	2.26666	4.11203	5.12973	5.15508	3.62762	1.19957	1.92846	10.6392
gene:BGLB000022	BGLB000022 LGUN_random_Scaffold915:31184-33897:1	2154	ATGACAGCAAAGTCACTCTCTGACACCCCAACAGCGTCTGCCAAAGAAATCTCCATAACAAACATTGAGCAGCAAGCAACAAAAGCAGACTCTCCTGGTGCGTCGGGATCAGCTTCAGGAAAAAGCTATTTTCAAAATGCCGATGCTCATAGCGAGATTGAACCAGCTCTTGGCGATGCGTCTGACATCGGGGACGAATCGCAGCTAGACTCCATACCTGGGAGAAGCGGATTCAACGCCTACGGGATAGTGGATCCCAATGCCATCACTGAAGAAGAAAGTGGCGTATCAAACACACAGCCAGGTGAAATGTGGACCATTCCTTTAACACTGTGGATTCCGGAGGATTCTACTAAAAATGGCGAAGTTTCAACCAATGACAACCCGGTAGATGACTAT…	hypothetical protein X808_15650 [Mannheimia varigena USDA-ARS-USMARC-1296]	2e-17							0.453605	0	0	0	0	0	0	0	0	0.151145	0	0
gene:BGLB000023	BGLB000023 LG9_random_Scaffold563:20238-56985:1	2604	ATGAAAATCTCAAAACTGGATGGTTTTGGTGTATTTGATATTGAATTAAAAGAACTAGAGCATGGTGGTGGTGCAATAGATAAGCTGTGCAGGATGTGGAAGTTAATTCTTATAGCTGTTGTCACAACTAGCGGCAGAGCTCAGAATATTCCAGACAGACAACAGGCTGCTTCAAACTCCACGCAGCGGAAATCAACATGGAGAGATTGTACCTACATGATCATAGCACCTTCCAAGGTTAGAATCAACATGGACCTGTCATTAAGTGTCCATATCCTCAACGCCAGTAGTAATGTCATGCTTTTAGTGACACTTTCACAAGGTCAGAAAACTGTGGTCAGTGCTAACAAAGTCTTTCGACAAGCTCCCTCTTTCCCCAAGGATGATGAACCCAAGGGA…	hypothetical protein HELRODRAFT_172842 [Helobdella robusta]	6e-140			PF03184;	DDE superfamily endonuclease;			19.4511	13.549	14.3031	2.23538	5.79105	13.5101	20.5524	12.0481	5.29503	2.49932	12.4986	12.1493
gene:BGLB000024	BGLB000024 LGUN_random_Scaffold2588:20445-32018:-1	1791	ATGGACAAGGCACAGAAAGATATCATTACTGCTAACCGGGTGGAGTTAGTGGAGAATATCACTGTTAAGGATGGATTGTATTCTCAACTTTTACAAAAAAAAGTATTGAGTCAAAGGTCTATTAATAGGATAAAGGGCTCAGGTGTTGATGAACAACAAGTGGAAGAACTTTTAAATGAGCTCATGAAGAGAGATTGCTTTGAACTTTTCTGTCAAGCGCTCATAGATGACACTCAAGTGGATGTGGTTAAAAAATACCTAAAGCCACCAGCATCACAAACAGTATTTACACCTACACCTGCTGCTTCAGAACCTTCACCCATACAAACCACCAATCAACAACTGGTTGGATCACTACAACCACCCACAAACCAGCAACCTACTGGGCCACAGCAACCG…	TRPM1_MOUSE RecName: Full=Transient receptor potential cation channel subfamily M member 1; AltName: Full=Long transient receptor potential channel 1; Short=LTrpC1; AltName: Full=Melastatin-1	5e-10					0003674;0007005;0008150;0016020;0016021;0046873;0055085;0070588;	molecular_function;mitochondrion organization;biological_process;membrane;integral to membrane;metal ion transmembrane transporter activity;transmembrane transport;calcium ion transmembrane transport;	0.865659	7.29718	2.68297	0.422808	0.631926	0.878907	5.15821	4.35732	1.40536	0.384594	88.3422	3.19561
gene:BGLB000025	BGLB000025 LG13_random_Scaffold41:633283-643991:1	1476	ATGGCTAACAGAGACAAGGCTTCCAATCAGTTGAATGATTTCTTGAAATCACATCAGAAACAAGACACAATAACAACAGCTGCTGGGGCTCCAGTTGGTAATAAGAATGCTGTTCTCACAGTTGGCCCAAGAGGGCCCATGCTTATCCAAGACCATGTCTTCCTGGATGATATGGCCCATTTCAACAGGGAGCGCATTCCAGAACGGGTTGTTCATGCTAAAGGGGCAGGCGCCTTTGGCTACTTTGAGGTGACTCATGACATAACGAAGTATAGCAAAGCTAAAATATTTGAACATGTTGGCAAGAAGACACCAATGGCAGCCCGTTTCTCAACAGTTGGTGGAGAAAAAGGTTCTGCAGACACAGCCAGAGATCCCAGAGGTTTTGCTCTCAAATTT…	PREDICTED: eukaryotic translation initiation factor 4E-binding protein 1-like [Aplysia californica]	6e-61	K07205;K07205;K07205;K07205;K07205;	RNA transport;ErbB signaling pathway;mTOR signaling pathway;Insulin signaling pathway;Acute myeloid leukemia;	PF05456;	Eukaryotic translation initiation factor 4E binding protein (EIF4EBP);	0000082;0005515;0005730;0005737;0005829;0006446;0017148;0031369;0045931;0045947;	G1/S transition of mitotic cell cycle;protein binding;nucleolus;cytoplasm;cytosol;regulation of translational initiation;negative regulation of translation;translation initiation factor binding;positive regulation of mitotic cell cycle;negative regulation of translational initiation;	190.385	82.8529	125.8	67.8838	71.6774	232.458	246.978	87.3735	108.077	53.4539	112.952	161.76
gene:BGLB000026	BGLB000026 LGUN_random_Scaffold1106:60423-61043:-1	621	ATGGCCAACGCTAAGCTTAAACTATACTACTTCAATGGCCGAGGACGAGCAGAGGTGGCCCGCATCATCTTGGCCGCTGCCGGAAAGGAGTATGAGGACCTTAGATTTTCCGGGCAAGAATGGCCCAAATACAAACCAGAAACCCCTTATGGTCAAGTTCCAGCCCTCTCTGTGGATGGCGTGGTGTACGCTCAGAGCGTTGCCATCAACGCATTCCTGGCCCGTGAGTTCGGCTTCCATGGAAAAAACAACCTGGAAACCTTCAAGATTGAGGAGATTGTTCACCTCTGGGAAGACTTCTCCAACCCTGCCATCGACGTTCTCTTCCACACTGATGACAAAACGGCCAAAGAAGCAGGCATCAAGAAAACAAAGGAAGAGCTAGCTCCACGCCTCCTG…	FDFT_BOVIN RecName: Full=Squalene synthase; Short=SQS; Short=SS; AltName: Full=FPP:FPP farnesyltransferase; AltName: Full=Farnesyl-diphosphate farnesyltransferase	1e-125	K00801;	Sesquiterpenoid and triterpenoid biosynthesis;	PF00494;	Squalene/phytoene synthase;	0005783;0005789;0005886;0006084;0006629;0008202;0008203;0009058;0016020;	endoplasmic reticulum;endoplasmic reticulum membrane;plasma membrane;acetyl-CoA metabolic process;lipid metabolic process;steroid metabolic process;cholesterol metabolic process;biosynthetic process;membrane;	15.916	13.2198	11.2972	4.73711	5.10387	7.8874	7.80504	7.25165	14.8923	1.18378	21.8519	3.96097
gene:BGLB000027	BGLB000027 LGUN_random_Scaffold419:5837-6653:1	387	AGGTCATGGAAATGTAAAAAAAACAATTTCTTTTTCTTTTACAACAGTTTCCTGATAGTCTTGCTGTTACCTTGCGTGAAGTCCTACCGGATATTTCAGCAGAGTATACCTAATGGAGACGCCGTCCCCCATCCATGTAAGCCCAACAATCTGTGGGAAGGTGTCGGGCATTTTAACGACCAGGGGACAGGTTTCAGGAACCCTTTTGGTGAAGATTTCGAAAAGGAAGGAAAACAGATGTGGACGGAAGCCTTGTGTCGTAAAGACTCCGATGGCGATGGACTGACCAACGGTCAAGAACTCGGAGATCCAGACTGTGTCTGGAAAGAGAACACATTGCCTAGCAGACTCAACGGGTTAAGTCACCCAGGTAAACCGAAGAATTGA	No annotation	0							6.76429	1.97655	1.1099	2.25924	5.83833	3.09725	7.00981	12.017	2.67299	0.198876	10.9331	1.18829
gene:BGLB000028	BGLB000028 LGUN_random_Scaffold21:423134-425735:-1	369	ATGGCAAGTCAAGAACAATCACCAAAAGGGAGAGACATTCCTGCTATTAGAAGAGTAGTTTTAAATGATGTTTCACAATTACCCTCTGATTACAGTTCAACTCCTGGTGGAACACTATTTTCTACTACACCTGGTGGTACCAGAATTGTTTATGATCGCTCCCGCCTTATGCAGCTACGAAACTCGCCATTGGCAAGAAGCCCTCCAGCCAATATGGCTAAAATTCCAGGTATCACTGACTTCAATGCAGACGCACTGTCTCCCAAGTTGAAAGATAAAGAAAATGGATTAACTGAGGAAAAAGATCACTTAAAAGAAGATGGCAAGTATGGTCATGATGAACACCCACAATTTGAGATGGATATTTAA	No annotation	0							1.15716	5.87876	3.63125	2.70227	1.07701	64.0302	11.8417	2.1089	0.874516	1.68689	2.3336	4.82364
gene:BGLB000029	BGLB000029 LGUN_random_Scaffold3951:2023-32421:1	589	TACCATACCAGCACCACCTAGAAGTGGTATATACAACAGAAATAAGATGATACAAGAGAGAGAGAGAGAGAGAGAGAGAGAGAGCGAGAGAGAGAGAGAGATATTTCAGCTGTTTATTTATCTACCTATTACTTATCGAGTATTTCAGCTGTTTATTTATCTACCTATTACTTATCGAGTATTTCAGCTGTTTATTTATCTATCTTTTATTTATCGAGCATTTCATCTGTTTATTTATCTACCTATTACTTATCGAGTATTTCAGCTGTTTATTTATCTACCTATTACTTATCAAGTACTTCATCTGTTTATTTATCTACCTATTACTTATCGAGTATTTCAGCTGTTTACAAATCTACCTATTACTTATCAAGTACTTCATCTGTTAACATATCTATT…	No annotation	0							2.61121	0.336912	1.21396	0.956532	0.490158	1.00997	0	1.16544	0.250592	0.248594	2.25684	1.11402
gene:BGLB000030	BGLB000030 LGUN_random_Scaffold1106:81648-82259:-1	612	ATGGCCGACGCTAAAAGCATTAAAGTCATTTACTTTGATCTCAACGGTCGCGCCGAAGTGCTCAGACTCGTTTTAACGTATGCAGGCAAAGAATTTGAGGACGTCAGGCTGGCCAGGGAAAAGTGGCAAGAGGTTAAGCCCACAACCCCCTTTGGCCAGGTCCCTGTGCTGGAGATTGACGGTAAGAAAAAGGCGCAGTCCATCGCCCTAGCCGCCTTCCTCGCCCGGGAGTTCAAGCTGTACGGCAAAGACAACTGGGACGCCCTGACCATCGACACTGTGGCTCAGCTTGCTGAAGATCTGATCCAGTCCTATGCCAGATCCTTCCGCGAGAGCGATCCGGTCAAAAAAGAAGCGATCGTGACAGAGGTCAAAACAGAGGTAGGCCCCAAATTCCTT…	RL31_PAROL RecName: Full=60S ribosomal protein L31	3e-37	K02910;	Ribosome;	PF01198;	Ribosomal protein L31e;	0003735;0005622;0005840;0006412;0030529;	structural constituent of ribosome;intracellular;ribosome;translation;ribonucleoprotein complex;	12.7732	14.0688	11.2972	11.4123	15.8287	15.1829	24.8595	19.7912	6.90644	7.05899	11.7802	45.7443
gene:BGLB000031	BGLB000031 LG48i_random_Scaffold305:246302-265972:-1	2058	ATGCTACAGATAGATGTCTTCAAAGCTAATGGTGAAACTGGCCCATACCTGGCACTGTCAGTGGAGTGTCAGATAGAGATGCAAGATGGCACCAAAGAAACTATTCCAGCTACTGGACAGTATGATGGACATTCAATGACTAGATTTCAAAGACAGCTCTTGAAACGTCCACAGGTTTCTCCCAAAGAGAAGGCGACCACTGACCAGGCCAGTAAGTCCGACTACTTCTTCATCGCAAGCAGGTTCTACTCACCATCCTCTGTCTACATGCAGCTCCATGCCAGGCTGACTGATACGACAGAATATGTACCAGACAGAATATGTACCAGACAGAACATGTACCAGACAGAAAAAGACGTCAGACTGAAAAGACGTAAGACAGAAAAGACGTCAGACAGA…	hypothetical protein LOTGIDRAFT_129003, partial [Lottia gigantea]	2e-157			PF00104;PF00105;	Ligand-binding domain of nuclear hormone receptor;Zinc finger, C4 type (two domains);	0003677;0003700;0007275;0008270;0018990;0019730;0040018;0043565;0043652;0045944;	DNA binding;transcription factor activity;multicellular organismal development;zinc ion binding;ecdysis, chitin-based cuticle;antimicrobial humoral response;positive regulation of multicellular organism growth;sequence-specific DNA binding;engulfment of apoptotic cell;positive regulation of transcription from RNA polymerase II promoter;	40.3777	20.7281	24.5915	11.8239	17.6853	39.2927	57.1053	40.6442	24.5689	6.58399	30.0098	19.6087
gene:BGLB000032	BGLB000032 LGUN_random_Scaffold270:123914-127419:-1	801	ATGAATCCAGATGAAATGCGAACCCCAAATGCACCACTATTACCTGGACAAGTGTGTCGTTTGTATAGTATGAGGATGTGTCCATATGCACAGAGAGCACGTTTATTATTGGCTGCCAAGAAAGTTAGCTATGATCTAGTCAATGTTGATCTGAACAAAAAACCTGATTGGTTCTTTGATTATAACCCATACGGTGAAGTTCCAGTGCTCTTGCACAATAACGGCTATGTTTATGAATCCTTAATTACAGCAGAGTATATTGAAGAAGCTTTTCCTGAACCAAAACTTTATTCTGATGATCCTTTGGTCAGAGCTCATGAGAAAATTTATTTCAATCATTGGACTAAAAAGGGAATACCAGCATTCTACAGCTTGCTAAAGATGGGTTATGCAGAGCCT…	PREDICTED: uncharacterized protein LOC101861562 [Aplysia californica]	0					0003674;0004867;0005575;0005576;0008150;0010466;0030212;0030414;	molecular_function;serine-type endopeptidase inhibitor activity;cellular_component;extracellular region;biological_process;negative regulation of peptidase activity;hyaluronan metabolic process;peptidase inhibitor activity;	1.26753	1.29744	2.51424	0.185727	22.54	2.51665	2.36436	7.83215	3.5195	0.394194	31.1002	2.43945
gene:BGLB000033	BGLB000033 LGUN_random_Scaffold10:1110319-1112037:1	1719	ATGTTAGTGCAATTTTTGTTTGCTGCCACGCTGTTGCAGTATGTCAGCTCTCAATGCACCTATTCCTCATGGTGGTACAGTTTTGATACTCCTGGGCAATCTAAATGTAATGAGATCAATTCTTACATCAATGCACTGGACAGAAATGATGTGAACTGGGCAGACGACGCTCTTAGTAACTTAGAAGGTGTTCAATGTTGTCGACCGCCCGCTCCATGGAATAACGTTGAACAGCAAGTGGTCTACGAAGATTGGACCGCCACTTTGGACTCTGATTACACCTGGGCTTTTTGTCGTGTGGGCTACTTCCTTCAAGGCTTGTACAGGTCTGATACTGGATGGCCAAGATTCAAAGGCTATCTTTTCAATCTCGAGAGCGCAAGATGCACTAAGCCAGCT…	PREDICTED: basic salivary proline-rich protein 2-like [Aplysia californica]	1e-24							23.4003	51.8202	13.8077	22.9134	33.7042	42.491	91.6356	56.7059	22.3703	9.07172	72.8279	14.6709
gene:BGLB000034	BGLB000034 LG11_random_Scaffold4:586722-599968:-1	2076	ATGTCTAAACTAAAGCAGCCAACTGTTGAAGAACTTGTAGCTGCTGTCAAAATTCAGAAAGTCTGGAGAGGATATTTTACAAGAAAACTGAAAAAAGCTCGTGTTGGAGGTACAGAATTAAATGCCAAAGTATTTGACACCTTAAGCAGGTGTTTGACAATCATTGAAGCTAATTCAGAGGAAAATGGCCTTTTCTTACTTAGAGAAATTTTCAAGAGAAATCCTGACATAATGGCCCAGTACCCCTTTTTTAAAGATGAATGGAATAAAATCTGCTATGCTGATTATAAAGGTGCTTACACTGAGCAGCCATCAATGAGCTGGTTTATTGTCTTCAGAGATATATTTTATGTGAAAGAAGAGACACTGGTAGTCCCTAAACTGTATGTGCCTATAAAT…	hypothetical protein LOTGIDRAFT_117765, partial [Lottia gigantea]	5e-131			PF00014;PF00090;PF06468;	Kunitz/Bovine pancreatic trypsin inhibitor domain;Thrombospondin type 1 domain;Spondin_N;	0005515;0005576;0005578;0005615;0007155;0031012;	protein binding;extracellular region;proteinaceous extracellular matrix;extracellular space;cell adhesion;extracellular matrix;	143.018	261.025	165.685	104.255	256.834	168.42	420.324	517.798	63.0889	3.41178	464.158	37.9215
gene:BGLB000035	BGLB000035 LGUN_random_Scaffold10:612539-616049:1	489	ATGGTCAAAGCAGTTTGCGTTTTAAGTCCAGGCTCTGCAACTGGCATTACTGGAACCATTACTTTTACCCAGGAAAAAGCAGGGGACTGTACAGTGGTTTCTGGTAAAGTATCAGGCCTTGCTCCAGGTAATCATGGATTTCATATCCATCAATTTGGTGACTACTCAAATGGGTGTATTAGTGCAGGTGCTCACTTTAACCCAGCAAACAAGAATCATGGAGGCCCTTGTGATACAGAAAGGCTAGTAGTAGTTGGTTGTAGACATGTTGGTGATTTAGGTAACATTGTGGCTGGTGATGATGGTGTTGCTGATGTTAGTATCAAAGATCAACAAATTTCTTTGATTGGAGAAAATTCTATCATTGGTCGCAGCTTAGTGGTGCATGATAAAGAGGAT…	ANR50_HUMAN RecName: Full=Ankyrin repeat domain-containing protein 50	3e-50			PF00023;PF12796;	Ankyrin repeat;Ankyrin repeats (3 copies);	0001955;0003723;0005515;0005634;0005730;0005737;0007492;0019048;0051151;	blood vessel maturation;RNA binding;protein binding;nucleus;nucleolus;cytoplasm;endoderm development;virus-host interaction;negative regulation of smooth muscle cell differentiation;	5.1717	24.7985	13.8577	2.30782	3.25363	11.0745	13.7396	8.22575	9.5383	0.344652	7.20592	2.15292
gene:BGLB000036	BGLB000036 LG10_random_Scaffold113:138460-173750:1	963	ATGGTAGGCGAGTTTCTCTCCCCCTTGCCTAAGTACCCCGAGAATTCACGCGTCTACACACATCAGTTTCCCACACTCCACACAGAAGTTCCCCACTCTCCACACATCAGTTTCCCACATTCCACACAGCAGTCCCCCATTCCACACAGCAGTTCCCCACTCTCGCCACAGCAGTTTCCCACACTCCACACAGCAGTTCCCCACTCTCCACACAGCAGTTTCCCACACTCCACACAGCAGTTCCCCACTCTCTACACAGCAGTCTACACACATCAGTTTCCCACACTCCACACATCAGTTTCCCACACTCCACACAGCAGTTCCTCACTCTCCACGCAGCAGTTTCCCACTCTCCACACAGCAGTTTCCCACATTCCACACAGCAGTTCCCTACTCTCT…	H33_TRIPS RecName: Full=Histone H3.3	2e-80	K11253;K11253;	Transcriptional misregulation in cancer;Systemic lupus erythematosus;	PF00125;	Core histone H2A/H2B/H3/H4;	0000786;0002119;0003674;0003677;0006974;0007420;0009725;0009792;0040007;0046982;	nucleosome;nematode larval development;molecular_function;DNA binding;response to DNA damage stimulus;brain development;response to hormone stimulus;embryonic development ending in birth or egg hatching;growth;protein heterodimerization activity;	590.14	573.149	265.078	204.547	286.493	226.896	551.862	379.332	526.252	65.446	916.831	3537
gene:BGLB000037	BGLB000037 LGUN_random_Scaffold1378:56611-64003:1	873	ATGTCCATTTCTTCCTTTGAGTATGACTTTTCAAACGAGAGAAGAGGCATTGCCATCATCATTGTCAATGACCAATACCAGGGGTCCAACAAAAGAGAGGGCTGTGAAAAGGATAAACAACTGCTACAGACTACTTTTGCCCAATATGGCTTTGAGATTCGTTGTTTTTGTGACAAAAAAGCTGCTGATTTAATAAAAGAACTTAAAAACACTCAGTTGTTTTGTACATTGGAAGCTTATGAGTTTCAAAGTTTATGCTTTCGCAAAGATTGTGAGGCAAAGATTGCCTGCAGAGGCACTAAAATGGATGATGGAGCACAAGTCAAATATAGAAGCTCAACTACTTCTCTACCTCAAAACAGTAATGATTTAATAGACTGTGTTCATATGCGTACTGAT…	FUCL_ANGAN RecName: Full=Fucolectin	4e-14			PF00024;PF00754;	PAN domain;F5/8 type C domain;	0001868;0005509;0005576;0005615;0007155;0010185;0030246;0042806;0045088;0046872;	regulation of complement activation, lectin pathway;calcium ion binding;extracellular region;extracellular space;cell adhesion;regulation of cellular defense response;carbohydrate binding;fucose binding;regulation of innate immune response;metal ion binding;	49.522	12.4735	8.06392	4.04463	16.5511	11.9626	33.9864	23.946	5.97299	3.19338	16.7368	15.9791
gene:BGLB000038	BGLB000038 LG17_random_Scaffold539:207634-209191:-1	1407	ATGACTCCAAGTTGTAAAGGACGTCTGGTAAAAGAAGTCAAAAAGTTCAACCCTTTTTCCAAATGTTATCGACGTAACGAATCACAAACTGAAGAGATTCAAAACAATGGTGTTGAAGTATCCGAAGTAATCAGAGTGACCGAGGCGAACGAAGTAAGCAGAGTGACCGAGGCGAACGAAGTAAGCAGGGTTAATGAAGACAGCACTATCAATGTACAAGAATTAGATGCTTTAAAAAATCCAGAACGAGCTGAAAGTGTTCACGTTTTTAAAGACATAAATGTTTACGAAAACAAGAGTATTGAGTTTCTAAAATCAGATCAAAAACTGAATGGTAGTGATAAGAAAACACATGAAAGTCTGGCAACGTTTTCACTGAGGGATTTATTTCGATTTCGC…	CEG1A_DROME RecName: Full=Centaurin-gamma-1A	8e-19	K12491;	Endocytosis;	PF08477;	Miro-like protein;	0000166;0003924;0005543;0005634;0005737;0006184;0015031;0016020;0043547;0046872;	nucleotide binding;GTPase activity;phospholipid binding;nucleus;cytoplasm;GTP catabolic process;protein transport;membrane;positive regulation of GTPase activity;metal ion binding;	118.332	71.6948	81.1436	32.6908	42.111	52.7293	127.225	66.2377	88.7664	21.3575	67.365	28.9581
gene:BGLB000039	BGLB000039 LGUN_random_Scaffold15724:388-7036:1	1077	GATTCCAAAGCTTATGAAGATTGGAAGTATGACCTCAGTCCCAACTTGCTGGAAGTCTTGGAGCAGTTCACCTCTGTCAGGGTCCCACCCTCCCTGCTGCTGACACAGCTTCCACTTCTGCAGCAGCGCTACTACAGCATCAGCTCATCCCCACAAATGTGCCCTGGGGAGGTTCACGCCACCATAGCCGTCGTCAGTGCTCCAAGCTTCCATCTACCAGAAAAGTCTTCGTTGCCTATCATCATGGTTGGTCCGGGTACAGGTATTGCTCCCTTTAGGTCATTTTGGCAGCAGAGGATGATAGATATGGAGATGATGAATGTGCCTTCACTTGAAGACAAGAAACACTTTGGAGACATGGTCTTGTACTTTGGCTGCAGGACGGCCAGACAAGACAAC…	PREDICTED: craniofacial development protein 2-like [Pelodiscus sinensis]	7e-43			PF03372;	Endonuclease/Exonuclease/phosphatase family;	0005634;0005737;	nucleus;cytoplasm;	16.6995	10.172	6.49978	3.55658	4.93292	6.30887	16.0983	9.70671	8.3485	2.97632	13.3143	7.73203
gene:BGLB000040	BGLB000040 LGUN_random_Scaffold4376:5286-14858:1	927	ATGCGTAAAGTTTATGGAATCCTGACTGCCCAGCTGATTGTCACCACATTGATGTCTGGCATCTTCATGCTTAGTGACACGCTACAAGACTTTGTTCAAACCAACCACTGGATGCTGACTATCAGTATTTTCGCTACTTTTGGAATTTTACTTGCTCTGATGTGGAAGAGGCATGAAACACCAACAAATTACATCCTTCTTGGACTTTTTACATTGATGGAGTCCTATGCCATTGGTGTGGTAGTAACATTCTACAAAGTGCCCTCAGTTATTCAAGCTTTTCTTTTAACAATTGGATTAACTGTTGGTTTGACTATCTACACATTACAGAGTAAAAAAGATTTTACCTCTTGGCATGCACCAGCTGTGATGTGCCTTTATGCATTAGTCTTGGCTTCC…	No annotation	0							2.94549	1.33014	1.02702	0.539491	0.322528	1.49528	2.2893	2.30062	0	0	2.97004	1.09956
gene:BGLB000042	BGLB000042 LGUN_random_Scaffold3116:48710-62820:1	1404	ATGACAAGATCGGCGAGTGAGGAAGAAGAGGAGATAGCTGACGACGGTAATGACAAGGAAGCTGAAGAATGTGGCCTTACCTTGACACCTGTCGGCAATGTCACAACGGGGTCAGGGGCGCCATTGGGAGTGAATGCTAAAACGACTAGTTTGTCAACTGGTACCACTGGCTATATTTTACTTCAAGATTCCGTATTATTGGAAGAATTAGCACATTTTAATAGAGAACGTATTCCAGAAAGAGTTGTGTCAGCTAAAGGAGCAGTTGTCACTATAGCTGCAGTCAAAGCCTGTAGTGGCGCATTTGGTCAGTTTGAAGTGACCGAGGACTTTTCCAAATATTGCAAAACAACTATCTTCAATAAAGGCAAGAAAACTCAAGTGGCAGTTCGATTTTCT…	hypothetical protein Y032_1114g3627 [Ancylostoma ceylanicum]	0			PF05970;	PIF1-like helicase;	0000784;0003677;0004386;0005524;0005634;0017116;0032204;0033682;0042162;0043141;	nuclear chromosome, telomeric region;DNA binding;helicase activity;ATP binding;nucleus;single-stranded DNA-dependent ATP-dependent DNA helicase activity;regulation of telomere maintenance;ATP-dependent 5{prime}-3{prime} DNA/RNA helicase activity;telomeric DNA binding;ATP-dependent 5{prime}-3{prime} DNA helicase activity;	2.44887	4.08323	1.92666	5.10635	17.024	4.80268	32.9257	31.2575	6.70688	0.209227	3.13408	3.21911
gene:BGLB000043	BGLB000043 LG2_random_Scaffold2161:26168-34420:-1	888	ATGAGTACAATGGAAGCAAGAGATGTGACTGATGCTCTCCCTTCAATAAGGACACGAGCTTCTACTTTTCCCTCTGTTGCACCAGAATCAGACTATAACTCAGACAGATACAGAATGAACTACAAAAATATGGGTATGGCTGTGATAATCAACAACAAAAATTTCCATCCAAGAACTGGAATGAACACTAGAACTGGAACAGATGTGGATGCAGCTAATATGAAAGATCTGCTGAAAACTATAGGCTTTGAAAATGTTGTCACTTTGAATGACCTGACTGCATTCCAAATGATAGATCACATGAGAAAAGTTGCTTTGCTGGATCATTCAGAGAATAGTTGTTTTGTGTGTGTTATTCTAACACATGGAGAAGAAGGGTATGTGTTTGGGACAGACGAC…	ANM1_RAT RecName: Full=Protein arginine N-methyltransferase 1; AltName: Full=Histone-arginine N-methyltransferase PRMT1	3e-42			PF06325;	Ribosomal protein L11 methyltransferase (PrmA);	0001701;0006351;0007166;0007399;0016274;0016275;0018216;0019919;0045653;	in utero embryonic development;transcription, DNA-dependent;cell surface receptor linked signal transduction;nervous system development;protein-arginine N-methyltransferase activity;[cytochrome c]-arginine N-methyltransferase activity;peptidyl-arginine methylation;peptidyl-arginine methylation, to asymmetrical-dimethyl arginine;negative regulation of megakaryocyte differentiation;	31.4474	30.9845	33.4487	14.1378	25.6695	28.7036	40.983	38.7045	132.515	6.82695	46.123	23.0044
gene:BGLB000044	BGLB000044 LGUN_random_Scaffold420:30637-32340:-1	1704	ATGCTAAAAGCACTACTCTTGGCTCTATTGATGGGCCTAAAATCACTTGGAGTCAATGCTGTCTGTTACAGAGAAGACTGGAGCGACAGTTTTGAAAGAGAAGGACTCTCGACGTGTCAACATTATATTAGAAAATTCCAGGTCAACGGAGACGTTGCCAATGGTAGACTGGGCCTGCTGGAAGGTGCAGAGTGCTGCAGTGCCCCTCCCCCCTGGATCAGCTCAAAATTACAAACAGTTCACGCTAATTGGTGGGACTCTTTCAACTCCCGAGGCGCCGTAGCATGCCCAGAAGGATTTTTTCTTCGCGGACTAAAGAGAACTGGTGGTAGTCCAGGATATCTTTACAATCTAGAAGAAGGAAGATGCACAAAACCAGCTGACCACCCACGTCACTAT…	NR2E1_HUMAN RecName: Full=Nuclear receptor subfamily 2 group E member 1; AltName: Full=Nuclear receptor TLX; AltName: Full=Protein tailless homolog; Short=Tll; Short=hTll	7e-41			PF00104;	Ligand-binding domain of nuclear hormone receptor;	0005515;0006367;0007610;0021772;0043066;0048814;0060041;	protein binding;transcription initiation from RNA polymerase II promoter;behavior;olfactory bulb development;negative regulation of apoptosis;regulation of dendrite morphogenesis;retina development in camera-type eye;	0	1.87683	1.10409	2.28366	0	1.20562	1.23055	0	0.199424	0.0989172	2.69403	0.295518
gene:BGLB000045	BGLB000045 LGUN_random_Scaffold346:95883-102090:-1	465	ATGGAGGTGTCAGCTCCACATGAAAAGGATTACAGTTCTCCAATGGGTCCAGTCCATTGGGGAGCTGGAGACAAACTGCCCAGTGTAGACCTCTACGAGGGAGCTCCTGACAAAAAAGTAAACACTTCAAGTTTCAATCAAGGCAAAGTTGTCATTTTTGGTGTCCCAGGGGCATTCACTCCTACTTGCACCAAGGACCATGCGCCTGGTTTCGTGTCTGCTGTGGATTCCTTGAAAGCTAAAGGGGTGAAAGAGGTTGTGTGTGTGTCGATTCGCTTTTTGGCCGACACATGTGCTGAGTTTGCAAAGGCTTTAGATGTGACTTTGGACTTAACTGCAGTACTTGGCAATGTTCGCAACAAGAGATACGCCCTTTTAGTTGATCAAGGTGTTGTCAAG…	No annotation	0							2.53884	0	1.57374	0.310006	1.85334	3.43692	3.50798	2.64399	0.568508	0	2.98666	0
gene:BGLB000046	BGLB000046 LGUN_random_Scaffold2221:47453-58102:1	1518	AAAGGTGCTGAGTACCAGGCAGCCTTGAAAGACTTGACAGGACAAGGCACAGTCCCCAATATATTTATACATGGGAAACATCTAGGGGGTTGTGATGACCTGTTAAAGGCTCATAGTGATAACTCATTGAAAGACATCATCAACAAAATGGCAGATATTCCACAGTATGACTGTGATCTTATAGTTATTGGAGGAGGATCTGGAGGTCTAGCTGCTGCTAAGGAAGCAGCCAATATGGGTAAAAGGGTGACATTGTTTGATTATGTAGAACCATCTCCAATAGGAACAACATGGGGTTTGGGTGGAACGTGTGTAAATGTTGGATGCATTCCCAAGAAATTAATGCACAGAGCAGCAATCCTTGTTAAACATAACTGGCAGACAATGAAAAATGCTGTG…	ZNF99_HUMAN RecName: Full=Zinc finger protein 99	1e-110			PF00096;	Zinc finger, C2H2 type;	0003676;0003677;0005622;0005634;0006351;0006355;0008270;0046872;	nucleic acid binding;DNA binding;intracellular;nucleus;transcription, DNA-dependent;regulation of transcription, DNA-dependent;zinc ion binding;metal ion binding;	10.5001	1.89669	3.34733	2.19793	2.29951	2.84289	3.57527	2.49943	5.64297	0.699747	5.97446	7.16747
gene:BGLB000047	BGLB000047 LGUN_random_Scaffold4840:2803-29127:1	432	GTGTGCTATTTCAATCTGAACGAGTTGCCCTGTGGGCGTAAGGAAGAAGGCAGTAACCATTACACACCCGCTAGGCCTGTTGATGTGTTCCCACTGCCGGAAGCTCCCAACCTTTTAGCTTTATTTGTGCCACGTCTGAACTGGATGCTGGATGGGACGATTGCTATGAGACTTGAAGAAGATGCTCAGATATGGCTAGTGGAAGCAGCGCTCCTTGAGGTCAAAGGTCGCCAGTCGCTTCTATTCAAGACAAAAAGACACAGAGAGCAATGGAGAACGTTGACCAATTCTGTTGTGGTGCATAAGTGGAGCAGGTGGTTTACAGGTCGAGTCTGGCTCACGTGTGACGGAAAGTGCCGAGAACTGGGCAAGAGAGGTGGCAACTGTGTCATGACTCCA…	UBCD1_DROME RecName: Full=Ubiquitin-conjugating enzyme E2-17 kDa; AltName: Full=Protein effete; AltName: Full=Ubiquitin carrier protein; AltName: Full=Ubiquitin-protein ligase	1e-70	K06689;K06689;	Ubiquitin mediated proteolysis;Protein processing in endoplasmic reticulum;	PF00179;	Ubiquitin-conjugating enzyme;	0005515;0005768;0006974;0007140;0016322;0016477;0016881;0040035;0045676;0048132;	protein binding;endosome;response to DNA damage stimulus;male meiosis;neuron remodeling;cell migration;acid-amino acid ligase activity;hermaphrodite genitalia development;regulation of R7 cell differentiation;female germ-line stem cell division;	4.08245	2.04842	0.843527	1.32931	2.18545	5.21954	2.82042	1.41718	3.96136	0	6.17471	4.74128
gene:BGLB000048	BGLB000048 LGUN_random_Scaffold43:492060-496060:-1	549	ATGGAGGAAGCCAGAGCTCATCGATACTCCATGAAGAATCCCAAAAAAGGGATCGTTCTCATCTTTAATAACACAAATTTCCACTCCTCGAGTCTTCCAACGAGGCACGGCTCCGATGCTGACGAGGAGAGCATGCGCAAACTGTTCCGGGTCATGGACTTCGAAGCAGACGACATCCGTATCAGACGTGACGTCAGTGTCAATGAAATGAAAAGAGAGTTAGCAGAAGTGTCCAGGCTTGACCACACCGACTACAACTGCCTTGTTTGCTTTATTCTCTCACACGGTGAAGATGGCTACGTCCATGGGACAGACGGCAAAATGGCTGTCACGGATATTACGAGTTTCTTTCAAGGAAACAGATGTCCAACTTTGAACGGCAAGCCTAAGTTATTCTTT…	No annotation	0							9.97248	1.2867	1.05971	1.25249	1.37277	0.964295	3.54324	3.56075	1.72267	0	1.58017	0.425456
gene:BGLB000049	BGLB000049 LG5_random_Scaffold183:155348-275391:1	2883	ATGTACATCGGCTGGGCACGCTCCTGTCACGTGATGGCAGTGGTTCACGTGACTGCTGATACCTTGATCACACGCGTCTCCATAGTATCCATCTTGACATCCCAGACACAGGCCAGTGGTGACGTTACAGTGGCTGTTGTTGCACTGTTTGGGGCACGTCTGACTGCACAGGGCGCCGTGAAAGCCGATTGGTGCCATTACATTTCTTGTCGTGACAGTTTGGTGGACATTGTTCTCTACAGTCGACTCCATGTTGACCAGGGCCACAGACTGTTCAAAGAGCAATTAAATTCACTCAACATTACAGGAAACCCGGGGCGCGATGCCATGTGCCCTAAGTACTTTAAATTAAAGCATAAAGTGCATATTTGTATCATAGCAATGTCCTGCTTCATAGAA…	PGK_CAEEL RecName: Full=Probable phosphoglycerate kinase	5e-09	K00927;K00927;	Glycolysis / Gluconeogenesis;Carbon fixation in photosynthetic organisms;	PF00162;	Phosphoglycerate kinase;	0003824;0004618;0005576;0006094;0006096;0006098;0008152;0016740;0016853;	catalytic activity;phosphoglycerate kinase activity;extracellular region;gluconeogenesis;glycolysis;pentose-phosphate shunt;metabolic process;transferase activity;isomerase activity;	1.1619	70.9392	19.338	9.27859	5.08908	11.6395	22.3957	18.6344	80.5511	19.4352	16.4022	54.2462
gene:BGLB000050	BGLB000050 LG2_random_Scaffold339:170695-172644:1	525	ATGAATGTAGCCAGGCAGATTTTGTGCAGAGCTGCAACTTGCAGTTCTGTTAGAAACATAATGGTCAGTAGAGTTGGATTTTTAGAAAGGTCTTTACCCCAGATGTCAGTTCATGAGGTACATTCAAAGCTTGAAAATTGTAACAGATTAGCATCAACCAGCATTAGACTCTGCTCTACTGCAGCTAAAAAATTTGAAGTTATCAATGTCCAAGATGAAGAAGATTTTAAAAAAAGAGTGATTGAAGCTAGCAATAATACACCAGTTGTTGTTGATTTTCATGCTACGTGGTGTGGTCCATGTAAACTTTTAGGCCCAAGGCTTGAAAGTATATTAGCAGAAGAAGGCAAAGTTATTATGGCTAAAGTAGATATTGATGAAATTTCAGAACTTGCAATG…	PTEN_CANFA RecName: Full=Phosphatidylinositol 3,4,5-trisphosphate 3-phosphatase and dual-specificity protein phosphatase PTEN; AltName: Full=Mutated in multiple advanced cancers 1; AltName: Full=Phosphatase and tensin homolog sp P60484.1 PTEN_HUMAN RecName: Full=Phosphatidylinositol 3,4,5-trisphosphate 3-phosphatase and dual-specificity protein phosphatase PTEN; AltName: Full=Mutated in multiple …	4e-88	K01110;K01110;K01110;K01110;K01110;K01110;K01110;K01110;K01110;K01110;K01110;	Inositol phosphate metabolism;Phosphatidylinositol signaling system;p53 signaling pathway;Focal adhesion;Tight junction;Pathways in cancer;Endometrial cancer;Glioma;Prostate cancer;Melanoma;Small cell lung cancer;	PF00782;PF10409;	Dual specificity phosphatase, catalytic domain;C2 domain of PTEN tumour-suppressor protein;	0005515;0006629;0006935;0007015;0009898;0031642;0031647;0042995;0043542;0060179;	protein binding;lipid metabolic process;chemotaxis;actin filament organization;internal side of plasma membrane;negative regulation of myelination;regulation of protein stability;cell projection;endothelial cell migration;male mating behavior;	33.4504	31.9727	32.1483	10.4402	26.083	54.1164	40.7269	33.7424	54.4143	4.1485	23.9735	34.7921
gene:BGLB000051	BGLB000051 LG11_random_Scaffold102:526330-568780:1	3048	ATGGATGATGTGGAAGCAGACAGCGCCCCAAGCAATGGATACGTACAAGAAATTGAAGAATCAAATAAGAGTGACACTGCATCAGCTCTAAAGGCCACTCGTAGAAGCTTTGAAAATGTTACCTCTAGTTATTCTCAACACAAGTCAAGAATTTCTTTGTTGACATCTACAGCCTTTTACTTTCAAAATGAAAGAAATGTCCTGGGAAGTACAGAAACTATCTGTGAAAGCCCAGAAGAAAAAGCGTCAGAAACCGTGGAAAAGATTATTACTGATACAGTTGTTTCCAGTAATATTCTCAGCAATTTTTCCAGAAATGTCCCCAGCAATTATCCCAACAATTATCTCAACAATGATCCTAGCCATGTTTCCAGCAATATTCCCAGCAATAATCACAGC…	PREDICTED: protein TFG-like [Aplysia californica]	1e-97			PF00564;	PB1 domain;	0004871;0005515;0005737;0007165;0042802;0043123;	signal transducer activity;protein binding;cytoplasm;signal transduction;identical protein binding;positive regulation of I-kappaB kinase/NF-kappaB cascade;	461.11	153.004	183.423	180.876	107.069	391.691	766.744	230.986	435.235	50.8449	275.216	138.55
gene:BGLB000053	BGLB000053 LGUN_random_Scaffold1:919394-953868:-1	4083	ATGGTACAGATCAGTAAGTCTACCTTCTATGTCATCACTGACCTAAAGCCTGGAAATCTGTACAATGTCTCTATTGTAACCATAAGTGATATTAACCCTGCTTTCCCTAGTCCATTAGTTCAAAAAGACTTCAGAACAAAGCCAGTGAAGCCAAAGATTAATTCAGTAATTGCCAACGAGACCTCACTCACCATTAGAATCACCAGAGAAAGTTCAGAAGGTGAATGGGATTATATCATGACCCACTTGAACACTTTATCTGTTCAGGTAAAGATGGATGAAGTTAAGTTTGACAACCTGGAACCTGGACGACTGTATAGACTAGAAGCTTACACAGCCATTGGTGTGGCAAGAAGTGACAACATCACTGTTAATTTATTTACTAAGCCAAAGCCACCA…	SYAC_DROME RecName: Full=Alanine--tRNA ligase, cytoplasmic; AltName: Full=Alanyl-tRNA synthetase; Short=AlaRS	0	K01872;	Aminoacyl-tRNA biosynthesis;	PF01411;PF02272;	tRNA synthetases class II (A);DHHA1 domain;	0000049;0001942;0003676;0005737;0016874;0034620;0043524;0050905;	tRNA binding;hair follicle development;nucleic acid binding;cytoplasm;ligase activity;cellular response to unfolded protein;negative regulation of neuron apoptosis;neuromuscular process;	90.4613	15.8974	14.0521	16.9652	20.1268	20.3614	18.6892	24.1155	42.8392	4.44687	28.3684	4.3446
gene:BGLB000054	BGLB000054 LGUN_random_Scaffold293:225513-338847:1	3183	ATGACGAAAACATCTTCATCCAAAATTGAGCTAGTCATGGCTAAAGAAAAATATTTAACATCGATGAAAAGCAATCATGCTGATAATAAGTTAATGCCAAATGGTGAAAATGAGAATTTTGAAAGAAAAGGAAAAGATAATCTCAGCCAAGAGAAGCATGATTGTAAATCTAAAGATAGAGAGGGCTTACCTCATTGTTTAGGACATCAACATGAATTATGGAAAGATCTCCTTTCCAATGGCAATTTCAGATTAAAGCCTCGCAATATCAATGTCTACATTGTTGACAATGTCCCTAGACATCCGGCACACTTAGGTAACATTCAGTGGTCATGGTTAGTAGAAGAGATTTGGAGAATTCGTACTTTCTCCAATTACCCACAGAATGCTGCTAAATCT…	No annotation	0							6.99049	0.701515	2.16659	0.569053	0.680402	4.20591	9.65897	2.42668	2.60891	0.776432	5.09077	1.93301
gene:BGLB000055	BGLB000055 LGUN_random_Scaffold225:150917-157730:1	831	ATGCAGCAATCAGGTCAATGTGCTGGCCATTCCATTTTGTCCAAACTTGACCCACCACTTCAACCCTGTGAAGCTCTGACCTCAGCCATGGTAGCTGAGGTGACCACACCAGTGTCTGATGACCACGATGACAGGTTCAGTGTCCCTTCACTGGATGAATTAGGTTTTGATGTTGACTCACTGGGACCAGCTCAGTTTCGAGGGGGAGAGTCTGAGGCTCTAGCCAGACTTTATAGACATTTAGAAAGAAAGATTCCTTGGGACCATAATCCAGAGGCACTTAGCAAGTGGGCAGAGGGTATGACGGGTTATCCATGGATCGATGCCATTATGGTTCAGCTGAGAAAAGAAGGCTGGATCCACCACTTGGCCAGGCATGCTGTGGCTTGTTTCTTGACC…	PREDICTED: uncharacterized protein LOC101846691 [Aplysia californica]	4e-17							8.17798	5.4165	3.29503	1.39801	5.25349	3.69028	7.34484	13.6267	1.83125	0.181665	7.14666	2.17092
gene:BGLB000056	BGLB000056 LGUN_random_Scaffold3376:47548-49275:1	1728	ATGGTTTTGCAACTCATTGTTTTTTTCGTACTGGTCAAAACTACTCACACCGCTTGCACAAAGTCTTCATGGCTGACCAGTTTTGATTCCGCTGGGCAGTCCATGTGTGATGAGGTCGATTATTACATCAGAGGCTTCGAAAGAAGCTCCGCCAACGGCGATCATTCTCTTAATCGCTTGGAAGGTGTGGAATGCTGCAGTGCGCCAACACCATGGTCCGACATGGAACTGCTGGTTGTATACCAAGACTGGACATACGATCTGGACACAGGGAACCACTGGGTGTTTTGCCCTAATGGATATTTTCTCCAAGGTTTGCAGAGATCACAGGGACGAAATCTAGATAATATCGAAGCTGCAAGATGTACTAAGCCAGCTATACATCCTCATAGGCATTCT…	PREDICTED: protein FAM81A-like, partial [Aplysia californica]	3e-153					0003674;0005575;0008150;	molecular_function;cellular_component;biological_process;	3.28699	1.97915	1.65547	0.501701	14.037	3.98622	5.53524	2.85262	17.1129	0.684535	14.1552	3.27211
gene:BGLB000057	BGLB000057 LGUN_random_Scaffold2346:4893-36701:1	3666	GAACAAAAATGCACAAATTTCCAAGCTCCACCACAAGGGGAATACAGGCTCGAGGTGACCACACAATCCACAGAACCCGGGGCAGTTAGTGAACTTCACAACACAACAAAAGTCACTGTTCATGGCAGCAAACTGATCACTTTTATTCAGACTGACAAACCCATGTACAAGCCAGGCCAGAAAGTTTTGTTGTGTGAACCTGTTTCTTTCTTTAAGAAAGAATTTCACAAAGACATTGGAGTGGGCGGGATAAAAAGTATTTATGTCTTGGACCCGAATGATGTTCGAGTAAAGCAATTCTTGGATGTTGAGCAAAAAGGCATTGGCAATTTTGAGTTTCAGCTCATAGAAGAAGCCAAACTAGGGCCATGGAAAATTGAAGTATATTTAGATGATGAG…	PREDICTED: prostacyclin synthase-like isoform X1 [Aplysia californica] ref XP_005111571.1 PREDICTED: prostacyclin synthase-like isoform X2 [Aplysia californica]	0	K00489;K00489;K00489;K00489;	Primary bile acid biosynthesis;Steroid hormone biosynthesis;PPAR signaling pathway;Bile secretion;	PF00067;	Cytochrome P450;	0008202;0008203;0008206;0016020;0031090;0042632;0044255;0055114;	steroid metabolic process;cholesterol metabolic process;bile acid metabolic process;membrane;organelle membrane;cholesterol homeostasis;cellular lipid metabolic process;oxidation reduction;	1.71712	7.07578	3.09338	0.746949	1.97424	2.76038	2.11309	2.01177	8.00251	0.28608	2.92179	2.45718
gene:BGLB000058	BGLB000058 LGUN_random_Scaffold3827:32215-40130:-1	687	ATGGTGAATCTTGGCGATATTTTTCCTAATTTTTCTGCTGACACTTCTGATGGTAAAATTGAGAAGTTTCATGATTGGATAGGAGATTCGTGGGCATGCCTGTTTTCCCACCCAGCCGACTACACACCAGTGTGTACCACTGAGTTGGCCAGAGCAGTAAGCCTTGAGCCAGAGTTTAAAAAGAGAAATGTGAAGTTAATTGCACTGTCTTGTGACGGAGTTGATAGCCACATTGGCTGGAGTAAAGTAAGATGTTCTTTTGTCTTTACAATTTGCTTCTATGTGTGTATGTGCGACAAAACCAAATTGCCGTACCCCATCATTGCAGATGAAAGCCGCGACTTAGCTGTGCAGCTGGGAATGATTGACCCAGATGAGAAGACCAAAGAGGGACTGCCT…	No annotation	0							0.472505	0	1.31801	0.346174	2.89738	0.639649	0.489656	4.42869	1.26967	0.314886	0.714666	1.17591
gene:BGLB000059	BGLB000059 LGUN_random_Scaffold2167:25427-31203:-1	543	ATGGTTCGTGCCTGGTACATGGATGACTCTAATGCTGACCAGAGGGAGACTCACATGCTTGATCCTCCTGTATTTGTAAGCCTAGATGAACTCTTTGAAAAATGTGGTGTAGAATATATGAAGTTTAATGCAGATACTTGGGAGACAAATGTAGAGTTTGCTGAATTGCGAAAGAAAAGAGGATACACTTACGAAGATCTGTGTGAGATATCAAGAGAAACTCTGCCTGACTATGATAACAAGCTGAAGAACTTTTACACTGAACACATTCATTCAGATGAAGAAATACGATTTGTTCTTGAAGGCTGTGGATATTTTGATGTGAGGGATTCTGATGATCGTTGGATAAGAGTTGAAGTCTCCAAAGATGATCTCATTATTGTCCCTGCTGGAATCTAC…	PREDICTED: espin-like [Aplysia californica]	2e-95			PF12796;	Ankyrin repeats (3 copies);	0003779;0005737;0007015;0007626;0008150;0015629;0031941;0032420;0032421;0051015;	actin binding;cytoplasm;actin filament organization;locomotory behavior;biological_process;actin cytoskeleton;filamentous actin;stereocilium;stereocilium bundle;actin filament binding;	8.72318	4.63444	3.45903	19.8306	8.65281	9.03034	12.2303	8.28291	4.30883	1.11136	9.572	6.12965
gene:BGLB000060	BGLB000060 LGUN_random_Scaffold1516:66841-69541:-1	402	ATGAGTTATCTACTTCCGACCTTGACATCTAAGAAAGAAATAGATAAAGCTATTAAAGAAACTGAAGATGTTGTTTTAGTATTGAGGTTTGGGCGAGATACAGACTCAAGTTGTCTACAATTAGATGATATTTTTTATTACATTTCACTAGCTGAACTACTGAATATTAATGTTGTTCCAATAATAACTTATTACATACTATTTTGTATATGTTGCAAGTTGTTATTTTTTTTCAGAAGTCCAGATCATACAAAATTTGTTGGTAGTTTCAAGCACAAGCAAGATTTTATAGATGTTGTTGAAGTTATTTACAGAGGAGCTATGAAAGGAAAGGTTATGATCACAAGCCCACTAGATCCACAAAATATCCCAAAATATCATTTAATCTACAAAGATATA…	DYH10_HUMAN RecName: Full=Dynein heavy chain 10, axonemal; AltName: Full=Axonemal beta dynein heavy chain 10; AltName: Full=Ciliary dynein heavy chain 10	0	K10408;	Huntington's disease;	PF03028;PF08385;PF08393;PF12774;PF12775;PF12777;PF12780;PF12781;	Dynein heavy chain and region D6 of dynein motor;Dynein heavy chain, N-terminal region 1;Dynein heavy chain, N-terminal region 2;Hydrolytic ATP binding site of dynein motor region D1;P-loop containing dynein motor region D3;Microtubule-binding stalk of dynein motor;P-loop containing dynein motor region D4;ATP-binding dynein motor region D5;	0000166;0001539;0003774;0003777;0005524;0005737;0005856;0005929;0006200;0007018;	nucleotide binding;ciliary or flagellar motility;motor activity;microtubule motor activity;ATP binding;cytoplasm;cytoskeleton;cilium;ATP catabolic process;microtubule-based movement;	10.0648	6.29145	6.95319	1.26649	141.824	17.04	30.0428	48.7676	3.56987	1.8987	99.866	4.71003
gene:BGLB000061	BGLB000061 LG4_random_Scaffold184:41316-47451:-1	954	ATGTTCTATCAGGTTCACCATGACTACTTAAAGTTAGTGTTTTTATTTCATCCAATTGAAATCATGTCTGCAGTGAGTAACTCTGGATTTCTAAGCAGTGGACTTAACAGTCAACAGTTAATGCCAGCTTCTAACGGAGATGCTCTTTGTTTGGAGCAAAACAGCAATATAGAAAACCCGTCCAAACTTGTTCATGGCAACTTTCATTGCCCTGCCAATAATGGTGATTCCCTACAGTATGATGAACATGGTTATCCTGTGGACAATGTGGAAGAAGAGTCCCCTGTCATTGATATTATCATAAACAATGTTGTGTGCACATTCAGTACACGGTGCTACCTCAATCTAAAGAAAATAGCCATGGAAGGTGCCCATGTTGAATACAAACGAGAAAATGGG…	PREDICTED: putative uncharacterized protein At4g01020, chloroplastic-like [Aplysia californica]	0	K12813;K12818;K12820;	Spliceosome;Spliceosome;Spliceosome;	PF00271;PF01485;PF04408;PF07717;	Helicase conserved C-terminal domain;IBR domain;Helicase associated domain (HA2);Oligonucleotide/oligosaccharide-binding (OB)-fold;	0003723;0003724;0004386;0005681;0005829;0009792;0009941;0040007;0042127;0046540;	RNA binding;RNA helicase activity;helicase activity;spliceosomal complex;cytosol;embryonic development ending in birth or egg hatching;chloroplast envelope;growth;regulation of cell proliferation;U4/U6 x U5 tri-snRNP complex;	83.6677	37.4563	23.5715	48.7863	57.5626	59.2397	53.4268	63.6805	27.2518	6.46142	79.3726	9.43305
gene:BGLB000062	BGLB000062 LGUN_random_Scaffold831:101999-117533:-1	2847	ATGATTTTAGTCCAAGGCTGTAGTGGTCAAGAGTCATTTGTGTCTGAGTTTCACATGGAAGAGGTCACAGGAAAAGCCATTTTGTCATTGATTGACAATACGTTGACAGTGTCCTTAAATGTATCAAAATCATTTGAAGATACTAGAATAGAAATTCATCCATTATGGATGGACTACGACACAGCAGATAAATGCAGTGATCAGCAATTAGGAACATCTTGGTTTTGGCCTACTAGGCCTAGTACTATTCAATCAATACGGGCAAACACTCTAGTGACTGTCACATTCTCAGATTTAAATATATCTACAGTGGAAGGTCAATCCATTGTATTACGATCAAGCAATAAAACCATTTGTGCAACCATTCAGAAGGAAGGAGAGTACAAGACTGCTTTGGCT…	No annotation	0							0	0	0	0	0	0	0	0	0	0	0	0
gene:BGLB000063	BGLB000063 LGUN_random_Scaffold3831:23070-42588:-1	1118	CGACCAACGGGCTAAGCGTGGTGATGATTTGCCACAGCGGCTTGAACAGGCCGTCCAACATTCTTCTCTTTAGCTTGGTGGTGGCGGACAGTATGTCTATGCTGCAGACCATTAACATCCCGCAAGTGTTGACTTACTTTGACCCTCAGAAGAGTTATCCGAGGCTGAACGGATGGCAGTACAGCTACGGAACGTCCTACTTTCTGTACTGTTTGCGCTGTTCGATAGAGTTCGTTTCCTGCTGGGGCTGCTACGTCAACTCTTCAACAAAATTTTCACCAATCGATCTGCGGTCATCGGCGTCGCCTTTTGCTTTGTTTTTGGTTCCCAATCAACGTGTACGACCAGGCCATGTTCAAGTTTCAGTTCTTCAACGTATCCGAGAGCGTCTCCATGGGC…	No annotation	0							0	4.09685	1.31801	0	0.745041	0	2.35035	4.72393	1.1427	0.566795	1.14347	0.564438
gene:BGLB000064	BGLB000064 LG21_random_Scaffold2814:29850-31037:-1	1188	ATGGCTAATGTACCAGAGGAAATAATTGATGAACATAAATTGAAGACAAAGATTATGGACACAACATTGTCGAATTTGGCTTACTTGGCAGCCGTCCTGGGATACGGTTGGTGCCTTGGCACAAAAGGTATCTATGTAGGAGAAGATTTTTATAGAGAAGGAGATTCCTGGGTGGCTGACTCGAGGCTCTTTTGGCCGAACACTAGATGCGAAGGTTACAAGTGCAATGAAAGACTCGCCATTGATTATACAGGATGGACTTTAGCTGTAAAGGAAATTATATATGGAGAACATGTTGTTGATGAATTGAAACCAGAAACTATAGACACTGGCGTAGAATATAACCACCTGAATACTAGCTCAACAAAACTATTAGAACGTTCACAAACAGTGACTGAA…	PSA2_HUMAN RecName: Full=Proteasome subunit alpha type-2; AltName: Full=Macropain subunit C3; AltName: Full=Multicatalytic endopeptidase complex subunit C3; AltName: Full=Proteasome component C3 sp Q3T0Y5.3 PSA2_BOVIN RecName: Full=Proteasome subunit alpha type-2	3e-99	K02726;	Proteasome;	PF00227;PF10584;	Proteasome subunit;Proteasome subunit A N-terminal signature;	0000278;0005634;0005829;0006915;0006977;0008233;0016032;0034641;0051603;	mitotic cell cycle;nucleus;cytosol;apoptosis;DNA damage response, signal transduction by p53 class mediator resulting in cell cycle arrest;peptidase activity;viral reproduction;cellular nitrogen compound metabolic process;proteolysis involved in cellular protein catabolic process;	41.0175	80.9018	56.366	33.9177	27.0804	46.953	59.3838	30.1528	152.158	16.3808	76.0283	66.5017
gene:BGLB000065	BGLB000065 LGUN_random_Scaffold1378:18232-24706:-1	855	ATGAGTGATACAACAGATGCAAAACTTGAAAGTTTTCAAGCAGGTGGAGACCAGTCTAATGTTCCTGAGAGCTTGGTTACAACAGATGAAACAGACAGCATTGGGGGCTATCGGTCTTCTGGGAGAATAGCTTCGATGCCAGAGTCTGACTTCTTATCTCAACATTATGCAGTTAAAGATCGTATTGGTCGTGCTGTTATAATAAATAACAAGACATTTGGTCAAAGGACAGGCATGGACAAACGCCCTGGAACTGATACTGATGCAGTTAGCATGCAGACTGTTCTAACTACAATAGGTTTTCAAGTTGAACGCTTTGATGATTTAACAGCAGATGAAATAAAAAATAAACTTCAACAAGTTGCTTCAGATGACCACTCTAGCAGCAGTAGTTTTCTT…	PREDICTED: ras-related protein Rab-32B-like [Aplysia californica]	6e-116			PF00071;	Ras family;	0000166;0005525;0005739;0007264;0015031;0045335;	nucleotide binding;GTP binding;mitochondrion;small GTPase mediated signal transduction;protein transport;phagocytic vesicle;	13.8859	6.79324	8.06945	11.127	4.9416	6.26595	11.0922	5.42288	8.35649	1.25312	7.14666	13.247
gene:BGLB000066	BGLB000066 LG4_random_Scaffold97:392944-396076:-1	444	GCTACTGCCGAAGTCAATTGGAAAAATGCACAGTCCATCTATGAGTTTAATGCTCTAGATATTGATGGCAACAAAGTATCTTTAGATAAATACAGGTATGGGCAAAGTTTCACCACTAAGAACTACACTCAGCTACAGGCACTGCACACCAAGTACGCTGAGATGGGTCTGGCTATTCTAGGCTTCCCTTCTAATGAATTTGGAGGTCAGGAACCAGGTTCCAATGAGGAGATCAAAAAATTTGTTACCGAGCAATTTAATGTTCAGTTTGACATGTTCAGCAAAATTGAAGTCAATGGCAAGAATGCACACCCACTTTACAAGTACCTTAAGCATGTCCAGAAAGGAACCCTGGGAGATTTTATCAAGTGGAATTTCTCAAAATTTCTGGTCAATAGA…	PREDICTED: ubiquitin carboxyl-terminal hydrolase 31-like [Aplysia californica]	0			PF00443;	Ubiquitin carboxyl-terminal hydrolase;	0004221;0005575;0006508;0006511;0008233;0008234;0016787;	ubiquitin thiolesterase activity;cellular_component;proteolysis;ubiquitin-dependent protein catabolic process;peptidase activity;cysteine-type peptidase activity;hydrolase activity;	29.7688	21.834	20.3785	7.8749	21.7719	21.7724	30.8079	33.6651	42.3312	5.19263	23.5301	14.6181
gene:BGLB000067	BGLB000067 LG8_random_Scaffold96:216600-223899:-1	1245	ATGAGGTCATGTGGTGTAGTTGTAACTTCAGCACCCAAGCTACAGTGCAAAAATATCATACACATCAGCCAAGATCAGTTTTCCAGATGTTTGGATAAAGGTGTTACCAAAGTTCTGTTGGAGGCAGACAAGATTGGTGCTTCAACTTTGTCAATGCCAGTTTTGGGTGCAGCTAAAGGATCACACAATGATGAATCCAAAAAAGTGGAGCTTAAAATGTATTCAGATGATGAAACTGAAAGAAGCTTAGCAGAAAAGGAGCTTATCAGAAAATGCAAGCCTTCAGAGCAGAATAAAAGTAAAATACAAGAACAAGAATTGATAATGAAAGGATTCAAATCTGAAGGACCGTATAAAGTTTTAAAAAAGGTGAACAAATTAGTTTTTGAAGCAGTTCAA…	GNA13_HUMAN RecName: Full=Guanine nucleotide-binding protein subunit alpha-13; Short=G alpha-13; Short=G-protein subunit alpha-13	6e-44	K04346;K04346;K04346;K04346;K04639;K04639;K04639;	MAPK signaling pathway;Vascular smooth muscle contraction;Long-term depression;Regulation of actin cytoskeleton;Vascular smooth muscle contraction;Long-term depression;Regulation of actin cytoskeleton;	PF00503;	G-protein alpha subunit;	0001525;0001701;0004871;0005525;0006184;0007165;0007186;0007188;0019001;0030334;	angiogenesis;in utero embryonic development;signal transducer activity;GTP binding;GTP catabolic process;signal transduction;G-protein coupled receptor protein signaling pathway;G-protein signaling, coupled to cAMP nucleotide second messenger;guanyl nucleotide binding;regulation of cell migration;	23.1795	17.3923	14.4235	4.70274	7.80965	9.41371	21.0644	14.4838	9.10328	2.02003	16.3609	32.1268
gene:BGLB000068	BGLB000068 LGUN_random_Scaffold4547:3519-13509:1	1326	TCAAGGATCGCTCCAGACGTTCTTCGTAAGGTACTCAACAAAGCATCTTTCGAGAATCTAGAGGACAAAGAGGGCCCAGTCAGCTACAAGTTTAGCAAGATCTCATTGGAACAGTCTGAGATTGAGAGCGCCAACTTCAGCTTCGATCCAAGCATCAATGGTATTCGTGCCAGCATTCAGAGACTCAGTGCATTCGTTAGGCTGGACTATGAATCATCCATCGATATGTCCATCACCAAGATGGAACACAGCGGAAATGTTGACATTTCCCTTCAGGATGTAGATGTGGACCTGAAAGTTGCCGTTGAGGCTGACTCAGATCGTCGTGCCAAGCCCAAAACTTTGGAATGCAAAGCCAGCATCAAGGACAGTGAATTCAACTTCTCCTCCATTGTTGTC…	PREDICTED: G-protein coupled receptor 161-like [Aplysia californica]	5e-48	K04138;	Neuroactive ligand-receptor interaction;	PF00001;	7 transmembrane receptor (rhodopsin family);	0004871;0005886;0006260;0007186;0016021;0042593;0045202;0045909;0050955;	signal transducer activity;plasma membrane;DNA replication;G-protein coupled receptor protein signaling pathway;integral to membrane;glucose homeostasis;synapse;positive regulation of vasodilation;thermoception;	0.67272	2.64733	0.960584	0.352041	0.126278	0.227672	0.896319	1.00083	0.742433	0.336235	0.751005	4.66379
gene:BGLB000069	BGLB000069 LGUN_random_Scaffold1595:35895-78675:-1	5409	ATGTCCACTCTGTGTTGTCTGAAACATGTCCACTCTGTGTTGTCTGGGAGAGGTCCACTCTGTGTTGTCTGGGACATGTCCACTCTGTGTTGTCTGGGACATGTCCACTCTGTGTTGTCTGGGACATGTCCACTCTGTGTTGTCTGGGACATGTCCACTCTGTGTTGTCTGGGAGAGTTTAGAGAGAGAGAGGAGAGAGAGAGACGGTTGGTGGGCTGTGTTCAAGGGGGAGAACTTTGTTTGCTGTTGGAACCCAAATCATTGTTTGGAAAAGGAATGGGTTTGGCTGAGATCAGTTTAGGGTCACACTTGGGTAGAAAAGTGACATTGGATTTGGACATGGTTCGCTGGTTAAGGCTACGGCTCATCGCGCCACCCGATTTCGGAACATTGTTTTTT…	No annotation	0							1.21501	17.9237	6.21348	5.1926	1.9513	4.11203	4.19705	1.26534	0.272072	6.20776	8.16761	8.26499
gene:BGLB000070	BGLB000070 LGUN_random_Scaffold1187:112194-118392:1	759	CACCCAGTGAGCGGGAAGAGAGTCACTATCGCCAACGGCTCGGGATTCATCGTCAGGTCAAATGGCCTGATACTGACCAATGCCCACGTGGTGGCCAACAAGTCCACAGTGAACGTCAAGCTGCATGATGGCTCAAACTATGAAGGCCATGTCATCACATTGGACCCGGTGGCCGACCTGGCCACTGTGAAAATAAACACAGATAAAAAACTGACCACTATACCGCTAGGTAAGTCCAACACCATCAGACCTGGTGAGTTCGTGGCGGCCATGGGTAGTCCGCTGTCTCTCCACAAGACGGCCACTATTGGTATTGTCAGCAGCTACCTGAGAGGGAGTAAGGAGTTAGGGATGAGCAACTCTAACATGGAGTACATTCAGACAGACGCCACCATCGGT…	PREDICTED: galactose-3-O-sulfotransferase 2-like isoform X2 [Aplysia californica] ref XP_005094088.1 PREDICTED: galactose-3-O-sulfotransferase 2-like isoform X3 [Aplysia californica] ref XP_005094089.1 PREDICTED: galactose-3-O-sulfotransferase 2-like isoform X4 [Aplysia californica]	3e-122	K01019;	Sphingolipid metabolism;	PF06990;	Galactose-3-O-sulfotransferase ;	0001733;0006487;0006629;0006644;0007283;0009247;0016020;0016021;0050694;	galactosylceramide sulfotransferase activity;protein amino acid N-linked glycosylation;lipid metabolic process;phospholipid metabolic process;spermatogenesis;glycolipid biosynthetic process;membrane;integral to membrane;galactose 3-O-sulfotransferase activity;	1.83818	32.5653	9.92617	4.81708	5.32614	22.0129	15.6788	6.1847	126.049	1.69615	10.8358	2.04099
gene:BGLB000071	BGLB000071 LGUN_random_Scaffold471:25657-29985:-1	1122	ATGCTAACATCAATGGCCTCTAATCACCATCCTAACTATGTGAATGGCATTGCTTGGGTAAACTTTGAGAGGGAAACTCTTCGTGCTGCATCCTTCTTAAATTACCCAAGTAGAGCAGTTAAACCATCTACACTGCTAACTGAATCAGGATTTGTCTATATTGGAAATGGAAAGTCTGACAAGGTCATTTGTTACTTCTGTTACTTTATGAAAGAAAACTGGAAAGAAGAAGAAGAAATACATGTAGAACACAAAAGGGCTAGTCCTCATTGCCCAATGGTGACTATTTTGGAATCAAATAATGTAGCTTCAATAGCTTTAGCAGAAAATGTTACACCAGTACACAGTTTCAACCACCTTCAAGGAAATGTAAATAGAGCATCTGACAATTTTCAGATT…	ENPP_APLCA RecName: Full=Enterin neuropeptides; Contains: RecName: Full=ENa; Contains: RecName: Full=ENb; Contains: RecName: Full=ENc; Contains: RecName: Full=ENd; Contains: RecName: Full=ENe; Contains: RecName: Full=ENf; Contains: RecName: Full=ENg; Contains: RecName: Full=ENh; Contains: RecName: Full=ENi; Contains: RecName: Full=ENj; Contains: RecName: Full=ENk; Contains: RecName: Full=ENl; Con…	9e-10			PF00001;	7 transmembrane receptor (rhodopsin family);	0005576;0007218;	extracellular region;neuropeptide signaling pathway;	1.61081	0.727423	0.898644	0.413048	1.83438	1.09031	0.834641	2.68405	12.2278	0.322043	0.974545	1.68369
gene:BGLB000072	BGLB000072 LGUN_random_Scaffold2740:52238-54586:1	651	TTATCTTTCTTTGTGTCCAGATGCTTTGGAGTATCATTGCTCCGTTTAAAGCACACATTGCCAGATCTGAAGTATGACTTCAATGCCTTGGAACCATACATCTCAGCTGATATTATGAAACTCCACTATCAAAAGCATCATCAAGCCTATGTCAACAATCTCAATGTTGCTGAAGAGAAATTAAAGGCAGCTGTAGATAAGGGTGATGTCAATACTATCATCAGTCTACAGCCAGCTTTGAAATTCAATGGAGGTGGACACATCAATCACACCATCTTCTGGTCAAATCTCAGCCCTAAAGGTGGGGGTGAGCCCACAGGAGATTTGCTGCAGCTGATCAAAGAAGAGTTCTCCACATTTGAGAACATGAAGAAGTTGTTGGCTGAGAAAAGTGTTGCT…	No annotation	0							7.53219	0.944844	2.43175	2.68253	3.94056	2.1243	4.33644	6.97259	0.702768	0.697165	4.64137	1.14554
gene:BGLB000073	BGLB000073 LGUN_random_Scaffold565:17529-29107:-1	1348	GCCTTGTGTATTCGAACTTCGAAATTCTCGAAAATCTTTTTCAAACATTGTCTTGAATTACGATCGCATTTCGACGATGTTCAGCCTGATGTCATATCAACCAGAATTGACGTCACAACTTCTAGTCAACTGTTCTGTGAGCGACAACCACGTTCCGGGATTAATTGCAATCAATTCACTATCGCTTTCAATTTATAATAAAACAAACAATAAATTTGATGTTTTACTTTTACTGGACACACACAAATTGAGTCTCAGACAATTATTTCAATTCCAACATGCTCAAATCAGTTTTGGAAATCTGTATGTATCTTTAATTATATATAATCCAACCGAGTCTGATGCCAGAGTATACAGGTGTAATGTTGAGGGGGATACTTCATTTGGGAAGAATATTTC…	No annotation	0							1.13401	2.04842	0.527204	0.623113	0.248347	4.22169	4.7007	1.77147	4.1899	0.566795	3.14453	1.69332
gene:BGLB000074	BGLB000074 LGUN_random_Scaffold3807:1213-6570:1	1059	TTGACAACGCAGCTAGTGGTCAACTGTTCGATAACCAACAACCATGTTGCAGAGCTCGATGTCATCAAATATCTTACACTTTCAAGTTATAATGAAAGTATTAAATATTTTGAAGATCTTCTCACTTTAGAAGCCAACACTTTCAATCTTCAAAAAATTCGACAATTTAAACATTCACAAATTAATTCTGGAAATCTGTTTATAACTTTAACTTTACAAGATCCGACACAATTTGATGCCAAGGTATACAGATGTATTGTCACTGGAGACGCGTCTAATGCTACGAATATTTCGTTTGTTAGTAAGAAGGAAGTCAAACATGAAACCATCTCTACAACATTACTGGAACAGGTGCGACGTTTAAAGAAAGACATTGACAGAGATCAAAGTCCATGTAAA…	OAM_ASCSU RecName: Full=Ovarian abundant message protein; Short=Protein OAM	8e-13							1.43287	0.554627	1.33229	0.824818	19.7243	7.62037	7.00013	1084.2	4.12528	1.15951	1.96082	3.46406
gene:BGLB000075	BGLB000075 LG21_random_Scaffold123:88088-88648:1	561	ATGGAGGCATTCACACCAGTTTTTATAGATTTATATGATCCACTGAAAGCTGGCAGTATTGATGGCACAGATGAGTACCCACATGACAGAGCTATTTCGAGAGCAATGGGCAGTACATATAAGCCAAACAGATTTGTTCAAGGCATTCCAGAATGTACTGTATTTATTGGTCGTCTGAGTCCAAATTCTACAGAAGAAAGTATTAAAAAGGTTATGAAGCAATATGGAACCATAGTTCGTGCTAGAGTTGTGAAAGACATAATTACAGGCTTTTCTAAATGTTATGCCTTTGTTGAGTTTGTGGATGAGTACCAAGCCAGAAATGCTGTTCGATCTGGTAATAAAACACTCATTGATGACTTTGAAGTACTCGTTGACTTAGAAAAAGAAAGAACCTTA…	PREDICTED: solute carrier family 2, facilitated glucose transporter member 8-like [Aplysia californica]	0			PF00083;	Sugar (and other) transporter;	0001666;0005774;0005794;0005975;0008021;0008286;0030659;0042593;0043231;0055085;	response to hypoxia;vacuolar membrane;Golgi apparatus;carbohydrate metabolic process;synaptic vesicle;insulin receptor signaling pathway;cytoplasmic vesicle membrane;glucose homeostasis;intracellular membrane-bounded organelle;transmembrane transport;	211.932	25.2231	57.4979	12.666	17.2095	18.9849	30.5696	35.0014	30.0497	52.8928	19.5657	580.445
gene:BGLB000076	BGLB000076 LGUN_random_Scaffold6076:1944-3131:-1	1188	ATGGCAGACAAACCAATGGTAATTGATGATGTACATAAACTGAAGACAAACATTATGGACACAACGTTGTGGAACCTGGCCAATCTGGCGCATCTACTTGGCTACGGCTGGTGTTTGGGTACTAAAGGTATCAATGTTGGAGAAGATTTTTACAGAAGCGGAGATTCATGGGTGGCTGATTCGAGGCTTTTTTGGCCGTTAACATATTGTGAAGGTTACAAATGTTATGAAAGACTTGCCATTGATTATATTAATTGGAATTTAGCTGTCAAAGAAATTAAATATGGGCAAAGTGTTGTTGATGAATTGAAACCAGATGCTGTACATACTGGCGTAGAGTTCAACCATCTGAATGAAAGCTCTTCCAAACTATTTGAATATTCAAAGACAGTAACGGAA…	hypothetical protein M91_05001 [Bos mutus]	2e-08							1.17514	1.19403	0.409744	0.161428	0.386031	0.198855	0.608899	0.152977	0.296037	0.783137	0.518411	26.321
gene:BGLB000077	BGLB000077 LGUN_random_Scaffold6434:6447-17303:1	1476	TCTAGTGGAGTGACCATCACAGATCATCATGCGGCCAGTGAGTCTTTCATCAAACACATGGAGAATGAGCAGAAGCTGCGAGGAGGGTGTCCAGGTGATTGGGTATGGGTGGTGCCACCTATGAGTGGCTCCATTCTAGAAGTGTTCCACCAGGAGATGCTTCTGTACAAGCTGAAACCATCCTATGAGTATCAGAGGAAGGAAGCATTCTTATTAATTACAATTCCCTTGAACTTCAGAGCTGTCAAGTTCTCAGCCAAACTGATGGGCAAGGCCTTAGCTCGTCGAGTCAAGTGTACGATATTGTTTGCCACTGAGACTGGCAAGTCTGAACGGTTCGCCAACACCCTGTGTGAAATTTTCAAGCATGCCTTTGATGCTAAGGTTCTATGCATGGAA…	No annotation	0							0	0	0.348373	0.823497	0.109404	0	0	0.260128	123.163	0.0832299	0.125932	0
gene:BGLB000078	BGLB000078 LG17_random_Scaffold539:171832-176898:-1	1968	ATGACCAACATTTTACAAGATCAGATCCAACTAAAAGTAAACATCTTGCAAACAATACTTAGTGAGTCGCTAGCCAGATCAGCATCAAGTTTCTGCATTAGTGGAGCCCAGCGGCTAGCAACGTTCAAAATGTATCCGTCTGCTGACAAAGTGTCACCAACACTGTTAGCATCAGATGGATTTATCTATACCGGCTCTGATATGGACGACTCCGTTATGTGCATCTATTGCCTAAAGACTAAGAGGAACTGGAAGCAGGGAGACTCAGTAGCAGACGTACATCGCCAAATAGCTCCCGACTGTCCTATGGTGACCAAAGTGTTTAAAAACCACAAACAAGTTAAGTCTGCAGCAATGGTAACTTTTAATACACAAGAATCTAACCAGGCAGGAAAACAT…	CSGA_MYXXA RecName: Full=C-factor; AltName: Full=C signal	3e-11					0000166;0005576;0008152;0016491;0030435;0055114;	nucleotide binding;extracellular region;metabolic process;oxidoreductase activity;sporulation resulting in formation of a cellular spore;oxidation reduction;	0.798601	7.21276	81.3083	5.55828	2.44849	23.2436	25.6552	2.49503	19.3133	0.798303	21.3393	0.794984
gene:BGLB000079	BGLB000079 LG4_random_Scaffold65:136864-138884:1	561	TCACATGCTAATGGGGAAACTTCAAGAAGTTCAGACATAGACTTTTACACTTTTGAAGCTTATGATATTAACAATGAAAGAGTATCTCTGGAAAAATTTAGAGGCAAGGTTTCATTAGTTGTAAATGTTGCTAGCGAATGTGGCTACACTGATGGTCACTACACAGGCCTGAATTTTCTGCATGATGCTTTCAAAGACACTCAACTATTTAATGTTTTGGCCTTTCCTTGCAACCAGTTTGGCCAGCAGGAACCTGGGTCTTCAGAAGCTATCTACAACTTTGTCTATGAAAGGAAAGGAGCCAAGTTTCCTCTTTTTGCTAAGATTAATGTCATTAATAACAATGTGCACCCAGCTTGGAGTTTTTTGATAAATAATTCTGGTCATGCTCCAAATTGG…	SUCB1_MOUSE RecName: Full=Succinyl-CoA ligase [ADP-forming] subunit beta, mitochondrial; AltName: Full=ATP-specific succinyl-CoA synthetase subunit beta; AltName: Full=Succinyl-CoA synthetase beta-A chain; Short=SCS-betaA; Flags: Precursor	4e-72	K01900;K01900;	Citrate cycle (TCA cycle);Propanoate metabolism;	PF00549;	CoA-ligase;	0005515;0005524;0005739;0006099;0006104;0006105;0006781;0008152;0016874;0046872;	protein binding;ATP binding;mitochondrion;tricarboxylic acid cycle;succinyl-CoA metabolic process;succinate metabolic process;succinyl-CoA pathway;metabolic process;ligase activity;metal ion binding;	39.8255	32.9211	21.3392	41.0463	38.4346	31.5256	63.3055	25.6583	75.9534	3.48624	71.2964	11.9271
gene:BGLB000080	BGLB000080 LGUN_random_Scaffold613:128603-135926:1	1482	ATGCTATCACCAGACATTGGATCCCCGTTGGCATCACAGCCAAGATGTCTTTCAAGTCATGGCACACCAGCTCACTGGAAAACAAAGAAGGAAATCAGTATAGAGCATAAAAGTCACATGGATTTCATGCCTGTGCCCCAAGAGGCAGCCAGCCCAGAAGAAGGCACAGGAAAGGCTACACCACCTGAGCAAGGAGATGGAACCAGTGCAGATGCAACTACAGTAAAGCCAGGAGAGACTGATTGGAGTTTACTTCCAGAGGTTCCAGAAGAAACTCAGTATTTAATCGTTGGGGCTGGAACAGCAGCTTTTGGAGCATTCAGGGCTATAAAATCCAGAGATCCCAAAGCTAAGATTCTAGTAGTGGGTGAAGAAGCATCAGTTCCCTACATGAGACCA…	PQLC1_HUMAN RecName: Full=PQ-loop repeat-containing protein 1	1e-10			PF04193;	PQ loop repeat ;	0003674;0005575;0008150;0016020;0016021;	molecular_function;cellular_component;biological_process;membrane;integral to membrane;	0.639481	0	0.396394	8.4331	0.560181	2.16423	3.09256	0.443979	1.43196	0.071027	1.82697	0.318292
gene:BGLB000081	BGLB000081 LGUN_random_Scaffold82:257475-284434:1	2412	ATGAAGTCTTTGGAAGAGATCAATCAAGACAAGCAAGCTGTTGTTTACTTTGAACGCAGTATAGACGCTGATGACATTCTTTTTCTGAAACAAGAATTTGAAATAGATGGTGAAACATTGTTTCTGTCTAAATATTTCCCTTGCCTGTCAGAAGTTAAATTTGAAGCTAAAGATGGGTTCACTCCAGAGATACCTTTAGCGATTACTGCCGTCCAAAAAAACTTACTAAGACAAATTGAAACTAAAAACAAGTTAAATGTATCTGGAGTGACTATTAAGAACTTTGGGATACTCGAGTTCCTTCAAAGAGCTGATGGACAGGAGCTAATTGGACGTATTCAAGAAAAACACGGCTGCATTATTAAAGTTGTGCCGAATCCCAAGATGAACTTAAGTCTA…	PREDICTED: uncharacterized protein LOC101857561 [Aplysia californica]	1e-132							0.457935	0.225597	0.0774162	0.792997	0.109404	0.535389	0.388273	0.260128	345.831	0.0416149	0.146921	0.787396
gene:BGLB000082	BGLB000082 LGUN_random_Scaffold154:361007-363848:1	687	ATGAATACAATCTTCCAACAAACTGCCTCCCCAGGTAACGGAGACTGTGCCAGGTGTTTCTATTGTGGAGGAGGTCTCAAAAACTGGGAGGATGAGGACGATGTTCTGGTGGAGCACGCCCGATGGTTCTCGAAATGTGCCTACATTCGGAGCAAAATGGGCCAGGCCTTTGTCGATGCTGTCAAAGTGGTAAATGAATCGCATGATGTGATTACATTTAAAATGGTTACAGACCAAATGGGTGGTCAAGCATGCTCTGGTCAATTAGATCCCAGAGATAACCCACTCATACGAGACCCAGCCGTTAAAACCATGGTAGATCTGGGCTATAAAGAATTTGATGCTTTGGAAATAGCTCAACTTTTGAAAGACAGAGAAATGACCCTGACAGCTGATTTG…	PREDICTED: rab5 GDP/GTP exchange factor-like isoform X3 [Aplysia californica]	1e-127			PF02204;	Vacuolar sorting protein 9 (VPS9) domain;	0001933;0004842;0005085;0005089;0005096;0005525;0005634;0005768;0005769;0016020;	negative regulation of protein amino acid phosphorylation;ubiquitin-protein ligase activity;guanyl-nucleotide exchange factor activity;Rho guanyl-nucleotide exchange factor activity;GTPase activator activity;GTP binding;nucleus;endosome;early endosome;membrane;	6.44831	4.81982	6.82264	4.15408	4.96694	10.2344	6.91279	6.71539	9.70923	1.63	3.69945	3.76292
gene:BGLB000083	BGLB000083 LGUN_random_Scaffold1054:112262-116611:1	387	ATGTCTGATCTTGTAGCTACATGGGAGATAGCTCTGAGTGATGGAGAGATCTACAGACAAGATTGGATGTTTAAACTTGTTGGAAAGGAACATTTTCAAGTTGGTAAAGCCAAATGTGTTATCACTATTGAGGCTGTGAGTGGATTTTCCTACGAGTACACACTTGATGTCAATGGGAAGCCGTTGAAGAAATTCATAGAAAACCAAAAAAAAGATACACTAGATGTGTGGGTGAATGGATCAAGAGTAAAGACCACTGTAAAGACCCACTTTGAGATTGGCTCACACTCTGCTTACATTAAAGCAGTGACCACAGGCAAGAGGCGGACAGGAATACTGCATCAACTTTTTGTGGACGGTGTCGAAATTCCAGAAGCCAAAGAGTAG	DNLI1_XENLA RecName: Full=DNA ligase 1; AltName: Full=DNA ligase I; AltName: Full=Polydeoxyribonucleotide synthase [ATP] 1	0	K10747;K10747;K10747;K10747;	DNA replication;Base excision repair;Nucleotide excision repair;Mismatch repair;	PF01068;PF04675;	ATP dependent DNA ligase domain;DNA ligase N terminus;	0003909;0005524;0006260;0006266;0006271;0006297;0009653;0033151;0042542;0043596;	DNA ligase activity;ATP binding;DNA replication;DNA ligation;DNA strand elongation during DNA replication;nucleotide-excision repair, DNA gap filling;anatomical structure morphogenesis;V(D)J recombination;response to hydrogen peroxide;nuclear replication fork;	21.0719	7.72296	12.3046	11.5598	6.77715	23.0825	23.7356	14.8418	28.2427	2.91708	18.938	3.1414
gene:BGLB000084	BGLB000084 LGUN_random_Scaffold21:512249-523575:-1	303	ATGATAAGTGACCAGGTAAAAGTTCAGCTGCACCGTGCAATACCGCACTCCAAGCTGGCCCTTCTGTCTGTCAGCTCGTCTCAGCAGATTACAAGGAGAAAGAGAAAAGAATTAGGGAGAGACAGAGAGGGAGAGGGAGAGACAGAGAGGGAGAGACAGAGAGGGAGAGGGAGAGACAGAGAGGGAGAGTCAGAGAGTGAGAGACAGAGAGGGAGAGACAGAGAGGGAGAGACAGAAAGGGAGAGACAGAGAGACAGAGAGAAAGCGATTGAGAATGAGGGGGAAAAAATGAAAAATGAGTGA	No annotation	0							5.26089	1.75981	3.6234	0.642384	0.853426	1.9783	3.0288	3.04377	2.74877	0.5194	1.67001	0.969826
gene:BGLB000085	BGLB000085 LGUN_random_Scaffold78:500307-522370:1	678	ATGAGAGAGAGAGAGAGAGAGAGAGAAATGCTGACTGCCTCTGTCGTGAAGATACTCTGCCATATTGAAAAAGCAAACCTGACCTTCATTGACAAGGAGAATCTGATAGACAATGCTATCAACTGGATCATGAGGCAGCGCAGGGAAGATGGCTCTTTGAAGGAAGCAGACCCAAGACTTAGCCAGACAAAGAAGAGTTTTGACATAGTGAAATACATGGCTATTGAATTGAGGGAATCACTGCAGTACAAAATCATGTTGGCAGCTGATGTGATGATCTCATTGCTAGAATGTAATAAGGATGAAGAGCAAGAGGCTGCTGAATTGATTATGGGTCTGGTAACATTTATTGAAAACAACATTGACAACATTAACAACTCCTTAGCACTTGCCAAGGCT…	SREC2_HUMAN RecName: Full=Scavenger receptor class F member 2; AltName: Full=SRECRP-1; AltName: Full=Scavenger receptor expressed by endothelial cells 2 protein; Short=SREC-II; Flags: Precursor	2e-08	K06240;K06240;K06240;K06240;K06240;K06240;	Focal adhesion;ECM-receptor interaction;Toxoplasmosis;Amoebiasis;Pathways in cancer;Small cell lung cancer;			0001658;0005575;0005576;0007155;0007157;0016358;0034446;0045995;0048041;0090002;	branching involved in ureteric bud morphogenesis;cellular_component;extracellular region;cell adhesion;heterophilic cell adhesion;dendrite development;substrate adhesion-dependent cell spreading;regulation of embryonic development;focal adhesion formation;establishment of protein localization to plasma membrane;	0.783158	0.424397	0.145637	1.95081	0	0.106019	0.324634	0.163119	179.823	0.365338	1.34247	2.18291
gene:BGLB000086	BGLB000086 LGUN_random_Scaffold4589:18293-19426:-1	1134	ATGGAAACAACTTTGTTCAACTTGGCTAACCTGGCGCACAAATTGGGCTACGGCTGGTGCTTTGGTACCAAAGGCGTCAACATAGGAGACGATTTTTATAGAAGCGGAGATTCCTGGATTGCTGACAGGAGGCTATTTTTGCCAAACGGATGGTGTGATGGTTACATGTGTAATGAACGACTGGCCATTGATTACACGGGCTGGACACTAGCCGTGAAGAAAATTATATATGGAGAAAGTGTTATCGATGAATTGCAACCGGAAGCTGTACACACCGGTGTAGAGTATAATCATCGGAATGAAAGCTCTTCCAAAACATTTGAATATTCCAGAACAGTTACGGAAACAATTGAGCATTCAAGAACCAGCAGCTGGAGCTTAAGCAACGAAATGTCATTT…	No annotation	0							1.3581	0.6133	0.947074	0.248748	1.93324	2.75777	3.16664	4.59664	0.456168	0.678797	2.39648	1.85893
gene:BGLB000087	BGLB000087 LGUN_random_Scaffold21:451842-456076:-1	1860	ATGATTGGTTTCGGACTGATTTGGAAAAAGTTGTTTCTCTACGCATGTTTCGTTCTGGTCGGGAATATTCACAACGCTTCGGGGGACCAACTGCCATGCAATCCTAAATATCCTTATCGGACCTACGATGGGAGCTGCAACAACTTAGAGCAGCCCAGCTATGGCGTGGCCGGGTCAATGTTCAGGAGAATTCTGCCTCCTAAATATGAGAATGATGACGGACAAACGCCTCGGCTGACTGGAGTGGGCGGGTCACCGTTGCCCAGTCCAAGAGCAGTCAGCACCAAGGTGCACGAGAGCGAGAAGCATAGCGCCAATCAGGCCACCATGATGTTCATGCAGTGGGCGCAGTTTGTGGACCACGATTTGACCTACACACCCAAGACGCCGATGGTCAAG…	HS2ST_CHICK RecName: Full=Heparan sulfate 2-O-sulfotransferase 1; Short=cHS2ST	2e-63	K02513;	Glycosaminoglycan biosynthesis - heparan sulfate;	PF03567;	Sulfotransferase family;	0000139;0004394;0005794;0006024;0008146;0015014;0016020;0016021;0016740;	Golgi membrane;heparan sulfate 2-O-sulfotransferase activity;Golgi apparatus;glycosaminoglycan biosynthetic process;sulfotransferase activity;heparan sulfate proteoglycan biosynthetic process, polysaccharide chain biosynthetic process;membrane;integral to membrane;transferase activity;	3.05572	3.37315	3.63045	1.36811	1.04097	1.14907	4.92588	2.12153	9.35145	0.79193	5.64886	4.05585
gene:BGLB000088	BGLB000088 LGUN_random_Scaffold43:182810-214236:-1	4158	ATGACTAGTATGATGGCCACTCTTAAAGACAACAAAGATGTGGCTTGTTATTTCATCACCAAACATTCATGGAAAGGGAAATATAAAAGAATATTTTCAGTTGGAACTCATGGAATCACCACATATAATCCAGCCACATTTGCTGTGACTAATCAGTGGGCTTATAATGAGTTCATTAGCATTGTCCCCAACACTAAAGCAGTCAACAACCAAGAATTCATCATTTCCATGAAGAAGGGAGCTAAGAAGACTGACTCCATGAAATTTTCCACAGACCACAGAGCAGATCTTTTAACTGAGGCTTTGCGATTCCGAGACCAGTTTGCAGATGCCTCCAGTTTTACACCTAGGAGGTTTAACTGCTTCAAGCACCATTGGTCAGAAAATCGGGTGCCTGTG…	No annotation	0							1.57989	1.90256	1.06094	0.514438	0.615101	0.831742	2.72873	4.02192	0.943407	0.643421	1.50456	0.961118
gene:BGLB000089	BGLB000089 LGUN_random_Scaffold154:325149-344049:1	1059	ATGGATGTTGAAGCAGTTGTTTTGTACATTCAATTCCCCGAGAACATGGCTAGGAGTGAAACGGAAATTCGAGGAGAAGATGCAGATGATGCGATAAAACAATATGCAATGTTTACCATCAAGAAAATTTCTCAAAACCCCAAAGAAGCCAAGGAAGACAAAGAAACAGGAGCCTCTGCAAACCGTCCGTCAACCACTCAAAACACCAACACAGAATCCCCACCAGCAACTACAAGAAATAACAGCCAGAGAAACCCGACTTACAGTGAGCTGGGCATCATCACAGAGAGACCGAAGCGTACGGAATATGCTCTCCTATCGGAAAGAATGAAATCTTTCAGCAGCTGGCCAAGAGGACATTTCCTTGAGCCAACTGACCTGGCCAACGCTGGCTTCTAC…	WDR16_MACFA RecName: Full=WD repeat-containing protein 16	1e-35			PF00400;	WD domain, G-beta repeat;	0000922;0005515;0005634;0005856;0007256;0007399;0008150;0021987;0022008;0043231;	spindle pole;protein binding;nucleus;cytoskeleton;activation of JNKK activity;nervous system development;biological_process;cerebral cortex development;neurogenesis;intracellular membrane-bounded organelle;	12.6564	3.6579	6.82541	1.8545	137.256	18.5041	19.4114	32.6879	3.74099	2.19296	56.1523	25.4501
gene:BGLB000090	BGLB000090 LGUN_random_Scaffold4110:365-32831:1	2365	TCTCCGTTTGAGCAATGTTGCAATTCCCAGCATCGACATGTCTTCAAGTCCTAGCCAGCGTGGACTGACCATGAATCTGAGAAACTTTGGAGTCGATGTCGTCTTGGACTACAGCGTTCTGGAAGCTGATATTATAGATAAGTTTATCATTGACTACAGATTGCTCTCTCCCGTGGTATTTACTGACAATTACCTAGAGATGCCGCTCAAGGGAGCTGTTTACTGGAAGGCAGACAGACAAAATCAGATTCCTTTCTCACCAGGTGCTATACCTGCATGGACAGACAACAGCAGGATGTTTTACCTGTGGATGACAGACTATGTACTGAAGACATTGGGCTATGCTGCACATTCACATGGATATCTTCAATTCTTGATCTCCCCTGAGAGGAGAGAGAG…	predicted protein [Nematostella vectensis] gb EDO33120.1 predicted protein [Nematostella vectensis]	1e-11							1.02719	0.556637	1.1461	0.451531	0.0899808	0.278108	0.212894	0.427892	0.690037	0.0684535	0.20715	1.22704
gene:BGLB000092	BGLB000092 LG17_random_Scaffold369:95291-97698:-1	387	ATGGACAACTGCATTGATATCTTTCCTGACGAGCTCAGAGCTATGGGGGACTATGACAAAGAAGCAAGCGCCCCTCCAGTATCCAAAGAACACGAGTTTGTTGACAACTTGGTTAAAAATAATCGTGTGGTAGTCTTCAGCAAAAGCCAATGTCCTCACTGTGACGACTCCAAGACACTGCTAAGTAACATGGGGGTCAACTACAAAGCAGTCGAACTTGACCAGTTGCAAGAGGGAAGTCAGGTGCAAAATTTTCTAGGCCAAATTACCAACGCGCGGACGGTTCCTCGAATATTCATTGATGGCCAATGTGTTGGTGGAAACAGTGACTTGAAAACGTTGAACAGTACTGGCGTTCTTAAAGAACTGTTGAAAGATATGAACTAG	NOP56_HUMAN RecName: Full=Nucleolar protein 56; AltName: Full=Nucleolar protein 5A	0	K14564;	Ribosome biogenesis in eukaryotes;	PF01798;PF08060;PF08156;	Putative snoRNA binding domain;NOSIC (NUC001) domain;NOP5NT (NUC127) domain;	0003723;0005515;0005634;0005730;0005732;0005737;0006364;0008219;0030515;0031428;	RNA binding;protein binding;nucleus;nucleolus;small nucleolar ribonucleoprotein complex;cytoplasm;rRNA processing;cell death;snoRNA binding;box C/D snoRNP complex;	256.75	48.2353	89.3834	109.557	84.5604	151.151	339.518	115.395	178.782	22.5853	129.646	109.31
gene:BGLB000093	BGLB000093 LGUN_random_Scaffold2740:37342-43053:-1	1407	ATGTCTGAGGCCTCTTCATCTCCTAAAAGGCCTCGACTTGATTATGATGATAGCTCAGAGAAAGAGGATCGTTACGAAAAATACAAGACTAGAGATCGTGATCATGATGAATCAAGTTTTTTGCCATCCAAAACTAGAAAGCGTTCTGAACAAGACGAGGAGGAAATCAAAGAAGAAGAAAACAAAAGTAAAAATGTTACTATGGAAACTGCACGAAGGGAACACACTCTTGTTATGCGATTAACTAGCAAAGAACAAGAGCTTCAGGACTGCATGAACCAGATCCAAGAAATGAAACAGGCACAGACTCAGAATACAGCTCAGTTGAGATCCATGCTGCTTGACCCAGCCATCAATCTTGTGTTTCAACGCATGGCCAAAGAGATGGATGAACATAGA…	ZN608_HUMAN RecName: Full=Zinc finger protein 608; AltName: Full=Renal carcinoma antigen NY-REN-36	3e-15					0005622;0005634;0008150;0008270;0046872;	intracellular;nucleus;biological_process;zinc ion binding;metal ion binding;	0	2.36356	2.43325	4.79317	3.82072	1.18089	1.80796	2.72535	5.27401	1.45332	4.39794	0
gene:BGLB000094	BGLB000094 LGUN_random_Scaffold1106:43334-43954:1	621	ATGGCCAACGCTAAGCTCAGACTTCTTTACTTCGATGGCCGTGGACGAGCAGAGGTGGCCCGCATCATCCTTGCCGCTGCTGGAAAGGAGTACGAAGACGTCCGATTCTCTTTCGAAGAATGGCCCAAATACAAACCGGAAACCCCGTATGGTCAAGCCCCAGCCCTGTCCGTGGACGGCGTGGTGTACGCTCAGAGCATCGCCATCAACGAATTTTTGGCTCGCGAGTTTGGCTTCCACGGCAAAGACAACCTGGAGACCTTCAAGATTGAGGAGATTATTCATCTTTGGGACGACTTCGTCACCCCTACAGTAGACGTTCTCTTTCATACTGATGACGAGAAAGCCAAAGAAGCAGGCATCAAGAAAATTAAAGAAGAGTCTGTTCCACGCATTCTA…	PREDICTED: uncharacterized protein LOC101864701 [Aplysia californica]	2e-105			PF12171;	Zinc-finger double-stranded RNA-binding;	0001822;0003676;0003677;0006351;0006355;0007283;0046872;0048382;0048389;0048793;	kidney development;nucleic acid binding;DNA binding;transcription, DNA-dependent;regulation of transcription, DNA-dependent;spermatogenesis;metal ion binding;mesendoderm development;intermediate mesoderm development;pronephros development;	16.3247	14.0641	11.3104	5.09463	11.1244	10.1647	17.3689	16.0518	12.0579	4.30411	19.2775	2.623
gene:BGLB000095	BGLB000095 LGUN_random_Scaffold2448:12777-13861:1	492	ATGGCCATCTTAAAGTATGTGATTGGCAAATATGAGCTAGGAGATCACTGGTTTCCTCAACATAACCTAAAGAAACAAGCCAGAGTTGAGGAATACCTTCACTGGCATCAATTTAACACAAGAGGAATGTGTGCAAGTCTTTTCCAGCAGTTGCTAATAATTCCAAAATCTACTGGAAAACCTGTCAACCAAGAAGAGGTGGAAAAGATGAGGAAAAAAGTTTCTGAGGTCCTAAAACAACTTGAGACTTACTTTTTGAAAACACAAACCTACATTGGAGGTGGGAATGAAGTATCTATAGCTGACTTGTTTGCTGTTTGTGAATTAATGCAGCTGTATGCCTGCCACGAACATAGCCTCTATGAGAAGTCTCCAATCATCAAGGCTTGGATGGATAGG…	IAP1_DROME RecName: Full=Apoptosis 1 inhibitor; AltName: Full=E3 ubiquitin-protein ligase th; AltName: Full=Inhibitor of apoptosis 1; Short=dIAP1; AltName: Full=Protein thread	4e-37	K04725;K04725;K04725;K04725;K04725;K04725;	Ubiquitin mediated proteolysis;Apoptosis;Toxoplasmosis;HTLV-I infection;Pathways in cancer;Small cell lung cancer;	PF00653;	Inhibitor of Apoptosis domain;	0004842;0004869;0007289;0007298;0008407;0016874;0031398;0042787;0043027;0045861;	ubiquitin-protein ligase activity;cysteine-type endopeptidase inhibitor activity;spermatid nucleus differentiation;border follicle cell migration;bristle morphogenesis;ligase activity;positive regulation of protein ubiquitination;protein ubiquitination during ubiquitin-dependent protein catabolic process;caspase inhibitor activity;negative regulation of proteolysis;	0.750009	9.34796	2.92891	0.714327	15.7681	5.68577	12.1248	40.1472	4.73606	0.949657	6.88197	1.26924
gene:BGLB000096	BGLB000096 LG3_random_Scaffold2841:35495-38966:-1	1260	CTTGTCATTGATGTCCAACCAAACGTCATATCTTCAGAGATAACAGCACAACTTGTGATCAACTGTTCTATAACTAATAATCAAGTTCAATATCTTGATGTTATCAAATCTCTAACTCTTTCTCGTTATAATGAAACTATCAGAGACTTTGATGAACTCATAGCTTTGGATTCCTTGACACAAAATCTAAAACAATTTGTGAGATTTAAATATTCACAAATCAGTTTTGGAAACCTGTATATAACTTTAACTCTACATAATCCGACTCAGTTTGATGCCAGAATATACAGATGCAACGCCACTGGAGCTAATTCCGATGGGACGAATATTTCTTTGTTTGCTAAGAAGGCGGTAGAATATGAAACAAACTCGACCGCTTTAATTGAAGAGATTCGACGT…	hypothetical protein EBH_0023090 [Eimeria brunetti]	2e-05							20.4952	44.224	27.0276	6.25157	18.4426	43.0751	57.1059	30.2305	14.3574	8.23753	51.1826	52.7524
gene:BGLB000097	BGLB000097 LGUN_random_Scaffold4714:9766-11855:-1	414	ATGACCTTGTGTAACGACCTTGCCAAAGTAAAAAGAGCTGGTGATATGACCTTGTGTAACGACCTTACCAAAGTAATAAGAGCTGATGACATGACCTTGTGTAACGACCTTGCCAAAGTAATAAGAGCTGGTGACATGACCTTGTGTAACGACCTTGCCAAAGTAATAAGAGATGGTGACATGATTTTGTGTAACGACCTTGCCAAAGTAATAAGAGCTGGTGACATGACCTGTTGTAACGACCTTGCCAAAGTAATAAGAGCTGAACTTGTCATTGATGTTCAGCCGAGTGTTATATCACCAGAGATAACACACCAACTTGTGATCAACTGTTCTATAACCAACAACCAAGTTCAACAGCTTGATATTATTAAATCTCTAACTCTTTCTCGTTATAAT…	No annotation	0							0	0.696742	0.896606	0.141295	0.168943	0.261081	0.399719	0	0.259116	0.128525	0.388934	0.959929
gene:BGLB000098	BGLB000098 LGUN_random_Scaffold3514:15682-40121:-1	3596	GTCTCGGTGATTCTCACGCTTTTGAAAACCCTGCCATTCTGGCGCTTAGTGTCATGTTCTACCGTTACCATAACAGACTGGTGGACCAGCAACTGGAGAAAGATCTGCAACTGACCAATGATGAGATGTTTTATAACACACGTCGGAAGGTCATCGCGACACTCCAGAGCTTTTTTTTTATTGTACAGAACATAATTGCCTACGAGTGGTTACCAAAATTAATCAATAAAGAACTACCCCCATATACAGGTTACAAACCTTGGATCAAAAGTGACATCACTGACATTTTTGATGCTGCAGCTATCAACTACATCATGACACTTATTCCCAGTGCTGTCACACACATTGAAAGAGGCAAAGATGGATGTCACATACGAAAGCAAAGACGTCTATGCAATA…	No annotation	0							0.90001	1.62573	1.53419	2.52762	0.525602	0.812253	10.5703	9.06045	0.403069	0.299892	4.99132	2.09051
gene:BGLB000099	BGLB000099 LGUN_random_Scaffold303:208028-209686:-1	387	CTCAAATCATTTTCAAACTGGCCAACATATCCACAGCTGTACATTAAAGGTGAACTCATTGGTGGACTGGATGTTGTGAAAGAGATGGTTGAATCCGGAGAGTTAAAAGATTTAGCCCCTAAAGAAGAGGATCTTAATACCCGATTAAAGAAACTTATTAACCAATCTCCTGTAGTGCTGTTCATGAAAGGATCACCTTCAACACCTCGCTGTGGATTTAGTAAAACAATTGTTGGTATTCTTGATGAAGTAGGAGTTCCTTACACAACATTCGATATACTCAGTGATGATGAAGTAAGACAGGGGTTAAAAGTCTACTCCAACTGGCCCACATATCCTCAGGTTTATGTTAAAGGAGAGCTGATTGGTGGCTTGGATGTAATAAAG	AMYP_STRCA RecName: Full=Pancreatic alpha-amylase; Short=PA; AltName: Full=1,4-alpha-D-glucan glucanohydrolase	2e-40	K01176;K01176;	Starch and sucrose metabolism;Carbohydrate digestion and absorption;			0003824;0005509;0005515;0005615;0005975;0008152;0016052;0016798;0031404;0046872;	catalytic activity;calcium ion binding;protein binding;extracellular space;carbohydrate metabolic process;metabolic process;carbohydrate catabolic process;hydrolase activity, acting on glycosyl bonds;chloride ion binding;metal ion binding;	0.969242	3.50158	2.02771	3.37297	0	2.6242	1.00442	0.504694	0.976668	0.32296	3.42062	0.241213
gene:BGLB000100	BGLB000100 LGUN_random_Scaffold2094:40796-53815:1	780	ATGGCCTTCTTTCTACGTCTGGCTCTGTGGGCGTCTTTAGTTTTCTGGTCAGCTTCAGAACTTGTTATTGATGTCCAGCCAAACGTCATTTTACCAGAGATAACAGCACAACTTGTGATCAACTGTTCTATAACCAATAATCAAGTTCAACAGATTGAAGTTATCAAATGTCTAACTCTTTCTCGTTATAATGAAACTATCAAAGAATTTGACGATCTTTTTGTTTTAAATTCTTCAACACTAGATCTCAAACAGCTTCAGCAATTTCAATTTTCACAAATCAGTTTTGGAAATCTGTATATAACTTTAACTCTAAATAATCCATCTCATTTTGATGCTAAAGTCTATAGATGTAATGCCACTGGAGACAATGCAGATGGGACGAGCATTTCTTTGTTT…	ARF1_SOLTU RecName: Full=ADP-ribosylation factor 1	6e-68			PF00025;	ADP-ribosylation factor family;	0000003;0005525;0005622;0005737;0006915;0007155;0007276;0016192;0043231;	reproduction;GTP binding;intracellular;cytoplasm;apoptosis;cell adhesion;gamete generation;vesicle-mediated transport;intracellular membrane-bounded organelle;	14.1752	2.45157	3.64556	2.43058	12.2852	4.08287	3.43801	5.02546	1.82346	0.401983	9.42751	4.65361
gene:BGLB000101	BGLB000101 LG71i_random_Scaffold224:425306-429895:-1	648	ATGACGTCATCAAAACGCGCGCCTCGCAGAAACCGGAACAGGGCTCAGATGAGAGATTCCCAGGTGGCTGACGGGACGGACGACGACGTCTGCGAGCTGGAAGTGACCTGCAGGAGCGGAAAGAGCCTGCCCGTGACCCTTCCCATCAAAGGGCCACGTGGACCCGCCGGAAAACCTGGTTCGCCGGGACTTCCTGGTAAACCAGGCCCCGCGGGAATGCCAGGTGACTCAGGCCGCGATAATGACGACTCAATAAGAGTCGCTTTCTACTCTGGTCTCACTAAGAACATCGGGCCCTTCAGCAAAAACACTGATCTCCTGCTCGACAGAGTGGTCACCAACGTTGGGGACGCCTTTAACTCTGAGACTGGGCGGTTCACAGCCCCTTTCAATGGAACT…	PREDICTED: protein DGCR14-like [Aplysia californica]	7e-99			PF09751;	Nuclear protein Es2;	0000398;0003674;0005634;0005681;0006397;0007399;0008380;0009792;0045132;	nuclear mRNA splicing, via spliceosome;molecular_function;nucleus;spliceosomal complex;mRNA processing;nervous system development;RNA splicing;embryonic development ending in birth or egg hatching;meiotic chromosome segregation;	33.1598	16.2319	17.2989	10.5707	26.1651	53.4564	64.2673	30.3154	88.2533	4.89198	26.2895	11.8431
gene:BGLB000102	BGLB000102 LGUN_random_Scaffold5346:443-3001:1	702	ATGGCATCCTCTCTGCAAACCGGGTTGTGTTTTGTTATTATTTGTTTATGTGCGGTGCATTGCCAGTTCCAAGATGATTCCTGTCATTCATATGCAGGAGGTCAAGTTTATCCGCAAGAAACCAAACGCACAATAGGTCACACTATTCAATGGAGCCAAGCCGTCATTTCTAAGCCTGCACCAGATTGGAATGGAACTGCTGTCATTAAAGGTGAATTTAAAGACATCAAGTTGTCCGACTTCAAAGGGAAATATTTAGTGTTTTTCTTTTACCCATTGGATTTTACATTTGTCTGCCCTACTGAAATCATTGCTTTCAGTGATAGAATAGATGAGTTCCAGAAGATCAATACAGAAGTGGTTGGTTGCTCTGTTGATTCTCAGTTCACTCACCTTGCA…	cytochrome P450 II f2-like protein II [Biomphalaria glabrata]	4e-95	K07422;	Arachidonic acid metabolism;	PF00067;	Cytochrome P450;	0004497;0005506;0006805;0009055;0016491;0016705;0016712;0020037;0043231;0046872;	monooxygenase activity;iron ion binding;xenobiotic metabolic process;electron carrier activity;oxidoreductase activity;oxidoreductase activity, acting on paired donors, with incorporation or reduction of molecular oxygen;oxidoreductase activity, acting on paired donors, with incorporation or reduction of molecular oxygen, reduced flavin or flavoprotein as one donor, and incorporation of one atom …	1.26705	0	0.662687	2.84288	0.346853	0.750427	0.492391	0.494825	3.4047	0.158323	0.87836	0.394161
gene:BGLB000103	BGLB000103 LGUN_random_Scaffold146:128961-137181:1	756	TATTCAAGGTTAAATAAATTAAAAGAGGCCAATCCAGAACTGAAGACGCTGCTGGCTGTGGGTGGCGCCTCTGCAGGGTCCACCCCGTTTACTGAAATGGTGGCGACGGCAGAGACTCGAAGAAGTTTTGTTGAGACAAGCCTCGTGTATTTACGTCAGCGCAATTTTGATGGCTTAGATCTAGACTGGGAGTATCCAGGGAACTCAGGTCTTCCTGAAGATAAACATAGGTTTACACTGCTGGTGCAGGAACTTGCAGCCGCTTTTGAAAACGAAAGTAGAACAAGTGGTAGGCCTCGCTTGATTCTGTCTGCTGTTGTAGCCGGTGGGAAAGAAAACATCGATGCTAGTTATGAAGTCCGAGAGATCGCTGAGTCCCTGGATATGATCAACTTGATG…	PREDICTED: major facilitator superfamily domain-containing protein 10-like isoform X2 [Aplysia californica] ref XP_005092722.1 PREDICTED: major facilitator superfamily domain-containing protein 10-like isoform X3 [Aplysia californica]	1e-177			PF07690;	Major Facilitator Superfamily;	0005215;0005886;0006915;0015297;0015992;0016020;0016021;0046677;0055085;	transporter activity;plasma membrane;apoptosis;antiporter activity;proton transport;membrane;integral to membrane;response to antibiotic;transmembrane transport;	74.0359	15.7655	7.38758	6.0415	8.64732	11.1633	20.8338	22.9427	6.63139	6.01694	13.7167	23.8478
gene:BGLB000104	BGLB000104 LGUN_random_Scaffold1426:112551-116032:-1	1590	ATGTCAAATGTTGTCGACCCCTCCACCATGGGACGAGAAATAGCAGGTGGTTTAATAAGACTGGACAACCACTTTAGACCTCGATCAAAGGTGGGCTTATTGTCCAGCAGTCTACTTCCTTCGAGGCCGAAACCAAAGACCAAAGCTTATCTCGAGGTTGCAAGGTGCATGAAACCCGCCAATCACCCACTGAATTATGGGAGTTGTACAGAAGTCGATATAAGCTCTTGTATGAGTCGAAGGGATTGGTCGCTCAGTTTTGATAAACCTGGCCAGTCCATGTGTGACCAGATCAATTCTTACATCAATGCACTGGATAGAAATCATGTAGACTGGGACGATGACCCAATCTCTCACTTAGAAGGCGTTCAATGCTGCCAACCAACCTCTCCATGGAAT…	HEM0_HUMAN RecName: Full=5-aminolevulinate synthase, erythroid-specific, mitochondrial; Short=ALAS-E; AltName: Full=5-aminolevulinic acid synthase 2; AltName: Full=Delta-ALA synthase 2; AltName: Full=Delta-aminolevulinate synthase 2; Flags: Precursor	1e-86	K00643;K00643;	Glycine, serine and threonine metabolism;Porphyrin and chlorophyll metabolism;	PF00155;	Aminotransferase class I and II;	0003870;0005515;0006778;0006782;0006783;0006879;0008152;0016594;0032364;0050662;	5-aminolevulinate synthase activity;protein binding;porphyrin metabolic process;protoporphyrinogen IX biosynthetic process;heme biosynthetic process;cellular iron ion homeostasis;metabolic process;glycine binding;oxygen homeostasis;coenzyme binding;	0.601067	17.1908	7.63794	0.0733937	0.263265	7.32319	6.02121	0.625963	0.269188	0.133521	0.202026	0.598345
gene:BGLB000105	BGLB000105 LGUN_random_Scaffold684:7125-158160:-1	1857	ATGCTGAATGGTCTGAAACCAGTGGACTTCGATACTTCTGTTTTCACCAGCGAGAGAGCCCTTGAAGGTGGTCAGAAGAACCCTGCAGCTGATGAACTTGTGCACATAGGACTTTGCCCACGTGCCCCACAGACATGTTTTTCGGGCACGCTTGAAAATTATGCCGTGTTTGACAACCTGGCCTCCTGGGGGCCTACGGCTAAAGATTTTATCTCCAGAGAAATGAGAACATGGAATGAAATACAACTGACTAAAGAGTTGTGTACATTTGACTGTCTTTGGATGCAGATCTTAAGCTTTACTGCCAAGCTGTCAAGCACTTGGCTTCCAAAACATGTTTATATACGAAGTGATGCCGGAGCAAATTGTCGACTCGTGGCTTTGAGTTGTCGATTCGTG…	GUF1_PLAF7 RecName: Full=Translation factor GUF1 homolog, mitochondrial; AltName: Full=Elongation factor 4 homolog; Short=EF-4; AltName: Full=GTPase GUF1 homolog; AltName: Full=Ribosomal back-translocase; Flags: Precursor	1e-06					0000166;0003924;0005525;0005739;0005743;0006184;0006412;0016020;0016787;0020011;	nucleotide binding;GTPase activity;GTP binding;mitochondrion;mitochondrial inner membrane;GTP catabolic process;translation;membrane;hydrolase activity;apicoplast;	0.609684	0	0.283443	0	0	0	0	0	0	0	0.307383	2.12423
gene:BGLB000106	BGLB000106 LGUN_random_Scaffold9415:364-3302:-1	792	ATGAAACTAGGTCAGGAGAAGCCAAAAGAAAACCCAACATACTCAGAACTAGGGATTATAACAGAAAAACCAAAACGCCAAGACCTGGCCCTTAAGCAGAAACGACTGGAGTCCTTCCATAATTGGCCAGAAGATCATCATTTGAAACGTGAGGATCTTGTCGATGCTGGATTCTATTACGCTGGCTATGGAGATTGTGCTAGATGTTTCTACTGCAGTGGTGGTCTGCGAAACTGGGAGATAGGTGATGACGTCTGGGTGGAGCACGCAAGATGGTTCCCAAAATGTGCTTACATCCGCCAGCAGATGGGCCAGATCTTCATACAAGCCGTACAGGACCTCAATAAAACCCATGACAAGGTGGGCAAAACCAAATCTAATCCATTGAAACGAGATCCG…	SC6A9_RAT RecName: Full=Sodium- and chloride-dependent glycine transporter 1; Short=GlyT-1; Short=GlyT1; AltName: Full=Solute carrier family 6 member 9	1e-39			PF00209;	Sodium:neurotransmitter symporter family;	0005283;0005328;0005332;0006865;0015187;0015293;0015816;0016020;0016021;0042165;	sodium:amino acid symporter activity;neurotransmitter:sodium symporter activity;gamma-aminobutyric acid:sodium symporter activity;amino acid transport;glycine transmembrane transporter activity;symporter activity;glycine transport;membrane;integral to membrane;neurotransmitter binding;	0.623084	0	0	0.798862	0	0.210873	0	0.324446	9.83644	0	0	0.155066
gene:BGLB000107	BGLB000107 LGUN_random_Scaffold3012:33638-36971:-1	705	ATGTTTTCTTTCTTTGGTCTTGTCGAAAGTGACTATATTATAGAAATAAAAACTGGAGACACTGTTGGGGCTGGCACTAACGCCAATGTATGGATCGTCCTCTACGATGAGACTGGGAAATCCACTTCCGCCATCAAGTTGGACCAGACGCTAAAAAACAATTTCGAACGTGGCTCCAATGACGTTTTCCAAATTAGCAAGTCTCAAACCAGCGACTTGAAGAAGGATGGACAGATTGCCAGAGTCGAGTTTTGGAGGGATGACCACGGCTCTAGCAGCGACTGGTACGTGGACAAAATAGAAGTCCAAAACAAAGCAACCAAAAGTCTCTTTGTTTTCCCGGTGTACCGCTGGGTCAAGGCCAACTACCATTACAAGATCAAACACTTGGATACGTCC…	FANA_HELAS RecName: Full=FMRFamide-activated amiloride-sensitive sodium channel; AltName: Full=FANACH emb CAA63084.1 FMRFamide-activated amiloride-sensitive sodium channel [Helix aspersa] prf 2202327A FMRFamide-gated Na channel	0			PF00858;	Amiloride-sensitive sodium channel;	0005216;0005272;0005886;0006811;0006814;0009612;0015280;0016020;0030154;0050896;	ion channel activity;sodium channel activity;plasma membrane;ion transport;sodium ion transport;response to mechanical stimulus;amiloride-sensitive sodium channel activity;membrane;cell differentiation;response to stimulus;	0.41162	1.30118	2.05715	0.339263	0.360576	0.20896	0.42656	0.428669	0.62216	0.0342889	1.24515	0.153658
gene:BGLB000108	BGLB000108 LGUN_random_Scaffold2594:59400-62586:1	1554	ATGTATACAGGCGCACCGCCTCAGTGGTCAAACATCGAGGTTCAGGTCGTCTACGCTGACTGGACAAAGACATTGGATAGACCGAACCAATGGGCCCATTGCCCCGCAGGATTTTTTCTTCAAGGTTTGCAGCGTTCCAAGTCGGGAAAGAACAAAGGCTACGTATATAACATTGAAAATGGACGCTGCGCAAAGCCAGCCAATCACCCATTCTACTACGGCGACTGTTATAGCCATTACATTGACTTTAGCAGGTCAGGTTTGTATTCTTGCAATGAGGGTTACTATATCACTGGCCTGTACAAAGCTGACTGCGACTACTTGCATTGTATAGATAGACTGTATTGTTGCAAGATGGCAGACACCCCACAGGTAGTGGACGATCCAGAAACGTTAAAG…	MBD4_HUMAN RecName: Full=Methyl-CpG-binding domain protein 4; AltName: Full=Methyl-CpG-binding endonuclease 1; AltName: Full=Methyl-CpG-binding protein MBD4; AltName: Full=Mismatch-specific DNA N-glycosylase	2e-33	K10801;	Base excision repair;			0003677;0003696;0003824;0004520;0005634;0005654;0006974;0008630;0016787;0031572;	DNA binding;satellite DNA binding;catalytic activity;endodeoxyribonuclease activity;nucleus;nucleoplasm;response to DNA damage stimulus;DNA damage response, signal transduction resulting in induction of apoptosis;hydrolase activity;G2/M transition DNA damage checkpoint;	6.7272	4.33988	2.6807	0.528061	2.10463	3.25245	3.98364	3.50292	9.68391	0.320223	6.78327	1.91335
gene:BGLB000109	BGLB000109 LGUN_random_Scaffold2201:26040-66365:-1	1719	AGCAATGATGCTGTTCTCAAAGTTGTGTGTTACTATGACACTACTAGGAATAGTCGATGGGGAATAGATGACTACTATGTTACAGGATTGCACAAAGGTAACTGTGATTCCTTGCGATGTTTAGATAAGCTCCACTGCTGTAAAATGGAAGTTGAACAACGGATATTAGATAATGTAGACAAAGTGAAAACAAAAATAATGGAGTCTACATTGCCTAAATTGGTAAGGCTGGCTGCAGCATTAGGCTACGGCCATGCCGCTGGGAACAAAGGCATTTATATCGGAGATGATTTCAAAAGAGAAGGAGATTCTTGGGTGGCTGATTCTAGACTTTTCTGGGGAGAAGAAGAATGTACAGACTTAAAATGTAAAGAAATATTAGCAGTAGAATACCTGGAA…	ANPRB_RAT RecName: Full=Atrial natriuretic peptide receptor 2; AltName: Full=Atrial natriuretic peptide receptor type B; Short=ANP-B; Short=ANPR-B; Short=NPR-B; AltName: Full=Guanylate cyclase B; Short=GC-B; Flags: Precursor	2e-113	K12323;K12323;K12324;K12324;	Purine metabolism;Vascular smooth muscle contraction;Purine metabolism;Vascular smooth muscle contraction;	PF00069;PF00211;PF07701;PF07714;	Protein kinase domain;Adenylate and Guanylate cyclase catalytic domain;Heme NO binding associated;Protein tyrosine kinase;	0004383;0004888;0007165;0007168;0016020;0016021;0042417;0050880;	guanylate cyclase activity;transmembrane receptor activity;signal transduction;receptor guanylyl cyclase signaling pathway;membrane;integral to membrane;dopamine metabolic process;regulation of blood vessel size;	2.37905	0.835604	3.37951	0.242079	0.636787	0.984076	1.6436	0.275287	1.24303	0.13212	1.93243	1.64463
gene:BGLB000110	BGLB000110 LGUN_random_Scaffold141:311705-312364:-1	660	ATGGCTAATCCTTTAGAGAATCAATTGCTTCAAGCAACAAAGATAATCGAAAGCCAAGTGGATGCTGAAATAGAGCGGCTTGAAAAAATGGATGACGATGACTTTGAGATTTTGCGCCAACGCCGAATGGAGGCAATGAAAAAATCGCAGCAGCAAAAACAAGAATGGCTTGCAGCAGGCCACGGGGAATACAGTGAAATAGCTGATGAAAAAGAATTTTTTGAAACCTGTAAAAAGAGTAAGAAAGTAGTCTGCCATTTCTACAGAGATGCAACTATCAGATGTAAGATTGTCGATAAACATTTGGCAGAAATAGCCAGGAAACACATTGAAACCAAGTTCGTCAAAATCAATGCTGAACGCTCCAAATTCTTGGTCGAAAGGCTAAGGATAACCACA…	DIM1_BOVIN RecName: Full=Probable dimethyladenosine transferase; AltName: Full=DIM1 dimethyladenosine transferase 1 homolog; AltName: Full=DIM1 dimethyladenosine transferase 1-like; AltName: Full=Probable 18S rRNA (adenine(1779)-N(6)/adenine(1780)-N(6))-dimethyltransferase; AltName: Full=Probable 18S rRNA dimethylase; AltName: Full=Probable S-adenosylmethionine-6-N',N'-adenosyl(rRNA) dimethyltran…	1e-47			PF00398;	Ribosomal RNA adenine dimethylase;	0000179;0003723;0005575;0005634;0006364;0008649;0016740;0031167;	rRNA (adenine-N6,N6-)-dimethyltransferase activity;RNA binding;cellular_component;nucleus;rRNA processing;rRNA methyltransferase activity;transferase activity;rRNA methylation;	18.0411	6.40132	7.78825	5.90069	5.36204	26.1675	13.3543	9.39418	10.3882	0.644086	6.82181	6.73478
gene:BGLB000111	BGLB000111 LGUN_random_Scaffold445:30371-45981:-1	2265	ATGTCTTCTCATCACGATTTACCCTTTCAAGCGGAATATGCTAAAAGTGGAAGGTCTTCTTGCAAAAAGTGCAAGCAGGCAATCAGTCAAGATTCATTGCGTATTGCTATCATGGTTCAGTCTCCCCATTTTGATGGAAAAGTGCCCAACTGGTTTCATTTTGAATGTTTCTGGACTAGAGGCAAATGTAAAAACCCTGATGACATCTACAACTTTCATAGCCTTCGATGGGAGGATCAACAAAAGATCAAGAATAAAATAGGTGGAGGTGGAGCTGCAGATAAAGTGGCTGCTGGTACTAGCAATAGTACATCAGCTAATGATGCAGAGGAGTTTGCCACAGAATATGCCAAGTCTGGACGCAGTCAGTGCAGGGGTTGTGATTCCTTCATTGCTAAG…	No annotation	0							0.71773	0	1.00102	0.262917	0	0	0	0.747458	0	0	0	0.35724
gene:BGLB000112	BGLB000112 LGUN_random_Scaffold5033:4498-18470:1	848	AAAATGGTCCGAAAAATGTGAAGCTTTTCATCAATCAGCCAACTACCTTAGATTTTGACTCTGCAGATTCCATGGAGTCTATACAGATGCTGGAGTTGAAGCCAGAAGACTTGAAAGAAGGAGCAATCATTCCTCTCAAATATGTCAAGTTACAGAATTTATTTGTAAAAGACAATCAAAATGGTGCTGACACAACTCGCATTGATTATCTAGGTTTCATAGGATCTCCAACCAACACCACCAACATGGCAGAGTTCAAAAGGGACATATCTAAAGATACAGCTCAAAGAGAAGGTGTGTCTGCCATGCCCACATTTATATTTTACCGCAACAAGGTGAAGGTGGACATGATGCGGGGAGCAGACGCTACTCTCCTTGAAGAGAAAATAAAAAAGTGGT…	No annotation	0							15.9925	1.68826	0.772461	2.89112	1.63745	2.67106	3.65897	2.59557	0.837144	0.415235	2.4084	1.03377
gene:BGLB000113	BGLB000113 LG9i_random_Scaffold325:373447-378687:-1	1470	ATGTTGCTTTCTTCTCAGGCTGACTCGGGTGATATAGGAGACGTGCACTTCCACGACTTCGCCAGTCAGGACAAACATCAGCAGCTACTTCAGCAGAGACAGCACCAGACACCGGACTCACCTTCATCACAGACAGAGTATGGCTCTAGAAGTCCAAGTGGCTCGTCCGACAGTGGCAAACAGTATAAACCACAGTATACAACAGAACTGGAAGTCTTGTGTAGGATATGTGGGGATAGAGCTTCCGGTTTTCACTATGGTGTCCACTCGTGTGAGGGGTGCAAGGGTTTCTTCCGGCGGACGTTGAAGAAGCAGCTGGTGTACAAACCTTGTCAAGCAGGATCCAGGTGTAAGATTGACACAGGAACCAGAAACAAATGTCAGTACTGTCGCTATCAA…	GST_ANOGA RecName: Full=Glutathione S-transferase; AltName: Full=GST class-sigma	2e-35	K00799;K00799;K00799;	Glutathione metabolism;Metabolism of xenobiotics by cytochrome P450;Drug metabolism - cytochrome P450;	PF00043;PF02798;	Glutathione S-transferase, C-terminal domain;Glutathione S-transferase, N-terminal domain;	0004364;0005575;0006915;0008150;0008340;0016740;	glutathione transferase activity;cellular_component;apoptosis;biological_process;determination of adult life span;transferase activity;	26.8141	18.4156	14.154	24.5562	0.73403	18.3387	36.4709	4.36324	16.6996	0.651489	31.9663	4.17073
gene:BGLB000114	BGLB000114 LG29_random_Scaffold726:210339-218914:1	1068	ATGGCCTCATCTGTTCTGAGAGCAGCTGGTGATGTTATACAGACAGAATTGCTGACAAGATATGGAACAGGAATAGAAGCTGGAGATTTTGCTCAATCCAGTGGTGGCATGTTACCATGCAATTATGTTCTTCATGTTTGTCTGCCAAATTACAAACAGGATAATTTCTCACAGATTTTAAACACAGTCAGTAGGCTCTTAGACAAAGCTGAAAGACTTAAATCCAAGTCTATCTCTTTCCCAGCTTTGGGTACAGGAATTTTGAGATATCCACCAGATATCTCTTCTGAAATTATCATGGAAGCCATTAGGCGACATGCAGAAAAGAATAAATATGATTTACAGTTTGTTAATATTGTTGTCTATTCAAAAGATAAAAAGTGTTTTGATGAAGTTTTA…	SCNA_DROME RecName: Full=Sodium channel protein para; AltName: Full=Protein paralytic; AltName: Full=Sodium channel 1; Short=DmNav1	1e-81			PF00520;	Ion transport protein;	0005244;0005248;0005272;0006810;0006811;0006814;0009987;0046680;	voltage-gated ion channel activity;voltage-gated sodium channel activity;sodium channel activity;transport;ion transport;sodium ion transport;cellular process;response to DDT;	0	1.2423	36.6627	0.167955	2.0082	0.155171	0.712707	0.477486	2.15604	4.2777	0.231159	1.14105
gene:BGLB000115	BGLB000115 LGUN_random_Scaffold1378:33555-38135:-1	765	ATGACAGAGGAAGAATTATTGTCTGAGAAATATAAAATGGACTACCCCAAAAGAGGAACTGCTATTATAATAAATAATTCTAACTTCAAAAGGGAAACACAAAAGCCCAAAAGATATGGATCTGCCAAAGATGAAGTGTGCATGCATGAATTGTTGAGAAAACTTGCATTTCAAGACATTCGTGTGAAAACAGATAGAACTTGTGCACAGATGAAAGGAGATTTAAAAGCAGTTGCAGAAGTCAATCACAGCTCATATAGTTGCTTTGTCTGTGTGATACTTTCCTATGGGGAAGAAGGATATGTTTATGGAACAGATGATAAAATTTCTGTTGATGAACTTTTTGAGCCATTCAAGGGAAATAACTGTCAACAACTAGCTGGCAAACCTAAATTGTTT…	PREDICTED: LOW QUALITY PROTEIN: polycystin-2 [Saccoglossus kowalevskii]	3e-67			PF08016;	Polycystin cation channel;	0001658;0005932;0006874;0022843;0030027;0050982;0051371;	branching involved in ureteric bud morphogenesis;microtubule basal body;cellular calcium ion homeostasis;voltage-gated cation channel activity;lamellipodium;detection of mechanical stimulus;muscle alpha-actinin binding;	5.95486	10.7566	8.06454	2.75042	20.6389	14.0197	12.342	14.5601	20.0016	3.88216	16.3166	4.76809
gene:BGLB000116	BGLB000116 LG3_random_Scaffold99:21482-34996:1	1326	ATGATCAAATCTCTTTCACTTGCTCGATACAATGAAAACATTAAAGAGTTTGAGGTGCTCTACTATTTAGAAGCCGCAACTTTAAATCTCACACAACATGTGCAATTTCAACGTTCTCAAATTGGTTTTGGAAATAAGTATATAACTTTAACCCTTCAAGAGCCGACTCAGTCTGATGCTAGGGTATACAGATGTAATGTTATTGGAGACAATGCTAAGGTAACGAATATTTCAGTGGTCAGTAAAAAGGAAGTCAGATATGAAACTATCTCGACACCGTTGATTGATGAAATAAGGCGTTTAAAGAAAGAGGCTGATAAAAACCAATGCTCTAGTACCAACGGAGAAATTACGGACAACAAAAAGAAAGTAAAAACAAATGGTGTTATCGCTACTATA…	LNALCN-EEEE [Lymnaea stagnalis]	6e-176			PF00520;	Ion transport protein;	0001518;0005216;0005272;0006816;0007204;0016020;0016021;0055085;0060371;0070588;	voltage-gated sodium channel complex;ion channel activity;sodium channel activity;calcium ion transport;elevation of cytosolic calcium ion concentration;membrane;integral to membrane;transmembrane transport;regulation of atrial cardiomyocyte membrane depolarization;calcium ion transmembrane transport;	74.5973	14.0489	26.2825	2.69587	5.4944	10.0759	9.18646	9.40606	10.1124	16.441	8.76994	31.3854
gene:BGLB000117	BGLB000117 LGUN_random_Scaffold4367:3999-30435:1	1215	ATGCAGATTATCACAGCTGCTGTTCTGATTATTGCTAGGACAATAAATATCTTTCACCAAGGTACCGTATCATTAATTAGAGAGACTAATGGTGTCATTGCATATATAAATAAACAACAACCCGCTATTACAACCATCCAAGAAAAAAATGTTGATACAAATAGACACAACATGAGCATCTTTCAGGAGAATCTGACCATGATGGTAGCTAATTTATCAACAGAATTAAAAGAGGTACAAAGCAAGATTCACGAAGGGGGAGGAAGAGAATCCCCTCTGGATAAAAAATGCAGGTTTGAAGGAGCAGATCTTGTCATTAATGTCCAGCAAGAGGTCATATCGCCAGTGTTCACATCACAACTTGTGATCAACTGTTCTGTAACTAACAACCAAGTCCCA…	PREDICTED: stimulated by retinoic acid gene 6 protein homolog [Aplysia californica]	5e-26							0.446462	0	1.0378	0.654186	0	2.11538	0.925334	0.464954	0.599843	0	2.7011	0
gene:BGLB000118	BGLB000118 LGUN_random_Scaffold354:89062-93270:-1	705	ATGATTATCTGTCAACAACAACATCACAAAAATGTGATTAGAAAATTGAAAGGACAATTGGCTCGTTTTGGTGCTCCGAAAATGTTAGTAACAGATGGCGGTGCGCAATTTAGTTCAAATGAGTTTTTGATATTCACAAGGCGATGGAACATCAATCACATCAGATCAGATCCTGGAGTCTATAAACCATGCGAACGAGAATGCGTTAAAAAAGAAGTGGAACAAGAAGTCAAGTGTGTAGATGACCTGAAGGACAAAGCTTCGGAACAATTAAATGACTTTAGAAAAGCTCACACGACACCTGTCGGTAATGTCACAACGGGGTCAGGGGCGCCATTGGGAGTGAATGCTAAAAGGACTAGTTTGTCAACTGGTACCACTGGCTATATTTCACTTCAA…	No annotation	0							0.885948	0.800165	1.51022	1.40633	1.81086	0.799562	2.14224	3.07548	0.595157	0.787216	1.19111	1.91086
gene:BGLB000119	BGLB000119 LGUN_random_Scaffold3109:25552-27270:-1	1719	ATGCTTTTGCAAATCTTAGTTGCTGTCTCTGTGATGCACTATGTCCAATCTCAATGCTCCTTTACATCTTGGCAGTACAGTTTTAATGACCTAGGACAATCCAAATGCAATGAAATTAATGATTACATCCATGCACTGTACAGACATGACAAATACTCGGACGATGACGATCTCTCTCTTTTAGATGGTGCTCAGTGTTGCCCATTGGGAGATCCTTGGAGGAACGTGGACCAGCAGGTGGTCTACGAGGACTGGACATACGACTTAGACTATGATTACAGTTGGGCCTTTTGTCGCGTAGGTTACTTTCTTCAAGGCTTATACAGATCAAGAGACATATGGTCGCCCTACAAAGGCTACCTTAATCATCTCGAGGCAGCAAGGTGCACTAAACCAGCT…	M3K2_HUMAN RecName: Full=Mitogen-activated protein kinase kinase kinase 2; AltName: Full=MAPK/ERK kinase kinase 2; Short=MEK kinase 2; Short=MEKK 2	2e-80	K04420;K04420;K04420;K04421;K04421;K04421;K04421;	MAPK signaling pathway;Gap junction;GnRH signaling pathway;MAPK signaling pathway;Neurotrophin signaling pathway;GnRH signaling pathway;HTLV-I infection;	PF00069;	Protein kinase domain;	0004709;0005515;0005737;0005938;0016740;0019901;0030435;0045893;0046777;0046872;	MAP kinase kinase kinase activity;protein binding;cytoplasm;cell cortex;transferase activity;protein kinase binding;sporulation resulting in formation of a cellular spore;positive regulation of transcription, DNA-dependent;protein amino acid autophosphorylation;metal ion binding;	5.39273	3.7573	1.93404	0.564414	1.82211	3.65017	4.47077	3.04873	2.07011	0.308041	4.19478	3.98788
gene:BGLB000120	BGLB000120 LGUN_random_Scaffold621:23715-27798:-1	531	ATGCTGCTCAGCAAGTTTGTGGCTCCAGTTCAGGTACAGCAGCAAGCACCAGATTTTCAAGGTCAAGCAGTGGTAGATGGAGCATTCAAGGAAATCAAACTGTCTGATTTCAAGGGAAAGTACCTTGTATTGTTCTTCTATCCACTAGATTTTACTTTTGTGTGTCCCACAGAGATTACAGCCTTTAGTGACAGTATTGAACAGTTTAAGAAACTTGACACTGCTGTAGTTGGGGTGTCTACTGACTCACATTTTACACATTTAGCTTGGATAAACACACCAAGAAAGCAAGGTGGACTTGGAGGATTGAAATATCCACTCCTGTCTGATTTTAATAAAGTTATAAGTAAAAGCTATGGGGTGTTAATAGAAAAAGCAGGAATCTCATTAAGGGGTCTT…	PREDICTED: uncharacterized protein LOC101853493 isoform X2 [Aplysia californica]	2e-125			PF01436;	NHL repeat;	0004842;0005515;0005622;0005737;0008270;0016567;0016874;0017022;0043523;0046872;	ubiquitin-protein ligase activity;protein binding;intracellular;cytoplasm;zinc ion binding;protein ubiquitination;ligase activity;myosin binding;regulation of neuron apoptosis;metal ion binding;	0.816489	0.245811	0.379587	11.0665	0.238413	25.0538	18.5207	0.566872	9.14161	0.0604582	4.6196	0.541861
gene:BGLB000122	BGLB000122 LGUN_random_Scaffold9048:7234-8121:1	888	ATGTTGCTTTTAAATGTATGTGTCAGTCTGACACTGATAGGACTAGCCAATGCCCTTTGCGCAGAAACATCCTGGTGGCACAGCTTTGATTCCGCTGGTCAGTCTAAATGCGATGAGGCTAACTACTACATAAAAGGTCTAAAAAGAAATGACCTCCTCAACGATGACCAAATCTTTCTTTTGGAAGGAGTACTGTGCTGCAGCGCACCGTCTCAGTGGTCAAACAGTGAACTTCAAGTTGTCTACGCTGACTGGACACGTAAGTGGGATCGGTCAGAAGAATGGGCTTATTGCCCACAGGGATTCTTTCTTCAGGGTATGCAGCGTTCCACGACAGGATGGCCCTGGTATGCAGGCTACTTACAGAACATTGAAAATGGAAGGTGTGCTAAACCAGCC…	No annotation	0							0	0.533443	0	0	0.258695	0.399781	1.83621	0.615095	0.793543	0.393608	0.297778	0.293978
gene:BGLB000123	BGLB000123 LG11_random_Scaffold102:96926-100660:-1	456	ATGATAAAAACAAATATTTATTGTTTTGGGCATCTTATCTTTTATTGTAAAGGTCTGTATGGTGACACCGAAGAAGAGGCTGCGTTAATTGACATGATCAATGATGGCGTGGAAGATCTACGGTCAAAATATGTTAATTTGATTTACAGGAACTATGAGAATGGGAAGGATGAATATATTGCAGATTTACCAAACCAGCTTCAGCCTTTTGAGAAACTGCTGTCTTCAAATGGAGCAGACAGAAGTGGCTGCTGTGTTGGCACCAAACGTTCATTTGCTGACTACAACTTGTCTGATCTGCTGGATGTTCACGTTGTCCTGGCACCCAAATGTCTTGAGGATTTCCCAACATTGAAAGCATATTACCAACAATATTTGGCTCGACCTGGTATACTTGAA…	IF5A1_RABIT RecName: Full=Eukaryotic translation initiation factor 5A-1; Short=eIF-5A-1; Short=eIF-5A1; AltName: Full=Eukaryotic initiation factor 5A isoform 1; Short=eIF-5A; AltName: Full=eIF-4D	7e-72			PF00467;PF01287;	KOW motif;Eukaryotic elongation factor 5A hypusine, DNA-binding OB fold;	0005634;0006412;0006414;0007283;0008284;0015031;0043687;0045901;0045905;0051028;	nucleus;translation;translational elongation;spermatogenesis;positive regulation of cell proliferation;protein transport;post-translational protein modification;positive regulation of translational elongation;positive regulation of translational termination;mRNA transport;	541.491	179.603	193.936	251.47	353.717	453.694	660.616	365.261	369.201	85.2892	295.055	1083.72
gene:BGLB000124	BGLB000124 LGUN_random_Scaffold584:110840-114462:-1	849	CTGTACATTCCGATATATATTCTGGTGTTTCTTCATGGCCATCAAAGACTTGTGCAAGTCCCATTGTGGCCAAATTTTTTCGTGGGTCCACTGATACTTTTTGTGTTGGATAAGCTTGTGTCTGTCAGCAGAAATAAAGTCCTTCTTCCTGTTCATAGAGCAACACTGCTGCCATCTGGTGTCATCAGCTTACTTATCAAAAAGCCCCTGAGTTTCAACTACCAGTCTGGTCAGTGGGTCAGAGTAGCCTGTCCATTGCTTGGAGAAGGGGAGTACCACCCATTTACCTTGACCTCAGCACCTCATGAAGAATTTATTAGTCTGCACATTCGAGCAGTTGGACCTTGGACCACAAACTTCCGTCAGTTGTTTGATCCTAATATCACCACCAAGTCAAAT…	hypothetical protein LOTGIDRAFT_169159 [Lottia gigantea]	3e-24							1.49458	0.674933	0.477697	0.136873	0.777363	0.505818	0.193604	0.778242	0.0627513	0.28013	0.37676	0.232471
gene:BGLB000125	BGLB000125 LGUN_random_Scaffold579:168170-169357:1	1188	ATGGCAGATAAACCAATGGTAATTGATGATATACATAAACTGAAGACAAACATTATGGACACGACGTTGTGGAACTTGGCCAATCTGGCGCATCTACTTGGCTACGGCTGGTGTTTGGGTACTAAAGGTATCAATGTAGGAGAAGATTTTTACAGAAGCGGAGATTCCTGGGTGGCTGATTCAAGGCTTTTTTGGCATTTAACGAAGTGTGAAGGTGACAAATGTAATGAAAGACTTGCCATTGATTATATTGATTGGAATTTAGCTGTCAAGGAAACCAAATACGGGCAAAGTGTTGTTGATGAATTGAAACCAGACGCTGTACATACTGGCGTAGAGTTCAACCATCTGAATGAAAGCTCTTCCAAACTATTTGAATATTCCAAAACAGTAACGGAA…	dynein heavy chain [Culex quinquefasciatus] gb EDS36576.1 dynein heavy chain [Culex quinquefasciatus]	9e-27					0003774;0005737;0005856;0005874;0005929;0019861;0030286;0035085;0035086;0042995;	motor activity;cytoplasm;cytoskeleton;microtubule;cilium;flagellum;dynein complex;cilium axoneme;flagellar axoneme;cell projection;	0	0	0.492714	0	0.2321	0	0	0	0	0.353144	0	0.527513
gene:BGLB000126	BGLB000126 LGUN_random_Scaffold1005:155392-207359:-1	1119	ATGCATTTGCCAGCTCTAGACAGATGTTTTCCTATGTGGTTAATCATTAAATCGTGTGACGTGCAGGTTCAACACGTTTCTTCCGAAATGAAAATTATTACGACGATAGCCCGTAGCACCATACCACAATCCCAGGTTCAACACGTTTCTTCCGAAATGAAAATTATTACGACGATAGCCCGTAGCACCATACCACAATCCCAGGTCGGTAAATGGGGAAAGAAAGTCTACAGACACAGGCCTACAGGAAACATAAATACAGAGGAAAGAGGGAGAGAGAGAGGAGGGAGAGGGAATAGGGAGAGGGAGAGAGAGGAAGGCAAGGAGGGAGGAACATTTCAGACAGACCTAGAGCGACAGGAAAAGATATGCAGATACATTGACAGATACGCACACACA…	hypothetical protein CAPTEDRAFT_95681 [Capitella teleta]	1e-37	K04209;K04314;	Neuroactive ligand-receptor interaction;Neuroactive ligand-receptor interaction;			0004871;0004983;0004995;0007165;0007186;0007565;0007610;0007631;0017046;0042445;	signal transducer activity;neuropeptide Y receptor activity;tachykinin receptor activity;signal transduction;G-protein coupled receptor protein signaling pathway;female pregnancy;behavior;feeding behavior;peptide hormone binding;hormone metabolic process;	9.30011	1.89669	13.5288	0.549482	0.394201	4.26433	0.621785	0.624859	0.604604	0.999639	2.11753	1.49322
gene:BGLB000127	BGLB000127 LG10_random_Scaffold113:219561-226840:1	2721	ATGGCCGAGGCTAGCGCGCAGAAGATCGAGCTGGAGTATAGCATCCAGGAAGAGGTCCCTATCAACCAACCCATCGGCAACATAGTCCAGCACCCGGTGCTGTTCAACTACGTTCAAGGTCTGGCCACCAGGGATCTTCGCTTCAGCTTTCTGGCGGAGGGGAATCCCCAGGCATCCTACATATCAATCAACGAGACGTCAGGAGACCTGAAGACCGCCTCCAGGATTGACCGTGAGACACTGTGTCGGCGCCAAGTTACGTGTGAGCTACGTGTCCAGACAGCAGTTCAGGCAGACCTCAGCTCCTTCTTTATGTTAGTCCTGGTCAAGATTGTCATCCTGGATATTAATGACAACGCTCCTGCCTTTGCGTCCAACGTTTTTTCATTGAGAATACCA…	KC1A_CHICK RecName: Full=Casein kinase I isoform alpha; Short=CKI-alpha; AltName: Full=CK1 sp P67963.1 KC1A_XENLA RecName: Full=Casein kinase I isoform alpha; Short=CKI-alpha; AltName: Full=CK1	2e-168	K08957;K08957;	Wnt signaling pathway;Hedgehog signaling pathway;	PF00069;	Protein kinase domain;	0000775;0000776;0000777;0005737;0005856;0007049;0007166;0016301;0016310;0016607;	chromosome, centromeric region;kinetochore;condensed chromosome kinetochore;cytoplasm;cytoskeleton;cell cycle;cell surface receptor linked signal transduction;kinase activity;phosphorylation;nuclear speck;	313.335	390.767	258.979	80.9891	220.547	245.453	458.669	318.601	335.704	68.1	285.12	410.797
gene:BGLB000128	BGLB000128 LGUN_random_Scaffold21:466314-480042:-1	4501	GGCTCTTGGGTTCACTTACAACCAACAGCTGGTGCAGCCACCAATCTCAAGCATGTCTATATTTGGACAGCAGCCTCCACAGTATACACACAGCAGTCTTCAGTTTCCAACAGACTCACTTCCCCAGATCCCACTCTGTCAAGTTGAGTCTCTTCTGTCTGCTGCAGAGCAGAAGCCGCTTGCTTCTAATCAGTCCCAAACCTATGACAGCAGGACATCCCCGTGGGAGAACATGTTTAATGGATCAGGGGCTTACCCTCTCTCTGGTCATCTTCCTTCTTATCCAGACTTTTCTTCTTTCTCTTTGAAAGGTTCAGATGGGTTAACAGAAGTTACAGAAGCATTACCATCCAGCACTGAGAGTGTCCCAATTTCTGAAGCATTTACGATAAATAAAAG…	No annotation	0							0.260095	0	3.62755	0.190554	0.797444	1.4084	1.34768	1.62521	0.6989	1.47332	1.18018	0.129458
gene:BGLB000129	BGLB000129 LGUN_random_Scaffold303:130288-134548:1	744	TCCTTCTGGCTAACTCATAGTTTGTACTGGTTAGTGTATATTCTGACATTCCTTCACGGAGTTGGTCGCCTGGTTCAAGCCCCACTATTCGCTTGGTATCTCATTGGTCCATTAATCCTGTTTGTCCTCGATCGACTGCAGAGTATTAGTAGGAACAGAGTGGAGATAGCTGTCAAAGAGGCTACAGCTCTTCCTTCAGGTGTATTGAGACTTGTGTTCAAGAGACCCAGCACCTTCAACTATAAATCTGGTCAGTGGGTGCGCATTGCGTGTAAAGATCTGAATAAGGACGAGTACCATCCGTTCACGTTGACCTCTGCGCCACACGAGCCGTTCTTGAGTCTTCACATCCGAGCTGTTGGTCCCTGGACAACAAACCTACGTCAAGTTTACACTAGT…	FZD8_RAT RecName: Full=Frizzled-8; Short=Fz-8; Flags: Precursor	4e-51	K02375;K02375;K02375;K02375;K02375;	Wnt signaling pathway;Melanogenesis;HTLV-I infection;Pathways in cancer;Basal cell carcinoma;	PF01392;	Fz domain;	0000122;0000139;0004930;0005575;0006915;0007420;0042813;0042995;0045944;	negative regulation of transcription from RNA polymerase II promoter;Golgi membrane;G-protein coupled receptor activity;cellular_component;apoptosis;brain development;Wnt receptor activity;cell projection;positive regulation of transcription from RNA polymerase II promoter;	1.93848	3.06388	2.02771	0.35505	0.212262	20.0095	9.0398	0	1.95334	0.32296	3.90928	5.78911
gene:BGLB000130	BGLB000130 LGUN_random_Scaffold703:46068-56342:-1	2487	ATGGCGACAGGTTTTCAGACACTTCCATATCTTAAGCGAGTTTCGAGCTACAGAAAGTTTCCTGAGAAAGATGCAGAGATTTTCTGTACAATTTTGGCGCAGAATGGATACGTCTACACTGGAGAACAATTCGACGTACGGTGTGAGGGATGCGATATAACTGTACAAGTAGACAATGTCTGGTCTGTAACCAAGACAAGACTGAGACATGAAAGTGGATGTGTTTTCAACAGCTCGGCTTTGATAGAAGCTGATGAGGAGAAGATTGATTTAGTGTCCAACTCTCTGCCTGGAGGCAGCGACATACATGCAGATGCAGCTTCTGCCAATCACGGATTTGGTGATTTCGAAAACGACTTAGAATTTGATGGCACCATTGCTGGAGCCCAAGCAAGTTAT…	No annotation	0							3.30295	0	0.255924	0	2.41113	0.372611	0.570473	6.30622	0.369806	0.917145	4.71818	0.821998
gene:BGLB000131	BGLB000131 LGUN_random_Scaffold6870:6587-12892:1	1719	ATGTGTTTCTACTCTTCAGACGTAGAACTTGTGATTGATGTCCAGCCCAGCGTTATATCACCAGAGATAACTGCACAACTTGTGATAAACTGTTCAATAACCAACAACCAAGCTCAACATATTAAAGTTATCAAATCTCTAACTCTTTCTCGTTATAATGAAACTATCAGAGAGTTTGAAGATCTCTTTGTATTAAACACGTTGACACTGATTCTTAATCAACAAACAAAGCTAAAAGTTTCACAAATCAGATACGGAAACTCGCATATAACCTTAACTTTACATAATCCATCAAAGTTTGACGCTAAAATATATAAATGTAATGCCACTGGAGACAATGCAGAAGGGACGAATATTTCTTTGTTTGCTAAGAAGGCAGTAGAATATGAAACAAACACG…	ankyrin 2,3/unc44 [Aedes aegypti] gb EAT33004.1 AAEL014742-PA, partial [Aedes aegypti]	2e-131			PF00023;PF12796;	Ankyrin repeat;Ankyrin repeats (3 copies);	0007165;0010628;0014704;0043001;0050821;0051117;	signal transduction;positive regulation of gene expression;intercalated disc;Golgi to plasma membrane protein transport;protein stabilization;ATPase binding;	0.500889	0.180956	0.279437	3.15593	2.32551	2.10203	7.47461	9.07646	0.672969	0	9.49521	0.24931
gene:BGLB000132	BGLB000132 LG14i_random_Scaffold367:198148-205221:1	2115	GTCAACGAATGCCTGTTCCCGGATGTCTTCCCATGTTCCAGGAACAGGGTCTGCTACGATGGTGTGGGGGGTTACAATTGTTCTGACTGCATAGAAGGCTACAAGGGACCTGACTGCTCTGAGCCTGATGACGAGTGCTTATTGGATGACAAATGCTTTGCTGGGACTTGCATAGATGGACCTGATCTTTATGACTATAGATGCATATGTAACCCTGGTTACACAGGTGTAACTTGCAGTGTTAGAATTGATGAGTGCTTATCAAATCCATGTCGGAACGGCGGGATCTGCAACGTTACAGAGACTTCCTTCACCTGCATGTGCCCTGGACCAAACATGGGCTCTTTGTGCGAAAGACCTTTTTCACCTTGTCTTCATAATCCCTGTCGTAACAATGGG…	PREDICTED: SPRY domain-containing SOCS box protein 3-like [Aplysia californica]	6e-67			PF00622;	SPRY domain;	0003674;0005575;0005622;0008150;0016567;	molecular_function;cellular_component;intracellular;biological_process;protein ubiquitination;	159.392	32.2437	112.177	0.230782	13.4291	5.54363	11.3165	10.7163	0.846445	22.182	14.0816	33.0301
gene:BGLB000133	BGLB000133 LGUN_random_Scaffold4104:10396-13759:-1	1320	ATGGGGGAGGAAGATAATTCCCTCTGGATAAAATTTATCATATGCAGGTTTGAAGGACCAGATCTTATCATTAATGTCCAGCCAGAGGTCATATCGCCAGTGTTCACGTCGCAACTTGTGATCAACTGTTCTGTAACTAACAACCAAGTTCCAAACATTGATGTCATCAAATCTGTATCACTGTCACGTTATAACGAAACGATCAAAGACTTTTATGTTCTTCTGTCACTAGACACTCAAACTTTCAATCTCCAACAATTTGTTCAGTTCAGACATGCGCAAGTCAGTTTTGGAAATCTGTTCCTGTCCTTGACTGTCTACAATCCTGTTCAGTCTGACGCTCAAGCTTACAGATGTAACGTTGATGGAGATAACTCTGTTCAGAAAAATGTTTCCATG…	calcium binding protein 1 [Biomphalaria glabrata]	3e-39							25.0633	5.56637	1.1461	536.72	0.899808	78.4266	30.6567	7.27417	69.8317	0.136907	92.803	11.6569
gene:BGLB000134	BGLB000134 LG4_random_Scaffold480:141929-151356:-1	1062	CCCGATGTTCGACTGTTTCTATCCTTAGACAACCCCAGGAATGTACCAACTGTCTCTGTTGATGTTGTTGAACCTGAGCGTGACGAGGAAGACCAGGACGCAATGAATGGCAATAAAGATGATGATAACCCAGTTAATCTGGGTCCCAGTGAAAAAACATCGGTCAAACCAAAAGACTTTGAGTTCTTAAGGGTTATTGGCAAAGGAAGTTTTGGTAAAGTTTTACTTGCCAAGCACAAAGCTGAAGGGAAAATTTATGCTGTCAAAGTCTTGCAGAAACAAGCCATCATGAGGAGAAATGAAGCTAAACATATTATGGCTGAGAGAAATGTTTTGCTTAAGAATGTGAAACATCCATTCCTTGTTGGTCTCCATTATAGCTTTCAAACTCCTGATAAA…	PREDICTED: histone deacetylase 11-like isoform X1 [Aplysia californica]	1e-65			PF00850;	Histone deacetylase domain;	0005575;0005886;0006351;0008150;0014003;0031078;0032041;0046969;0046970;	cellular_component;plasma membrane;transcription, DNA-dependent;biological_process;oligodendrocyte development;histone deacetylase activity (H3-K14 specific);NAD-dependent histone deacetylase activity (H3-K14 specific);NAD-dependent histone deacetylase activity (H3-K9 specific);NAD-dependent histone deacetylase activity (H4-K16 specific);	44.3551	26.2396	21.858	12.6735	28.8497	33.6254	66.6494	42.2659	123.358	6.13351	38.1279	22.9602
gene:BGLB000135	BGLB000135 LGUN_random_Scaffold547500:1238-4714:1	588	CTAGGAATAAAATGTCCTCAGCCGGAACCTCCCGAGAATGGTTTTATAGTCGGAACGGGAACACGAGTTGGTTCGGTAGTCTACGTACGCTGCAAGGAAGGCTTCAGGCTGGAAGGGCCAACAGTTATGGCTTGTGTGCCAACACCCAAATCAGCCCACTGGGACCCTAGAATTAGGAGAGAGTGTGTTGAAGGTGGAACTTATTTTAATGAAGAAACCAACATGAATGAAGATAAAACAATGGATCGAGGAACATTACTTAAACACCCAGACAACAGGCCAATGGAAAACAGTAATCCCAGTTTTATTGGCCCCAAAGCCCATGCTTACTGGACACGCCACCAAAGCAAAGTGGAACATGAGTCTGAAGAAGAAGAGAACCAAGGACAAGAAGAAGAC…	No annotation	0							1.56057	1.40947	0.604592	0.66694	0.341762	2.1126	1.61721	2.70868	0.6989	0.173332	0.786788	0.517833
gene:BGLB000136	BGLB000136 LG11_random_Scaffold310:220956-234412:-1	2910	ATGACAAATGCAATTCTTTGTCTTTCTCAGACTTTGGATGGATTCATCTTCGTCGTCGCCCCTGATGGTAAAATAATGTACATCTCCGAGACCGCCTCTGTTCACTTGGGATTGTCACAGGTTGAGTTGACCGGTGGGAGTATCTATGAATATATCCACCCTGCTGACCATGATGAGATGACTGCACTGCTGACAGTCCATCATCCTTATCACACCCACATACTGCAAGATGTAGAAATTGAAAGATCATTTTTCTTGAGAATGAAATGTGTACTGGCTAAAAGAAATGCTGGACTGACGTCAGGAGGCTATAAGGTAATTCATTGCAGTGGATATCTAAAGATCAAACAGTACACGATGGATATTGCGCCTTACGATGGGTGTTACCAGAATGTCGGA…	GNAI_HELTI RecName: Full=Guanine nucleotide-binding protein G(i) subunit alpha; AltName: Full=Adenylate cyclase-inhibiting G alpha protein gb AAC41538.1 GTP-binding protein Gi1 alpha subunit [Planorbella trivolvis]	0	K04630;K04630;K04630;K04630;K04630;K04630;K04630;K04630;K04630;K04630;K04630;K04630;K04630;K04630;K04630;K04630;K04630;K04630;K04630;K04630;	Chemokine signaling pathway;Axon guidance;Tight junction;Gap junction;Leukocyte transendothelial migration;Retrograde endocannabinoid signaling;Glutamatergic synapse;Cholinergic synapse;Serotonergic synapse;GABAergic synapse;Dopaminergic synapse;Long-term depression;Progesterone-mediated oocyte maturation;Melanogenesis;Gastric acid secretion;Cocaine addiction;Morphine addiction;Pertussis;Chagas d…	PF00503;	G-protein alpha subunit;	0003924;0005622;0005737;0005886;0007165;0031234;0031683;0045121;0046872;0051301;	GTPase activity;intracellular;cytoplasm;plasma membrane;signal transduction;extrinsic to internal side of plasma membrane;G-protein beta/gamma-subunit binding;membrane raft;metal ion binding;cell division;	73.1759	93.725	177.26	23.2785	44.4213	75.02	83.3708	55.4839	157.678	29.6587	64.1851	80.8318
gene:BGLB000137	BGLB000137 LGUN_random_Scaffold10:1097564-1099282:-1	1719	ATGTTTTTACAAATCTTTTTGGCTGTCACGCTGGTGCAGTATGTCAGCTCTCAATGCACCTATTCCTCATGGTGGTACAGTTTTGATACTCCTGGACAATCTAAATGTAATGATATCAATTCTTACATCAATGCACTGGACAGAAATGACGTGAACTGGGCAGACGACGCTCTTAGTAACTTAGAAGGTGTTCAATGTTGTCGACCCCCCGCTCCATGGAATAACGTTGAACAGCAAGTGGTCTACGAAGATTGGACCGCCACTTTGGACTCTGATTACACCTGGGCTTTTTGTCGTGTAGGCTACTTCCTTCAAGGCTTGTACAGGTCTGATACTGGATGGCCAAGATTCAAAGGCTATCTTTTCAATCTCGAGAGCGCAAGATGCACTAAGCCAGCC…	CHSTB_DANRE RecName: Full=Carbohydrate sulfotransferase 11; AltName: Full=Chondroitin 4-O-sulfotransferase 1; AltName: Full=Chondroitin 4-sulfotransferase 1; Short=C4ST-1; Short=C4ST1; Short=zC4ST-1	1e-22	K01017;K01017;K09674;	Glycosaminoglycan biosynthesis - chondroitin sulfate;Sulfur metabolism;Other types of O-glycan biosynthesis;	PF03567;	Sulfotransferase family;	0001537;0009791;0016051;0030203;0030204;0030206;0042127;0047756;0048703;	N-acetylgalactosamine 4-O-sulfotransferase activity;post-embryonic development;carbohydrate biosynthetic process;glycosaminoglycan metabolic process;chondroitin sulfate metabolic process;chondroitin sulfate biosynthetic process;regulation of cell proliferation;chondroitin 4-sulfotransferase activity;embryonic viscerocranium morphogenesis;	3.7385	16.695	13.8077	1.2934	1.59197	8.08348	6.99508	3.02816	2.23238	0.519043	10.9949	1.91247
gene:BGLB000138	BGLB000138 LGUN_random_Scaffold82:125524-145878:1	1989	ATAAGATCACGTTCTGCTAACGCCTTTCGATTGAATATCAGGAGCTTTGGTATATACGAGTTCTTGCAAGGGGCTGATGGACAGAAGCTGATAGAAGCTATTCAAGATAAACACGACTGCATTGTTAAAGTTGTGCCGAATTCCAAGACGAACCTGTGTGTTGGGGGACCCATTACTGAAGTCAACAGAACACTCGATTTAAATGTGGGAGCTCTTGCTCAAGTAATTTTAAGCCAAGCTGGAGTTAAGGTGCAGAAAGAGTTAAAACTAAGGTATGTCAATGGTATAAAGTTTTATGAATTTGCTGAGACTAGTGGAGGGAATCTTCAAGCTAAATATATCTTCCATGCTTGTGTTCCAACATACAGTCAAGGAGCTGATCACAAGATAAAGCATGGA…	No annotation	0							0.34364	0	0.0798794	0.377644	1.65565	0.814099	0.890283	0.715747	0.577122	0.171756	2.25228	0.342084
gene:BGLB000139	BGLB000139 LGUN_random_Scaffold5622:6298-8560:-1	336	AGAATCTCAGAAATCACAGACGCCGTGGAGAAATCTGGCACATATGAGTTGACCACTGCAGAACTGACTTTTGGCGCCAAACTTGGCTGGAGGAATGCTCCTCGCTGTATTGGCAGAATTCAATGGTCCAAGCTACAGGTGTTTGATGCCAGGCATATATTGACTGCTCGAGGCATTGTTTACATTCTCGCCAGGTCGGCCATTACGATATTCCCGCAACGCAAAGATGGCAGACGGGACTTCCGGGTCTGGAACGCTCAGCTGATTCGCTACGCTGGCTACAAGATGGATGACGGGAAGATCATAGGAGACCCTGCCAACGTTGAGTTCACAGAC	No annotation	0							4.62077	0.782504	0.53705	0.317375	0.379477	0.781914	2.39424	2.10532	0.582021	0	1.01922	0.57498
gene:BGLB000140	BGLB000140 LGUN_random_Scaffold1199:8234-21319:1	1326	CTTGTAATTGATGTCCAACCAAACGTCATATCTCCAGAGATAACTGCACAACTTGTGATCAACTGTTCTATAACCAACAACCAAGTTCAGAATATTGATGTTATCAAATCTCTAACTCTTTCTCGATCAAGAGTGCACTTTTCAGGAAGTTCTGAAATCATTAAAGAACGGATCGAGACTGTGACATTGAACTGTACCTACCAGGCTTTAAAACATCAACGAAATGAAACCTCACTTCAGTCTTTGTACATTCTTCATGGTAATGTTGCATTCTGTTCTCGTTACTCACTTGTACGACTAAATGTTAGGTATCACTTCAAATCGGCCATTTACCCAGATTCAGAGGCCAATGGTGTTATAGCTAATATAAATAAAGGCCAACCCGTTGTCCAAGGAAGT…	NETR_TRAPH RecName: Full=Neurotrypsin; AltName: Full=Serine protease 12; Flags: Precursor	1e-29			PF00530;	Scavenger receptor cysteine-rich domain;	0005044;0008233;0008236;0016020;0016787;0030425;0031410;0031638;0043083;0043195;	scavenger receptor activity;peptidase activity;serine-type peptidase activity;membrane;hydrolase activity;dendrite;cytoplasmic vesicle;zymogen activation;synaptic cleft;terminal button;	9.77597	10.1798	9.78483	8.67892	5.39008	7.0063	16.8052	5.98876	6.33546	0.306583	11.597	3.77819
gene:BGLB000141	BGLB000141 LGUN_random_Scaffold2162:3782-9338:-1	1275	ATGGATTTCTTGAAGAAAGCAGTCATCTTTTTGCTCACAGCTTGCTTCTACGTCTCAGCTGAAAAAGTCACAGCCGAGATTGCTGCACTCCCACAGAAGATTCGTATTGGTTTAACCACGGACTTTAGTATTCGATGTCTGGCCATTCCCAACCAACATGACACAGGTTTATCCAAAATCTTAACTCTCTCCATCAAGAAAGTTCAAAATGACGTCCCTGTTACACTGGCGGTGGTAACCCCACTCTCAGCTGCCAATGTTATGCCCGAGGCTAGAGCCGCAAAGGCCCATGGTGCCTTGGACCATTCTACAAACTACTTGAATATCTCTTGGAAGAACCCCGAGTCAGACCTTGCAGGCGAATACATCTGCGAAGGAATCGGAGTTGAAGCCTCCGGG…	PREDICTED: G1/S-specific cyclin-E-like [Aplysia californica]	1e-127	K06626;K06626;K06626;K06626;K06626;K06626;K06626;	Cell cycle;Oocyte meiosis;p53 signaling pathway;Measles;Pathways in cancer;Prostate cancer;Small cell lung cancer;	PF00134;PF02984;	Cyclin, N-terminal domain;Cyclin, C-terminal domain;	0000083;0000278;0006468;0031100;0031670;0045471;0045893;0050681;0051301;0051726;	regulation of transcription of G1/S-phase of mitotic cell cycle;mitotic cell cycle;protein amino acid phosphorylation;organ regeneration;cellular response to nutrient;response to ethanol;positive regulation of transcription, DNA-dependent;androgen receptor binding;cell division;regulation of cell cycle;	1.91556	3.9792	3.47314	2.38579	0.755109	2.59317	3.57316	2.19439	37.1893	0.76594	7.62954	1.7162
gene:BGLB000142	BGLB000142 LGUN_random_Scaffold17624:2270-4659:1	294	ATGAATAATAGTGAAGGGGATAGTGTGCGCTGCTTTATGTGTGGAGGTGGTCTGAAAAATTGGAGAAGGAATGACGATCCGTGGATCGAACATATCAGGTCGTATCCTAACTGCAAGTACATAACCAAGCCCATGGTTAAACAATGCATGGAGAGAATGAAAGCACATACAAAAGAAACTCGCACGATGATGGAGGAGAATGACAGATTAGGAAGAAAACTTCGCTGCAGACTATGTGGAGTCTTTTTGTTGGGCATCGAGGCAGTGACCTTTCAACCCTGTGGTCACTTTGTG	No annotation	0							18.3187	7.48462	5.06927	3.99431	48.7142	11.2185	20.3396	20.4401	2.93	1.74399	11.8745	2.17092
gene:BGLB000216	BGLB000216 LGUN_random_Scaffold1:710835-711215:1	381	ATGGCACCAGCGGGTGTTTCCACTGAAGGCAATAAAAGACCATCTTACTCGGAGCTGGCCGTCGCCACAGAGAGGCCCAAAAATAGGGCCATGGTCTCCAAGAAAGCCAGACTTCAGAGCTTTCAGAAGTGGTCCGGCAAACAGGAAGTTAAGATAGAAGATTTGGTGTCAGCGGGTTTCTACTTTACAGGCCACGAAGACGACGACTCCACCAGATGTTTTGCATGCGGGGGTATTGTAAAGGACTGGGAAGCCACGGACGACGCAATGGTGGAGCATGCACGGCATTTTCCTTCATGTTTCTTTGTCAGACAAGCCGTGGGACAAGATTTTATTGACACAGTCAAAGCGTTGAGTGAAACAGATGTAATAACTTGTTAA	PREDICTED: dihydroxyacetone phosphate acyltransferase-like isoform X2 [Aplysia californica]	0	K00631;K00631;K00649;K00649;	Glycerolipid metabolism;Glycerophospholipid metabolism;Glycerophospholipid metabolism;Peroxisome;	PF01553;	Acyltransferase;	0003824;0005739;0005778;0005782;0006650;0007416;0016746;0021587;0030913;	catalytic activity;mitochondrion;peroxisomal membrane;peroxisomal matrix;glycerophospholipid metabolic process;synaptogenesis;transferase activity, transferring acyl groups;cerebellum morphogenesis;paranodal junction assembly;	13.7108	12.2234	14.0643	4.47163	6.08276	5.56824	6.32504	7.00115	42.3091	2.38744	12.4425	8.14517
gene:BGLB000216	BGLB000216 LGUN_random_Scaffold1:712723-715415:1	303	ATGATACAGAAATATAACAGCCAAACAAAACATCAGAGCGACCCTGCTGTTCAGGCTGTTGTTGACCTTGGATTTGACCTTGACACTGTCGCGAAATTGGCTTTATCCTTGAAAACAGATTCCCTTGAAATACTTCAAAGTCAGAACATGGAACTTCGTCAGATATCCACCTGTAAGATATGTCTGGATCAGCCTGTGGCTATAGTGTTTCTGCCCTGCGGTCATTTCGTTACCTGCCTGGAATGTTCTTATGAGCTGAGGAAATGTCCAGTGTGTAGGGGCATCATTCAAGGCACAGTCAGA	PREDICTED: origin recognition complex subunit 3-like [Aplysia californica]	4e-129	K02605;K02605;K02605;	Cell cycle;Cell cycle - yeast;Meiosis - yeast;	PF07034;	Origin recognition complex (ORC) subunit 3 N-terminus;	0000075;0000082;0000084;0000216;0000278;0003688;0005515;0005575;0005634;	cell cycle checkpoint;G1/S transition of mitotic cell cycle;S phase of mitotic cell cycle;M/G1 transition of mitotic cell cycle;mitotic cell cycle;DNA replication origin binding;protein binding;cellular_component;nucleus;	7.93479	9.25672	14.0639	5.75274	5.79235	7.6646	12.0772	9.12421	15.2138	1.21181	13.4599	37.3138
gene:BGLB000217	BGLB000217 LGUN_random_Scaffold154:372142-374221:-1	336	ATGCCATTAAGTGTGTTCATTCTTTCAGACAGTAAAGGTAATCCTTTAAAACGAGACCCCGCTGTCAGAGCAATGATGGAGTTTGGATACCCAGAGAAAATGGTTCTTGAAGTCGCAAACCTCCTTAAGTCTCAAGAATCCATTCGCAAAATGAAAGAGAGAAACAATGAACTACGCCAGCAGACGATGTGTAAGATCTGCATGGACAAAGATGTGGAGGTGGTGTTTCTGCCCTGTGGTCACCTGGTCTCATGCGCTGAATGTGCAGGAGCTCTGAAAGACTGCGCAGTATGCAGGAAGCCTGTCAAGGGAACTGTCCGCGCTTTCCTGGGCTAG	PREDICTED: uncharacterized protein LOC101857002 isoform X1 [Aplysia californica] ref XP_005091493.1 PREDICTED: uncharacterized protein LOC101857002 isoform X2 [Aplysia californica] ref XP_005091494.1 PREDICTED: uncharacterized protein LOC101857002 isoform X3 [Aplysia californica] ref XP_005091495.1 PREDICTED: uncharacterized protein LOC101857002 isoform X4 [Aplysia californica]	1e-26							1.62933	2.35451	6.8173	0.954962	1.28455	3.08796	6.41618	5.09044	2.6269	1.1944	5.25731	0.97317
gene:BGLB000217	BGLB000217 LGUN_random_Scaffold154:375013-377186:-1	1410	GACTTAATACTAAAACAAAATAGGAATCCCGTTTTTATTAATTGCATTTCAGCTCAAGAGAATAAGGCAGACAATTATTCTGATACAAAAGATGACTACCAACGTTCCTCTGTATTTAAGAGAATTTCCAATTCAACCTCCCTGTATGAAGATTTAATGTCTCTAAGGCACATACGCATCAAAAGTTTCAGCTTTCAATGCTATTGGATGCTCCATCAAAATGAAACGAGTTATCCTGCAACGCCTATTTCAAAAATTTATTTCAATTATGAAATACTACGACTACGTACTTACTGTAACTATCCGACAAATGGAACCCAATCTGCTCTAGTTTTGGCTCAGAATGGTTTTGTTTATATTGGTTCAGGATCAGACGATAAAGTCACGTGTTATGCCTGT…	hypothetical protein EMIHUDRAFT_45300, partial [Emiliania huxleyi CCMP1516] gb EOD35556.1 hypothetical protein EMIHUDRAFT_45300, partial [Emiliania huxleyi CCMP1516]	1e-26							2.37628	3.39814	6.81254	4.71505	2.94894	2.27861	3.48858	3.71205	4.922	2.50736	3.29462	25.6264
gene:BGLB000218	BGLB000218 LGUN_random_Scaffold490:59898-67038:1	849	ATGAATGCACTAAGAGTTGCCATGGAGAATGTGCAGAACAACGGAACTCAAAATGGCTACCAGGCCATTGCTGCATTCCACGGTGCGCCTGGGCAGTGCCCAACCCCAAACCCAGATGTCGCACTGACGTATTCGTGCAGCATTCGCGGCCTGCCTAGCTTTCCACACTGGCATCGACTTTTTGTGATGCAGCTGGAAGATAGCCTTGGACTTTCAACTGGAATACCTTACTGGGACTGGACTAAGCCAGGAGTCCAACTACCCAATCTGGTCAAAGATGCCACATACCAGATCAAAGACGGAACAGGAAGCAGAACTAGCCGTAGCTGGCCTGAACAGGGTGTCAATCTGGATGACCTTAAAGACGCAGTACTCTTAGCCTTAGAGCAAGACAACTTT…	TECTA_CHICK RecName: Full=Alpha-tectorin; Flags: Precursor	5e-06					0005576;0005578;0005886;0007160;0007605;0016020;0031225;	extracellular region;proteinaceous extracellular matrix;plasma membrane;cell-matrix adhesion;sensory perception of sound;membrane;anchored to membrane;	13.5845	4.35645	0.823757	0.540896	12.7623	1.86564	16.7299	40.2887	0.9258	0.852817	0.0992592	0.68595
gene:BGLB000218	BGLB000218 LGUN_random_Scaffold490:73673-76629:1	675	TCAGAAATTGAAACACAGCCCGCACTTCTAAGAAAGAACATCCAAGAGCTGACAGATGGCGAGTCGAACAACTTGAGAGACGCCCTAAAGAAGCTGCAGTCTGAGACTAGCGCTGACAACTTTGAAAACATCGCCGGCTTTCACGGAGCTCCCAACAGATGCCCTCCTCATGGAAGCGACAGATTCGCCTGCAGCCCTCACGGTCTACCCATCTTCCCACACTGGCATCGCCTTTTGACTGTCCAGTTCGAGCAGGCTCTGTCACGCCTGGGTGCATCATGGGGTATCCCCTACTGGGACTGGACCGACGAATCCACAGCTCTGCCAAAGCTCTTCAGTGACCCGGAGGACAACCCATTTTACAGATACTATATCCAGGCTGAGAAAGAGTGGACAGAT…	No annotation	0							1.01251	0.685856	0.823757	0	3.10434	1.37068	2.36084	5.27225	0.170045	0	1.78667	0.377972
gene:BGLB000219	BGLB000219 LGUN_random_Scaffold2533:14431-22820:1	246	ATGGTTTTAGATGTGGCCAAAGTATTGTATGAGAAAAACTACTCCGAGGCAATTAGAAAAGAGAACCAGGAATTAAGAGAACAGTCGCTGTGCAAGATCTGCTTGGATGAGAAAATGGAGATTGTCTTCACATCGTGCGGTCACCTGGCCTGCTGCACTGAATGTGCTTCTGCCCTAGACAAATGTCCCATATGTCGAAAAGCTGTCACGGGAAAAGAATCAAAACGACTTGATTTAATGTATTAA	No annotation	0							4.02505	1.26446	2.7662	1.15391	1.83961	7.46258	5.80333	3.28051	3.64442	0.583123	1.05876	1.04526
gene:BGLB000219	BGLB000219 LGUN_random_Scaffold2533:6659-13761:1	1011	GCATCTTTCATTCAGGTGTCTGCAATACAGCTTGCTGAGGATGGCTTTGTCTTTACCGGAACTCAAAACACTACCCGCTGTGTCTACTGCGAGGTGGTCAAGAGCGACTGGACATCTGCTGACGATATCCATGAAGTTCACGCATGCATGTCACCACGTTGTCCAATGGTAACCAAGATAGGTTGTAACAACAAGACGGTACAACCAGAGGACCAATCGAGCTTTAGATATGTCTCTGATAGTCATGAAAATAGTGGAACTTGTCGGGATGATGAAGCCCAGAAAAATCGATCCAACCATAATGCTGAGACACAAATCATCCACGCTCAGTGTGACCATGACCAAACAAAATGTGAACCTAAACATCTTGATGTCCTCGATGACAGTGGCAGACATCTT…	HPHL1_HUMAN RecName: Full=Hephaestin-like protein 1; Flags: Precursor	1e-21	K13624;	Porphyrin and chlorophyll metabolism;	PF07731;	Multicopper oxidase;	0005507;0005886;0006811;0006825;0006826;0007568;0030324;0046688;0051087;0055085;	copper ion binding;plasma membrane;ion transport;copper ion transport;iron ion transport;aging;lung development;response to copper ion;chaperone binding;transmembrane transport;	0	242.144	2.7662	0	0	4.50124	7.25416	0	12.4616	0	0	0.522628
gene:BGLB000221	BGLB000221 LGUN_random_Scaffold146:126315-201409:-1	1719	ATGAGTCAAAAGGAGATGAGGCAAAGTAAGATCAAAGAGAGGACAGCTAAAGTTATCAGATTTAAAAATCTTAAAAGAATAAACACAGAGAGAGAGAGAGAGAGAGAGAAGAACAGGAAATATAACATAATAGAGGAGTGCCCCGTTGGTTGGTTCGGCACAGAATGTCAATATCAAACCCACTGCCGGACCAAGTGTGAAACAGATGGCGACTGTATGGGCAACGTCTGCAAGATAGGATGGTTTGGTTACAAATGTCAGTACCAGGATATGGTGTCTAGATTTGAAGTCCCGTATCCCAAAATTCCACTGTCCAAATGGTCAAATACCAATGTCTCTGAGTGTATAGAGGATGAGAGAATTGAAGAAGTCCATGTCTACTTAAAGTCAACAATCTAC…	RPB9_HUMAN RecName: Full=DNA-directed RNA polymerase II subunit RPB9; Short=RNA polymerase II subunit B9; AltName: Full=DNA-directed RNA polymerase II subunit I; AltName: Full=RNA polymerase II 14.5 kDa subunit; Short=RPB14.5 sp P60899.1 RPB9_PIG RecName: Full=DNA-directed RNA polymerase II subunit RPB9; Short=RNA polymerase II subunit B9; AltName: Full=DNA-directed RNA polymerase II subunit I; A…	3e-49	K03017;K03017;K03017;K03017;K03017;	Purine metabolism;Pyrimidine metabolism;RNA polymerase;Huntington's disease;NA;	PF02150;	RNA polymerases M/15 Kd subunit;	0000398;0003676;0003677;0004672;0005634;0005654;0005665;0007067;0046872;	nuclear mRNA splicing, via spliceosome;nucleic acid binding;DNA binding;protein kinase activity;nucleus;nucleoplasm;DNA-directed RNA polymerase II, core complex;mitosis;metal ion binding;	6.88886	17.7083	7.39071	3.49409	8.5877	5.38023	10.4338	8.82978	15.6632	1.236	14.9612	31.6508
gene:BGLB000223	BGLB000223 LGUN_random_Scaffold3131:32374-69488:-1	1212	ACCGCTGAGGCACCCGTTTTATCCATTGGTCTGTGTCCGCTCGCTACAGTCTGGATAGGCCTTTCAGTCTGTTTGGACCGCTGGGGCACCCGTTTTATACATTCTACTGTGTCCTCTCGCTACAGTCTGGATAGGCCTTTCAGTCTGTTTGGACCGCTGGGGCACCCGTTTTATACATTCTACTGTGTCCACTCGCTACAGTCTGGATTGGCCTTCGTTTATAGCTACAATACTTGTACGATTATGTGTTACGTAAAGATGAACTATATCGTGAGGTCTGCCATCACTTTGCTGTGTGCTGGGTTACTCAGTGCACCACCCAGTGAAGCCAATGTTATCACAGCGTGCTGGAAAGCATGGAGTCGATGTTCAAGGTGGAGCAGTTGGTTTACTGGAAAA…	AMY_PSEHA RecName: Full=Alpha-amylase; AltName: Full=1,4-alpha-D-glucan glucanohydrolase; Flags: Precursor	1e-06					0003824;0004556;0005975;0008152;0016787;0016798;0046872;	catalytic activity;alpha-amylase activity;carbohydrate metabolic process;metabolic process;hydrolase activity;hydrolase activity, acting on glycosyl bonds;metal ion binding;	31.2264	0	1.91016	127.934	0.359923	10.0119	1.70315	0	9.93653	0	11.1861	0
gene:BGLB000225	BGLB000225 LGUN_random_Scaffold1728:8103-66453:1	2214	ATGATTATGGAGAAACTGGTTTGGAAACATGTGGTCAAGTTAATCCGGGCATCATTAGGAACAGTAGAAGATTTACTGCTGGCCTACCACACTTGCTGTAATGAGTGTGAACGAGAAAGGACCACCTCCTACACGGCGGGAATATTCAATCTAAACGTCAACGACTCCCTCTACGTAGAGGTCACAAGTGAAGGCATCAGATTTGAACCTACCTTTAGTTACTTTGGTCTTACGTTGATGGAAGCTCCACCTCTAAATGACGTACACATCTTACGATTGGCAAATGTCAGGGGGATAGGAAGAGAGACTGGGAGAGAAAGGGAGGATCAAGAGAGAAAGAGGGATGAGAGGGGTAGTAATTGGAACAGAGAGGAGATAGGGGCAAGAGAGAGGAGAGTA…	PREDICTED: sperm flagellar protein 2-like isoform X4 [Aplysia californica]	0			PF06294;	Domain of Unknown Function (DUF1042);	0005515;0005524;0005737;0005794;0006139;0008150;0046983;	protein binding;ATP binding;cytoplasm;Golgi apparatus;nucleobase, nucleoside, nucleotide and nucleic acid metabolic process;biological_process;protein dimerization activity;	7.00008	2.52892	5.26613	1.07232	74.6992	11.4577	18.3992	21.1411	37.748	1.37829	64.1034	4.4661
gene:BGLB000436	BGLB000436 LG10_random_Scaffold113:4079-10889:1	390	TTCAGCGAAGAACAAGGTGTTAGAGACAACAACAGCGGCAACTTGATTGATCTGTGTGACAACTTGATTCCCTGCCCTTGTCTTTGCATTTTGTTTTCAAAGGAAATTGATATGTCGGAGTGCCACAAGCCAGACGACAAGCTCGGGGAAGCGGGCAGAGAGATAGAGAGTGGAGACAGAGAAATAGAGGGTGAAGGCAGAGAGTTTGAGAGTAGAGGCAGAGAGATGAGGCAGAGAGAGAGTGGAGACAGAGAAATAGAGAGTAGACGCAGACATGTAGAGAGTGGTGACAGAGAGTTAGAGAGTAGGGGCAGAGAGATAGAGAGTGGAGACAGAGAAATAGAGGGTGAAGGCAGAGAGTTTGAGAGTAGAGGCAGAGAGATGAGGCAG	PREDICTED: synaptotagmin-4-like [Aplysia californica]	1e-149			PF00168;	C2 domain;	0005509;0005544;0006810;0007269;0016020;0016021;0030054;0030276;0043005;0048471;	calcium ion binding;calcium-dependent phospholipid binding;transport;neurotransmitter secretion;membrane;integral to membrane;cell junction;clathrin binding;neuron projection;perinuclear region of cytoplasm;	1.86669	5.90081	275.752	0.3419	4.08801	1.89526	1.69264	2.43001	0.626997	0.544248	7.64663	0.696838
gene:BGLB000437	BGLB000437 LG10_random_Scaffold113:15950-17172:1	642	ATGAAGATATATAAAGTAAAAGCGTATGTTCCAGCTTGGACACATTGTCCCGGCTTCAATATTGACCCTGAACTCGTCACCGACATGCGACAAACAGCTATCATCGACAGAGAACTCAGCAGACTAAACATTGATGTGGCCTGCCTGCAAGAAACCAGACTGGCAGACACAAAGGCAGACAGAGAGAGAGAGAGAAAAGAGATACAGAGAGAGAGAGAGAGACAGGGAGAGAGAGAGAGAGAGACGAGGAGAGAGAAGAGACGAGGAGAGAGAGAGAGACGAGGTGAGAGAGAGAGAGAGAGAGAGAGGAGAGAGAAGAAAAGAGACAAGGAGAGAGAGAAAAGGGAGAGAGAGAAAAGGGAGAGAGAGAGAAAAGAGACAGGGAGAGAGAGAAAAGAG…	DDX3_XENLA RecName: Full=Putative ATP-dependent RNA helicase an3	0	K11594;	RIG-I-like receptor signaling pathway;	PF00270;PF00271;	DEAD/DEAH box helicase;Helicase conserved C-terminal domain;	0004003;0004004;0004386;0008190;0022627;0030308;0042254;0043065;0043066;0043280;	ATP-dependent DNA helicase activity;ATP-dependent RNA helicase activity;helicase activity;eukaryotic initiation factor 4E binding;cytosolic small ribosomal subunit;negative regulation of cell growth;ribosome biogenesis;positive regulation of apoptosis;negative regulation of apoptosis;positive regulation of caspase activity;	354.897	157.432	273.351	162.151	308.869	572.746	517.755	385.454	985.361	109.264	301.187	58.3054
gene:BGLB000438	BGLB000438 LG10_random_Scaffold113:17354-19554:1	369	ATGCCCAGGACCTGCGGTGTCAGCATATCTCCTGGGGGCTAGAGAAAGAGGGATATACAAGGAGAGAGAGAGAGCCCAGGAGAGAGAGAGACCAGGAGAGAGAGAGAGACCAGGAGAGAGAGAGACAGGAGAGAGAGAGAGACAGGGAGAGAGAGAGACAGGGAGAGAGAGACAGAGAGAGAGAGAGAGACGAGGGAGAGAGAGAAAAGAGACAGGGAGAGTGAGAGAAGAGAGAGAGACAGGGAGAGAGAGACAGGGAGAGAGAGAAAGGGAGAGAAAGAAAGAGACAGAGAGAGAGAGAGAAAAGAGACAGAGAGAGAGAGAGACAGGGAAAGAGAGATCTCAGAGAGAATGGGAGAGATGGCATAG	GNAO_LYMST RecName: Full=Guanine nucleotide-binding protein G(o) subunit alpha emb CAA78806.1 GTP-binding protein alpha-o subunit [Lymnaea stagnalis]	0			PF00503;	G-protein alpha subunit;	0000166;0005886;0006184;0007507;0014045;0019001;0031234;0031683;0045886;	nucleotide binding;plasma membrane;GTP catabolic process;heart development;establishment of endothelial blood-brain barrier;guanyl nucleotide binding;extrinsic to internal side of plasma membrane;G-protein beta/gamma-subunit binding;negative regulation of synaptic growth at neuromuscular junction;	136.73	62.7923	272.796	10.4135	36.7445	37.3332	67.0842	50.0389	71.5096	17.5032	45.8788	37.5267
gene:BGLB000439	BGLB000439 LG10_random_Scaffold113:35674-35922:1	249	ATGAGAAAAGTGAAAAAGGTAGTGAGAGAAAGATTGAGAGAAAGAGTGAGAGAAAAAGTGAGTGAAAGAGTGAGAAAAAGAGTGAGAGAAAGAGAGAGAGAAAGAAAGAGAGAAAGAGAGAGAGAAAGTGTGAGAGAAAGAGTGAGAGAAAGAGTAAGAGAAAGAGAGAGAGAGAGAAAGAGGGAGAGAAAGAGAGAGAGAAAGAGTGAGAGAAAGAGAGAGAGAGAAAGAGAGAGAGAGAAAGAGTGA	RL32_DROME RecName: Full=60S ribosomal protein L32; AltName: Full=Ribosomal protein 49 sp P61127.1 RL32_DROYA RecName: Full=60S ribosomal protein L32; AltName: Full=Ribosomal protein 49 sp P61128.1 RL32_DROSI RecName: Full=60S ribosomal protein L32; AltName: Full=Ribosomal protein 49	1e-65	K02912;	Ribosome;	PF01655;	Ribosomal protein L32;	0000022;0003735;0005622;0005840;0006412;0007052;0030529;	mitotic spindle elongation;structural constituent of ribosome;intracellular;ribosome;translation;mitotic spindle organization;ribonucleoprotein complex;	385.564	295.883	269.851	354.02	169.06	209.236	231.118	149.591	185.089	143.028	387.296	1931.01
gene:BGLB000440	BGLB000440 LG10_random_Scaffold113:75011-106993:-1	522	ATGTTGACCTTGGATAACCGCTTCATGAAAAGTGCGCCTCCAGATTTCTTTTTTAATAAAAAACTTTGCCGCTGTAAGACTAATCAATCTTATCTTGTGAGGTGTGTGCTTGAATCCGAGCTCACCACTCAAGTTTCGTTTCGAAGCTTCGAGTTTTTAAAACTGCACAAATCTGATTACGAGGGGTGGCCTGCTGTACGGGTATACGACAACGAAGGAGAAAGAGAGAGAGAGAAAGAAAAGGGAAAGAAAGATGGAATGAGAGAGGTGGAGAAAGAGAGAGAGAGAGAGAGAGAAGGGAAAGAAAGATGGTATGAGAGAGATGGAGAAAGAGCGAGAGAGAAAGAGAAGGGAAAGAAAGATGGTATGAGAGAGGTGGAGAAAGAGCGAGAGAGAAAG…	INSI2_PONAB RecName: Full=Insulin-induced gene 2 protein; Short=INSIG-2	3e-92			PF07281;	Insulin-induced protein (INSIG);	0005783;0006695;0006991;0008202;0008203;0010894;0032868;0060363;0070542;	endoplasmic reticulum;cholesterol biosynthetic process;response to sterol depletion;steroid metabolic process;cholesterol metabolic process;negative regulation of steroid biosynthetic process;response to insulin stimulus;cranial suture morphogenesis;response to fatty acid;	254.864	121.756	269.251	167.753	58.7923	114.941	153.192	85.2597	117.38	45.5943	96.8445	743.561
gene:BGLB000441	BGLB000441 LG10_random_Scaffold113:88297-95098:1	555	ATGCTGAAAAAGCGCTATCGCATCCCGCTGTGCTTTCGCAGATCTGTCGGCTGGGTTTCTGGAGTACTAATATGGAAAAGTAATCCATTTACAGAAATTATATGTCATCTGTCTTGTGGCATCTTAACCAAATGTCATCTCGCAGTGAATGAAAGGACGCAGGCTGGAAGAATGGAGACGGAGAAAGAGAGAGAGAGAGATAGAGAGAGAAAAAGAGAGAGAGAAAGAGAGAGAGATATGCTTGGGAAGTGTAGCCCCACTCTTTCTATCTCCACCTCTCTCATACCATCTTTCTTTCCCTTCTCTTTTTCTCTCGCTCTTTCTCCACCTCTCTCATACCATCTTTCTTTCCCTTCTCTTTCTCTCTCGCTCTTTCTCCACCTCTCTCATACCATCTTT…	Phosphate carrier protein, mitochondrial [Crassostrea gigas]	0			PF00153;	Mitochondrial carrier protein;	0005739;0005743;0005887;0006091;0006810;0015293;0015317;0015320;0016020;0016021;	mitochondrion;mitochondrial inner membrane;integral to plasma membrane;generation of precursor metabolites and energy;transport;symporter activity;phosphate:hydrogen symporter activity;phosphate carrier activity;membrane;integral to membrane;	442.615	507.071	269.007	386.878	344.616	661.498	1204.39	315.813	1260.18	78.757	563.141	39.0826
gene:BGLB000442	BGLB000442 LG10_random_Scaffold113:105160-109674:1	390	ATGGCTGATGACAATTTAGTTCTCTCACCAGAATGTGTGAAAGGGAGTGACCTGCATGTCAGAGCAGGCTCTCGGACTCACGGTTGTAAAAGTAAAGAGGAATGGAAAGAGGGAGATATAGAAGGAGAGAGAGAAAGAGCGAAAAAGGGAGAAAGAACAGGAGAGAATAAGAGAGAACTTGAAAGAAATAGAGAGATAAAGAGAAAAGAGAGAGAAATAGAAAATAAGAGAGACAGAGATAGAAAGCCAGAGACAGAAAGAAAGATAGAAGAATACAGAAAAAGATATAAAGAGGGAGAAAAAATGCATAAACTAGGTGCCAAGAAAGAAGAACAGAAAGAGAAAGAAAATATAAGCAAGCCTCTTTATCAAAACGAGCTAATTGCATGA	PREDICTED: uncharacterized protein LOC101849429 isoform X1 [Aplysia californica] ref XP_005113075.1 PREDICTED: uncharacterized protein LOC101849429 isoform X2 [Aplysia californica] ref XP_005113076.1 PREDICTED: uncharacterized protein LOC101849429 isoform X3 [Aplysia californica]	0			PF01841;	Transglutaminase-like superfamily;	0005737;0005826;0005856;0006508;0007517;0008233;0030018;0030428;0032153;0033205;	cytoplasm;contractile ring;cytoskeleton;proteolysis;muscle organ development;peptidase activity;Z disc;cell septum;cell division site;cytokinesis during cell cycle;	101.217	430.654	268.798	25.1811	161.026	137.054	254.72	161.161	135.958	17.9181	326.981	45.6756
gene:BGLB000443	BGLB000443 LG10_random_Scaffold113:112795-134845:-1	1035	ATGGAGGCGAAGTTTCAAAGGGCAAGGGAGGATGAGGGTGATAGAGAGAAAAAAAGAGACAGAGACAGACAGAGAGAAAGAAACAGTGAGATAGAAAGAGAGGCAGAGATAGAGATAGAGAGAGAGAGAGAAAGAGAGAGAAAGAAGGAAAGATGTATAAAGAAAGAAAGAAAAAGACATAGAAAGAAAGAGAAACAGGTCGATAGAAAAAAAGAAAGATACACTGAAGACACACAGAGAAAGAGAGAGAAAAGAAAAAGAAACAAACTGGTAGAGAGAAAGACAGAGGGATATAAACAGAGAGAGAGAGAGAGAGAGAGAGAGAGAGAGAGAGAGAAGAGAACCAAAGAGAGAGAGAGAGAGAGAGAGAGAAAGAAAGACAGAAAAAGAAGAGAAAAA…	PREDICTED: glycogen phosphorylase, muscle form-like, partial [Aplysia californica]	3e-62	K00688;K00688;	Starch and sucrose metabolism;Insulin signaling pathway;	PF00343;	Carbohydrate phosphorylase;	0003824;0005975;0005977;0005980;0006874;0008152;0008184;0016208;0016529;0030246;	catalytic activity;carbohydrate metabolic process;glycogen metabolic process;glycogen catabolic process;cellular calcium ion homeostasis;metabolic process;glycogen phosphorylase activity;AMP binding;sarcoplasmic reticulum;carbohydrate binding;	318.713	566.62	265.728	103.685	243.14	335.816	708.422	247.149	725.247	40.6813	313.761	224.637
gene:BGLB000444	BGLB000444 LG10_random_Scaffold113:174005-174517:1	315	ATGAGAGAGAGAGGTGAGAGAGAAATAAGAGAGAGAGAGAGAAATGAGAGAGAAATGAGAGAGAGAGGTGAGAGAGAAATAAGAGAGAGAGGTGAGAGAGAAATGAGAGAGAGAGAGAGGGGGGAGAGAGAAATGAGAGAGAGAGGGAGAAAGGCAAAGGGGAATAGCGCGAAACANNNNNGAGAGAGAGAGAGAGAGAGAGAGAGAGAGAGAGAGAGAGAGAGAGAGAGAGAGAGAGAGAGAGAGAGAGAGAGAGAGAAAGAGAGAGAGAGAGAGGGGGAGAGAGAAATGAGAGAGAGAGGGAGAAAGGCAAAG	MYS_AEQIR RecName: Full=Myosin heavy chain, striated muscle	0	K10352;K10352;	Tight junction;Viral myocarditis;	PF00063;	Myosin head (motor domain);	0001725;0002027;0003779;0005515;0005516;0005925;0006200;0007512;0016459;0030049;	stress fiber;regulation of heart rate;actin binding;protein binding;calmodulin binding;focal adhesion;ATP catabolic process;adult heart development;myosin complex;muscle filament sliding;	30.2588	922.839	263.525	8.49054	126.911	72.9013	85.5297	44.5893	12.3375	13.6215	351.183	2.45049
gene:BGLB000445	BGLB000445 LG10_random_Scaffold113:188189-188683:1	495	ATGAAAACATCGAGACATGTTACTGAAATAGCAAATAAAAAGGGTGGCAGAATTGTGAATAAAATTGTCATGTTCTCACAGGTCTTCAAGTTGTTCATAAAAGTTTGGGTTGAAAGATTGAATGATGGAGTTAAATTATTGAAGAATGTGGTTGAAAGATTGAAGGATGGAGTTAAATTATTGAAGAATGTGGTTGAAAGATTTAAGGATGGAGTTAAATTATTGAAGAATGTGGTTGAAAGATTGAAGAATGTGGTTGAAAGATTGAAGAATGTGGTTGAAAGATTGAAGGATGGAGTTAAATTATTGAAGAATGTGGTTGAAAGATTGAAGAATGTGGTTGAAAGATTGAAGGATGTGGTTGAAAGATTGAAGAATGTGGTTGAAAGATTGAAGAAT…	NEC2_RAT RecName: Full=Neuroendocrine convertase 2; Short=NEC 2; AltName: Full=KEX2-like endoprotease 2; AltName: Full=Prohormone convertase 2; AltName: Full=Proprotein convertase 2; Short=PC2; Flags: Precursor	2e-49			PF00082;	Subtilase family;	0005515;0008233;0008236;0009790;0016787;0030070;0030133;0031410;0034230;0034231;	protein binding;peptidase activity;serine-type peptidase activity;embryonic development;hydrolase activity;insulin processing;transport vesicle;cytoplasmic vesicle;enkephalin processing;islet amyloid polypeptide processing;	0	3.69085	262.177	2.05833	0.894944	1.38303	0.529358	2.1279	0.343154	0.170209	3.09045	0.508503
gene:BGLB000446	BGLB000446 LG10_random_Scaffold113:196898-197152:-1	255	ATGAGAGTGAAAGAGAGAGAGAGGGAGTCAGGGAAAGAGAGAGACAGAGAGAGACAGAACGAAAGAGAGAGAGAGAGAGACAGAACAAAAGAGATAGAGAGACAGAACGAAAAGAGAGAGAGACAGGACGAAAGAGAGAGAGAGAGGGACAGGACGAAAGAGAGAGAGACAGAACAAAAAATACAGAGAGACAGAACGAAAGAGAGAGAGAGAGACAGACAGAGAGAGAATGAGGGAAAAAGAGAGCTTAACTGA	PREDICTED: microtubule-associated protein futsch-like, partial [Aplysia californica]	8e-31							445.342	1210.25	262.17	26.5253	130.676	421.284	416.415	204.982	98.4947	67.079	436.532	53.8761
gene:BGLB000447	BGLB000447 LG10_random_Scaffold113:204536-210623:-1	1086	ATGGCCTCATCAAAGCTCTGTGTGGCGCTGAAGCAGGGGGCGCCACGGGCGGTGAGGGGGGGGGACACATGGAGACGTGACCTCCGTCTATGTCGAAGGCGCCGATGGAGACGAGCAGAGAGTAGAGAGAGAGAGAAAGAGGAGAGAGAGAGAGAGGAGAGGAGGGGAGGAGAGAGAGAAGGACGGCGATATTGCAGTAAAGAGAAAGAGGGAGAAAGAGAAATAGAGCCAGAAAGAGTACAGTACAAAGAGAAATTATGTCTGCGATTGAGAGTGAGAGAAAGAGAGAGAAAGACAGAAAGTGTGCCAGAGAAGGAGAGAGAGAGAGAGAGAGAGAGAGAGAGAGGAAGACAGAAAGAGTGTCAGAGAGAGAGAGAGAGAGAAACAGAAACAGTGCTA…	RAB7A_RAT RecName: Full=Ras-related protein Rab-7a; AltName: Full=Ras-related protein BRL-RAS; AltName: Full=Ras-related protein p23	2e-76	K07897;K07897;K07897;K07897;K07897;	Endocytosis;Phagosome;Salmonella infection;Amoebiasis;Tuberculosis;	PF00071;	Ras family;	0005515;0005525;0005770;0005794;0007174;0007264;0019003;0019886;0031410;0045335;	protein binding;GTP binding;late endosome;Golgi apparatus;epidermal growth factor ligand processing;small GTPase mediated signal transduction;GDP binding;antigen processing and presentation of exogenous peptide antigen via MHC class II;cytoplasmic vesicle;phagocytic vesicle;	305.341	202.42	259.506	788.434	214.619	358.376	447.837	291.655	261.226	56.0413	365.639	400.637
gene:BGLB000448	BGLB000448 LG10_random_Scaffold113:210667-211663:1	267	CACCCCGCACCACCCTCTACCCCGACGCCGGGGACAATTTCCTTTAGTCCCTCGGGAGATAAAACAAGGGGAGGCCACTTAGCTCTGCGGGAGACAAGAAGCTGGTGTAGCAAACTCTCTGTCTCTGTTTCCTCACATCACAGCTCATGTCAGTTAGCCTCTCTCCATGAATGTACTCAACTATTACAGCTCTACCAAAACCTTCTTCGCCACGGACTGCACCAACCACGTGACCTCACCAACCACGTGACCTCACCAGGACCGGGA	aquaporin, partial [Catascopia terebra]	5e-77	K09866;K09866;	Vasopressin-regulated water reabsorption;Bile secretion;	PF00230;	Major intrinsic protein;	0005737;0005911;0015288;0030104;0030315;0043234;0050891;0051384;	cytoplasm;cell-cell junction;porin activity;water homeostasis;T-tubule;protein complex;multicellular organismal water homeostasis;response to glucocorticoid stimulus;	28.8228	27.0989	259.428	4.67334	8.8991	5.27711	7.10001	5.41284	29.5198	0.629773	11.6729	4.35088
gene:BGLB000449	BGLB000449 LG10_random_Scaffold113:230002-235953:-1	1092	ATGGATTGGGTGAGACACCCCACCGTGGCTTTGGAGCTCCACATCACTGCCGCCCCTGCCGCTGTCGCTGGTGCTGAGGTCACCGCTGGCGTCGCTGAGGTTGTCGTCATGGTGACGGTGCGGGACGTTGCTGCCCGTAGGGTGGACCTGGTGAAAGTTGAAAGAATTGATGTCCTTCTTAGAGCTGGAACTTTTGTGAAGACTCTCGGCCTGGTAGTGGTTGCTGGTCAGCACGTCGTTCTGAAAGCATACAACTTCACCCTCAGCAACAAGTTCATCAACAACATCTGGAAACCCAACAGCTATTTCATCAACGGCAGGAACAGCAAGCAGCACAACCTGACGGTGCCCAACGCCTTCATCCGCCTCAGCTACGACGGCAGCATCTATATGTCCGTC…	No annotation	0							1.35539	5.30468	258.771	2.23427	5.73869	6.42198	10.3003	6.82241	5.76662	0.225815	5.69455	1.12438
gene:BGLB000450	BGLB000450 LG10_random_Scaffold113:292237-294905:1	576	ATGGAGGGGGAGGGAGAGGAAGTAGGGATGGAGGGAGAGGGAGAGGAAGTAGGGATGGAGGGAGAGGGAGAGGAAAGAAAGGAGGAGAAGGGGAAAGAGAGAGAGAGAGAGAGAGAGAAGAGAGAGAAAGAAAAAGGCGAAGATAAGGCCGAAGGAAAGCGAGCAGGAAGAAAGGAGAATGGCTGCGAGACTCCACCTGTACCTGGTGACAATCAATCAAAAGCACAAGATCACTGTAAATTACAGCAACAAAAGATTAAGTCCCCTATACAGTCTACAATATACACTTATGATGAAGATAAAGAAGAACAGTGCTATGAGACTTATGATAAAGATAAAGAAGAACAGTGCTATGAGACTTATGATAAAGATAAAGAAGAACAGTGCTATGAGACTTAT…	MPPB_BOVIN RecName: Full=Mitochondrial-processing peptidase subunit beta; AltName: Full=Beta-MPP; Flags: Precursor	0			PF00675;PF05193;	Insulinase (Peptidase family M16);Peptidase M16 inactive domain;	0005739;0005743;0005759;0006508;0006626;0008233;0008237;0008270;0016787;0044267;	mitochondrion;mitochondrial inner membrane;mitochondrial matrix;proteolysis;protein targeting to mitochondrion;peptidase activity;metallopeptidase activity;zinc ion binding;hydrolase activity;cellular protein metabolic process;	407.004	401.736	258.572	183.974	130.114	302.246	640.216	203.291	420.735	63.6984	379.991	42.297
gene:BGLB000451	BGLB000451 LG10_random_Scaffold113:297051-334066:1	651	ATGATATACCAAAAGGCTGTAATTATGTTTTTCCATGACAGACTGGTAAACAGCAAACGAACAGAATCGCATTGGAAGGTAGCAGCGTCAACAAACGTGCTGGACCTGAGCGCAGTCTTCGGAAAGCTGTCGCCAGATATGTCCAAGATGGCGGAATACAGAAGCCTTGCAATAACATTAAACCGGGTCCAGGGGACACCCGATTACATCATCGTGACCAGGACATGGTGTCAGAATAGTTTTAATAATGCTTGGACACGGCTAGTTTATCTGTCGGTCTGTCCAGTAGTTTATCTGTCGGTCTGTCCAGTAGTTTATCTGTCGGTCTGTCCAGTAGTTTATCTGTCGGTCTGTCAAGTAGTTTATCTGTCGGTCTGTCCAGTAGTTTATCTGTCGAGA…	ZN233_HUMAN RecName: Full=Zinc finger protein 233	5e-29					0003676;0003677;0003700;0005622;0005634;0005730;0006351;0006355;0008270;0046872;	nucleic acid binding;DNA binding;transcription factor activity;intracellular;nucleus;nucleolus;transcription, DNA-dependent;regulation of transcription, DNA-dependent;zinc ion binding;metal ion binding;	771.541	320.908	258.221	234.08	1586.89	1725.39	2975.85	1735.21	1048.33	72.0425	850.725	161.275
gene:BGLB000452	BGLB000452 LG10_random_Scaffold113:328469-330015:-1	348	ATGAGAGAAAGAGAGAGAGAAGGAGAGAAAAAGAGTGTGAGAGAGAGGGGGGGAGAGAGAGAGGGAGAGAGAAAGAGAGCGAAAAGTCGGGGGATTGTAAGGCATTACAGAGGAACCAAGCGATCAGGTACCGAGCGCAAGGGGAATAAGACAAACTTGCAGAAGTCAGAGATTGAGGAGGAAAAAAGGTTTAGGGACAGACCGACAGATAAACTACTGGACAGACCGACAGATAAACTACTTGACAGACCGACAGATAAACTACTGGACAGACCGACAGATAAACTACTGGACAGACCGACAGATAAACTACTGGACAGACCGACAGATAAACTACTGGACAGATAG	SRSF7_BOVIN RecName: Full=Serine/arginine-rich splicing factor 7; AltName: Full=Splicing factor, arginine/serine-rich 7	3e-42	K12896;K12896;	Spliceosome;Herpes simplex infection;	PF00076;PF00098;	RNA recognition motif. (a.k.a. RRM, RBD, or RNP domain);Zinc knuckle;	0000166;0000398;0006366;0006369;0006376;0006406;0008270;0008380;0043274;0048025;	nucleotide binding;nuclear mRNA splicing, via spliceosome;transcription from RNA polymerase II promoter;termination of RNA polymerase II transcription;mRNA splice site selection;mRNA export from nucleus;zinc ion binding;RNA splicing;phospholipase binding;negative regulation of nuclear mRNA splicing, via spliceosome;	293.939	349.991	256.163	123.348	326.051	474.91	504.316	339.08	511.762	117.764	450.897	253.305
gene:BGLB000453	BGLB000453 LG10_random_Scaffold113:330046-344412:-1	540	ATGAAAGGGGGATTGTTGGACGGATATGTTATAATAGCAGTACCCATGTACATACAGCCTTTATGCCACCGTGTCAGAGGCGTGTCAGGCTTAGTTGTCACCTGCATCTCCAACAGAGCGAATGGAATTAGATGGGTGGGACAGCATGACCTGGCTACACCCACAGCAAACGTTCTGTGTGCACTACTTAATGAAAATGTTAATCAGGGCAAACGTCGGGGGACATTAACACCGTACAGGGGAAAAAAAGATAGAGAGGGAACTCGAGCTGGAGAGTTATTTACCGTACGTGCCAGAGAGAGAGAGAAAGAGAGAGTACAAATGTGTATGGGATGGAGAGAAAGAGAGAGAGAGAGAGAGGGAGAGAGAGGGAGAGAGAGAGAGAGAGAGAGAGTCTTC…	RL10A_MACFA RecName: Full=60S ribosomal protein L10a	3e-102	K02865;	Ribosome;	PF00687;	Ribosomal protein L1p/L10e family;	0003723;0003735;0005622;0005739;0005840;0006412;0015934;0022625;0030529;	RNA binding;structural constituent of ribosome;intracellular;mitochondrion;ribosome;translation;large ribosomal subunit;cytosolic large ribosomal subunit;ribonucleoprotein complex;	429.876	266.882	254.777	336.993	175.156	238.22	269.462	166.482	212.096	149.231	415.829	1452.5
gene:BGLB000454	BGLB000454 LG10_random_Scaffold113:344598-358608:1	2217	ATGGATACACGTGCTGTTTCACGAATGACAGCTATCAGAATGACATCTACCGCGGCCAGGTTTTGGGGCTCTAACATCAATCTTCTCAGCTGTGCCATTTGTGACCATAGATACAAGGACCCAAAGGCGATCACGTGTCCAGTTTGTCGTCAGCAGTCCATCTTGCCCCTGGACGGGGTGGCAGCACTACAAAATAACAACTTTCTTTTAAATCTACTCAAGGTCATCACATCACCGGAAGTGTGTACCAGCTGCGGTCAGTTGGCATCCATCCCTACTTCCAAGTGTTTGGATTGTCAAGAAATTTTGTGCGCTAACTGCAGCATCAAACATACCAACATGGACAACACTAATAATAATGTTGGCGGCTCTGATCACCATAGAGACACAACAAACAAA…	PREDICTED: mesocentin-like isoform X6 [Aplysia californica]	0	K06107;	Tight junction;	PF00373;PF08736;PF09379;PF09380;	FERM central domain;FERM adjacent (FA);FERM N-terminal domain ;FERM C-terminal PH-like domain;	0005198;0005515;0005737;0005856;0005886;0005911;0007268;0019898;0030866;0033270;	structural molecule activity;protein binding;cytoplasm;cytoskeleton;plasma membrane;cell-cell junction;synaptic transmission;extrinsic to membrane;cortical actin cytoskeleton organization;paranode region of axon;	160.009	276.966	254.553	71.9741	246.359	165.342	343.411	325.852	105.951	37.7298	516.013	113.5
gene:BGLB000455	BGLB000455 LG10_random_Scaffold113:363372-371603:-1	594	ATGCCAGCTGTCTTAGAGGATCATGGAATACGAGATGTTTGGGCCTCAAATATGGAGGAAGAACTGAGAAACATCAGCAGAGTTGTAAAAACTCATCGATACATAGCCATGATTGGTTTTACATTTTTTGATGAGGAAGGAAACAGAGCCCAGCCAATATCAACATGGCAGTTTAACTTCAAATTTTGTCTTGGAGATGACATGTATGCTCAAGAGTCCATTGAACTTTTACGTAAATCTGGTATCCAGTTTGAACGACATGAGCGAGACGGCATGGACCCTTTTGACTTTGCTGCTGAATTAATTGGAGCTGGTAACAGTGACCTGGAGGAAGATGATGAAGAGTTTTTTTCCAAGCTTCGGTTACACTGTCCTGATATTTATGATGTGAAATACTTG…	DPYS_HUMAN RecName: Full=Dihydropyrimidinase; Short=DHP; Short=DHPase; AltName: Full=Dihydropyrimidine amidohydrolase; AltName: Full=Hydantoinase	0	K01464;K01464;K01464;K01464;	Pyrimidine metabolism;beta-Alanine metabolism;Pantothenate and CoA biosynthesis;Drug metabolism - other enzymes;	PF01979;	Amidohydrolase family;	0002058;0002059;0004157;0008270;0016597;0016810;0030336;0051219;0051260;0051491;	uracil binding;thymine binding;dihydropyrimidinase activity;zinc ion binding;amino acid binding;hydrolase activity, acting on carbon-nitrogen (but not peptide) bonds;negative regulation of cell migration;phosphoprotein binding;protein homooligomerization;positive regulation of filopodium assembly;	83.4325	162.12	252.922	8.30052	50.1725	59.2294	84.2966	74.8173	37.2483	29.8533	151.462	12.5258
gene:BGLB000456	BGLB000456 LG10_random_Scaffold113:520330-524734:-1	591	ATGCAACGAATAAATTCCAGAAGTTTCAATTGTGTCGAGAAAGATAGAAGAGAACGACACAGAAAGAGAAAGAGAGAAAAAGTGAGAGAAAGAAAGAGAGAGAGAGAGAAAGGTGGATTCGAAAAAGTAAGAGTTTGCTCATTAAAAGAGAGAGAGAGAGAGAAGAGAGAGGGAGAGAGAGAGGAGGGAGGAGAGAGAGAAGAGGAGAGAGTGAGGGAGAGAAGAGAGAAGAGAGAGAGAGAGAGAGAAGAGAGAGAGAGAGAGAGAGAGAGAGAGCGGATAGAAAAAGAGAAAATTAATAAGATTACTGCTCTTGAAAAAGATGAATTCTTAAACTTGAAAATTTCATCCACATTAGAGAGAGAGAGAGAGAGAGAGAGAGAGAGAGAGAGAGAGAGA…	PREDICTED: neutral and basic amino acid transport protein rBAT-like [Aplysia californica]	0	K01187;K01187;K14210;	Galactose metabolism;Starch and sucrose metabolism;Protein digestion and absorption;	PF00128;	Alpha amylase, catalytic domain;	0005886;0005887;0006811;0015171;0016020;0016021;0016787;0016798;0046982;	plasma membrane;integral to plasma membrane;ion transport;amino acid transmembrane transporter activity;membrane;integral to membrane;hydrolase activity;hydrolase activity, acting on glycosyl bonds;protein heterodimerization activity;	487.263	153.058	252.299	106.345	93.1798	237.213	349.92	187.729	144.072	39.9931	127.199	533.191
gene:BGLB000457	BGLB000457 LG10_random_Scaffold113:532404-539529:1	1779	ATGAACCTATTACTTTCCAAAGAAAATGAAGAGCTGCAAAGAAGTAAAAAATCGTCCTTGTCCTTGAAAAGACGCTCAAAATCTGTGAGTGCACCTGCATTAGATGCTATGGGAAAAGAATCCAGTGGCCAAGGTCTTGTATTTAAGATTCCCTTGAGCAAATGTCTCATGAATGACAAAGAATTAGAAAAAAGACGTAAGCGAATAGCGTCCACCGTAGGAGGCAGTTCAGTCAAAAACAAGGGTGATGCCAATGAAAACTCAGAGTCTACCAAACCAAACAGGAAGTCCAGCAGCTCGTCTCAAGGTTTGCAAACTTTGGGAATCTTCAGAGTTGGCTGCTCAAAGAAACGAGTTAAACAGCTGCGTGAGGAATTTGATAGTGGCAAAGAAGTTGTG…	matrilin [Biomphalaria glabrata]	0	K08133;	Protein digestion and absorption;	PF00092;	von Willebrand factor type A domain;	0003674;0005201;0005576;0005578;0005596;0005788;0007155;0016337;0030674;0031012;	molecular_function;extracellular matrix structural constituent;extracellular region;proteinaceous extracellular matrix;collagen type XIV;endoplasmic reticulum lumen;cell adhesion;cell-cell adhesion;protein binding, bridging;extracellular matrix;	37.8586	117.39	252.004	4.85708	49.0581	37.5523	55.6852	37.4281	36.332	13.1962	54.7104	22.9249
gene:BGLB000458	BGLB000458 LG10_random_Scaffold130:2823-5281:1	708	TTTGTCACAGATGGCATTTTCAAGGCCGAGCTCAACGAGTTTCTGACTCGTGAGTTAGCAGAAGATGGTTACAGTGGTGTTGAAGTTAGAGTGACACCAACACGCACTGAGATTATAATCCTTGCAACACGCACTCAAAATGTTCTGGGTGAAAAAGGTAGAAGAATACGTGAATTAACTTCCGTCGTTCAGAAACGTTTTGGTTTCCCAGAAGGCACTGTTGAGTTGTATGCTGAGAAAGTTGCAACCCGAGGACTTTGTGCAATTGCTCAGTGTGAATCCTTGAGGTACAAGCTGATTGGTGGATTAGCAGTCAGAAGAGCCTGTTATGGTGTGCTGCGTTTCATCATGGAATCTGGTGCTAAGGGCTGTGAAGTAGTAGTTTCTGGCAAACTTAGA…	PREDICTED: hexokinase-2-like isoform X2 [Aplysia californica] ref XP_005089963.1 PREDICTED: hexokinase-2-like isoform X3 [Aplysia californica]	0	K00844;K00844;K00844;K00844;K00844;K00844;K00844;K00844;K00844;K00844;	Glycolysis / Gluconeogenesis;Fructose and mannose metabolism;Galactose metabolism;Starch and sucrose metabolism;Amino sugar and nucleotide sugar metabolism;Streptomycin biosynthesis;Butirosin and neomycin biosynthesis;Insulin signaling pathway;Type II diabetes mellitus;Carbohydrate digestion and absorption;	PF00349;PF03727;	Hexokinase;Hexokinase;	0003824;0004396;0005575;0005730;0005739;0005741;0005829;0006096;0008152;0016740;	catalytic activity;hexokinase activity;cellular_component;nucleolus;mitochondrion;mitochondrial outer membrane;cytosol;glycolysis;metabolic process;transferase activity;	241.383	237.032	250.593	25.0863	111.659	81.0444	180.549	134.356	204.103	27.5301	130.608	142.869
gene:BGLB000459	BGLB000459 LG10_random_Scaffold130:3127-17345:-1	600	ATGTCTCTCATGTTTGTTGCAGCGGCTGATGACATTATCCGCCAACATAAGGCAGCATGCCTAAGAATAACAGCACTGATGGTATGCAAGGATTTGCTGTGGGTTGGAACTAGTGCAGGTGTTATCCTTACCATTCCCATACCTCGTATCACCTCAACCACAACACGTGGGAGTCTGGCTGTTCCTACTGTGACAGGTCTAATATACGGACATACTGGGCATGTGAGATTTTTGACTAGTGTGGAGATCAGTAGTACTGCAAGCACCAAAGCTGAACTCAGTAAAGAAGGTACTAGTGGGGAAAGTGCAACAGCAGAAAGAGGTGGTGGATTCTCGTTCCAAGACATTCACAGAAGGTCTTCGATGGCCGCAACCACAGCGACAATGGCATCCCGAATG…	AP2MA_DANRE RecName: Full=AP-2 complex subunit mu-A; AltName: Full=AP-2 mu-A chain; AltName: Full=Clathrin assembly protein complex 2 medium chain A; AltName: Full=Clathrin coat assembly protein AP50-A; AltName: Full=Clathrin coat-associated protein AP50-A; AltName: Full=Mu2-adaptin-A; AltName: Full=Plasma membrane adaptor AP-2 50 kDa protein A	2e-42	K11826;K11826;K11826;K11826;	Endocytosis;Synaptic vesicle cycle;Endocrine and other factor-regulated calcium reabsorption;Huntington's disease;	PF00928;	Adaptor complexes medium subunit family;	0005515;0005739;0006886;0008289;0015031;0016020;0016192;0030125;0030132;0030133;	protein binding;mitochondrion;intracellular protein transport;lipid binding;protein transport;membrane;vesicle-mediated transport;clathrin vesicle coat;clathrin coat of coated pit;transport vesicle;	452.188	179.877	250.422	726.186	201.782	385.709	692.618	387.51	484.696	23.3803	438.09	322.435
gene:BGLB000460	BGLB000460 LG10_random_Scaffold130:17474-30212:-1	1935	GACAAGCGTTATCATATTGTTGAAGAACTTTATAAGAATGAAAAGGAGTATGTGGAGGCTTTGAGAACATTGAAAGATAAATATATGGTCCCGTTGAAAACTCAAAGCAGTTTTGCAAAACAAACAGTATTAGAAAGTTATATGTCATTTGTTGAAAATTACAATGCTTCTGGTAAAGTCATTGAGAACGCACTCACCACTAAATCATCTGTACAGAAATTCATTGAGCAATGCCAGAAGGACAGTGGCAGCAAACTGACCATGAAAGATTTGATAGTTCGTCCCATTCAGAGAATACCCAGATATGAATTGCTTATACAGCGTTTATTGGACAACACACCAAGAGACCATCCTGACCACCCTCTTCTTCAACAAGCATGTCGTGTGATGCATGACCTA…	RL37_ICTPU RecName: Full=60S ribosomal protein L37	8e-19	K02922;	Ribosome;			0001510;0003723;0003735;0005622;0005840;0006412;0019843;0022625;0030529;0046872;	RNA methylation;RNA binding;structural constituent of ribosome;intracellular;ribosome;translation;rRNA binding;cytosolic large ribosomal subunit;ribonucleoprotein complex;metal ion binding;	174.226	229.982	247.307	175.604	236.607	297.96	251.06	124.54	153.745	165.229	228.693	694.259
gene:BGLB000461	BGLB000461 LG10_random_Scaffold130:187846-191558:1	1518	ATGGCGAGTTGCAGAACTAACAACACTGAAAATAGTGATGCTAATTTTACCAAAGAACCAAGGGTTTCTTTCTCAGGAGACACATTAGACAATGACCATTGTAAAGTGACCATTCGTACCCCTAGTGCCACTTCAAAAAATAAGAAACACAAACATGATCATTTCTTACCCAAACCTTTTGAACGCTCAAATGGAAGTTTACTGAATCCTAAATTTGATAGTGAAATTCTTGAGAATTATCTGCAAAAGTGTTATTTCCCACAAGCGAAAAGGTTATTTAGACATATTGTTTACTATGTGACTATTGCTTCCTTTTGTTGGTTAGTATTTTTCGGACTCAAGCAAATAAAATTTAAAAAAGAAAACTGGCTATATTTTGTGGGCGGCTCAAGTGCCCTG…	VDAC2_MELGA RecName: Full=Voltage-dependent anion-selective channel protein 2; Short=VDAC-2; AltName: Full=Outer mitochondrial membrane protein porin 2	3e-125	K15040;K15040;K15040;K15040;	Calcium signaling pathway;Parkinson's disease;Huntington's disease;HTLV-I infection;	PF01459;	Eukaryotic porin;	0000166;0005741;0005743;0006810;0006811;0006820;0015288;0042645;0046930;	nucleotide binding;mitochondrial outer membrane;mitochondrial inner membrane;transport;ion transport;anion transport;porin activity;mitochondrial nucleoid;pore complex;	250.393	380.154	245.227	168.892	158.163	254.226	548.558	220.249	570.099	42.5441	392.91	246.581
gene:BGLB000462	BGLB000462 LG10_random_Scaffold130:258024-334083:1	5703	ATGGCCCTAAAACGAGTGGACATTTTGTGTCCAACTTCGCATTACACAAACATTCAACTGGGAGGATGTGTTTCTAGTCCAAACAAACATTCAACTGGGAGGGTTGACAATGTCAAGCTAATTGACAGATTCAGTGGTCGCAAGCCTCAAGGCACGCTCTACCTGACCCAGACACACCTGATCTTTGTGGGCGCTGAGGGCAAGAAAGAGACATGGGTGAGTGATGACAAGCGTCACCGCAATTGTTCCTGGTCAAGTCGTATAGAACTGATTATTCGTGTCACGAAACTCGAGGCTCAGATGTTAAGGCTGGTAGTTGGAAAGATGTATGAAAGGTCAACTGAAATCAACAAACTGTATGCCTTTGAGTTCATCTCTAATGAGAACATTGAGCGCTCC…	ROA1_XENLA RecName: Full=Heterogeneous nuclear ribonucleoproteins A1 homolog; Short=hnRNP A1; AltName: Full=Helix-destabilizing protein; AltName: Full=Single-strand-binding protein; AltName: Full=hnRNP core protein A1	8e-66	K12741;	Spliceosome;	PF00076;	RNA recognition motif. (a.k.a. RRM, RBD, or RNP domain);	0000166;0003676;0003697;0003723;0005737;0008380;0030529;0051028;0051168;0051170;	nucleotide binding;nucleic acid binding;single-stranded DNA binding;RNA binding;cytoplasm;RNA splicing;ribonucleoprotein complex;mRNA transport;nuclear export;nuclear import;	553.665	141.917	244.65	161.683	406.526	949.315	845.857	425.115	720.35	114.717	285.212	136.406
gene:BGLB000463	BGLB000463 LG10_random_Scaffold130:264284-264655:-1	372	ATGTCACTGGACTATAGATTTGAACGTCTTGAAATAACTTGCAAGTATAACTACAAGAATCTTGAAATAACTTCCAAGTGTAACTACAAGAATCTTGAAATAACTTCAGAGTATAACTACAAGAATCTTGAAATAACTTATAAGTATAACTACAAGAATCTTGAAATAACTTTGAAGTATAACTACAAGAATCTTGAAATAACTTCAGAGTATAACTACAAGAATTTTGAAATAACTTCAGAGTATAACTACAAGGATCTTGAAATAATTTCAAAGTATAACTACAAGAATCTTGAAATAACTTCCAAGTATAACTACAAGAATCTTAAAATAACTTTGAAGTATAACTACAAGAATCTTGAAATAACTTAA	ELAV 2-like protein [Aplysia californica] gb AAY42042.1 ELAV 2-like protein [Aplysia californica]	0			PF00076;	RNA recognition motif. (a.k.a. RRM, RBD, or RNP domain);	0005634;0005737;0005938;0007275;0007369;0008266;0008298;0017091;0030529;0051259;	nucleus;cytoplasm;cell cortex;multicellular organismal development;gastrulation;poly(U) RNA binding;intracellular mRNA localization;AU-rich element binding;ribonucleoprotein complex;protein oligomerization;	151.261	186.381	243.439	78.8495	100.351	226.304	257.138	123.466	234.869	50.6977	156.106	589.21
gene:BGLB000464	BGLB000464 LG10_random_Scaffold130:402359-407592:1	837	ATGCATGCAGAGATGGCCATCATCCTCCTAGTTACGCTCATTGTTGCCCAGATAGTGCTAGTGCAATGGAAAACTCGCCATTTCAAATCTTATCAGAGAGCTACATTAATAGGAATGTGGTTGATTCCTGTAGTCATTTGTATTAAATTCAGCTGGTGGAGATTCTGTGTGTTTTGGGTGATCTTTTCAATAATTACAGGATTTGTGACCTATAAGGCATCCAGGAAACCTTTATCAGGATCAACACCTCGATGGGTGTACAAGTGGTTCTTGTTGCTCTACAAACTCAGCTATGCCTCTGGTATCGTCGGCTACCTCATCATAATGTTCACCATATTTGGTCTGAACATGCTGGTCCTGGTCAAACCACAAACTGCTATGGATTTTGGTCTTCTTCTC…	RS14_AEDAE RecName: Full=40S ribosomal protein S14	1e-23	K02955;	Ribosome;	PF00411;	Ribosomal protein S11;	0003674;0003735;0005575;0005622;0005811;0005840;0006412;0008150;0030529;	molecular_function;structural constituent of ribosome;cellular_component;intracellular;lipid particle;ribosome;translation;biological_process;ribonucleoprotein complex;	328.53	250.028	242.669	303.309	151.565	184.558	216.025	164.122	231.341	152.257	399.372	332.438
gene:BGLB000465	BGLB000465 LG10_random_Scaffold130:416102-419164:-1	562	TGTTATGCCATATGAGGCAAAACCTGTGAAGAAAGTAAAATTAAATGAAATCGTCCCTCCTGTGGATTTTTCTTTCCTTCATGTGTCAACTCTTGAAGAATGTGAAAAAGAAGAGCCACGAGACCCATCTCCACTTAGAAGTATCAAGAAAAAAACTGAAAAAGATGTACCAGATAAATCAAACAGCCTCTGTCTTAAACTAAACAACAATGGATTAAAAGAAATCTCTAAACTGATGTATATAGCTAGTGCACGATTTAAAAATCCTCTCAATATTAGCTGGATTGATTTGTCTTTTAACTTTCTTCCAAACATTGATCCGGTCCTGACACAGTTTGAAAATTTGAAAATCCTTTACCTTCATGGCAATGAAATTTCAGATCTGAAAGAAATTAACAA…	CBX1_HUMAN RecName: Full=Chromobox protein homolog 1; AltName: Full=HP1Hsbeta; AltName: Full=Heterochromatin protein 1 homolog beta; Short=HP1 beta; AltName: Full=Heterochromatin protein p25; AltName: Full=M31; AltName: Full=Modifier 1 protein; AltName: Full=p25beta sp P83917.1 CBX1_MOUSE RecName: Full=Chromobox protein homolog 1; AltName: Full=Heterochromatin protein 1 homolog beta; Short=HP1 be…	1e-50			PF00385;PF01393;	Chromodomain;Chromo shadow domain;	0000775;0000776;0000779;0001939;0005694;0005719;0006351;0016605;0017053;0019904;	chromosome, centromeric region;kinetochore;condensed chromosome, centromeric region;female pronucleus;chromosome;nuclear euchromatin;transcription, DNA-dependent;PML body;transcriptional repressor complex;protein domain specific binding;	474.56	217.645	240.107	136.137	258.875	298.688	510.626	390.238	854.335	41.7909	574.063	372.407
gene:BGLB000466	BGLB000466 LG10_random_Scaffold130:500375-522266:1	747	TGGGACCAGGAGACGGCGTTGGGGGTAGGGTTGGGGGAGGAGGGGCGACTTGAAGAGCGTGTTTTTACCTCGTACAGAGCTCGTGGAGAGAGAAGCCATGTTGGATATCCACGAAACACCACAACCAAACTGGTTGAACAGCAAAGTGTTGCCAACTGTGGTTGCACAGTGCTTGGAATAGAGAGAGACAGAGAGAGAGAGAGAGAGGCAGAGAGAGAGAGAGGCAGAGAGAAAGAGGAAGAGAGAGAGAGAGAGAGAGAGAGGCAGAGAGAGAGAGAGAGATTAAACAGTATTGCGCATAATATCCATTTTAAAGCCAAGTTTGTTAGTATAGCTTTTGGAATGAAGAATCTAGTGTTTCAAAATGTTTATGTAATTCATAACTACTCTGTAAGAAAA…	TPIS_CANFA RecName: Full=Triosephosphate isomerase; Short=TIM; AltName: Full=Triose-phosphate isomerase	7e-28	K01803;K01803;K01803;K01803;	Glycolysis / Gluconeogenesis;Fructose and mannose metabolism;Inositol phosphate metabolism;Carbon fixation in photosynthetic organisms;	PF00121;PF00245;	Triosephosphate isomerase;Alkaline phosphatase;	0003824;0005829;0006094;0006096;0006098;0008152;0009790;0016853;0019682;	catalytic activity;cytosol;gluconeogenesis;glycolysis;pentose-phosphate shunt;metabolic process;embryonic development;isomerase activity;glyceraldehyde-3-phosphate metabolic process;	213.116	368.363	239.423	93.1088	243.38	280.563	462.775	182.034	409.534	33.7471	290.795	539.72
gene:BGLB000467	BGLB000467 LG10_random_Scaffold130:521907-524432:-1	936	ATGGAGAAAACTAAAGCGTTCAATGTGAAGGACGCAGACGAGTGGATCAAACATCTGCAGCAATGCAGACCACTTCCTGAAGAGCAAGTAAGAGTTATGTGTGAGAAGGCCCAGGAGATTGTAATCGACGAGTCCAACGTCCAAGCTGTCCAATGCCCAGTGACCATATGTGGAGACATCCATGGTCAGTTCTACGATCTCCTTGAGCTGTTCAAAATTGGCGGAGAATTACCAAATACAAACTATTTGTTCTTAGGGGATTACGTCGACAGGGGATATCACTCTGTAGAAACAGTCTCACTTTTGGTCGCTTTAAAGGTACGCTACAGGGATAGGATAACTTTATTGAGAGGGAACCACGAGTGTCGCATGAGCTCTCAGGTCTATGGCTTTTACGAC…	hypothetical protein LOTGIDRAFT_77179, partial [Lottia gigantea]	2e-56	K02183;K02183;K02183;K02183;K02183;K02183;K02183;K02183;K02183;K02183;K02183;K02183;K02183;K02183;K02183;K02183;K02183;K02183;K02183;K02183;K02183;	Calcium signaling pathway;Phosphatidylinositol signaling system;Oocyte meiosis;Vascular smooth muscle contraction;Plant-pathogen interaction;Long-term potentiation;Neurotrophin signaling pathway;Dopaminergic synapse;Olfactory transduction;Phototransduction;Phototransduction - fly;Insulin signaling pathway;GnRH signaling pathway;Melanogenesis;Salivary secretion;Gastric acid secretion;Alzheimer's d…	PF00036;	EF hand;	0003674;0005509;0005575;0008150;	molecular_function;calcium ion binding;cellular_component;biological_process;	51.546	62.7124	237.947	32.0997	208.904	49.6669	112.804	168.622	167.23	8.18368	36.2301	34.2587
gene:BGLB000468	BGLB000468 LG10_random_Scaffold160:71543-76345:1	1065	ATTAATATATCTATATATTATTATTTTATTTCTTTTGAAGGAGTCCGTCAGAGTTTAGAAAGTTGGGTCAGAAAGCTTGAATGTAATGGGGATATTGAAAAGCAACATTTCTTTAAAAAGAAATTTGTCAATAGTTTAGGTGCTGCACCAATTGCAACACACACAGAGCTAGCCAATGAACAACATTATGAAGTTCCGACAGAGTTTTTTCTTGAGGTATTAGGTAAGAGACTTAAATACAGCGGATGTGTTTGGCCAGAAGGAGTTAGTACTCTTGATGAAGCTGAAGATGCAACACTTGCTTTGTATTGTGAAAGGGCGCAGTTACAAGATGGGTACGCTGTTATGGATCTAGGTTGTGGTTGGGGTTCTTTAACTCTTTACATCCTAGAAAAATTT…	fasciclin-like protein precursor [Aplysia californica] gb AAM28437.1 AF454399_1 fasciclin-like protein [Aplysia californica]	0			PF02469;	Fasciclin domain;	0001525;0002062;0005178;0005576;0005578;0005886;0007155;0007601;0009888;0030198;	angiogenesis;chondrocyte differentiation;integrin binding;extracellular region;proteinaceous extracellular matrix;plasma membrane;cell adhesion;visual perception;tissue development;extracellular matrix organization;	56.4644	318.501	237.022	68.3693	49.5659	108.047	161.831	139.668	71.7891	64.8141	170.765	23.2439
gene:BGLB000469	BGLB000469 LG10_random_Scaffold160:92607-103454:1	2172	ATGGCTTCTCAACCAGCGTATCTCCATGGTCGAGGGAGGGGCAGAGGGACAAGAAATCAAAATGTTAACCATACATCACATTCGTATGGGCAGTTTCAAACACCAAATGGCAATAGTCCTGTGAGGCCTGGTCAGAAACTCTTATCTAACAATGGACTGGCTGTTTCAAGTCCCACAAGTCCCGGTGGTGAAAATCGTTTGGAAGCTTCATTAAAATCTGTGGAAGATATGTTTGCTGAAGCTAGAAACAAGCATATGGAGTCTGCACAGCGTCACTTAACCAACACTGAAGCAGAACTGGATGAATCAGAAGATGAAGAAGATATTGGAAGCCTGATCTGGAATTGCTATGGATGTTTCTGTATGTTCCACATTACTTGTATACAAAAGTGGGTAAGA…	RL44_CAEEL RecName: Full=60S ribosomal protein L44; AltName: Full=L41	4e-41	K02929;	Ribosome;	PF00935;	Ribosomal protein L44;	0000003;0003674;0003735;0005840;0006412;0008150;0009792;0018996;0030529;0040007;	reproduction;molecular_function;structural constituent of ribosome;ribosome;translation;biological_process;embryonic development ending in birth or egg hatching;molting cycle, collagen and cuticulin-based cuticle;ribonucleoprotein complex;growth;	479.526	261.418	236.74	294.149	205.773	220.039	226.081	161.401	210.039	142.688	383.061	1424.27
gene:BGLB000470	BGLB000470 LG10_random_Scaffold160:109937-112660:-1	528	ATGTGGGTAGATTCATTTTGTTCATTAATTCACCTGGTTAAATTAGATCTCAGCAAAAATGCACTGACAGAGCTTCCAAAGCTGTTTGGTCAGCTAGAAAATTTACAGCACCTGGACCTATTAGGAAATCAACTGAAGACCTTACCAAGATCTTTTTGCCAGCTGAAAAAATTAAAATGGCTTGATCTGAAAGATAATCCTCTTGAAGAGGGCCTGAAGAAAAATGCTGGGAATTGTTTGAATGAAATAGAATGCAAGAAATGTGCAACAAGAATATTAATGTACATGACAGACCTAGATGAGCAGTTAGAATTACAATCACAAGCAAAGAAGAAGAAACAAGAAGAGGCTGAAGCTAAACAAAAAGATAGAGAAGAAAGAGAGAAGCAGAAAAAGCGT…	AT1A_TAESO RecName: Full=Sodium/potassium-transporting ATPase subunit alpha; Short=Na(+)/K(+) ATPase alpha subunit; AltName: Full=Sodium pump subunit alpha; AltName: Full=TNaK1-alpha	0	K01539;K01539;K01539;K01539;K01539;K01539;K01539;K01539;K01539;K01539;K01539;	Cardiac muscle contraction;Aldosterone-regulated sodium reabsorption;Endocrine and other factor-regulated calcium reabsorption;Proximal tubule bicarbonate reclamation;Salivary secretion;Gastric acid secretion;Pancreatic secretion;Carbohydrate digestion and absorption;Protein digestion and absorption;Bile secretion;Mineral absorption;	PF00122;PF00689;PF00690;PF00702;	E1-E2 ATPase;Cation transporting ATPase, C-terminus;Cation transporter/ATPase, N-terminus;haloacid dehalogenase-like hydrolase;	0000166;0001504;0002026;0008360;0008542;0035152;0035158;0035235;0040011;0051481;	nucleotide binding;neurotransmitter uptake;regulation of the force of heart contraction;regulation of cell shape;visual learning;regulation of tube architecture, open tracheal system;regulation of tube diameter, open tracheal system;ionotropic glutamate receptor signaling pathway;locomotion;reduction of cytosolic calcium ion concentration;	299.895	377.004	235.92	101.197	226.931	653.159	1783.62	677.236	122.809	73.232	274.96	32.773
gene:BGLB000471	BGLB000471 LG10_random_Scaffold160:117130-124029:1	1493	GAGATACAGAGGTATTTTCAAATCCTTTGCCTCCTTCTGGACACAGAGGCCATGGCGATGATGGCATGGATGATGAACATCCACTTACCAATGAGGACTTTCGTAAAATGCTTATGACCCCAAAGCCTTCATCATCAACGTCATACAGTGAAACTGTTCGACATGCAAGAAAAGAAGCTCCTGTTAAAGAAGATGAGGCAGAAGAAGAAGATGCAGCAACAAGAAGGAAGAAAAAGAAAAGTTACTATGCCAAGCTCAAAAGAGATGAAGAAGAAAGGCAAAAAGAACTGGAGGCTAAATACAGAGATAGAGCAAGAGAGAGGCGAGAGGGACATAACAAAGATTATGTGGAGACAGAAGTCATTAGTACTACTGCGGACTACAGGGCTGTGGCACCTG…	AT2A1_RAT RecName: Full=Sarcoplasmic/endoplasmic reticulum calcium ATPase 1; Short=SERCA1; Short=SR Ca(2+)-ATPase 1; AltName: Full=Calcium pump 1; AltName: Full=Calcium-transporting ATPase sarcoplasmic reticulum type, fast twitch skeletal muscle isoform; AltName: Full=Endoplasmic reticulum class 1/2 Ca(2+) ATPase	4e-72	K05853;K05853;K05853;	Calcium signaling pathway;Pancreatic secretion;Alzheimer's disease;	PF00122;	E1-E2 ATPase;	0002026;0003824;0005388;0008152;0008637;0016020;0016021;0043434;0045988;0051659;	regulation of the force of heart contraction;catalytic activity;calcium-transporting ATPase activity;metabolic process;apoptotic mitochondrial changes;membrane;integral to membrane;response to peptide hormone stimulus;negative regulation of striated muscle contraction;maintenance of mitochondrion location;	131.588	1099.58	235.252	52.122	194.304	144.585	205.84	150.408	258.006	44.9159	226.895	30.5294
gene:BGLB000472	BGLB000472 LG10_random_Scaffold160:127480-130708:-1	1978	TTTACAAATTGATTTTGAAATATTTACACAGGTCCAGAAAAATCTGACTCAAGCACAGGAAGAAAAAGGTTCCCTTCTTGGAGCAGATCACATGATCAAAAAATATATCAGAAACTTGGAGAAAAACAATCCTTGTTGCCCTCTGTGCACTAGAGGCTTCCAACAAGCTCAGGAAGTCAGGGAACTGATACTGAAGCTCCAAGAACAACTCCGCAAAGTTCCCATCAATATCAAGAAAGCTGACGAAGACGTAGAGAAGTACCAACAAAAATATGATGCTATCATGCAGTTGAAACCTTTGAAAGAAAAGTCTGTCAGTTTGAAGGAAATCGACATTCCTGAACTCAAGTCAAAAATCAAAAAGTTAGATGATGAATTGAAGAGTATTAAGGATATTAT…	PPIB_ORPSP RecName: Full=Peptidyl-prolyl cis-trans isomerase B; Short=PPIase B; AltName: Full=Cyclophilin B; AltName: Full=Rotamase B; Flags: Precursor	3e-36			PF00160;	Cyclophilin type peptidyl-prolyl cis-trans isomerase/CLD;	0003755;0005515;0005783;0005788;0006457;0016853;0030198;0042277;0051082;	peptidyl-prolyl cis-trans isomerase activity;protein binding;endoplasmic reticulum;endoplasmic reticulum lumen;protein folding;isomerase activity;extracellular matrix organization;peptide binding;unfolded protein binding;	0.254263	468.014	231.095	35.3935	630.333	316.153	70.6158	77.32	0.512422	361.936	461.232	1.01245
gene:BGLB000473	BGLB000473 LG10_random_Scaffold160:146208-170727:1	2214	ATGCATCAGCAACTCACTTCAATATTTAAATCAGCACAACGTGAGGGTTCTCAGTCTAAGTCACTCACAGTGAGTCACAAAATGACAGATGACAAAGGGAAAACTATTCCTGTTATGGTGGCACTGCGGTGCCGCCCACTTATTGATAAAGAAGTGAAGGAAGGTTGTCAGCCTTGTCTTCAAGTAATATCAGGAGAGCCTCAAGTTGTTCTAGGCAAAGATCGAGCCTTTACTTACGATTTTGCTTTTGCACCTAATGATCCACAAGTGGATGTCTATAGCAAAGCATGCAAAAAGCTTATAGCAAGCATTTTTAAAGGTTACAACGCTACTATTTTGGCTTATGGTCAAACTGGCTCAGGGAAAACCTTCACAATGGGTGGATGCTATAAGTCATCA…	MYS_AEQIR RecName: Full=Myosin heavy chain, striated muscle	0	K10352;K10352;	Tight junction;Viral myocarditis;	PF01576;	Myosin tail;	0000166;0003779;0005737;0005859;0005863;0006936;0006941;0030016;0048017;0051015;	nucleotide binding;actin binding;cytoplasm;muscle myosin complex;striated muscle thick filament;muscle contraction;striated muscle contraction;myofibril;inositol lipid-mediated signaling;actin filament binding;	39.4489	790.907	231.093	8.27868	160.871	79.249	134.859	69.4097	14.2548	10.0598	453.211	2.28981
gene:BGLB000474	BGLB000474 LG10_random_Scaffold160:175964-237106:1	2688	ATGTCAGCTGGTCCCCAGGATTTGTTAAGAGGTTCCTGGTTACCAAGTTCCAAATTGGAACAGCTGGATGTCGATGTTGCAGAGCTAAAAAATGATATTGAACATTTTAAAGCAGAACAAAATCATTTAAATGAAACCATCAATGAGTTAAAGTTGAAAAACACTGAGTTAGAAGAAGATAGAAAAGCCTTGTCTTGCCAGCTGGAAGATGAAAAAGAAAAGGCAGAGAGACATGAAGCAGAATTATTGGAAGAAAAAGTCAGACTAAATGATATTATTGCTGTTTTGCAGACAGAATCTTTAGCGTTGAAAAATGAATTAACTAATTCCGTTCAAGAATGTCAAGTTCTTTCAACGCAACTGAATGAAGAAAATGTGAAATATTTAGAAATGAAGTCA…	GLYG_RABIT RecName: Full=Glycogenin-1; Short=GN-1; Short=GN1	1e-105			PF01501;	Glycosyl transferase family 8;	0005515;0005536;0005829;0005978;0005980;0008466;0016740;0016757;0046872;	protein binding;glucose binding;cytosol;glycogen biosynthetic process;glycogen catabolic process;glycogenin glucosyltransferase activity;transferase activity;transferase activity, transferring glycosyl groups;metal ion binding;	256.131	588.823	230.273	118.415	164.994	164.544	201.265	99.3202	671.173	39.958	171.629	201.014
gene:BGLB000475	BGLB000475 LG10_random_Scaffold160:197545-198797:-1	492	ATGACAGATGACTTTGATGAAAATACGCCTCAAGAGTACATAGCCTCAGCTCTGAAAGTGGATGAGAAATTGATTGAACTGAAAAAAGGAAAGAAGGTACGGCTTTTTATATACGACACTGGTGGTCAAGAAACTTTCAAACATTTGAGAAAATTAAACTATCCTAAATCTGACGCAGTCATCATTTGCTTTAGTGTTGATAACATAGAGAGTCTACAGAATGTTAAAAAGAACTGGGTGCCGGAGATGCAGAGGCTTTGCCCTGGCATACCTATGTTGCTAGTCGGGAATAAAGTTGACATCAGGCATGAAAGCGAGTCCATAAAAAATTTTGTCCCCAGGGGCAAAGGAGAGAACACTGCCAAAAAAAACAAGATGGTTGGCTACATAGAGTGTTCT…	RS8_APIME RecName: Full=40S ribosomal protein S8	2e-99	K02995;	Ribosome;	PF01201;	Ribosomal protein S8e;	0000462;0003735;0005622;0005840;0006412;0006414;0009790;0022627;0030529;0051726;	maturation of SSU-rRNA from tricistronic rRNA transcript (SSU-rRNA, 5.8S rRNA, LSU-rRNA);structural constituent of ribosome;intracellular;ribosome;translation;translational elongation;embryonic development;cytosolic small ribosomal subunit;ribonucleoprotein complex;regulation of cell cycle;	437.696	246.842	229.467	276.441	159.549	219.091	276.462	169.501	171.816	109.145	345.405	479.874
gene:BGLB000476	BGLB000476 LG10_random_Scaffold160:212563-214511:-1	344	GTGCTTATTTTAAAGATGACTGTCCTGCAGAAAAAATGATCCCGATATATTTAATTGTTGCTGGGTGTTTTGGTTGTGCCAAAAATATAGTGAGCCTAATTCAAAGAGCCCGCAAAACTGAAGCGGAGAGGGAAGAAGACCAAAACAATGTCAATCCGATTGAGACTCTTGTTAGCTGCTTTTTATTTGCTTGGTTTATTACTGGCTGTGTGTATATTTACCGTATCAAAGATAAAGTCCAGTTTGAACATCCAAACGACGAATACTATTGTGATGAGAGACTATACCTCTTTGCCTTTTGGATCACAACGGCTGTGTACATCATAATAGGGACTTCTTGCTTC	MYH10_MOUSE RecName: Full=Myosin-10; AltName: Full=Cellular myosin heavy chain, type B; AltName: Full=Myosin heavy chain 10; AltName: Full=Myosin heavy chain, non-muscle IIb; AltName: Full=Non-muscle myosin heavy chain B; Short=NMMHC-B; AltName: Full=Non-muscle myosin heavy chain IIb; Short=NMMHC II-b; Short=NMMHC-IIB	7e-78	K10352;K10352;	Tight junction;Viral myocarditis;	PF00063;PF02736;	Myosin head (motor domain);Myosin N-terminal SH3-like domain;	0000166;0005829;0005859;0006887;0007420;0008283;0030016;0032154;0043005;0050885;	nucleotide binding;cytosol;muscle myosin complex;exocytosis;brain development;cell proliferation;myofibril;cleavage furrow;neuron projection;neuromuscular process controlling balance;	200.939	462.093	228.764	411.157	264.322	320.049	582.089	473.429	141.891	58.2263	802.766	303.014
gene:BGLB000477	BGLB000477 LG10_random_Scaffold160:235203-237563:-1	762	ATGGCAGAAGCAGATGCTGAACTCCACAATCGACTTATCTATTATGTTTTACCAACGATAATTGTATGTTACATTACATTTCGTTGGTGTGGATTCAAGAAAGCCAAATTTCAAGCTTTTCTTTGCAATCTAGTTTGCAGTTATGTTCACAATAAATTCTGTAAGAAGGAAAAAACATTACTCTTTGACCAAATGAAGAATTATGAAAAATCTAGGTCTAAAACCCATGCTGCATTTACGATACTAGAAATAGGCGCTGGAAGTGGCATGAATTTTAAGTTTTTTCCCCCTGGAAGTGAAGTAACTTGCCTTGATCCTAATCCATACAATGAAAAATATATTATTGATAATTTAAGAAAAGCAGACAACAATATCAGACTTGTCAAGTTTATTAAAGGT…	PREDICTED: calcium-independent phospholipase A2-gamma-like isoform X1 [Aplysia californica] ref XP_005100572.1 PREDICTED: calcium-independent phospholipase A2-gamma-like isoform X2 [Aplysia californica]	0	K01047;K01047;K01047;K01047;K01047;K01047;K01047;K01047;K01047;K01047;K01047;K01047;K01047;K01047;K01047;K01047;	Glycerophospholipid metabolism;Ether lipid metabolism;Arachidonic acid metabolism;Linoleic acid metabolism;alpha-Linolenic acid metabolism;MAPK signaling pathway;Vascular smooth muscle contraction;VEGF signaling pathway;Fc epsilon RI signaling pathway;Glutamatergic synapse;Serotonergic synapse;Long-term depression;GnRH signaling pathway;Pancreatic secretion;Fat digestion and absorption;Toxoplasmo…	PF01734;	Patatin-like phospholipase;	0000139;0001516;0004622;0004623;0016020;0016021;0034638;0050482;	Golgi membrane;prostaglandin biosynthetic process;lysophospholipase activity;phospholipase A2 activity;membrane;integral to membrane;phosphatidylcholine catabolic process;arachidonic acid secretion;	168.054	147.206	228.221	38.9347	49.9054	138.339	363.947	97.7791	262.213	35.4157	128.64	216.44
gene:BGLB000478	BGLB000478 LG10_random_Scaffold160:244159-249822:-1	429	ATGTTTAAAAAATTCGATGATAAAGAGAATGTTGGAAACACAAACATTGCTAAATCATCAGTTCAAAAGGGCATTCGGAACCAGATTTTAGATCAGTTTCAACACATTGAAGATTATTTGGATCAGATTATGCCCAAAAAGGAGCCATTGAAACTTGTTAAATGTACAGAACACATTGAGCTGTTAAGTAATCAAGCTGGAGAGGTTCTTTTCTTTCGTCAGCGTGAAGGGCCATTGTATCCCTCACTAAGACTTCTACATAAGTATCCCTTTATCCTGCCGCATATGCAAGTTGACAAAGGAGCTATTCGATTTGTTTTAAGTGGTGCCAACATCATGTGTCCAGGCTTAACTTCACCGGGCGCTCGTATGACCAATGTTGATAAAGATCAGATTGTT…	CATL_SARPE RecName: Full=Cathepsin L; Contains: RecName: Full=Cathepsin L heavy chain; Contains: RecName: Full=Cathepsin L light chain; Flags: Precursor	3e-69	K01365;K01365;K01365;K01365;	Lysosome;Phagosome;Antigen processing and presentation;Rheumatoid arthritis;	PF00112;PF08246;	Papain family cysteine protease;Cathepsin propeptide inhibitor domain (I29);	0005576;0005764;0006508;0007275;0008233;0008234;0016787;0030163;0045169;0048102;	extracellular region;lysosome;proteolysis;multicellular organismal development;peptidase activity;cysteine-type peptidase activity;hydrolase activity;protein catabolic process;fusome;autophagic cell death;	91.0574	312.905	227.413	161.675	121.016	268.815	365.748	254.712	116.207	26.4184	861.475	30.1353
gene:BGLB000479	BGLB000479 LG10_random_Scaffold160:268033-270398:1	429	AAAAGAGCAGATAAAGCCCAAAAAGAAAGATCAATTGACAACTTGAGAGCCCCTGTTGTATGTGTCTTGGGTCATGTTGACACTGGCAAAACAAAAATTTTGGACAAGTTGCGCAGAACCAATGTACAAGACAATGAAGCTGGTGGTATCACACAACAGATTGGTGCCACCAATGTTCCCAAAGAGGCTATCATAGAGAAAACAAAGATGTGTAAAGAGTTTGCTAAACAAGAGTTGAAATTACCAGGTCTTCTGATCATTGATACACCTGGCCATGAATCTTTCAGTAATCTACGTGTGAGAGGTACCTCCTTGTGTGACATTGCTATTCTAGTCATTGACATCATGCATGGCTTGGAACCTCAGACCATTGAGTCTATCAATATTCTGAAAGAAAGG…	RL17_PHLPP RecName: Full=60S ribosomal protein L17	5e-51	K02880;	Ribosome;	PF00237;	Ribosomal protein L22p/L17e;	0003674;0003735;0005575;0005622;0005840;0006412;0008150;0015934;0030529;	molecular_function;structural constituent of ribosome;cellular_component;intracellular;ribosome;translation;biological_process;large ribosomal subunit;ribonucleoprotein complex;	526.455	219.103	225.73	316.946	164.255	225.416	250.654	183.875	226.129	105.108	389.9	372.779
gene:BGLB000480	BGLB000480 LG10_random_Scaffold160:278202-282678:1	237	ATGTATCAGAAGCAACCTGCTCATGTAATGATAGAGGAGAGGGAGAGAAGAGGGAGGACTATAAAGCTCATGAATAGCAACATGGCACGGTGCCACACGCACCTCGGGAAGCCTTTTTCTACCACGTTCGCGGACAAACCGATACATGAAAGAAGGCTGAGCCACATAGAGTCGCGTGTTGAAAGGATTAGTTTCTCTAGAACTTTGAATTGTGCCCATCAATGTGACTACTTCTGA	RL17_PHLPP RecName: Full=60S ribosomal protein L17	7e-62	K02880;	Ribosome;	PF00237;	Ribosomal protein L22p/L17e;	0005829;0006413;0006415;0006614;0010467;0016070;0016071;0022625;0030529;	cytosol;translational initiation;translational termination;SRP-dependent cotranslational protein targeting to membrane;gene expression;RNA metabolic process;mRNA metabolic process;cytosolic large ribosomal subunit;ribonucleoprotein complex;	479.176	240.656	223.631	310.063	169.46	234.538	224.666	178.305	220.823	114.223	376.111	334.421
gene:BGLB000481	BGLB000481 LG10_random_Scaffold160:288187-292883:1	801	GTCAAGGCCATCACAGGCATGGGCACCACTATTGATGTCATTCTGATCAATGGAACAATTAATGAAGGCGACACCATAGTGTTAGCTGGAACAGAAGGACCTATAGTGACCCAAATCAGAGGTCTTTTGATGCCTCAGCCCATGAAAGAATTGCGTGTCAAGAGTCAGTATGAACACTTCAAGACAATCAAGGCTGCTCAGGGAGTGAAAATCATTGCTAAAGATATGGAGAAAGCTCTAGCTGGACTGCCTCTCTATGTGGCTCATGACAATGATGAGAAAGAGTATTACAAAGAAGAGGTGGCAGCAGTATTGAAGGAAACACTGGAAGCTATAAAAGTTCAAGAAAGAGGAGTCTTTGTCCAAGCTTCCACACTGGGGTCTCTGGAAGCACTGTTG…	IF4H_PONAB RecName: Full=Eukaryotic translation initiation factor 4H; Short=eIF-4H	7e-37			PF00076;	RNA recognition motif. (a.k.a. RRM, RBD, or RNP domain);	0000166;0005737;0006412;0006413;0006446;0019048;0019953;0044267;0048471;0048589;	nucleotide binding;cytoplasm;translation;translational initiation;regulation of translational initiation;virus-host interaction;sexual reproduction;cellular protein metabolic process;perinuclear region of cytoplasm;developmental growth;	362.608	177.447	222.82	134.471	460.989	555.387	507.397	523.545	299.047	88.7233	331.049	54.814
gene:BGLB000482	BGLB000482 LG10_random_Scaffold160:300296-301152:1	216	ATGGGCAAACAAGGCCAAGAGGTTTGTATCAAGATCTCTCCCATTCCTGGAGAGGCTCCCAAGATGTATGGACGTCATTTTGACGAAACAGATATGCTAGTTAGCAAGATAACAAGACAGTCCATTGATGCTGTCAAAGATCATTTTAGGGATGAGATGTCTAAACAAGACTGGAGGCTGATGGTAGAGCTGAAGAAACAGTTTGACATTTTATGA	splicing factor-like protein [Lymnaea stagnalis]	4e-25					0005515;0005634;0005654;0006366;0006369;0006397;0008380;0016607;0031124;0043274;	protein binding;nucleus;nucleoplasm;transcription from RNA polymerase II promoter;termination of RNA polymerase II transcription;mRNA processing;RNA splicing;nuclear speck;mRNA 3{prime}-end processing;phospholipase binding;	268.179	133.793	221.331	129.394	278.999	345.756	555.826	452.444	343.497	29.2759	223.671	76.2755
gene:BGLB000483	BGLB000483 LG10_random_Scaffold160:348876-349781:1	906	ATGAGAACTTCCCTTAGAACCATTTCCCCGCCTGAATCATTCAGTAGGCAACTTTCTACACCCATCATCACATTGGGTCAGGTCAGGGCTGGGCCCCGGACTACCAATGAGTATGTGGATAGCCCCCGTGTGCATGCATCATTGCCGCTCAAGCCTCACCTGCCCACTTTATCTGTAGGGGGGAACCACTTGACTGGATTACCTCACGGAGTTACCCCTTTGACCCGAGGAACACATACACTGACGCCATCACCTTCACCAGTTGTCTCTCAGCAACCTCTGTCTAAATCCCCGCCTCTGAAGAAGGAACTGGTGATTATACAAGATGGAGTCAGAGGCGGGGAAACCACCCAGGTGGAAACAACTGGTGGGAACATTGCCAGCACGGGGGCTAACCAC…	CALM_APLCA RecName: Full=Calmodulin; Short=CaM sp P62147.2 CALM1_BRAFL RecName: Full=Calmodulin-1; Short=CaM 1 sp P62148.2 CALM1_BRALA RecName: Full=Calmodulin-1; Short=CaM 1 sp P62152.2 CALM_DROME RecName: Full=Calmodulin; Short=CaM sp P62153.2 CALMA_HALRO RecName: Full=Calmodulin-A; Short=CaM A sp P62154.2 CALM_LOCMI RecName: Full=Calmodulin; Short=CaM	5e-96	K02183;K02183;K02183;K02183;K02183;K02183;K02183;K02183;K02183;K02183;K02183;K02183;K02183;K02183;K02183;K02183;K02183;K02183;K02183;K02183;K02183;	Calcium signaling pathway;Phosphatidylinositol signaling system;Oocyte meiosis;Vascular smooth muscle contraction;Plant-pathogen interaction;Long-term potentiation;Neurotrophin signaling pathway;Dopaminergic synapse;Olfactory transduction;Phototransduction;Phototransduction - fly;Insulin signaling pathway;GnRH signaling pathway;Melanogenesis;Salivary secretion;Gastric acid secretion;Alzheimer's d…	PF00036;	EF hand;	0000003;0005509;0005515;0009790;0009792;0016477;0032880;0040010;0043277;0051726;	reproduction;calcium ion binding;protein binding;embryonic development;embryonic development ending in birth or egg hatching;cell migration;regulation of protein localization;positive regulation of growth rate;apoptotic cell clearance;regulation of cell cycle;	163.285	95.9848	220.821	23.6079	77.3539	50.7525	88.6197	71.3107	579.676	16.0024	126.843	423.329
gene:BGLB000484	BGLB000484 LG10_random_Scaffold77:43692-56558:-1	690	ATGAAAGAGAGCGAGAGAGAGAGAGAGAGAGAGAGAGAGAGAGAGACGGAAGGGAGAGGACAGAGAGTTGAATCAACGAATGAAAGAGAGAGGTATAGAGAGAAAAAGAGAGGAGAGACGAAAGAGGGAGAGAGAGAGAGAGAGATGAAAAAACTGATGAGAGAGAGAGAGAGAGAGAGAGACAGAGAGAGAGACAGAGAGAGAAAGAGAGAGAGAGAGAGTTTTGAAATCACCAGTTCTAAGACAATGTGCTTACAGCGCAACGTCATCTGTCCCACGTGGGTTAAGAGAGAGAGAGTGACAAAGGGAGAGGCGGAGGAAGAAATACAGGGAGAAGAGAGAGAGAAAAAGAGTGCGTGTCTGAGAGAGAGAAAGAAGCAAGAGACAGCTAGAGAGACA…	RL35A_RAT RecName: Full=60S ribosomal protein L35a sp O55142.2 RL35A_MOUSE RecName: Full=60S ribosomal protein L35a	1e-37	K02917;	Ribosome;	PF01247;	Ribosomal protein L35Ae;	0000049;0005829;0006364;0006412;0006413;0006414;0006415;0019058;0044267;	tRNA binding;cytosol;rRNA processing;translation;translational initiation;translational elongation;translational termination;viral infectious cycle;cellular protein metabolic process;	420.53	206.062	220.296	202.759	149.895	247.179	258.818	175.039	155.988	121.681	282.804	458.606
gene:BGLB000485	BGLB000485 LG10_random_Scaffold77:58672-61912:1	513	TGTGTGTGTGTTTCTGTTGGTTTTTTTGTAAATCCTTTGCTTCCTCAGGACTATTCCGTAGAGATCTACTTGACCATGCAGTGGCTGGACAAAAGGCTGGACTTCCGCAAACTGCACAACGCCCCGAAGCTGGAAGTCGGCTACAAGTTGATGCCCTTGGTTTGGGTGCCCGACGTCTATTTCAAGAACGTCAAGAAGGCGTCCTTCCATAACGTCACGGTTCCAAACAGATACATTCACATCTACCCCAACGGCTCAGTTATTTACAGTACGAGGTGTGACTATTCTATGGAGATTTATATCAATATGATATGGATGGACAAGCGACTGGAGTACACACACTTGCCGACCAACTTTACGTCTATGGAGGTCGACTCTAAGCTGATGGAGTTGGTCTGG…	CSDE1_RAT RecName: Full=Cold shock domain-containing protein E1; AltName: Full=Protein UNR	0			PF00313;	'Cold-shock' DNA-binding domain;	0003676;0003677;0003723;0005737;0005743;0006355;0008584;	nucleic acid binding;DNA binding;RNA binding;cytoplasm;mitochondrial inner membrane;regulation of transcription, DNA-dependent;male gonad development;	152.767	246.073	218.844	99.5007	112.588	235.182	337.737	206.708	298.921	53.9871	158.497	83.3251
gene:BGLB000486	BGLB000486 LG10_random_Scaffold77:70052-87981:1	972	ATGAAGAGAAAGAGAAATAGTGAGGGAGAGAAAGAGAGAAAAAAAGAGAGAGTTGAAAAAGTGAAAGGAGAGGAAAAAAGAGAGAAATGTAGAGAAGAAAGAAAGAGAGAGCTGGACAATGAGAATGACAAGTACAAAGACGAAGCGAAATTCGCCTGCATCAAAGCTTTCTTTACCCTGAAGAGAGACATTGGCTTCTACATCATTCAGATCTATGTGCCCAGCATCCTCATCGTGATGCTCTCGTGGGTGGGCTTCTGGCTGGACCTCGAGGCCACCCCAGCACGTGTGTCGCTCGGCGTGCTGACTGTGCTCACGCTCAACACGCATGGCTCCAACACCCAGGCGCAACAGCCGAAAGTGTCTTATATCAAAGCTATAGACGTCTGGGTGGTCAGC…	PREDICTED: glyoxylate reductase/hydroxypyruvate reductase-like [Aplysia californica]	0	K00015;	Glyoxylate and dicarboxylate metabolism;	PF00389;PF02826;	D-isomer specific 2-hydroxyacid dehydrogenase, catalytic domain;D-isomer specific 2-hydroxyacid dehydrogenase, NAD binding domain;	0005737;0007588;0008152;0008465;0016491;0016616;0016618;0051259;0055114;0070402;	cytoplasm;excretion;metabolic process;glycerate dehydrogenase activity;oxidoreductase activity;oxidoreductase activity, acting on the CH-OH group of donors, NAD or NADP as acceptor;hydroxypyruvate reductase activity;protein oligomerization;oxidation reduction;NADPH binding;	96.6528	268.659	218.263	15.2742	114.316	71.562	175.011	151.348	380.08	9.06873	138.799	402.922
gene:BGLB000487	BGLB000487 LG10_random_Scaffold77:113702-119316:1	735	ATCAAGGCGGCCATACTTATCCAGAGATGGTACAGGCGGTACAAAGCGAGGCTAGAGGCCAGACGGAAAGCCACGTGGTGCATCTTCCAGTCTATAGAGTACGCTGGGGAGCAGGATCAGTTCAAGGACGAACAGCAGAACGCCCTCCTCAAAGTCTTTGGAGAAAATCAGCAGAGGTCGCTCGTAGCCACTATGTCCCCGTTCGACCTTCGCAAAGAAGAAGAAACCTTGAGGCTCGCTGATCCTTCAAAGATCCCAGTGGACCCACGATACGACGGCCCTGTCCTTCAGTTCCCAATAAACAAGACGCAGATCAAGAACCTAATTACAGCTTTCAAGGCCAACAAAGTTATTCACGAGCACTACCTACTGGACCTGCTGCACCATGCAAGGACCTAT…	PREDICTED: RNA polymerase II elongation factor ELL-like [Aplysia californica]	4e-139			PF07303;PF10390;	Occludin homology domain;RNA polymerase II elongation factor ELL ;	0001701;0005515;0005634;0005923;0006366;0006368;0016020;0016607;0032786;	in utero embryonic development;protein binding;nucleus;tight junction;transcription from RNA polymerase II promoter;RNA elongation from RNA polymerase II promoter;membrane;nuclear speck;positive regulation of RNA elongation;	359.62	264.948	216.311	141.888	124.358	266.748	409.27	291.729	233.077	73.3224	166.838	58.2646
gene:BGLB000488	BGLB000488 LG10_random_Scaffold77:148572-159603:-1	2658	GACCAGACTGGTGATACATCTTTTAGTTTTATGAGCAGTGAAATTAAAGCACCCAAACCTACAGAAAATATGTCAAAGCGTAGTGCTGCTGCCCAAGAGCTAATCCTTCAGTACTACTGTCAACTGACAGAAGGCTGTGGAAATGAGTCCTGTGATAATGAGAATTGTGCCTCTAGTAAACATTTTCGTCATAAAGAAAGTGACAACAACAGGCTAGCACTGCAAGCAATAGAGCTATCTAAAGCCAAAGCCTCGCTCTGCGACAGAAGGCCTAACAAGATTTCTCGCTTACCTACAAATGATGAGAAAGATTTGACTTCCTCTGCTGATGAAGACAAGTTAAAAAGTCAGCCTGTGGGTATGGGAGCAAAGAGTAAAATACCATCCCCAACATCTTCT…	AGN5_APLCA RecName: Full=Abdominal ganglion neuropeptides L5-67; Contains: RecName: Full=Luqin; Contains: RecName: Full=Luqin-B; Contains: RecName: Full=Luqin-C; Contains: RecName: Full=Proline-rich mature peptide; Short=PRMP; Flags: Precursor	1e-13					0005576;0007218;	extracellular region;neuropeptide signaling pathway;	0.574669	0.692035	216.136	1.8946	1.34242	0.129659	1.38956	1.19694	198.3	0.319142	0.676035	12.2041
gene:BGLB000489	BGLB000489 LG10_random_Scaffold77:170953-175341:-1	388	ATTACAGGAAGACCCCCCAGCAGGAGTCAGTGGTGCTCCATCAGACAATAATATTATGCTTTGGAATGCTGTGATTTTCGGGCCCCATGATACACCGTTTGAAGATGGCACTTTTAAATTAACTATTGAATTCACAGAAGAGTATCCTAACAAGCCACCAACTGTCAGATTTATTTCAAAAATATGGAGTCCAACATATGATGTTTCAGCAATCTTAACATCTATCCAGTCTCTGCTTCACGACCCTAACCCAAATAGCCCTGCCAACAATGAAGCCGCTCAGCTGTACAGAGAAAACCGCAGAGAATATGAAAAAAAAGTGGCTGCCATCGTTCAGGAAAGCTGGAATGATGATGAAGAAGAGGGAGAAGAGGATGAGGAAGGAGAA	PREDICTED: headcase protein homolog [Aplysia californica]	0					0002165;0003674;0005515;0005575;0005737;0007275;0007476;0030323;0035147;0035155;	instar larval or pupal development;molecular_function;protein binding;cellular_component;cytoplasm;multicellular organismal development;imaginal disc-derived wing morphogenesis;respiratory tube development;branch fusion, open tracheal system;negative regulation of terminal cell fate specification, open tracheal system;	352.874	210.087	215.398	159.433	141.239	257.646	671.512	368.04	101.006	193.224	208.251	156.14
gene:BGLB000490	BGLB000490 LG10_random_Scaffold77:211216-217160:-1	798	ATGTCCAATGAACGTAGAGACTTGGAACATAAAAATCAAGTCCGACAAATGTCTATTAAGTCGGTAGTACCATCCGCTGATGGAAGTACAGATCCTGCAAGTTTAGAATCAGATAATGTCAAAATACTTGAAAGACAAGTACAGAAGAGAATTTTCAAAATAATAGTTATAGGTGACTCCAATGTCGGGAAAACATGTTTGACTTACAGATTTTGTAGTGGCAAATTTCCAGATAAAACTGAAGCAACCATTGGTGTAGATTTTAGAGAAAAACAGCTTGATGTTGATGGGGAAAACATAAAACTACAACTTTGGGATACAGCTGGCCAGGAACGCTTTCGAAAATCTATGGTTCAACATTATTATCGTAATGTTCATGCTGTAATCTTTGTCTATGAT…	ARF4_BOVIN RecName: Full=ADP-ribosylation factor 4	2e-94			PF00025;	ADP-ribosylation factor family;	0000166;0003924;0005525;0006810;0006892;0015031;0016192;0016197;0048471;0048749;	nucleotide binding;GTPase activity;GTP binding;transport;post-Golgi vesicle-mediated transport;protein transport;vesicle-mediated transport;endosome transport;perinuclear region of cytoplasm;compound eye development;	479.944	162.552	213.603	93.1319	60.4044	78.2436	135.335	160.004	230.015	62.2865	152.892	682.242
gene:BGLB000491	BGLB000491 LG10_random_Scaffold77:222382-232435:1	1836	AAATGCTATGAACAGAAGCATTACAAAAGTGGCTTAAAGTTTGCCAAGCAAATTTTGTCCAATCCAAAGTTTGCAGAACATGGAGAAACCTTGGCAATGAAGGGCCTAACATTAAATTGTTTAGGCAGAAAAGAGGAAGCCTATGATTTTGTTCGAAGAGGACTTCGCAATGATTTGACTAGCTGGCATGTTTATGGCCTGCTGCAGCGATCTGACAGGAAATATGATGAGGCCATTAAATGCTACCGCAATGCTCTCAAATGGGACAAGGACAATCTCCAGATTCTTAGAGATTTGTCATTGCTTCAAATTCAAATGAGAGATTTAGAAGGTTATAGAGAAACTAGGTATCAGCTACTTGCTTTAAGGCCAGGTCAACGAGCCTCCTGGATAGGATAT…	MYSN_DROME RecName: Full=Myosin heavy chain, non-muscle; AltName: Full=Myosin II; AltName: Full=Non-muscle MHC; AltName: Full=Zipper protein	0	K10352;K10352;	Tight junction;Viral myocarditis;	PF00063;PF01576;	Myosin head (motor domain);Myosin tail;	0001778;0005524;0008283;0030018;0030496;0035317;0043531;0051259;0055015;	plasma membrane repair;ATP binding;cell proliferation;Z disc;midbody;imaginal disc-derived wing hair organization;ADP binding;protein oligomerization;ventricular cardiac muscle cell development;	238.318	262.487	212.954	366.05	336.145	404.377	984.2	735.557	404.371	43.0652	1216.78	54.5494
gene:BGLB000492	BGLB000492 LG10_random_Scaffold77:264501-287246:1	3211	AATTTTAAATGACAAAAACATGACCAACGAGGCTTCTCCTGTAGTCTCCTTGCAGACTGCACTAGAAAATGTGGACAATCTTCACAGCACTTCTCCGCATGACCAACAGCCTTGTATCGAAGCACTGTCTCTATCTCTTCATTTCCGTGCAATATTTGACACCAACTTTGAAGATAAAAATGCATTTGTTACCAGTGTGGCCAAGTATAAAGAGCAAGCCTCTGGTCAGGCAGAATTGAACTTGCTACTTGAAGAAGGGGAGATCTATGCAGTTATGCTGTATACATGGCGATGCTGCTCACGTACTATCCCACAGGTAAAGTCCAATAGCCAAGAAAACAGGGAAGAAATTTATCGTCAGACTGTGGAAGTACTGCAACCACTGATTGATAAATTATT…	PPIA_BLAGE RecName: Full=Peptidyl-prolyl cis-trans isomerase; Short=PPIase; AltName: Full=Cyclophilin; AltName: Full=Cyclosporin A-binding protein; AltName: Full=Rotamase	6e-53			PF00160;	Cyclophilin type peptidyl-prolyl cis-trans isomerase/CLD;	0003755;0005576;0005634;0005737;0006457;0016853;0030496;0042277;0045069;	peptidyl-prolyl cis-trans isomerase activity;extracellular region;nucleus;cytoplasm;protein folding;isomerase activity;midbody;peptide binding;regulation of viral genome replication;	423.785	241.259	211.858	268.785	102.65	267.8	356.034	153.528	575.583	49.1223	426.259	1307.62
gene:BGLB000493	BGLB000493 LG10_random_Scaffold77:304047-324179:1	3708	ATGTCAGGAGAAAATAAAGTAACGCTGACCAACGCTCTTGAAAATGTGGACCTCCTGGATGACCTTCCACTACCCGACCAGCAGCCCTGTATAGAAGCACTCTCACTCTCTGTTCACTATAGGGCCAATTTTGATACAAACTTTGAAGATAAAAATGCTTTTGTCAAAAGTGTTGCCAAATATAAAGAACAAGCTACGGTTCAGGCAGATTTGAATCTGTTACTAGAAGAAGGTGAGGAGTATGCTGTCATGCTGTATACTTGGAGATGCTGTTCAAGAGCTATACCTCAGGTGAAGAGCAATGAGCAAGAGAATAGAACAGAGATTTACCAAAAGACAGTCGAAGTTCTGGAGCCACACGTGAACAAACTAATGCAATTCATGTTCTTTCAGAAAAGA…	LWA_HYDEC RecName: Full=LWamide neuropeptides; Contains: RecName: Full=LWamide I; Contains: RecName: Full=LWamide II; Contains: RecName: Full=LWS; Flags: Precursor	9e-22	K03254;	RNA transport;			0001732;0005198;0005515;0005634;0005730;0005737;0005829;0006412;0006413;0044267;	formation of translation initiation complex;structural molecule activity;protein binding;nucleus;nucleolus;cytoplasm;cytosol;translation;translational initiation;cellular protein metabolic process;	0	9.25233	211.546	11.2579	5.11302	94.3348	6.6659	24.0662	13.4435	5.00114	48.8856	8.30057
gene:BGLB000494	BGLB000494 LG10_random_Scaffold77:379211-383173:-1	690	AATAAAAACTCTGACTTCTGTGCCCCGCTGACATCATTTGATTGGAATGAAGTTGATGCTAATCTCCTTGGCACCTCCAGCATAGATACAACATGTACTATATGGGGTTTAGAGACTGGACAGATAGTTGGTAGAGTCAACGTAGTGTCTGGTCATGTCAAAACTCAGCTTATTGCACATGATAAGGAAGTCTATGACATTGCTTTTAGTCGAGCTGGTGGAGGGAGAGACATGTTTGCTAGTGTTGGAGCTGATGGTTCAGTCAGAATGTTTGACCTGCGTCACCTAGAACATTCCACAATCATTTATGAAGATCAGCAGCATGTGCCATTGTTGAGGCTGGCTTGGAACAAACAGGATCCTAATTATCTGGCCACTATGGCCCTAGATGCTCTTGAG…	GRP78_APLCA RecName: Full=78 kDa glucose-regulated protein; Short=GRP-78; AltName: Full=BiP; AltName: Full=Protein 1603; Flags: Precursor	0	K09490;K09490;K09490;	Protein export;Protein processing in endoplasmic reticulum;Prion diseases;	PF00012;PF10712;	Hsp70 protein;NAD-specific glutamate dehydrogenase;	0005634;0006200;0008180;0021589;0030496;0030968;0043231;0048471;0051082;0051087;	nucleus;ATP catabolic process;signalosome;cerebellum structural organization;midbody;endoplasmic reticulum unfolded protein response;intracellular membrane-bounded organelle;perinuclear region of cytoplasm;unfolded protein binding;chaperone binding;	958.849	298.271	211.352	113.496	131.676	110.511	218.859	205.53	1321.36	29.5487	228.523	1102.17
gene:BGLB000495	BGLB000495 LG10_random_Scaffold77:400193-417188:-1	1881	ATGGCAGAACTATTGGACGTGTCCCCTACTAACTATGAACATGATACTGATGTCAACCTTCAACTTGGAGAGCTAGACTTCACATCAGAAGACTTCTTGCTGGATGAAGTGGATGTACATATACAAGAGAATCTGGAAGATGAAATAGTGAAAGAAGCTTTAAAAAAGGGAGTGGACTTGCGACACTATTCTAAAGAAATAGAACAAGAACTGCTGAAAAGAATGGAACAGATGTTGAATGGTTTCCAAGGTGATCTGAGTAGCATCAGCACAGAGATACAGTCTTTACAAGATCAGTCTATAGCCATGAATGTCAAACTGAAAAACAGACAGTCGATACGTGGTGAATTAAGTCAGTCCATTCTAGAGTGTCCAGTGACGGAAGATGATTTCAAGGAA…	SYFAA_XENLA RecName: Full=Phenylalanine--tRNA ligase alpha subunit A; AltName: Full=Phenylalanyl-tRNA synthetase alpha subunit A; Short=PheRS	0	K01889;	Aminoacyl-tRNA biosynthesis;	PF01409;	tRNA synthetases class II core domain (F);	0000049;0000166;0004812;0004826;0005524;0005737;0006412;0006432;0016874;	tRNA binding;nucleotide binding;aminoacyl-tRNA ligase activity;phenylalanine-tRNA ligase activity;ATP binding;cytoplasm;translation;phenylalanyl-tRNA aminoacylation;ligase activity;	449.362	210.698	210.553	99.9226	124.328	292.43	781.454	207.716	324.676	25.9241	242.6	540.265
gene:BGLB000496	BGLB000496 LG10_random_Scaffold77:417513-419554:1	387	ATGTCTCTAGTTCTGCCTGAAAAGTTTCAACACATTCTTCGTGTTATGAACACGAACATCGATGGACGAAGAAAGATTTCCTTTGCCATCACATCCATTAGGGGTGTTGGTCGTAGATTTGCAACAGTTGTGTGCAAAAAGGCTAATGTAGATATCAGAAAAAGGGCAGGAGAGTTGACAGAAGAAGAGGTTGAACGCATTGTGACAGTCATGACCAATCCTAGACAGTACAAAATTCCAGACTGGTTCCTGAACAGACAAAAGGATATTAAAGATGGTCGTTTTAGTCAGGTTCTTAGCAACGGTTTGGATAACAAACTTCGTGAGGATCTTGAAAGGTTAAAGAAAATTCGTGCTCATAGAGGTCTCAGACACTATTGGGGGTAA	PP2BA_HUMAN RecName: Full=Serine/threonine-protein phosphatase 2B catalytic subunit alpha isoform; AltName: Full=CAM-PRP catalytic subunit; AltName: Full=Calmodulin-dependent calcineurin A subunit alpha isoform	4e-85	K04348;K04348;K04348;K04348;K04348;K04348;K04348;K04348;K04348;K04348;K04348;K04348;K04348;K04348;K04348;K04348;K04348;K04348;K04348;	MAPK signaling pathway;Calcium signaling pathway;Oocyte meiosis;Apoptosis;Wnt signaling pathway;Axon guidance;VEGF signaling pathway;Osteoclast differentiation;Natural killer cell mediated cytotoxicity;T cell receptor signaling pathway;B cell receptor signaling pathway;Long-term potentiation;Glutamatergic synapse;Dopaminergic synapse;Alzheimer's disease;Amyotrophic lateral sclerosis (ALS);Ampheta…	PF00149;	Calcineurin-like phosphoesterase;	0001915;0004721;0004722;0005516;0030346;0033173;0033192;0042110;0051592;	negative regulation of T cell mediated cytotoxicity;phosphoprotein phosphatase activity;protein serine/threonine phosphatase activity;calmodulin binding;protein phosphatase 2B binding;calcineurin-NFAT signaling pathway;calmodulin-dependent protein phosphatase activity;T cell activation;response to calcium ion;	158.688	163.94	206.26	80.3842	146.428	185.166	205.655	167.562	118.97	32.511	145.718	166.216
gene:BGLB000497	BGLB000497 LG10_random_Scaffold77:485982-491604:-1	1197	ATGTCAGCAGTGGCAGCTACTAGAAGTATTTTGGAAAAAGAGTTAGAGAACATCAAAGCTGCAGGAACATACAAAAATGAGAGGATAATCACATCTCCTCAAGGCCCATCCATCACTGTCAAAAGCAGCCAAGGACAAATCTTGAACTTTTGTGCTAATAATTATCTTGGATTGTCAAGCCACCCAGAAGTGATAGAAGCTGGAAAGAAAGCTCTGGACACGCATGGAGCAGGATTAAGCTCAGTGCGTTTTATCTGTGGAACCCAGGACATTCATAAAGATCTTGAGAGTAAAATTGCCAAGTTTCACAACAAAGAAGATGCCATTCTTTACATAAGCTGTTTTGATGCAAACGCTGGCGTATTTGAGACACTACTTAGTCCTGAAGATGCTGTTATC…	RS7_XENLA RecName: Full=40S ribosomal protein S7; AltName: Full=40S ribosomal protein S8	2e-94	K02993;	Ribosome;	PF01251;	Ribosomal protein S7e;	0005737;0005840;0005856;0006364;0006412;0009790;0022627;0030097;0042274;0051726;	cytoplasm;ribosome;cytoskeleton;rRNA processing;translation;embryonic development;cytosolic small ribosomal subunit;hemopoiesis;ribosomal small subunit biogenesis;regulation of cell cycle;	334.908	196.964	205.957	286.449	180.256	231.117	338.347	212.836	171.824	84.085	308.956	1211.06
gene:BGLB000498	BGLB000498 LG10_random_Scaffold77:499758-564798:1	2850	ATGCCAGCCTCTCTGAGACCGAACGACTTCAAGTTATTGCGGTATTGCAGCGAGCAAAGGAGTTTGATGCAATTGAGGAAGCCAAACTTCAGAAAATCAATAAGCATTCAAAGTTATCAGTATCGGTGGTTTGTGCTCAATCCAGAATCTGGTACTCTAGAATACTTTGAAGCAGCAGTTGTTTCTCCATCGGAAGAAGATTCTCAGACTTTTATAATTAGTGCTGCAAGTGGGGAACTTTTCAAATTACGAGCTGCTGATGCTAAAGAGAGACAACTTTGGGTAGATCGTATTCGATCTACAGCAGAATATCACACTGCTAACATGGCCCAGGGTCAGACTGCTTTAGTCCAGAAGTCACAGTCTTTAGCCACTGATCAATTGTCTATACTGTCTGTC…	PREDICTED: buccalin-like [Aplysia californica]	1e-127	K14297;K14297;	RNA transport;Influenza A;			0005184;0005215;0005576;0005634;0005643;0006913;0007218;0015031;0031965;	neuropeptide hormone activity;transporter activity;extracellular region;nucleus;nuclear pore;nucleocytoplasmic transport;neuropeptide signaling pathway;protein transport;nuclear membrane;	0.330616	2.83674	205.502	1.2111	15.3497	51.6941	2.22701	24.9625	0.333149	0.165246	133.515	686.295
gene:BGLB000499	BGLB000499 LG10_random_Scaffold77:531333-535082:-1	1383	ATGTTTGAACTTGGTGACTATATTCACATGCATTTGTTTACAGATTTTACGGTCATCGGTCAATTTGAAGCCATGGCTAAGGATCTGGAACTTACTACTGACTCTTCCAATCCATGTACGAGACGGGTACCAATGAACAGTATGGATGACTGTATGCCTCTAAAATCCGACATTAAAGAAGAACCAGATTTCCTTTATCAGAATCATCCTGAGTTGGACTTTAACAACATCTTTAATGAACAGTACAGCGACAGCTTCCAGAAACTGATTCCCACCACGGTCGCTACCCCGCCGCCTTACCCGGCGCCCTCCAACACCGAGGTGTTAGTCCACGCCCCTCAGTACCCTCCCGTCACCCACAGGACATTCACAGGGGTCAACGCCAGCGGCTGCACTATG…	MYS_AEQIR RecName: Full=Myosin heavy chain, striated muscle	3e-89	K10352;K10352;	Tight junction;Viral myocarditis;	PF00063;PF02736;	Myosin head (motor domain);Myosin N-terminal SH3-like domain;	0000146;0002119;0005524;0006898;0007413;0008307;0009792;0040011;0043050;0051015;	microfilament motor activity;nematode larval development;ATP binding;receptor-mediated endocytosis;axonal fasciculation;structural constituent of muscle;embryonic development ending in birth or egg hatching;locomotion;pharyngeal pumping;actin filament binding;	17.6773	936.25	204.834	4.6428	118.476	51.6987	59.45	27.7878	7.84207	16.2259	244.5	6.14242
gene:BGLB000500	BGLB000500 LG10_random_Scaffold77:566570-579584:1	897	ATGGTTCAGCGTGGCAAATCTGACACGCGTACCACCTGTTGGCGACACTCGGCGTTAAGGGATCGCCTTGGTTTGAACAGCACAGAGGGCCATGTGGCGCAAGATATTTCAATACGCCTTGTGCTGTGTATATGGGCTGTGTATATGTGCAGTGGATATGTGCAGTGGGTATGTGCAGTGGGTATGTGCAGTGGATATGTGCAGTGGATATGTGCAGTGGTACTGGATGGCCTCCCCTTGAAGTGGGGCTTAGTCCGATGCGTTGGTGGTGGTGTTTTGAGTGAAATGACAACGACATGGTCGCCATGGCGGGTATTAGGACTGCGACTTGGTGAAATGATAACAAACCTTTGTGACCCCCGCACGCCGNNNNNCAGAGAGAGAGATAGAGAGACAGAC…	PDCD6_MOUSE RecName: Full=Programmed cell death protein 6; AltName: Full=ALG-257; AltName: Full=PMP41; AltName: Full=Probable calcium-binding protein ALG-2	1e-69			PF00036;	EF hand;	0005102;0005246;0005515;0005622;0005634;0006886;0006942;0007165;0007517;0031965;	receptor binding;calcium channel regulator activity;protein binding;intracellular;nucleus;intracellular protein transport;regulation of striated muscle contraction;signal transduction;muscle organ development;nuclear membrane;	231.823	302.462	202.919	103.419	184.061	137.525	230.444	165.153	233.698	28.5366	382.793	409.953
gene:BGLB000501	BGLB000501 LG10i_random_Scaffold1146:34920-96908:-1	5591	GTCTAAAAATGGATGAAATTGGAGAAATTGATTTTGATTTATCTGAATGGATGGTTCTTGATGATGTTTTAGTCAGTCCATTGTCTGATACAGCTATTAAGAATTCAGAGTCAGAAAAAGACATTAAATTACAGAGCTCTGATACAAATCTTGCTTCAGTGAGCATCAAACAGAAGAGCAGTCCAAGGCCAGCTAATATTTCAGCCAATCAATTGTCTGATACAGTTGTCAAAAATTCAGAGGCCAAAAAAGATGATGGTCAGTTACAGAGTTCTGATTCAAAGCTTGCTTCAGTGAGCACCACACAGAAGAGCAGTCCAAGGCCAGCTAATAGTGTGACAACGCAGCCTAAAGAGGCAACAATTTCAAAAGAATCTACCGAAGTTTTAGCCAATCAAT…	probable reductase [Lymnaea stagnalis]	2e-150					0003824;0005575;0005634;0005737;0008150;0008204;0030447;0043892;0050662;0055114;	catalytic activity;cellular_component;nucleus;cytoplasm;biological_process;ergosterol metabolic process;filamentous growth;methylglyoxal reductase (NADPH-dependent) activity;coenzyme binding;oxidation reduction;	14.4699	22.4591	202.759	8.79504	30.8908	33.1554	24.7697	28.4641	44.9304	2.71433	23.8312	16.485
gene:BGLB000502	BGLB000502 LG10i_random_Scaffold4814:16506-43429:-1	2775	GGAGAAGTTTATACCGAAATAGAATTCACTTATGAAGAATCCCACCTACTGCTGATACAAAAGCGCCTACTCCAAAAGGTGTTACCAACCCTGATAATACCACAACTGTGGATGCGCTCAGCACAGATGAAAGTTACTTTGGGGATAGATGTACTGAAACGTGCAACTTTTGTGCTTCAAAACCTTGTTATAATGGTGGTCATTGTTCTTCCAATGGCTCAGATGTTACTTGTGCATGCCCAATTGCAATCACTCCACAGTTGTACAAAACAAGAAAGAATTTGTGATTCTCATTCTTGTGTTCATGGAACTTGTGAGAATTTAGGAACTCTACACCATGTTTGTATTTGTGAGCCAGGATACACTGGACAAAACTGCTCAGTGAACATTGGTAAAACA…	MRCKB_MOUSE RecName: Full=Serine/threonine-protein kinase MRCK beta; AltName: Full=CDC42-binding protein kinase beta; AltName: Full=DMPK-like beta; AltName: Full=Myotonic dystrophy kinase-related CDC42-binding kinase beta; Short=MRCK beta; Short=Myotonic dystrophy protein kinase-like beta	1e-135			PF00069;	Protein kinase domain;	0000226;0000287;0005543;0007010;0007097;0007163;0007165;0016740;0016772;0042802;	microtubule cytoskeleton organization;magnesium ion binding;phospholipid binding;cytoskeleton organization;nuclear migration;establishment or maintenance of cell polarity;signal transduction;transferase activity;transferase activity, transferring phosphorus-containing groups;identical protein binding;	301.117	134.673	197.646	92.804	155.032	176.38	433.064	336.957	140.852	27.8172	302.167	124.297
gene:BGLB000503	BGLB000503 LG11_random_Scaffold102:1956-4158:-1	537	CATATAGCGAAAACAATCAACAGTTTCTGTCTGTTCGCAACACACTTCCATGAACTGACAGCTTTGTCTGATGAGATTCCAGCTGTCAATAATCTCCATGTGACTGCCTTGACCACAAATGATACACTAACTCTTCTGTACAGAGTTAAACCAGGTGTATGTGATCAAAGTTTTGGTATTCATGTGGCTGAGTTAGCACACTTTCCTAAAAATGTTGTAGAGATGTTTCACATTATCACTGGTCCTAACATGGGAGGCAAATCTACGTACATTAGATCTGTGGGAGTCTGTGTTGTCATGGCACAGTTGGGATGTTATGTCCCTTGTCAGACTGCAGACATGACTGTAGTGGACTGTATCCTGGCCAGAGTTGGAGCTGGGGATATACAGATGAAAGGA…	PREDICTED: transcription elongation factor SPT5-like [Aplysia californica]	7e-116			PF03439;PF11942;	Early transcription elongation factor of RNA pol II, NGN section;Spt5 transcription elongation factor, acidic N-terminal;	0005654;0005694;0005703;0005705;0006366;0006368;0007095;0008023;0032044;0046982;	nucleoplasm;chromosome;polytene chromosome puff;polytene chromosome interband;transcription from RNA polymerase II promoter;RNA elongation from RNA polymerase II promoter;mitotic cell cycle G2/M transition DNA damage checkpoint;transcription elongation factor complex;DSIF complex;protein heterodimerization activity;	212.969	129.331	197.172	90.265	451.818	704.403	721.015	436.615	256.725	64.1254	286.709	23.1526
gene:BGLB000504	BGLB000504 LG11_random_Scaffold102:11137-19503:-1	1245	ATGGCACGACACTTAGAGTTTTTGACAGAACATACATTTTTGCTATTCATTGCTGGTAGAAAAGTTGACTATTACACAGTACATGGTGAAGATGCTTTATTTGTTGCTAAAGAAGTTTTTAAAACAAATGGAGTCATCAAATTTATTGGAGGTTCCAAGAAAATTGAATCTGTTGTAATGAGTAAGATGAATTTTGAGGCTTTGGCTCGAGACCTGCTTTTAGTTCGCCAGTATAGGGTGGAAGTTTACACAAATAAAGGCGGGGCTAAATCTAATGATTGGGTCATTGCCTTTAAGGGATCTCCAGGCAATCTCTGTCAGTTTGAGGAGCTTTTGTTTGGCAACACTGAAATGTCTGTGACTGGGGGAGTTTTAGGACTTAAGATTGCTAATGAGAAT…	SEPT7_HUMAN RecName: Full=Septin-7; AltName: Full=CDC10 protein homolog sp Q6Q137.2 SEPT7_BOVIN RecName: Full=Septin-7; AltName: Full=CDC10 protein homolog sp Q5R481.2 SEPT7_PONAB RecName: Full=Septin-7	0			PF00735;	Septin;	0005525;0005634;0005886;0015629;0016324;0030496;0032154;0035085;0042995;0060271;	GTP binding;nucleus;plasma membrane;actin cytoskeleton;apical plasma membrane;midbody;cleavage furrow;cilium axoneme;cell projection;cilium morphogenesis;	103.71	171.037	196.692	68.8811	119.685	213.233	267.358	144.085	160.442	15.0329	267.501	42.0834
gene:BGLB000505	BGLB000505 LG11_random_Scaffold102:36690-42298:1	930	ATGCATACAAAAGTTGAGGATGGTTTGATAGCTGAGAAAGACAAAGTATTAATGCAAGAAAACATTTTTCTCGATGAGACTTTAGAATCGGAAGACAAAGGCATGTCTTCTTCCAAGTTAAATTCACTGGCCTCAGGAAATGTTTCAGTATTATCTAATCAAAATGATATTGAGCCATCTCATTTCCTTGATGCCATCAGCTGTAGTGACATAGCTGTGAACATCCGAGATTTCCCAACCAAAATTGCAATTGAAGTCCATAACATGTGTGATGCACAGGAGAATCTCTGTCAGCCTGTGAAGAAAACCTTGGCTTCACCATATTCTGTGTTTAAACTACCAGAAGAGAAGAACCCTGACGTAACTGCTGCTAAAGACTTTTGTACCCAACCCCCAACT…	DKC1_DROME RecName: Full=H/ACA ribonucleoprotein complex subunit 4; AltName: Full=Nucleolar protein AT band 60B; AltName: Full=Protein minifly	0	K11131;	Ribosome biogenesis in eukaryotes;	PF01472;PF01509;PF08068;	PUA domain;TruB family pseudouridylate synthase (N terminal domain);DKCLD (NUC011) domain;	0000723;0001522;0003720;0003723;0005697;0005732;0006364;0009451;0009982;0016853;	telomere maintenance;pseudouridine synthesis;telomerase activity;RNA binding;telomerase holoenzyme complex;small nucleolar ribonucleoprotein complex;rRNA processing;RNA modification;pseudouridine synthase activity;isomerase activity;	352.255	113.445	196.157	180.708	139.399	413.071	630.655	269.502	276.49	55.2896	286.801	53.4448
gene:BGLB000506	BGLB000506 LG11_random_Scaffold102:38788-41164:-1	453	TATTCAATAACAAAAGCAGAACTGGAGTCACGAACTTTGTGGGTGACAGTGTGGCACAATGATAGATTTGGCAGAAACGACTTCTTAGGGGAAGTTACCATATCTTTAGATTATTACAGATTTGATGAGAGCGAACCCCAGTGGTATCCCTTACAAGAAAGAGTAAGTAAGTACATACCAGGGGACATGGTGGACAACACACCCAAGAAAAAACCCAGCCTGCTGCGTAAGAAAAACAAGGAAAAAGAGAAGCCAGCCTCGACTGGTCAAGGTGAAATCCATAAGACTCCAGCCATTAAAAAAACTACCAACCCACAGTGGCAGCATGTCCTGATCTTTGAAGGTGTTGACCAGTCTCAGCTTTCCCAGCATGGGTTGGAGTTGACCATCTGGGATTAT…	No annotation	0							264.91	177.611	194.256	42.3692	247.833	493.994	872.528	336.153	157.593	6.69773	553.745	15.299
gene:BGLB000507	BGLB000507 LG11_random_Scaffold102:81019-204401:1	7728	ATGTCCATCAAAGCAAATGAGATCAGCACCTCTCAGAACATGCGGGGACTTAAAAATGTCGAGGCTATGTGCATAGTGGCAACAGAGACCTCATTGAGAGGCAGCTATAGGGTCCCGCCGTTGAAGTTAAAGGCTGACTGCAAAGCGAATTTCTCTGACTGTTGCGGCCAGGCAGTGGTTCTTAGAAGCCAAAAGTCACACAGTTTGACAACGAATGAGCTGGCCACTGTGAGACGCGGTCTAGCCAATTTAACAGTGCTCCTTGATAGCAAGAAGAAACCAGCAGAACGTGAGTGTCGCTCCTACGAGTTTGAATGTCGGAACAAAGAGTGTATCAGCATGTCCTACCGCTGTGATCGAGTCAATGATTGTGGTTGCACTGTGGACTGTGATGAAAGC…	GLNA_PANAR RecName: Full=Glutamine synthetase; AltName: Full=Glutamate--ammonia ligase	8e-71	K01915;K01915;K01915;K01915;K01915;K01915;	Alanine, aspartate and glutamate metabolism;Arginine and proline metabolism;Nitrogen metabolism;Two-component system;Glutamatergic synapse;GABAergic synapse;	PF03951;	Glutamine synthetase, beta-Grasp domain;	0000166;0005515;0005737;0005739;0005794;0006542;0007416;0008283;0016829;0045213;	nucleotide binding;protein binding;cytoplasm;mitochondrion;Golgi apparatus;glutamine biosynthetic process;synaptogenesis;cell proliferation;lyase activity;neurotransmitter receptor metabolic process;	214.088	125.078	194.107	12.8399	83.8359	255.86	220.434	125.972	131.122	112.1	110.535	177.028
gene:BGLB000508	BGLB000508 LG11_random_Scaffold102:111431-115917:-1	816	ATGCAGGTTGCTGAAGCATATGATGTCCTCTCAGACCCTCGCAAACGTGCAGTCTACGATCAATTTGGGGAGGAGGGCTTGAAGCATGGTGTACCTGCTGGTAGTGGTCATGCAGGAGCTTGGACATATGGCTATGTCTTCCATGGAAACCCAGAAAAGGTTTTTAGAGAATTTTTCGGAGGTGACAACCCTTTCCAAGAGTTTCACGACCGTATAGATGGAGACCTAAGCATGGGATTTGGAGGCTTACATGGAAGAGGAGCTAAAAAACAAGATCCACCCATTGAGAGAGACTTGTTTCTTAGTCTAGAAGAAGTTTACCATGGCTGCACAAAGAAGATGAAAATTTCAAGAAGGGTGATGAATGAAGATGGACACACTTCAAGTATTCGTGACAAA…	OAZ1_XENLA RecName: Full=Ornithine decarboxylase antizyme 1; Short=ODC-Az	2e-11			PF02100;	Ornithine decarboxylase antizyme;	0004857;0005515;0005829;0006521;0006595;0006596;0008073;0034641;0043086;	enzyme inhibitor activity;protein binding;cytosol;regulation of cellular amino acid metabolic process;polyamine metabolic process;polyamine biosynthetic process;ornithine decarboxylase inhibitor activity;cellular nitrogen compound metabolic process;negative regulation of catalytic activity;	147.581	160.811	192.651	165.872	74.388	105.094	94.4533	96.5757	88.1055	54.9138	162.169	929.741
gene:BGLB000509	BGLB000509 LG11_random_Scaffold102:182880-189065:-1	900	ATGGACCCTTGCGCAGAAGTTGAAAGATTATACAGAAAGCTGATAGGGGCCACAGAAAGTCATTCCTTATTGAAAAAACATTTGACCAACAATATTTACACAAGATTAAAATGTCTGAAAACAAAATTCAATGGAACTCTAGCGGACTGTATACGATCAGGATGTGAAAACACTGACTCTGGCGTTGGAGTGTACGCCTCTGACCCCGATGCATACACCGTGTTTGCTCCCTTGCTGGACGCCGTCATCAAGGATTACCACAAGGTCAGCGAGCTGAACCACCCCAACCCAGACTTTGGTGATGTGGACAAGCTCGACTTCGGCGATCTTGACCCCGAAGGTAACCTGATCGTGTCCACCCGTGTCCGCGTTGGTCGCAGCCATGACAGCTATGGATTC…	SRGP1_HUMAN RecName: Full=SLIT-ROBO Rho GTPase-activating protein 1; Short=srGAP1; AltName: Full=Rho GTPase-activating protein 13	0	K07526;	Axon guidance;	PF00018;PF00611;PF00620;	SH3 domain;Fes/CIP4, and EFC/F-BAR homology domain;RhoGAP domain;	0005096;0005622;0007165;0007399;0014069;0030675;0043547;0045335;0051014;	GTPase activator activity;intracellular;signal transduction;nervous system development;postsynaptic density;Rac GTPase activator activity;positive regulation of GTPase activity;phagocytic vesicle;actin filament severing;	60.3742	160.051	192.021	86.8555	86.6766	218.814	237.683	177.73	95.4933	39.1435	173.291	9.73855
gene:BGLB000510	BGLB000510 LG11_random_Scaffold102:250548-252103:-1	444	ATGGCTATGAAACGTATTTCTAAGGAATTAATGGACCTGCACAAAGATCCACCTACTAATTGCTCAGCAGGACCTGTAGGAGAGGACATATTTCATTGGCAGGCAACTATTATTGGGCCAGAAGACAGTCCTTATGCAGGTGGATGCTTCAACCTTAACATACACTTCCCTACAGATTATCCATTCAAACCACCAAAAGTAGCATTTTCAACAAAAATCTACCACCCTAACATCAATAGCAATGGTAGCATATGCTTGGACATTTTGCGTGGTCAGTGGTCCCCAGCCCTCACTATTTCAAAAGTCCTTTTATCTATCTGCTCGCTTTTAACGGATCCCAATCCAGATGATCCTCTAGTTCCAGAGATTGCTCGTATTTACAAGACAGATATTGCCAAA…	UBCD1_DROME RecName: Full=Ubiquitin-conjugating enzyme E2-17 kDa; AltName: Full=Protein effete; AltName: Full=Ubiquitin carrier protein; AltName: Full=Ubiquitin-protein ligase	2e-87	K06689;K06689;	Ubiquitin mediated proteolysis;Protein processing in endoplasmic reticulum;	PF00179;	Ubiquitin-conjugating enzyme;	0000166;0004842;0005515;0007049;0007281;0007286;0008054;0009792;0040035;	nucleotide binding;ubiquitin-protein ligase activity;protein binding;cell cycle;germ cell development;spermatid development;cyclin catabolic process;embryonic development ending in birth or egg hatching;hermaphrodite genitalia development;	248.64	185.119	191.29	180.338	146.995	261.91	345.009	218.641	394.541	38.9353	195.857	310.25
gene:BGLB000511	BGLB000511 LG11_random_Scaffold102:274606-296609:1	3156	ATGGTCTGTGCAAGCTCGGGTATCGGTGCAGCCACTGCTACTCTTTTTGCCCAACTGGGGGCCAGGTTGGCTCTGACTGGAAGAAATGAAGTCAATTTGAAAAAAGTTGGTGAGAAATGTGAAAAAGCAAGTGGGAAAAAACCATTACTTCTTGTTGGTGACTTGACAGTAGATGCTGATACAAAAAGAATATTTCAAGGAGCTGTGGATGGCTATCAAGGCCAGCTAGACATATTGATCAACAATGCTGGTATTATTGCTCTGGGTGGAATACAGAAGGCAACATTAGAACAATATGACAAAATAATGAACACAAATGTCAGAACTATGTTTCACATGACGCAGCTTGCTGTTCCGTATCTCATCAAAACTAGAGGAAATGTTGTGAATGTCTCAAGT…	DNJ6A_XENLA RecName: Full=DnaJ homolog subfamily B member 6-A	3e-42	K09508;	Protein processing in endoplasmic reticulum;	PF00226;	DnaJ domain;	0005515;0005737;0006457;0006986;0008285;0016234;0030433;0030544;0048471;	protein binding;cytoplasm;protein folding;response to unfolded protein;negative regulation of cell proliferation;inclusion body;ER-associated protein catabolic process;Hsp70 protein binding;perinuclear region of cytoplasm;	262.346	363.442	190.62	188.794	136.776	169.268	181.538	163.046	519.332	70.9199	310.186	230.198
gene:BGLB000512	BGLB000512 LG11_random_Scaffold102:301910-302827:-1	918	ATGGGTGTCCTTGTGGTAGGAGACAACATCATAGAGTTTGGGATTGAGAAAGGTTATCAAAACTTCTCCCTGAGTGCTGTGGAGTTTCTGGAAAAACAGGGGAACACCTCCCATGGGCCCCTTTCTTTCCTCACCTTCAAGAGTGTGCTTGCTCTCCTTGGCATGTTAGTTGGAGGCCTGCTGACATTTCCAGGCCTGCGGCTGTCCAAGCTGCACCAAGATACAGTGAAATATACAAGAGATCGCAAAATGGTGAACATGATTGTCCAAATTAATTACCTTTTGCCACTTGTGTTGATGCTGCTGTGGGTGAAACCAGTGGGTAGAGATCTTCTCTGTGGGAAAGCTATTAAGTTTGGTAAAGCTTTATTGTACGAAGATCAGTTTGATGGTTTCCGA…	PREDICTED: uncharacterized protein LOC101848577 [Aplysia californica]	0	K07379;	Cell adhesion molecules (CAMs);	PF07645;PF12947;	Calcium-binding EGF domain;EGF domain;	0008088;0016080;0021761;0030424;0030425;0034613;0045216;0048786;	axon cargo transport;synaptic vesicle targeting;limbic system development;axon;dendrite;cellular protein localization;cell-cell junction organization;presynaptic active zone;	6.64552	228.219	190.159	7.07532	1274.93	402.598	44.0187	29.0187	3.60276	32.1145	162.722	1.50878
gene:BGLB000513	BGLB000513 LG11_random_Scaffold102:310305-315520:1	1884	GATAATTTATTTGAATGGCACTTCACAGTCCGAGGCCCTTCAGATTCAGATTTTCAAAATGGCATCTATCATGGTCGCATAATTTTACCGGTGGACTATCCTATGAAGCCCCCAAGCATAATATGGCTTACGCCTAATGGACGTTTTGAAACCAACAAAAAAATTTGCTTGAGTATCTCTGGTCACCACCCTGAATCTTGGCAACCTTCCTGGTCAATTCGCACTGCTTTGCTTGCCATCATTGGTTTTATGCCCACACATCCAAATGGGGCTATTGGTTCACTTGATTATACACCCGAAGAAAGAAAAATATTGGCCAAGAAGCAAGTGAGCAAAGATTGGAAATGTCCAGTTTGTGGTGATATTAGCGATGTTTTATTAGAACCAAACAGTGAATCT…	SAHH3_HUMAN RecName: Full=Putative adenosylhomocysteinase 3; Short=AdoHcyase 3; AltName: Full=S-adenosyl-L-homocysteine hydrolase 3; AltName: Full=S-adenosylhomocysteine hydrolase-like protein 2	0	K01251;	Cysteine and methionine metabolism;	PF00670;PF05221;	S-adenosyl-L-homocysteine hydrolase, NAD binding domain;S-adenosyl-L-homocysteine hydrolase;	0005515;0005783;0006378;0006611;0006730;0010765;0016787;	protein binding;endoplasmic reticulum;mRNA polyadenylation;protein export from nucleus;one-carbon metabolic process;positive regulation of sodium ion transport;hydrolase activity;	201.69	150.17	188.515	182.625	60.9579	190.553	137.515	143.7	121.906	100.764	170.587	125.124
gene:BGLB000514	BGLB000514 LG11_random_Scaffold102:318143-322425:-1	1083	ATGTCTTGGTTTCCACAAAGAAGGCAAAGGACTTGGCTCCAGAAAGGATGTGAGGCTATTCTAACAGTTGGACCGGTGCCAAAGCATGTGGCTATTATAATGGATGGTAACAGACGGTTTGCTGTCAAAAAAAGTTTAGCAAAATGTGAAGGTCATTTAAAAGGATTTGATAAACTAGCTGAGACACTCGAGTGGTGTTTAGATCTGGGCATCTCAGAAGTGACTGTTTATGCTTTCAGCATTGAAAACTTCAAACGCTCATCAGATGAGGTCTCATATCTTATGGAATTATCTCGGCAAAAGTTTGCAAAGCTTTTACAAGAGAGAGATCTTATCCATAAACATGGTGTGTGTGTTCGCATCATTGGAGATATATCTTTATTACCAAGAGATCTGCAG…	THIB_XENLA RecName: Full=Thyroid hormone-induced protein B; Flags: Precursor	4e-07			PF00629;	MAM domain;	0005576;0005615;0007275;0016020;	extracellular region;extracellular space;multicellular organismal development;membrane;	165.164	168.747	188.263	26.3315	60.8049	121.637	269.816	102.574	73.7227	7.31349	276.092	12.8364
gene:BGLB000515	BGLB000515 LG11_random_Scaffold102:327594-345214:1	5073	TGGATTCTTCATCCATTCTTGAGCCTGGCTCTTCTAGAAGAATTGCAAGAATTCAGGCTTCTACCTCAAAGAGTTGACTGGGAAGGCAATACACATTTCAGGAGCTATGAAAACTTGGTGTATATGAACAGACACATTAAAAGTGACCACCTTCTTCGAGTTGTAGAAAGAGTAGGAACACTTCTTGATAAAGAAATAAAACCAAGTGTGCCAGGAGTGAAGTCTCTTCTTGGAGCAGGCAGCCTTTCCTTACTTAGAACAGCAGAAGACGTAAAGCAAACAAAATGGAGTCCAACCCATCATATTGTACGCCAACATGGAGTACCTCTTTATCCACCTGCCAACCTTGTGAGCCCAGCTATTCCTCATGTATTAAAAGCATATGAGATGTCTGGTGTG…	BAF_DANRE RecName: Full=Barrier-to-autointegration factor	3e-46			PF02961;	Barrier to autointegration factor;	0003677;0005515;0005634;0005829;0009615;0015074;0016032;0019048;0050792;	DNA binding;protein binding;nucleus;cytosol;response to virus;DNA integration;viral reproduction;virus-host interaction;regulation of viral reproduction;	131.415	180.808	187.567	64.5608	211.678	146.727	175.003	147.09	162.123	42.5608	213.316	848.797
gene:BGLB000516	BGLB000516 LG11_random_Scaffold102:378407-385790:-1	1344	ATGGAGCAAGAGAGAGAACAAGAAGCAATTGTTGTGACAGATGGTGAAAGGATTCTGGGTCTTGGTGACCTGGGTGCCTATGGTATGGGAATCCCTGTAGGTAAACTCTCACTTTACACTGCCTGTGCAGGCATACCACCCCAGAGTTGTCTGCCCATCACCATCGATGTTGGTACTAATAATAAGGATTTATTAAATGATCCCTTGTATATTGGACTTCGTCAAAAGAGAGTGACTGGCCCTGAATATGACAAACTCATTGATGAATTTATGAAAGCTGTTGTCAAAAGGTATGGTGAAAGTTGTTTGATTCAGTTTGAAGATTTTGGAAACCATAATGCTTTTAGACTGTTAGAGAAGTACAGAAGTCACTATTGTACTTTTAATGATGACATACAA…	KCC2A_DROME RecName: Full=Calcium/calmodulin-dependent protein kinase type II alpha chain; Short=CaM-kinase II alpha chain	7e-95	K04515;K04515;K04515;K04515;K04515;K04515;K04515;K04515;K04515;K04515;K04515;K04515;K04515;K04515;K04515;K04515;	ErbB signaling pathway;Calcium signaling pathway;Oocyte meiosis;Wnt signaling pathway;Long-term potentiation;Neurotrophin signaling pathway;Cholinergic synapse;Dopaminergic synapse;Olfactory transduction;Phototransduction - fly;GnRH signaling pathway;Melanogenesis;Gastric acid secretion;Amphetamine addiction;Tuberculosis;Glioma;	PF00069;	Protein kinase domain;	0000082;0005954;0006468;0010613;0016020;0016529;0030315;0031594;0046777;0060048;	G1/S transition of mitotic cell cycle;calcium- and calmodulin-dependent protein kinase complex;protein amino acid phosphorylation;positive regulation of cardiac muscle hypertrophy;membrane;sarcoplasmic reticulum;T-tubule;neuromuscular junction;protein amino acid autophosphorylation;cardiac muscle contraction;	185.408	130.697	187.271	90.0901	66.7337	72.7552	104.18	73.1775	20.0966	20.0523	98.7379	250.361
gene:BGLB000517	BGLB000517 LG11_random_Scaffold102:406320-418471:1	2862	ATGTCAAACTCAACCAGTCCAGTCTTCACCTCCAAACTGAACAGTCACCAAACCAAAGTGGAAGTGACCAACCAGGTGACTCCCACAGCTTCACCAGTCACAGGACCCTGGGTCTCTAAAGCATCAGGACAAGTGAATGGGGGAAGTAACAAGGACAATGCTAGCAAATTTAAACGTGTCAAGCGACCTGTCGACACCGACAGTGATGAGGACACCTCTACAAAAAACAAAGATGATTTTTGCCGCCTTAAAGAAATGTTTCCAGAGAAGAGTGAGAACAGAATCAGGGCAGCTCTCATTATGTATCCCAAAGACTTTCAGAGAGCTGTTAATTTTATGGCCTCAGAGAAGTGTACCACAGCCACTGCAGAAAAGCGTCCATTACCTAAATCAGAGGAG…	PREDICTED: corepressor interacting with RBPJ 1-like [Aplysia californica]	3e-91	K06066;	Notch signaling pathway;			0005634;0005737;0005815;0005856;0006351;0006355;0006397;0008380;0016607;0045892;	nucleus;cytoplasm;microtubule organizing center;cytoskeleton;transcription, DNA-dependent;regulation of transcription, DNA-dependent;mRNA processing;RNA splicing;nuclear speck;negative regulation of transcription, DNA-dependent;	373.764	100.452	186.718	155.601	178.141	522.216	1041.08	332.719	192.322	28.6627	296.067	35.0362
gene:BGLB000518	BGLB000518 LG11_random_Scaffold102:471560-473722:1	2163	ATGTCAGCAGCAGAGAAGGTGTCAACCTTAGGAATAGATTTAGGAACTACTTACTGCTGCGTAGGGGTCCTTCGAGGGGATGAGGTCGAGTTGATTCCCAATGATCAGGGAAATATCAATACGCCAAATTATGTGGCTTTCACTGATACAGGATGTCTTGTTGGAGACTCAGCTAAAAGCCAGGCCACAAGGAATCCATCCAACACAGTATTTGACATCATGAGACTTATTGGTAACAAGATCGATAAGTATTATACTCAAAAGTATCACCTGCCTTACACGGTCATTGAAAACGAGGGTCGTCTTAAACTTGCTGTCAACTACAGAGGTGAACTGCATTTATTGTCCCCGGAAACAATCGTTGCAATGGTTCTCAAGAATTTGAAAAAGACAGCTGAG…	GLNA_XENLA RecName: Full=Glutamine synthetase; Short=GS; AltName: Full=Glutamate decarboxylase; AltName: Full=Glutamate--ammonia ligase	1e-117	K01915;K01915;K01915;K01915;K01915;K01915;	Alanine, aspartate and glutamate metabolism;Arginine and proline metabolism;Nitrogen metabolism;Two-component system;Glutamatergic synapse;GABAergic synapse;	PF00120;	Glutamine synthetase, catalytic domain;	0000166;0003824;0004351;0004356;0005524;0005737;0005739;0006542;0016829;0016874;	nucleotide binding;catalytic activity;glutamate decarboxylase activity;glutamate-ammonia ligase activity;ATP binding;cytoplasm;mitochondrion;glutamine biosynthetic process;lyase activity;ligase activity;	234.327	109.46	184.646	14.4704	118.288	242.642	231.693	127.333	133.947	107.808	132.637	171.338
gene:BGLB000519	BGLB000519 LG11_random_Scaffold102:491625-496138:1	801	ATGTTACTATTGTGGTATCGGTTTGAAGTCTTGGAAATTGGGAGACGATGTGGTGACAGAACATCAGAGGTTCAGACCCAATTGTCATTTCCTGATCAAACTGTTAGCGTCAGATTTCAATGTCAGGCCTGGGGGGTATCAAATGCCATCACAAGAGGAGATACTGGACTCCCACGAGTCACAGGAGTCAGCAGAGGAACTGCTATGGACAATAATGTGGTGGCGTGCCTAACGTCTTCAGAGACAGAGTTGAAGGTGACATTACTGCCATCAGAGAGTCCAGTCCAAATAGGCTGCGATATTGTCGTCATGCAAGCTTTAGTGTCTCAGCCTGAATACAGTAATCGTACATATGTTGGCAATCGTTCATATGTTGGTAATCGTTCATGTGTTGGCAAT…	No annotation	0							228.521	68.2808	184.293	81.0136	193.517	584.49	701.798	288.855	149.722	40.0764	167.684	10.8734
gene:BGLB000520	BGLB000520 LG11_random_Scaffold102:496118-518262:-1	285	ATGTACCTTGTAGAAAGAAATTTCTTCAAAGCTCATCATGAGCCTAAATTTTTATTTAGTCGCGACTGTAAGCAAGTAGAGAGAGAGAGAGAGAGAGAGAGTTCATTTACGTTTAGGACCAGAGACACCAAGTCAGACATAACTTTACCAAGAGATGTTTCCACTTCAAGTCGCCAGTATTTTCTTGTTGCATTGAGGACAATGGGAGAGGTTTCCGGAACATTCCTGGCAGGCATAGAGATCACCGCACGTGTTTACGACATGTTAAGTATTTCTGACATATGA	hypothetical protein VITISV_040413 [Vitis vinifera]	3e-22							1.25167	2.26095	184.172	0.137552	71.7629	23.3832	20.7536	29.7201	0.252252	0.709016	2.4611	2.9281
gene:BGLB000521	BGLB000521 LG11_random_Scaffold102:521587-587783:-1	570	ATGATTATGATTATTGATGATGATTATGATGGATGTGATGATTATGATGTTTGTGATGATTTTGATGAAATCTACTTTTGGCTTTTAAGTCGAGTGTGGGGGCATGATGACGGTTATATTGTTGAAAATGGATACAGTGAATACATTACATCTGCTGTGGCACGTGAGATAAAGTATCGAGTGACAGCCATAAAATCATTTTTGTCTTGGTTGGATACCACTTCGCGAGAAATAGAAAATAAATCTCTCTACCTACCTGTGGAAATGAGAAAAACAAATGATGCATTACGAGATCTAGGGATCATTGTCTGGATCATTGCTGGGAGAATCGTTGTGATAATTACTGGAAACGTTGTTGGAAAAATTGCTGGGATCATTACTTGGATCATTGCTGAGATC…	No annotation	0							1192.1	171.717	183.968	103.779	635.89	511.809	1059.09	1124.82	195.245	38.1167	462.284	170.417
gene:BGLB000522	BGLB000522 LG11_random_Scaffold102:569170-569542:1	342	ATGAGATATCAAAGAGAGAAAGAGAACAGGATAGAGAAAGAGAAGAGCAGGATAGAGAGAGATAGAGAAAGAGAGAAGAACATAGAGAGAATGAGAGAGAGAGACAGAGAGAGAGAGAGAAGGATAGAGAGAAGAAGAGATACAAAGAAAATGATAGAGATAGAAAGAGAGGGAGAGAGAGAGAGAGAGAGGGAGAGAAATAAAGAGAGAAAAAATAGAGACAGAAGAAGAGAGAGAAGGATAGAGAAAGAGCTGGAGAGAGAGAGAGGGAGAAAGAGACAGAGAGAGAAAGAGAGAAGGACAGAGAGAGAAAGATATATAGAGAGAAACAGAGAAGGATAA	RAN_BRUMA RecName: Full=GTP-binding nuclear protein Ran; AltName: Full=GTPase Ran; AltName: Full=Ras-like protein TC4	3e-125	K07936;K07936;K07936;K07936;	Ribosome biogenesis in eukaryotes;RNA transport;HTLV-I infection;NA;	PF00071;	Ras family;	0003924;0005737;0006606;0006886;0007165;0007264;0009792;0015031;0034629;0051301;	GTPase activity;cytoplasm;protein import into nucleus;intracellular protein transport;signal transduction;small GTPase mediated signal transduction;embryonic development ending in birth or egg hatching;protein transport;cellular protein complex localization;cell division;	99.2261	140.327	183.229	101.103	74.7475	176.656	151.793	62.8121	221.445	38.8977	130.602	316.252
gene:BGLB000523	BGLB000523 LG11_random_Scaffold10945:2206-3051:1	846	ATGAACGCAACGGACTTTCAAGAGTTGGCTCTGATCAATGTTTTCACAGGAAACATTGTGACTTTGTTTACCACTGAAGCAGTCACAGGAACCGGTCGTGTAGACACCTATGGAGACTCATTTATAAATCTCCACTGGGACTACCCAACAATGTCTGCGGTTGGGACTTACCAGTGCACTGCTCACGGGTCAGATACCATTGGACACGACATTCTCATCAACAACCTTACTAGTGTGGACTACACTAAACCAGACCAGGATGTCCTACTGAATAAGATTCATGAAATGGACAATGCATTGAAAGCTCTCCAGAACAAGATGGATGAGCTGAGAAACTACAGTGCGGTCGTAAGCACACTGCTCAGAGAAAACACACATTTGACAGAGTGCTGCAATGCC…	achatin-I precursor [Achatina fulica]	5e-31							0	0	181.408	0.654186	0	0	0	0	0	0.148765	0	0
gene:BGLB000524	BGLB000524 LG11_random_Scaffold10945:6149-7912:-1	1059	ATGTTCCACAAGAATTTGATTTGCTTTGTTTTCCTTGTATTACTTTTACTAGGCAGATCAGAAAGTCTACTAACTGCAGTAGCTACACCGTCGCAACTTAACATAGGTCTGAGCAACTCACTTGATGTTAGATGTTACTACCATTCATCTAACGGGTCTCCCTCAGCACTAGTGTCACTCATAATTGGTCGGTCCAACAATGGAACAGCCTTCGACGACTTGGCTTCCGTAAACGTATTCTCGGGTCAAAAAGTATTTACGACAGAGGGTGTTACAGCGACTAGCGCCATCAACAACAATGGGGAATCTTATCTTAATCTCCATTGGGATTTTCCTGGTGAGTTTGCTTCAGGAAACTACGAGTGCTCTGCCCAGGGACCGGACGATGTCGGCCACAAC…	DDC_MOUSE RecName: Full=Aromatic-L-amino-acid decarboxylase; Short=AADC; AltName: Full=DOPA decarboxylase; Short=DDC	2e-54	K01593;K01593;K01593;K01593;K01593;K01593;K01593;K01593;K01593;K01593;K01593;	Histidine metabolism;Tyrosine metabolism;Phenylalanine metabolism;Tryptophan metabolism;Indole alkaloid biosynthesis;Isoquinoline alkaloid biosynthesis;Betalain biosynthesis;Serotonergic synapse;Dopaminergic synapse;Cocaine addiction;Amphetamine addiction;	PF00282;	Pyridoxal-dependent decarboxylase conserved domain;	0004058;0007623;0008021;0016829;0016831;0030170;0034641;0042416;	aromatic-L-amino-acid decarboxylase activity;circadian rhythm;synaptic vesicle;lyase activity;carboxy-lyase activity;pyridoxal phosphate binding;cellular nitrogen compound metabolic process;dopamine biosynthetic process;	17.3827	35.511	181.058	1.36448	18.4901	26.0529	39.8873	13.3615	10.2871	7.44695	39.8544	61.5938
gene:BGLB000525	BGLB000525 LG11_random_Scaffold1963:7466-9051:1	591	GACTTGGAGTTTCATGGTGTAGTCAGGTTTTTCTTTCAAGGTGGAATAGGTGCCAATGTGATTACAAAATGTATCCGAGTGTCCAGCACAGCCACGACAAAGGAAGTAATAGGTGTATTGATAGAAAAATTCAGACCTGACATGCGCATGTTGTCTCAGAGTAAATATGCACTCTACGAAGTTCATGTCAATGGAGAGGAGAGAAGACTGGGTAATGAAGAAAAACCTTTATATGTCCAACTGAACTGGGGCAATGATGTTAGAGAAGGAAGGTTTCTGCTCAGGAATGAGGACCACCCCACAGTCAGGGATCCTGCTTTGGGTTTTGACAATTCTGTCCTACAACAAGATCAAGCTGGATTTAAGAGAAAGCTGTCCAAAAGAGAAAAGAAGGAAAAG…	PREDICTED: uncharacterized protein LOC101864421 [Aplysia californica]	4e-40			PF00582;	Universal stress protein family;	0006950;	response to stress;	491.946	222.4	181.007	1152.66	95.7909	1402.11	627.879	208.078	503.151	168.959	416.82	520.627
gene:BGLB000526	BGLB000526 LG11_random_Scaffold1963:15723-23398:1	2199	ACAGAAGACTTTAAGAAGAACCGGAAATACCAGTTGTCGGGCTACACGTTTGAAAATAAAGTGGGAGGGTTGAAATCCAATGAGCATGGAGCACATATCAGTAGTATTGTTTTGGACACGGGAGTTGGTGGTACACTTAAAATCTATGGAGAATCCTTGCAGCGGGAAGTTCCATACAAAACATTATTTCTTTCAACTGCGGATCCTGCTTCTGCTGTTGTCAAGGAAGCTCTGGAAAAATATGGCAGAGAGAAAGAAGATCCCAACAACTACTGTCTTGTTGAGGTGCTGCTGCCCCCTGGTGGTGTTGAGTATCATGGAGGCTCTGTTGGGGATGAGCGTGTGTTAGATGACAATGAATGTCCTCTGGCCATAGTCATGCAGCATACCAAGCACAGA…	CSK2B_PIG RecName: Full=Casein kinase II subunit beta; Short=CK II beta; AltName: Full=Phosvitin sp P67874.1 CSK2B_RAT RecName: Full=Casein kinase II subunit beta; Short=CK II beta; AltName: Full=Phosvitin sp P67869.1 CSK2B_CHICK RecName: Full=Casein kinase II subunit beta; Short=CK II beta; AltName: Full=Phosvitin sp P67870.1 CSK2B_HUMAN RecName: Full=Casein kinase II subunit beta; Short=CK II b…	5e-105	K03115;K03115;K03115;K03115;K03115;K03115;K03115;K03115;	Ribosome biogenesis in eukaryotes;Wnt signaling pathway;Adherens junction;Tight junction;Circadian rhythm - plant;Measles;Herpes simplex infection;NA;	PF01214;	Casein kinase II regulatory subunit;	0004672;0004674;0007622;0007623;0008062;0010862;0016319;0022008;0031519;0033211;	protein kinase activity;protein serine/threonine kinase activity;rhythmic behavior;circadian rhythm;eclosion rhythm;positive regulation of pathway-restricted SMAD protein phosphorylation;mushroom body development;neurogenesis;PcG protein complex;adiponectin-mediated signaling pathway;	150.741	130.15	180.793	43.8712	56.4535	99.4109	183.728	84.109	537.348	16.3126	117.833	248.078
gene:BGLB000527	BGLB000527 LG11_random_Scaffold1963:43168-44917:-1	423	GGTGCCGGTTCTGCTGGATGTGTGTTAGCCAATCGTCTCTCCGAGGACCCTCATGTTACTGTACTCTTGTTGGAATCGGGAGAAGATGACTGGGGCTACGATGATATTAAAGTTCTTGGATACATGCATCAGCATTGGTTGACAGACATAGACTGGGCTTACTTCACAGAACCTGACAAAGATACATTAAAAGGTTTTCAAAATGGGGTCTCCTACTGGGCACAAGGTAAAGTGCTTGGTGGTACCAGTAGCATCAATGCTGCACTCTATGTCCGGGGTTCCAGACATGACTATGACAGATGGGCCAAATACACTGGCAGTGAAGAATGGGACTACAGGCATGTGTTGCCATATTTTAAAAAACTTGAAGACATTCAGGTGGCAACGCTTAAGGGCTCT…	RS24_ICTPU RecName: Full=40S ribosomal protein S24	9e-23	K02974;	Ribosome;	PF01282;	Ribosomal protein S24e;	0003735;0003743;0005622;0005634;0005730;0005737;0005840;0022627;0031369;0042274;	structural constituent of ribosome;translation initiation factor activity;intracellular;nucleus;nucleolus;cytoplasm;ribosome;cytosolic small ribosomal subunit;translation initiation factor binding;ribosomal small subunit biogenesis;	399.459	177.161	180.722	174.584	155.273	206.417	254.092	172.36	152.017	94.8063	293.85	608.932
gene:BGLB000528	BGLB000528 LG11_random_Scaffold228:84704-95475:1	237	ATGGTCTGTGCCACTGTCGAGATTAATGAAATTCCTGACTGCGGCTTTAGCATTCAGAGAGAGAGAGAGAGAGAGAGAGAGAGAGAGAGAGACAGTGAGAGAGAGAAGGAAAAAGAGCGAGATAAATGGAGAGCAAGAGACAGAGTGAATGGGAGAGAAAAGAAGAGCTGTAAAGAGAGGCGAAGTAAAATAGAGAGAGAGGGGAAGGGAGAGAGAGAGAGAGACAGAAACGGATAG	RS26_OCTVU RecName: Full=40S ribosomal protein S26 emb CAB57819.1 ribosomal protein S26 [Octopus vulgaris]	9e-45	K02976;	Ribosome;	PF01283;	Ribosomal protein S26e;	0003735;0005515;0005622;0005840;0006412;0030529;	structural constituent of ribosome;protein binding;intracellular;ribosome;translation;ribonucleoprotein complex;	228.828	195.698	180.52	205.108	168.521	311.144	283.301	205.618	155.081	132.59	291.226	59.4676
gene:BGLB000529	BGLB000529 LG11_random_Scaffold228:150269-212627:1	1500	ATGGTTTTTGTCTTGGATCCTCGACGTGTGCCGGTTCCACTCAACGCGATAAATGGGGTGGTCGAAAGCATGTCCACAATAGTTTGGTTTGAAAAAGCGTGCAAACTTATTAAGCAGCTACAGGATCTCACCAACGCCAAGAACGAGACTGGAGCGTACAAAATACTCAACAGTTCACTCGGGCACGCTTCCATCAATCTACATCTTCACTCTATCATCATTACGTTCAGGTCAGGAGCCATTCTGGAGAGCTGGCTGAGGAGACGGTCAAGAGGCTTAATAAATAAAAAGAAACGCTGGCTAGCAAGGTTTCACAGACCCAAGAATGAGAGATATATGGGGGAGGGGAATGAGAGAGAGAGAGAGAGAGAGAGAGAGAGAGAGAGAGAGAGAGAGAGG…	IDHC_SOYBN RecName: Full=Isocitrate dehydrogenase [NADP]; Short=IDH; AltName: Full=IDP; AltName: Full=NADP(+)-specific ICDH; AltName: Full=Oxalosuccinate decarboxylase	2e-59	K00031;K00031;K00031;K00031;	Citrate cycle (TCA cycle);Glutathione metabolism;Carbon fixation pathways in prokaryotes;Peroxisome;	PF00180;	Isocitrate/isopropylmalate dehydrogenase;	0000287;0005737;0005739;0006102;0006103;0009507;0009536;0016491;0046872;0051287;	magnesium ion binding;cytoplasm;mitochondrion;isocitrate metabolic process;2-oxoglutarate metabolic process;chloroplast;plastid;oxidoreductase activity;metal ion binding;NAD or NADH binding;	469.317	482.49	180.393	116.865	195.835	364.138	645.992	207.383	287.052	96.2869	353.028	108.127
gene:BGLB000530	BGLB000530 LG11_random_Scaffold228:191915-201131:-1	216	ATGAGTAAGATAGAACATGAAAGAGAGAGAGAGATAATGAGACAGATATTGAGAGAGAGAATGAGAGAGAATGAGAGAGAGAGACCCGAGTACCCACTGAGTAAACTGTTCACATTAATTATTTTAAAGACACCAATCAAAGGGTTCGACCAGATACGAATGATTTATGATGGCCGTGATGACACTTCCATTCGTAATTGCAAGTCCTGTGAGTAA	GBRAP_RAT RecName: Full=Gamma-aminobutyric acid receptor-associated protein; AltName: Full=GABA(A) receptor-associated protein sp O95166.1 GBRAP_HUMAN RecName: Full=Gamma-aminobutyric acid receptor-associated protein; AltName: Full=GABA(A) receptor-associated protein; AltName: Full=MM46 sp Q8MK68.1 GBRAP_RABIT RecName: Full=Gamma-aminobutyric acid receptor-associated protein; AltName: Full=GABA(A…	2e-60	K08341;K08341;	Regulation of autophagy;GABAergic synapse;	PF02991;	Autophagy protein Atg8 ubiquitin like;	0000139;0000226;0005856;0006914;0006915;0008017;0012501;0012505;0031410;0040024;	Golgi membrane;microtubule cytoskeleton organization;cytoskeleton;autophagy;apoptosis;microtubule binding;programmed cell death;endomembrane system;cytoplasmic vesicle;dauer larval development;	302.403	164.301	180.128	147.124	108.393	163.51	175.052	119.328	412.642	57.6636	152.76	816.084
gene:BGLB000531	BGLB000531 LG11_random_Scaffold228:221533-226806:1	444	CTCCTCCCTAACATAAAGCTGGGATGGGATATCCGTGACTCTTGCTGGAACTCAGCCATCGCTCTGGAGAACAGCATTGACTTCATCCAGGACTACATTACCAGCAGCACCCGGAAGAAAGACGAGTCTCCTCCTGGCAGCGCCCTCAACGGCAGCAATGTGAACGGTACGCAGCCGTCTCACTGTAGTACGTCTAGACACTTTAAACCAATCATCGGTCTGATTGGTCCAGGTTCCAGTGACACCACAATGCAGGTTCAAAATCTCCTACAAATCTTTGAGATCCCACAAATCGGCTACTCAGCGACAGTCAACAGTCTCAGCGAGAAGTCTCAATATCAATACTTCATGAGGGTCGTACCTCCGGACAAGTACCAGGCGCAGGCTATGCTGGAATTC…	KIF1A_MOUSE RecName: Full=Kinesin-like protein KIF1A; AltName: Full=Axonal transporter of synaptic vesicles	3e-65			PF00225;	Kinesin motor domain;	0005874;0005875;0006200;0006915;0007270;0007274;0008017;0009790;0031410;0047497;	microtubule;microtubule associated complex;ATP catabolic process;apoptosis;nerve-nerve synaptic transmission;neuromuscular synaptic transmission;microtubule binding;embryonic development;cytoplasmic vesicle;mitochondrion transport along microtubule;	9.77597	4.59129	178.886	4.15408	5.48076	4.76428	15.3988	7.33024	2.6269	1.82417	7.29452	5.44975
gene:BGLB000532	BGLB000532 LG11_random_Scaffold228:248139-252138:1	720	ACCTATGGATACAAAGGTATGGATCAGTTTAAAACTTTCGCCAAAGAGAAAGGTGTCTGCATTGCTGAGGATGTGAGCGTTGCAAACACCGACAACAACGACGCCTACGACAGGGCCCTGGAGAAGCTTCTCAAGTTTAACAATGCCACCGTGGTTGTCTGCTTCTGTGAAGGCGCCACAATGAACAATTTGTTTCGGGCGACCAAACGAAATAACGTGGTGGGTCGCTTCGTGTTTATTGGCAGTGATGGCTGGGGAAACCGCCCAGACGTCGTGGATCAGCTGGAGTCTGCGGCCGCTGGGAGCGTCTCTTTCATGTTCTATTCTCCGCCTCTGCCAGACTTTGACCCTCACTACGCCAGCTTAACTGCGCACAACCCAAGAAATCCTTGGTTCAGA…	PREDICTED: ornithine decarboxylase-like [Aplysia californica]	0	K01581;K01581;	Arginine and proline metabolism;Glutathione metabolism;	PF00278;PF02784;	Pyridoxal-dependent decarboxylase, C-terminal sheet domain;Pyridoxal-dependent decarboxylase, pyridoxal binding domain;	0003824;0005575;0005829;0006595;0008284;0009446;0009615;0016829;0016831;	catalytic activity;cellular_component;cytosol;polyamine metabolic process;positive regulation of cell proliferation;putrescine biosynthetic process;response to virus;lyase activity;carboxy-lyase activity;	263.356	292.336	178.689	368.255	366.866	468.387	318.797	212.2	222.138	63.9956	492.116	634.093
gene:BGLB000533	BGLB000533 LG11_random_Scaffold228:277608-310702:-1	1725	ATGAGGGGCCATAATGTCAGAGAAAGATTTTGTTCAGTCACGCCGGCTTTAGTGTTTTACGTTCCCGGCCGTGTCACTCCGTGTCAGGATAACAAGGGGAAATACATTGATGGCTCCTCGCTGAACGTTGGGGTCAAGAAGATGACAGACTTGACAAAACTTTGCCAACACAAATCAACTCGGCCGTGTCATGAAGATTACGCCAGGGAGACACCTAGGGCCTTGGCAACCACGACCTCTGAGGCAGAAGTACCAAATACAAGGGCTGTGTCAATCAGCTTTCCACCTGAGAACATCGCTACACCAGTCACGCAGGTAGCATTAGACAAGAACGAAACGAACACCATAGTCACAACCACAACATCCGCGTGTGGATACTCCGTCTTGTGGATGCTAGCT…	PREDICTED: uncharacterized protein LOC100931706 [Sarcophilus harrisii]	6e-14							138.602	55.3488	178.664	241.063	143.991	455.12	20.7733	119.888	50.402	308.779	186.535	305.025
gene:BGLB000534	BGLB000534 LG11_random_Scaffold228:285603-288220:1	497	AATGCGAAGATATCCCAGTGGACTTCATCAACTGGGGTAAGACGGAAGCGATTACTTGCATGTCTTTGGCCTGCCTGGGAATCTGCTTCACCTTGTGGATCTTCGTCATCTTCCTGCGCTACAAAGACACGCCCATCGTGAAGGCGTCCACCAGGGAGCTGAGTTACATCATTCTGGTGGGCATCTGCCTCGCCTTCAGCGCCAATTTTGTAATCGTGGCCAAACCAATTAGAGAGTTCTGCTATTTGACAAGAATCTTGCCAGGTTTGAGTTTCTCACTTATGTACGGTGCTCTGGTCACCAGAACTAATCGAATCGCTAGAATTCTGGAAGGCAGCAAAAGAATCATGACCAAGAAACCAAAATTTATGAGTGCTACAGCGCAGGTGGTCATTACTG…	RL34B_YEAST RecName: Full=60S ribosomal protein L34-B	1e-09	K02915;	Ribosome;	PF01199;	Ribosomal protein L34e;	0003735;0005622;0005737;0005840;0006412;0022625;0030529;	structural constituent of ribosome;intracellular;cytoplasm;ribosome;translation;cytosolic large ribosomal subunit;ribonucleoprotein complex;	196.877	133.716	178.176	186.164	251.336	379.17	263.87	189.176	147.423	95.6905	237.163	746.052
gene:BGLB000535	BGLB000535 LG11_random_Scaffold310:272133-275722:-1	480	ATGGTACTCGCCCAAGGGGAGAAGGAGAATGCTGAGTTCTACGAGCTGGCCAAAATGTTGCCTCTGCCTTCAGCCATTACGTCACAGCTGGACAAGGCCTCCATAATTAGACTGTCCACCAGTTATTTAAAGATGAGAGCGGTTTTTCCTGATGACACTATCACATCTTTAGATTCAAAAAAATCTCTAGATGCCATCACATCTCTAGATACCATCACAACTCTAGATGCCATCTCATCTCTGGATACCATCACATCTCTGAATAGCATCACATCTCTATATACCATCACAACTCTAGATACCATCACACCTCTAGATACCATCACATCTCCAGATATCATCGCATCTCTAGATACTATCACATCTCTAGATATCATCACATCTCTAGATATTATCACA…	TBAT_ONCMY RecName: Full=Tubulin alpha chain, testis-specific	7e-108	K07374;K07374;K07374;	Phagosome;Gap junction;Pathogenic Escherichia coli infection;	PF00091;	Tubulin/FtsZ family, GTPase domain;	0000235;0000910;0003924;0005811;0005813;0005819;0005874;0005881;0043234;0051258;	astral microtubule;cytokinesis;GTPase activity;lipid particle;centrosome;spindle;microtubule;cytoplasmic microtubule;protein complex;protein polymerization;	27.8906	377.851	175.545	4.15408	69.9399	56.4274	80.0389	40.5364	36.0311	7.45515	88.2323	22.2724
gene:BGLB000536	BGLB000536 LG11_random_Scaffold4:70524-78133:1	252	ATGTCAGTGTCTTTGTCCTATGGCTTTGAATCTCCTTTGGTAATGGCTGCTGATGCTTTGAGGGTTGCTGTTGGGCCTTCATACTCTCCATTAACACCCGGGCAAGAGAGTATGGTGAAACGAGGAGTAGAGGTGGGGTGGAGGGAGTGTGTTAAACAACTTCACGGATGTAACGGTTTTGTTAAAGTGCGTTCACACAAGAGCCTCGTTCGATTCACTTCCAATCTCCATGAGGCACACTGGCATGAGTGA	ELAV2_XENLA RecName: Full=ELAV-like protein 2; AltName: Full=Elav like-1; Short=Xel-1; AltName: Full=Protein ElrB; AltName: Full=p45	4e-15			PF00076;	RNA recognition motif. (a.k.a. RRM, RBD, or RNP domain);	0000122;0003723;0003730;0005737;0005938;0007399;0008266;0017091;0051259;	negative regulation of transcription from RNA polymerase II promoter;RNA binding;mRNA 3{prime}-UTR binding;cytoplasm;cell cortex;nervous system development;poly(U) RNA binding;AU-rich element binding;protein oligomerization;	102.691	23.3293	174.563	1.38469	16.5565	7.24936	9.79312	16.4025	143.896	24.7711	12.3875	41.3922
gene:BGLB000537	BGLB000537 LG11_random_Scaffold4:77042-79213:-1	543	ATGTCAGTAAAAAAAGAGAGCAAAGAGAGAGAGACACACACTCACACCGAGAGAGAAAGAGATAGGAAGAAAAAGAAAGAGACAAAGAGAAAGAGAGAGAAAGAAGGAGAAAAAGAGAGAAAGAGAGAAAGAAGGAGAAAAGAGAGAGAGAAAAGAGAGAGAGAGAGAGAGAGAGAGAAAGAGAGAGAGCGAGAGAGAAAGAAGGAGGAAAAAGAGAGACAGACAGAGAGAGAGAGAGAAAGAAAGAGAGAGAGAAACATAAATATATATATATATAGAGAGAGAGAGAGGGAGAGAGAAAGAGAGAGAGGGAGAAAGAGAAATAAGGGAGAAAAAGAGAGACAAACAGAGAGAAAGAGAGAGAGAAACATAAATATATATAGAGAGAGAGAGATAGAG…	ZPR1_HUMAN RecName: Full=Zinc finger protein ZPR1; AltName: Full=Zinc finger protein 259	8e-121			PF03367;	ZPR1 zinc-finger domain;	0005515;0005634;0005730;0005737;0007165;0008270;0008283;0046872;	protein binding;nucleus;nucleolus;cytoplasm;signal transduction;zinc ion binding;cell proliferation;metal ion binding;	90.7492	171.803	173.598	36.0776	89.4788	265.415	438.43	128.941	188.182	29.3477	103.565	36.4854
gene:BGLB000538	BGLB000538 LG11_random_Scaffold4:85254-85964:-1	711	ATGTCCGAGGGAGGGAGAAAGAAAGAGAGAGAGAAAGAGATAGAGAGAGGGAGAGAGGGAGAAAGAGAGAGAGAGGGAGAAAGAGAGAGAGAGGGAGAAAGAGAGAGAGAGAGAAGGAGAAAGAGAGAGAAAGAGAGAGAGAGAGGGAGAAAGAGAGAGAGAGAGAGGGAGAAAGAGAGAGAGAGAGAGGGAGAAAGAGAGAGAGAGGGAGCTAGAGAGAGAGAGAGAAAGAGAGAGAGAGAGAGGGAGAAAGAGATAGAGAGGGAGAAAGAGATAGAGAGAGGAAGAAAGAGAGAGAGAGGGAGAAAGAGAGAGAGAGGGAGAAAGAGAGAGAGGGAGAAAGAGAGAGAGAGGGAGAAAGAGAGAGAGGGAGAAAGAGAGAGAGGGAGAAAGAGAGAG…	S38811 hypothetical protein - fruit fly (Drosophila heteroneura) transposon Uhu4	4e-54			PF01483;	Proprotein convertase P-domain;	0004252;0007399;0008233;0008236;0016020;0016787;0030133;0032403;0034230;0034231;	serine-type endopeptidase activity;nervous system development;peptidase activity;serine-type peptidase activity;membrane;hydrolase activity;transport vesicle;protein complex binding;enkephalin processing;islet amyloid polypeptide processing;	1.06982	0.966237	173.58	0.979737	0.702869	2.17239	1.10865	2.22827	0	0	4.04528	0.532489
gene:BGLB000539	BGLB000539 LG11_random_Scaffold4:125676-134508:-1	738	ATGATTTCTATCTGAAATCAAGCCATGGTAAAGATACACGTGAAACGTGGAGATGACAGCCAGTTTCTTTATGAAGCAACTTTGGAGACTCCAATGTCTGATATTTTGAAGGATTGTGCTACTATATACAATGGCCGTCTGAAAGTGGATAGAATTTGTGGCGAAATGGAAGAGTTAGTCAAACATGGAGTCTCTCTGCCACCAAATATGCAAGGCCTGACAGATGAGCAAATTGAGGAACTCAAATTAAAAGATGAATGGGGTGAAAAATGTCAACCAAGTGGTGGAGTTAAATTTAACAAAGACACAATAGGATGTCGCAATGGACAGGCACCAACTCCAAAGATGGCAGAAGTATTGACAAAAACTATAAAAGAGGCAAAAGATATGATATCGAAG…	PREDICTED: RUN and FYVE domain-containing protein 2-like isoform X2 [Aplysia californica]	0			PF02759;	RUN domain;	0005515;0005634;0007275;0007399;0030154;0030175;0030426;0042995;0046872;0050771;	protein binding;nucleus;multicellular organismal development;nervous system development;cell differentiation;filopodium;growth cone;cell projection;metal ion binding;negative regulation of axonogenesis;	92.5752	33.3718	173.528	21.3118	29.1307	52.2936	83.5432	52.6125	41.7005	9.44659	32.7866	25.7475
gene:BGLB000540	BGLB000540 LG11_random_Scaffold4:157211-157639:1	429	ATGATTCATGTAGCTGCTCCAAGTACAATGATTCATGTCGATGCTCCAAGCACAATGATTTGTGTAGCTGCTCCAAGCACAATGATTCATGTAGCTGCTCCAAGCACAATGATTTGTGTAGCTGCTCCAAGCACAATGATTCATGTCGATGCTCCAAGCACAATGATTCATGTAGCTGCTCCAAGTACAATGATTCATGTCGCTGCTCCAAGTACAATGATTCATGTCGCTGCTCGAAGTACAATGATTCATGTAGCTGCTCCAAGTACAATGATTCATGTCGCTGCTCAAAGTACAAAGGTTCATGTAGCTGCTCCAAGCACAATGATTCATATAGCTGCTCCAAGTACATGTAGCTGCTCCAAGTACAATGATTCATATAGCTGCTCCAAGCACAAT…	PREDICTED: cytochrome c oxidase subunit 4 isoform 2, mitochondrial-like isoform X1 [Aplysia californica] ref XP_005093277.1 PREDICTED: cytochrome c oxidase subunit 4 isoform 2, mitochondrial-like isoform X2 [Aplysia californica] ref XP_005093278.1 PREDICTED: cytochrome c oxidase subunit 4 isoform 2, mitochondrial-like isoform X3 [Aplysia californica]	9e-93	K02263;K02263;K02263;K02263;K02263;	Oxidative phosphorylation;Cardiac muscle contraction;Alzheimer's disease;Parkinson's disease;Huntington's disease;	PF02936;	Cytochrome c oxidase subunit IV;	0004129;0005634;0005739;0005743;0005751;0016020;0016021;0016491;0055114;	cytochrome-c oxidase activity;nucleus;mitochondrion;mitochondrial inner membrane;mitochondrial respiratory chain complex IV;membrane;integral to membrane;oxidoreductase activity;oxidation reduction;	277.269	572.164	173.205	404.099	357.958	426.388	798.626	245.78	622.004	52.7228	564.998	651.616
gene:BGLB000541	BGLB000541 LG11_random_Scaffold4:171171-177344:-1	2219	GTGGTTACAATAGACAACAACCTGGTATGGGGAGCATGGGAGGTCCTCCTATGGCAGGGCCCATGCAAAGTTACCCTGGATCTCAGCAAAGCATGTACCCTAATGGACCTGGCCCAATACAAGGGGCTCCTATGTATGGAAATATGCCAGGAATGAACAGAAACTTGGGTCAACAAAATTATATCACTGGTCCTTATCCACAAGGTAACACCAACATGGGTGGAATGCCAAGCAACCAATACCCAGGTTACAACATGGGACCTATGCCTGGTCAGCATGGTATGCCTCAGCAAACTGGTGCCGGGCCAATGCCACCAGGTTCAGCCTCAGGACCTATACCTCCGAACATGGGGGCCCAGCCAGGACTCATGATGTCACAACAGCACAATAGCTCATCGA…	PREDICTED: glyoxylate reductase/hydroxypyruvate reductase-like [Aplysia californica]	6e-162	K00015;	Glyoxylate and dicarboxylate metabolism;	PF00389;PF02826;	D-isomer specific 2-hydroxyacid dehydrogenase, catalytic domain;D-isomer specific 2-hydroxyacid dehydrogenase, NAD binding domain;	0005737;0005782;0008152;0016491;0034641;0047964;0048037;0051259;0055114;	cytoplasm;peroxisomal matrix;metabolic process;oxidoreductase activity;cellular nitrogen compound metabolic process;glyoxylate reductase activity;cofactor binding;protein oligomerization;oxidation reduction;	142.922	327.585	171.551	39.9583	177.312	277.669	636.646	207.141	57.8001	37.0666	223.793	225.686
gene:BGLB000542	BGLB000542 LG11_random_Scaffold4:294907-296517:-1	1611	ATGCCTAATATAAAACACCATAAAGGCCATCGCAATGGTCAAGACGAAGTGCAACAAAATCAGATTGGAAACCAGCCTGTTGTAAACAATCCTCGTATGGAACACCAACATCATCAGGATAATGAAAACGGTGTACGATTGCAAAACTGTTGTGTTCCAACTGGCTGTTGCGACGATCCTATAGATCCATCCGACCCGTGTGATGCTGTTAAGGTAGTTTGCAATAATGATGCTTGTACCTTAGGAAACTGGATGCATAAAAACTGTTTTATAGAGTGGGAAAAGTCCGTCCTGTCTTTTCTGAGATCTTGTGGCCGAGCGCGGAGTTGGAGCGAGAAGCAAAGACTGCAAAATTTGTGGACGAAGAAAGGATATGATCTAGCGTACAAAGCATGCGAT…	ENPL_BOVIN RecName: Full=Endoplasmin; AltName: Full=94 kDa glucose-regulated protein; Short=GRP-94; AltName: Full=Heat shock protein 90 kDa beta member 1; Flags: Precursor	0	K09487;K09487;K09487;K09487;K09487;	Protein processing in endoplasmic reticulum;NOD-like receptor signaling pathway;Plant-pathogen interaction;Pathways in cancer;Prostate cancer;	PF00183;PF02518;	Hsp90 protein;Histidine kinase-, DNA gyrase B-, and HSP90-like ATPase;	0005524;0006457;0019903;0030433;0030496;0043666;0046790;0048471;0050750;	ATP binding;protein folding;protein phosphatase binding;ER-associated protein catabolic process;midbody;regulation of phosphoprotein phosphatase activity;virion binding;perinuclear region of cytoplasm;low-density lipoprotein receptor binding;	932.337	315.998	171.418	101.218	131.016	126.102	310.667	161.309	1187.68	22.0879	305.744	1970.15
gene:BGLB000543	BGLB000543 LG11_random_Scaffold4:340797-371763:-1	867	ATGACAAGGCATGACGGGATTGGGAAAAAGAAAAAAAAGACTGTGGGAGAGAGAAGAGAGAGGGGGGAGGGAGAGAGAGAAAGAGTGAGAGAGAAAGAGATAGAGAGAGGGAGAGAGAGAAAGAGTGAGGGAGAGAGAGAAAGAGTGAGAGAGAAAGGGAGAGGGAGGGAGAGAGAGAAAGAGCAGAAGTCTGGCATTGGACAAGGCCACCGAGACTACCGTTTAAGCATTTTAGAGAGAGAGAGAGAGAGAGAGAGAGAGAGTGTAAAACGAACGAACGAATGTATTGTTCGCGAGGTCCTCGTCATCATCAGCGAAACGTTTCGGGATATGTATTTATCGGATGTTGAACTCACCCCCTACGTGTCGGGCTGCACACGATCCCACCACGACGCTTGC…	PREDICTED: E3 ubiquitin-protein ligase rnf146-like [Aplysia californica]	9e-110			PF00097;PF02825;	Zinc finger, C3HC4 type (RING finger);WWE domain;	0004842;0005634;0005737;0005829;0008270;0016055;0042787;	ubiquitin-protein ligase activity;nucleus;cytoplasm;cytosol;zinc ion binding;Wnt receptor signaling pathway;protein ubiquitination during ubiquitin-dependent protein catabolic process;	334.135	169.933	171.379	72.3162	148.798	226.166	322.759	241.353	411.372	51.3575	161.535	278.483
gene:BGLB000544	BGLB000544 LG11_random_Scaffold4:418847-429048:-1	1203	AGACATGTTGCTAAGACAAGCAACAAAGTGCCTCAAGCCTTACAAGGCGTTATGGACCAAGAAACGTTTGATAAAGCACGAGCCTATCATTTAGACAAGAGTTCATTTGGATTAGTTCACTCTGTCTTTAGCCAGATTGAATCAACAACGTTAGGATTTTTCTTCAAAGACATGGCCAAACAGCTTGCGGTGACTTTAGTTATTTCTTTGCCGGTGGTGGCTGCCCTCATCTTTATAATACAAGTTGGAGGAACATATTTCTTCATCTATGCCTGGCTCTTCATATTGACTGTTATGATCACCGTCTATGCAGATTATATTGCACCTCTGTTTGATAAGTTTACGCCACTGCCTGATGGAGACCTACGCACACGCATCGAAGAGATGGCAAGCAGCATT…	CALM_CIOIN RecName: Full=Calmodulin; Short=CaM; AltName: Full=Ci-CaM	6e-78	K02183;K02183;K02183;K02183;K02183;K02183;K02183;K02183;K02183;K02183;K02183;K02183;K02183;K02183;K02183;K02183;K02183;K02183;K02183;K02183;K02183;	Calcium signaling pathway;Phosphatidylinositol signaling system;Oocyte meiosis;Vascular smooth muscle contraction;Plant-pathogen interaction;Long-term potentiation;Neurotrophin signaling pathway;Dopaminergic synapse;Olfactory transduction;Phototransduction;Phototransduction - fly;Insulin signaling pathway;GnRH signaling pathway;Melanogenesis;Salivary secretion;Gastric acid secretion;Alzheimer's d…	PF00036;	EF hand;	0005509;	calcium ion binding;	25.773	128.359	169.801	226.721	29.8339	225.04	380.405	184.433	67.7706	39.9947	68.1253	253.631
gene:BGLB000545	BGLB000545 LG11_random_Scaffold4:420182-444218:1	1632	ATGCCTGAAGCTGAGGATACTGGAGAGACATGGGAGCAGATGAAGCTGCTCAGAAACAAGTTTGGTGGAGAAGTCTGCGTTCTCAGGAATAAAAGGTGTCTCCTTTTCAGAAGCCTTCTCACTCTCAGAAACTACAACTCACAGAATGGACCAAAGAAAAATAGCTTTGAAGAATTGCGGGATGCCAGGCGAGCTTTGCCCATCTTCTCTGCAAAACATAAAATTGTATCAGAAATCAAAAAGTTTCCTTCTGCCATTGTGATTGGTGAGACAGGCAGTGGGAAGACAACTCAGATACCACAGTATCTTCTTGAAGCAGGCGTTCATCAAAATGCCATTATTGCCATTACACAGCCTAGAAGAGTGGCTGCAATATCTGTGTCTCAGAGAGTAGCTTTA…	SPS1_DROME RecName: Full=Selenide, water dikinase; AltName: Full=Protein patufet; AltName: Full=Selenium donor protein; AltName: Full=Selenophosphate synthase; AltName: Full=dSelD	0	K01008;	Selenocompound metabolism;	PF00586;PF02769;	AIR synthase related protein, N-terminal domain;AIR synthase related protein, C-terminal domain;	0004756;0005525;0005575;0006464;0006541;0007005;0007275;0007444;0016260;0016301;	selenide, water dikinase activity;GTP binding;cellular_component;protein modification process;glutamine metabolic process;mitochondrion organization;multicellular organismal development;imaginal disc development;selenocysteine biosynthetic process;kinase activity;	300.041	194.6	169.218	67.1577	87.1284	117.802	171.216	124.167	272.45	48.0726	223.69	662.902
gene:BGLB000546	BGLB000546 LG11_random_Scaffold4:465142-468068:-1	498	ATGAAGAAATTTGAGTACAAGGGCAAACAGTGGCATGATTGGTGCTTCGTCTGCTCAGAGTGCAACCAGCCAATCGGAAACAAGAGCTTCATCCCACGTGACGAAAGAGTCATCTGTGTCCCATGCTATGAGAGTAAATATGCACAGAGGTGCAGCAAGTGCGGCGATGTGATCAACAAGGGTGGCATCAGCTACAAGAACACGCCCTGGCACAGGGAGTGCTTCACCTGCACCAACTGTAACAAGCAGCTGGCTGGGGAGAAGTTTACCTCCAAGGAAGAGCACCCTTACTGCGGTGATTGCTATGGTGAATTGTTTGCCAAGAGGTGCTGCAGGTGCACTAAGCCCATAACCGGTATTGGTGGCACCAAGTTCATCTCCTTCGAGGAGCGACACTGG…	ACTN_DROME RecName: Full=Alpha-actinin, sarcomeric; AltName: Full=F-actin cross-linking protein	0	K05699;K05699;K05699;K05699;K05699;K05699;K05699;K05699;	Focal adhesion;Adherens junction;Tight junction;Leukocyte transendothelial migration;Regulation of actin cytoskeleton;Amoebiasis;Systemic lupus erythematosus;Arrhythmogenic right ventricular cardiomyopathy (ARVC);	PF00307;PF00435;PF08726;	Calponin homology (CH) domain;Spectrin repeat;Ca2+ insensitive EF hand;	0001726;0005515;0005916;0007016;0016020;0042995;0043462;0046928;0051015;0051017;	ruffle;protein binding;fascia adherens;cytoskeletal anchoring at plasma membrane;membrane;cell projection;regulation of ATPase activity;regulation of neurotransmitter secretion;actin filament binding;actin filament bundle formation;	144.742	299.093	166.642	99.0352	129.457	248.593	433.39	236.917	227.644	15.0964	284.645	50.5633
gene:BGLB000547	BGLB000547 LG11_random_Scaffold4:474342-476293:-1	423	ATGTTGATCTTCTCTGCCGAGTACACCAAGGCGATGGAGGAGAACTACCACAAGGAGCACCTGGCCTGCCACAACTGCGACAAGCAGCTGGTGGCTTGTAGGTACATCGTCAAGGAAGAGCACCCGTACTGCATCCCGTGCTACCAGCAGTTGTTTGCCCATAACTGTGACGAGTGCGGCAAGCCCATTGGACCGGACTTCAAGGACCTTTCTTACAAGGATCGCCACTGGCACGAGTTCTGCTTCAAGTGCTGTGGGTGCCAGAAGTCTCTCGTGGACCAGCCGTTTGCCTCCAAGAACGACAAGATCTACTGCTCTGACTGTCATGACAACAACTTCGCTGCCCGGTGTGACGGCTGCGGGGAACCTTTCCGTGGAGGTCAGTTTGTTGTTGCTTTT…	PREDICTED: cathepsin F-like isoform X3 [Aplysia californica]	4e-82	K01373;	Lysosome;	PF00031;PF00112;PF08246;	Cystatin domain;Papain family cysteine protease;Cathepsin propeptide inhibitor domain (I29);	0004869;0006508;0016787;0019886;0022416;0035071;0035220;0045169;0048102;	cysteine-type endopeptidase inhibitor activity;proteolysis;hydrolase activity;antigen processing and presentation of exogenous peptide antigen via MHC class II;bristle development;salivary gland cell autophagic cell death;wing disc development;fusome;autophagic cell death;	104.571	157.661	166.631	42.2218	114.24	196.047	349.759	196.314	169.22	30.9105	124.985	58.8496
gene:BGLB000548	BGLB000548 LG11_random_Scaffold4:499187-528110:1	585	ATGATTCTCATTTCAAACCATGTCAGACAGACGGACATACGGACGCACGGAAGGAGAGATGGTCGGACAAACAGAAAAATATACAGACAGACAGACAGAGAGAGAGAGAGAGAGAGAGAGAGAGAGAGTAGTAACTATAATTTCTGGAATGTCCGAGTCCGGGAAACTCATCATGTGCAGATGCATCCAAACAGGAATGGTTTTGACAGTTGTGGGGAAGTTGACAACTCTTTTGAAAAAGTACGTTTGACATATGAACGTAGTGCTTTAAACAAAATTAGAAGGGGAAGACAATCGTTTCGAGAGGAGCTTCAGGCATTCATTACAAAAATATACAGCAAAATGAAAAAAAAAAGAAGCAAACCTAAAAAGGAAGGTTCTGGCGGTAAAGCTAAAAAG…	TERA_DANRE RecName: Full=Transitional endoplasmic reticulum ATPase; Short=TER ATPase; AltName: Full=Protein CDC48; AltName: Full=Valosin-containing protein; Short=VCP	2e-96	K13525;K13525;	Protein processing in endoplasmic reticulum;Legionellosis;	PF02359;PF02933;	Cell division protein 48 (CDC48), N-terminal domain;Cell division protein 48 (CDC48), domain 2;	0000502;0005102;0005783;0006511;0006810;0006974;0016787;0031593;0032403;0042802;	proteasome complex;receptor binding;endoplasmic reticulum;ubiquitin-dependent protein catabolic process;transport;response to DNA damage stimulus;hydrolase activity;polyubiquitin binding;protein complex binding;identical protein binding;	130.658	76.2592	166.184	58.5861	75.8538	162.693	179.47	79.9089	180.928	31.9336	95.7031	76.0765
gene:BGLB000549	BGLB000549 LG11_random_Scaffold4:637776-640408:-1	489	GAAGCTACAAAAAGAGATGATAAAAAAGGCAAATCTCCTGTTGTTGTTCCTGTTGTTGTTGACACTGAGCATATTCCAGAAGGTATTGATCTTTTATCTCAAAATGGTCATCTGGACAATAGTGAGATGCTACGCTACTGCATTAGCCAGATCACTGCCCTCTGGGACATGCATACGGTTAAACCTACCAATGAAGCAGCTTTGGAAGCCACTATTCCTGGTGATGACCCCACACATTCTTGGCAGCCCTGGGGTCACATCTACTCTCTGTGCAAAGCTGGGAAAGGGCCACACTTGCCCTTGTATAATAACTATGGGAAATATGTGGTGAAGATATATTGGATGGGATGTTGGAGGAAAGTCTACATTGATGACTTGATGCCTTTTGATGAGAATGAC…	LFRFa precursor [Lymnaea stagnalis]	1e-46							1.0006	124.713	164.984	0	0.876518	0.225759	0.345639	2.77878	0.448118	6.89045	0.168157	39.6767
gene:BGLB000550	BGLB000550 LG11_random_Scaffold4:647900-799933:-1	6855	ATGTCTTCTGTTGGTTATGTAGCCGTTTGTCAGCCAGAATCTTATGGTTACAGAACTACAGTCAGACCAACAAGGAGACCAGAGGATTGTCAATTCAAAAAAGGCTGTCGAACTCTCTCTGACTGCTTCCAAGGAACAAATCTCCGTGACTATGAAGCTTGTGGGTACAAGACAGTAACCGTTTCTCAGACAGAAGAATCCAATGATTACATAACTACAGTAGCCGTTTCTCAGACAGAGGAATCTAATGATTACATAACTACAGTCAGACTAACAAGGAGACCAGAAGAGTGTCTATTCAGAAATGTTTTAGGTGCTTTGAATGTTTTAGATGTTTTGGATGTGTTAGTCATGGCTATACTCGGAGTAACCGTTGGTCAGACAGAAGAATCTAATGAT…	PREDICTED: alcohol dehydrogenase-like isoform X1 [Aplysia californica]	0			PF00107;	Zinc-binding dehydrogenase;	0003723;0005618;0005634;0005737;0008106;0042178;0043231;0051289;0055114;	RNA binding;cell wall;nucleus;cytoplasm;alcohol dehydrogenase (NADP+) activity;xenobiotic catabolic process;intracellular membrane-bounded organelle;protein homotetramerization;oxidation reduction;	266.477	256.194	164.697	114.209	174.459	259.56	602.155	310.049	97.691	75.4686	328.077	294.581
gene:BGLB000551	BGLB000551 LG11_random_Scaffold4:673156-677373:1	469	TCAGAATGGTGTGGGTAGTGGATGGAGAGATGGAGATGATAGTCCAGGAAACAAAGATTGGCGGCCTGGCAAAATCATTATGAGAAACAGTGAGCGGTCCTACACAGTTAAGGGAATGGAGGGCGGTATTTACGTTAGGAACAGAGTGCACATCCAGCCCAGGAATGTCCCTTACTCAGACATCTTTTCAGATGATGAAGCGTGTTTAGCATTTTCTGATGTTAATCCACAAGCACCAACTCATTTTCTTGTGATTCCCAAAAAAGTCATTCCAACACTGAGCCAAGCCACAGACAATGATCAACTATTACTAGGACATTTACTGCTTGTTGCCAAGAATGTTGCTGAACAACAGAAACTTGAGAAAGGCTTCAGATTGGTTATCAACAATGGACCTGA…	JIP3_DROME RecName: Full=JNK-interacting protein 3; AltName: Full=Protein sunday driver	4e-33			PF09744;	JNK_SAPK-associated protein-1;	0005829;0005886;0007283;0008088;0009791;0019901;0030673;0042995;0045666;0046328;	cytosol;plasma membrane;spermatogenesis;axon cargo transport;post-embryonic development;protein kinase binding;axolemma;cell projection;positive regulation of neuron differentiation;regulation of JNK cascade;	217.259	119.153	164.686	52.8515	88.0279	99.9373	221.654	128.037	124.453	21.325	139.537	185.259
gene:BGLB000552	BGLB000552 LG11_random_Scaffold4:764519-766870:1	1404	ATGTCAAGTCAGACTTTGACCGAGGTTACATATGAGCCAACGGTGCACATAAAGTTAACTACACAAACGATAGCCGGTGACGGCAAGAGAAATGCTAACTTACCTTTACGCATTAAAACTAAATCTATCAAATTAGATCCTACTAGAGCCCTAGAACCAACGCGCAAAAAGCTCTCAGCTATAGAATCTCAAAGAATTATGGCAGTGTTTGAAGATACTATTAAAAGAGCGGAAATCGTAACTGCTTTTCCATATATCTTACAAAATATTGATAGATTTAGAATATCTCTAGGTTCTGAGCTAGTGGATCTGCTGCAGAAACATAGCCACATTCAGAGCAGCTATGAAGAAATTCGAAATAATTTGGATATTCTGCTAACTAAACGAAAAAAACAAATT…	PREDICTED: transcription initiation factor IIB-like isoform X1 [Aplysia californica]	0	K03124;K03124;	Basal transcription factors;NA;	PF00382;PF08271;	Transcription factor TFIIB repeat;TFIIB zinc-binding;	0003677;0005515;0005634;0006366;0006367;0006368;0008270;0017025;0046966;0051101;	DNA binding;protein binding;nucleus;transcription from RNA polymerase II promoter;transcription initiation from RNA polymerase II promoter;RNA elongation from RNA polymerase II promoter;zinc ion binding;TATA-binding protein binding;thyroid hormone receptor binding;regulation of DNA binding;	201.225	150.401	164.564	79.0193	83.0434	176.519	292.311	138.775	506.946	22.7076	165.929	259.428
gene:BGLB000553	BGLB000553 LG11_random_Scaffold4:830686-837168:1	714	CAAAATACAATCTGTGTGTGGGATCTTCGAGATAGAATAGCAGCTTCAGATGATAGAGATGATGAAATCAGCGCTTTGGATCATGAGCCCCAGAAGACTTTTGAAATGCCATATGCTGGCGATGTCCTTGACTTACAGTATCTTTCAAGTAATACATTTGCTGTAGCATCATCAACTGGTGCAGTAACTGTTTTAAAACATTTGTCCAGTAGTGAGACACTAGCCCACTTATGTACATGGGATAAACATCACCAGTTTAAAACTGGCAGTCCTGCTGCTTGTACTTGCTTGGCCCCTAGAGGTGATGAATGGATAGCCACTGGTGGGGAGGATGGACAAATTGTTATAGTTGCATTAGAGCAGAGGCAGCCAGTTCAAACACTAGAATCAAGTGCAATA…	PREDICTED: V-type proton ATPase 21 kDa proteolipid subunit-like [Aplysia californica]	2e-43	K03661;K03661;K03661;K03661;K03661;K03661;K03661;K03661;	Oxidative phosphorylation;Lysosome;Phagosome;Synaptic vesicle cycle;Vibrio cholerae infection;Epithelial cell signaling in Helicobacter pylori infection;Tuberculosis;Rheumatoid arthritis;	PF00137;	ATP synthase subunit C;	0000220;0005524;0007035;0008553;0015078;0016020;0016021;0030670;0046961;	vacuolar proton-transporting V-type ATPase, V0 domain;ATP binding;vacuolar acidification;hydrogen-exporting ATPase activity, phosphorylative mechanism;hydrogen ion transmembrane transporter activity;membrane;integral to membrane;phagocytic vesicle membrane;proton-transporting ATPase activity, rotational mechanism;	178.202	143.682	164.186	375.41	259.416	495.637	707.455	352.608	173.908	42.6446	265.774	375.11
gene:BGLB000554	BGLB000554 LG11_random_Scaffold4:838365-842110:-1	849	ATGGAGGTGTTGTCAGTACCTACCAAGAGTAGCTTGGGAAATCTGCTTAGAGCCACAACTATCTTACCAATCAATGACCTGAAAGGAGTCAAGTGCTCAACGTATGCTGAAGGTGAGCAGCAGCTTAGATGCAAGCTCGCTGCACTGTACCGTGTGGTGGACTTGTGTGGCTGGACTCACGGCATCTACAACCACATCAGTGTTCGTGTGGACACCAGCGACCAGCCACAATTCCTCCTCAACCCATTTGGTTTAATGTACCACGAGATCACAGCATCCTCATTAGTCAAAGTGAATCTCAATGGGGACATAGTGGATCAAGGAACCTCTATGTTCGGTGTAAACAAAGCTGGATTTACTCTCCACTCTGCGATCCACGAGGCTAGGTCAGACATCAAG…	TEMPT_APLCA RecName: Full=Temptin; Flags: Precursor	7e-33			PF01082;	Copper type II ascorbate-dependent monooxygenase, N-terminal domain;	0005186;0005576;	pheromone activity;extracellular region;	1.0549	24.2952	164.169	254.752	9.1253	110.139	32.5223	1.64788	1.24014	0.966628	94.1365	1.44391
gene:BGLB000555	BGLB000555 LG11_random_Scaffold4:860973-879646:-1	3282	ATGTTTTGGAAATTTAATCTTTTGACATCTTCACATATAGATACATTGTTGGACAAAGAGGATGTGACACTACGTGAGTTAATGGATGAAGATGACATCCTTCAGGAATGTAAGGCACAGAATAGAAAGTTGGTGGAATTTCTTATTCAACCAGAAAATATGGAAGAAATGGTCAAATTAATTACTGTAGAGCCACCATTAGAAGTCGATGAAAAGATAAGATTTAAGTATCCTAACACAGCCTGTGAGCTGCTGACGTCTGATGTTACACAGATTAATGACAAGCTTGCAGGTGATGAAGGGCTGGTAGACAAGCTGTATTCCTTTCTGGAAGGAGAAAAACCTCTCAATCCATTGTTGGCTTCATTTTTCAGCAAGGTCATGGGGCTCTTGATTACA…	PREDICTED: protein PRRC2C-like isoform X2 [Aplysia californica]	0			PF07001;	BAT2 N-terminus;	0003674;0005515;0005575;0005634;0005737;0008150;	molecular_function;protein binding;cellular_component;nucleus;cytoplasm;biological_process;	322.689	135.304	163.09	78.1286	228.875	270.176	407.845	324.718	477.303	45.9732	276.106	23.3888
gene:BGLB000556	BGLB000556 LG11_random_Scaffold4:901362-912395:-1	2166	ATGCCTTTGGCACTAAATGCCGATCCATGGCGTCGCATGGAACTTGCACATGAGACTGAGGTACGATCAATTTTGTGGATTAAAGCTGGAAGCACAGAGGATATGCTAGTTGATGACCAGGAGTCTGAAAATGAGGTGGAAATCACAAATGTTTCAAAAAGTGGAGAAAAAGCTGATCCTAGTCACTTTGAACTTCTCAAAGTTTTAGGGCAGGGTTCTTTTGGAAAGGTTTTTCTTGTAAGAAAGATTACTTTACCAGATGCTGGTACACTTTATGCAATGAAGGTATTGAAGAAAGCTACACTCAAAGTTCGAGATCGTCAACGAACAAAGATGGAGAGAGATATTCTGGCTGATGTCAATCATCCATTTATAGTTCGACTTCATTATGCATTTCAA…	PREDICTED: porphobilinogen deaminase-like [Aplysia californica]	5e-171	K01749;	Porphyrin and chlorophyll metabolism;	PF01379;PF03900;	Porphobilinogen deaminase, dipyromethane cofactor binding domain;Porphobilinogen deaminase, C-terminal domain;	0000793;0005829;0006782;0006783;0009743;0015995;0031100;0032025;0048708;	condensed chromosome;cytosol;protoporphyrinogen IX biosynthetic process;heme biosynthetic process;response to carbohydrate stimulus;chlorophyll biosynthetic process;organ regeneration;response to cobalt ion;astrocyte differentiation;	521.321	146.945	161.939	38.6965	34.7211	71.5022	171.411	94.9676	65.2626	50.2414	54.169	152.614
gene:BGLB000557	BGLB000557 LG11_random_Scaffold4:937333-938758:1	453	ATGATCCATCGTTTGACACATGGGAAAAAAGTCAACAGAAAGAGAGAGAGAGAGCAAGAGAGAGAGAGAGCAACAAAGAGAGAGAGAGAGAGAGAGGGAGAGAAAGAGAGAGAGAGAGCAAGAGAGAGAGAGAGCAACAAAGAGAGAGAGAGAGAGAGAGGGAGAGAAAGAGAGAGAGAGAGGCAGAGAGAAATCTATGGAGCGAGAGGCAGAAAGAAAAAAGAAAGATGCAGAGAGAAAGAGAGGCAGAGAGAAAAAAGAAAGATGCAGAGAGAAAGAGAGGCAGAGAGAAAAAAGAAAGATGCAGAGAGAAAAAGAGGCAGAGAGAAAAAAGAGAGAGAGAGAGGCAGATTGAAAGAGAGAGGCAGAGAGAAAAAGAGAGAGGGAGATACACAGAGT…	SERC3_PONAB RecName: Full=Serine incorporator 3	8e-30			PF03348;	Serine incorporator (Serinc);	0000139;0005783;0005789;0005794;0005886;0006629;0006917;0008654;0016020;0016021;	Golgi membrane;endoplasmic reticulum;endoplasmic reticulum membrane;Golgi apparatus;plasma membrane;lipid metabolic process;induction of apoptosis;phospholipid biosynthetic process;membrane;integral to membrane;	111.552	123.017	161.886	60.2794	60.737	111.8	157.754	115.531	123.379	28.3398	144.176	156.754
gene:BGLB000558	BGLB000558 LG11_random_Scaffold4:1038525-1040117:-1	894	ATGGAAAAAAAAACAAGAAGCAGGGAGAGAAAGAAAGAAGAAGGGAGAGAAAGAAAGAAGAAGGGAAAGGAAGAAGAAGCAGGGAGAGAAAGAAAGAAGAAGGGAGAGAAAGAAAGAAAAGGGAGAGAAAAAAAGAAAGAAGAAGGGAGAGAAAGAAAGAAGAAGGGAGAGAAAGAAAGAAAGAAGAAGGGAGAGAAAGAAAGAAGAAGGGAGAGAAAGAAAGAAAAAGGGAGAAAGGGAGAGAAAGAAAGAAAAAGGGAGAGAAAGAAAGAAGAAGGGAGAGAAAGAAAGAAGAAGGGAGAGAAAGAAAGAAGAAGGAAGAGAAAGAAAGAAGAAGGGAGAGAAAGAAAGAAGAAGGGAGAGAAAGAAAGAAGAAGGGAGAGAAAGAAAACAAGAAGC…	CALX_RAT RecName: Full=Calnexin; Flags: Precursor	2e-133	K08054;K08054;K08054;K08054;	Protein processing in endoplasmic reticulum;Phagosome;Antigen processing and presentation;HTLV-I infection;	PF00262;	Calreticulin family;	0005509;0005515;0005737;0005783;0005788;0005789;0005791;0030246;0048488;	calcium ion binding;protein binding;cytoplasm;endoplasmic reticulum;endoplasmic reticulum lumen;endoplasmic reticulum membrane;rough endoplasmic reticulum;carbohydrate binding;synaptic vesicle endocytosis;	245.808	171.942	161.008	100.255	120.844	359.204	375.531	220.142	1482.6	18.0488	194.73	378.762
gene:BGLB000559	BGLB000559 LG11_random_Scaffold4:1125147-1125660:-1	471	CAACAATCGCTAACAAAACAGCAACAACAACAGCAACAACAACAACATCAAGAACATCAACAACAGCAACAACAACAACAACAGCAACAACAGCAGCAACGAGAACAACAACAGCAACAACAACTAAATAGCAACAACAACAGCAACAACAACAGCAGCAACAACGACAACAAAATAGCAACATCATCAGAACTAACAGAAAAACAGCAACAGAAACAACAACAAAACATCAACATTAAAAGCAAAAAAAAACAAAAAACACAACAGCAACAAAACAGCATCAGAAACGGAAGCATTAACAGCAACAGCAGCAACAACAACAATAGAAAAAAACCCAGTAACAGCAGAAACAACAGTAACATAACAACAGAAGCAGTAACAACAACAACACAAGTAAAA…	DUOX1_RAT RecName: Full=Dual oxidase 1; Flags: Precursor	8e-112			PF08022;PF08030;	FAD-binding domain;Ferric reductase NAD binding domain;	0005509;0016020;0016174;0016324;0019221;0042335;0042445;0042446;0055114;	calcium ion binding;membrane;NAD(P)H oxidase activity;apical plasma membrane;cytokine-mediated signaling pathway;cuticle development;hormone metabolic process;hormone biosynthetic process;oxidation reduction;	71.9277	155.441	160.304	23.9263	43.0877	112.289	218.009	117.472	68.6428	6.60927	390.819	54.5491
gene:BGLB000560	BGLB000560 LG11_random_Scaffold4:1167613-1179682:-1	729	ATGAAGAGGATTAACATAAATGATAAAGAGAGAGGGAGAGAGAGAGAGAGAGAGAGAGAAGAGAAGAGAGAGGGAGAGAGAGAGAGAGAGAGAGAGAGAGAGAGAGAGAGAGAGAGAGAGAGAGAGAGAGAAGAGAGGGAGAGAGAGTGGAAGAAAAACTTTGATAATTTGAAGAAACATTGCTCTTTGAATCGTCATGTCAGAAGTAAATATTTTTATGAGATGGATGAAGTGTGGGTGTGTGGCAAAGAGAGGGAGAGAGTGAAAGAGAAAGAGATAGATAGAGAAAAGAGAGCAAGAGACCTAGAGAGAGAGAGAGAGAGAGAGAGAGAGAGAGAGAGAGAGAGAGAGAGAGAGATAACAAAAGAGATATATGGTTACAGAGACATAGAATCACAT…	FRIS_LYMST RecName: Full=Soma ferritin emb CAA40096.1 snail soma ferritin [Lymnaea stagnalis] gb AAB24081.1 ferritin [Lymnaea stagnalis, soma, Peptide, 174 aa]	2e-48	K00522;K00522;	Porphyrin and chlorophyll metabolism;Mineral absorption;	PF00210;	Ferritin-like domain;	0004322;0005737;0006826;0006879;0008199;0016491;0046872;0046914;0055114;	ferroxidase activity;cytoplasm;iron ion transport;cellular iron ion homeostasis;ferric iron binding;oxidoreductase activity;metal ion binding;transition metal ion binding;oxidation reduction;	68.8843	107.5	160.122	30.2115	60.7526	70.4143	143.255	59.5372	76.4949	53.4006	117.654	682.924
gene:BGLB000561	BGLB000561 LG11_random_Scaffold4:1180387-1193251:-1	360	ATGCATAGAGAGAGAGAGAGAGAGAGAGAGAGAGTAGTAGTATGTGTGGTAGTACGTTACGTTTTAACGTTTAACAACAGCAGAAGTGGAAAGGAAATACCCAAGTGGAACAGAAATGGAGGTACAATAATGGAGTGCCCGTCTCTCGGTCAGACAGCCATTATGGATTTAATGTCTTGGAGACTACCGAGAGCGAGAGAGAGTGCATTTATTAACGTTTTACGTGAACGAGAAGACCCGGTTAAACATGCTGTAGTCAAGTGTATTGAGAGAGAGAGAGAGAGAGAGAGAGAGATTGAGAGCGAGACAGACAGAATGAGAGAGACAGAGAGAGAGACAGAGAGAGAGAGAGAGACATAG	PREDICTED: heterogeneous nuclear ribonucleoprotein K-like [Aplysia californica]	2e-96	K12886;K12886;	Spliceosome;Herpes simplex infection;	PF00013;	KH domain;	0000790;0003677;0003697;0003723;0005654;0005681;0005737;0008380;0045716;	nuclear chromatin;DNA binding;single-stranded DNA binding;RNA binding;nucleoplasm;spliceosomal complex;cytoplasm;RNA splicing;positive regulation of low-density lipoprotein receptor biosynthetic process;	293.782	132.668	159.317	111.504	167.235	280.323	361.143	224.628	282	47.3434	315.373	25.5813
gene:BGLB000562	BGLB000562 LG11_random_Scaffold4:1193504-1194439:1	936	ATGGCTTCCAAGATTGTGTTGTTGCTTGCTTGTACCATAGCAAGCTCTTTTGCTACCTATGGAGGCCTTGGAGGTCTTGGAGGCGGTTACGGCCTTGGAGGCGGTTATGGCCTTGGAGGCGGTGTCGGCCTCGGTGGCGGTCTGGGATACGGTGGTGGCGTCGGAGGTGGTCTCGGATACGGAGGTGGTCTAGGATACGGAGGTGGACTAGGATACGGTGGTGGTCTAGGATATGGAGGTGGTCTTGGTGTTGGAGGAGGTCTAGGATACGGCGGTGGTCTAGGATACGGTGGTGGTCTAGGATATGGAGGTGGTCTTGGTGTTGGAGGAGGTCTAGGATACGGCGGTGGTCTAGGATACGGCGGAGGTCTAGGATACGGCGGTGGTCTAGGTCTCGGA…	hypothetical protein LOTGIDRAFT_207048 [Lottia gigantea]	8e-130	K12200;	Endocytosis;			0005112;0005515;0005771;0005856;0008022;0015031;0031410;0042470;0048306;0051301;	Notch binding;protein binding;multivesicular body;cytoskeleton;protein C-terminus binding;protein transport;cytoplasmic vesicle;melanosome;calcium-dependent protein binding;cell division;	205.823	221.742	159.128	157.163	145.283	200.21	341.584	205.097	245.046	36.2119	431.944	27.1871
gene:BGLB000563	BGLB000563 LG11_random_Scaffold4:1207911-1299947:1	1338	ATGTCTTGTTTACCACGTACTATGTCGTTTAAATACGAACGTGACGTCAAGGCAGGCCACATCTTTATGGGCCTTGTCCATTCTGCTGAACAGAGGATGTCCATGTATAATGGACTTTTACCACAGGACATTAAAGTCCAAGTCACTTCCTCTCAAACAATACCATTAGCCTTCTTCCCCCAAATTGATGACATCGAAGTTTTGGCCGTTTGGGTGACAGAGCATTTTATAGAACAAAAGAATAAAGCATTGTCAACATTGTCATATTGTAGCAATGTGCCCTATGGTACTGACTATCAATCTCGCCTTTCCTTAACTTCTACAATTGTCTGCTGGGATGAAACTTCCGGTCTACCAGTGACATTTGGGGAGTTGGCTGGAATAGAAAGAGAGAAAAGA…	PAPSS_URECA RecName: Full=Bifunctional 3'-phosphoadenosine 5'-phosphosulfate synthase; Short=PAPS synthase; Short=PAPSS; AltName: Full=Sulfurylase kinase; Short=SK; Includes: RecName: Full=Sulfate adenylyltransferase; AltName: Full=ATP-sulfurylase; AltName: Full=Sulfate adenylate transferase; Short=SAT; Includes: RecName: Full=Adenylyl-sulfate kinase; AltName: Full=3'-phosphoadenosine-5'-phosphos…	0	K13811;K13811;K13811;	Purine metabolism;Selenocompound metabolism;Sulfur metabolism;	PF01583;PF01747;	Adenylylsulphate kinase;ATP-sulfurylase;	0000103;0000166;0001501;0003824;0005524;0005829;0006805;0016310;0016740;0016779;	sulfate assimilation;nucleotide binding;skeletal system development;catalytic activity;ATP binding;cytosol;xenobiotic metabolic process;phosphorylation;transferase activity;nucleotidyltransferase activity;	71.6764	56.9101	158.643	20.6669	20.0493	51.1294	114.101	52.6734	78.7743	98.5458	51.1425	99.1518
gene:BGLB000564	BGLB000564 LG11_random_Scaffold4:1225636-1228202:-1	333	ATGTCTGCTGAGTGTCATCTTCCGCCAAACGAAGAAAAAGAAAAGAAAAAGAGAAAGAGAAGATGTGAGAGTAAAACATCAAGAAAAGAAAGAGAGAACGAATTAAGGAAAGAGAGAGAGAGAGAGAGAGGGAGAGAAAGAAAAGAAAAAAAAGACAAGAGAGAAACACTGAAAAGTGAAGCGAAGAATTTGTCGGCGCCAACTCCCGCTGTAGACTTAAAAAAAACAACAGCAACAGAACAGCAGCCAGAAGTGCTCTCAGCGTTTTCCCCGTGCTGCCTTTGTACCATGACACTGTTTTGTTCACCACAGACATCTGCGAGACGAATGTAA	FRG1_FUGRU RecName: Full=Protein FRG1	5e-88			PF06229;	FRG1-like family;	0000398;0003674;0005575;0005634;0005681;0005730;0006397;0015030;0042254;	nuclear mRNA splicing, via spliceosome;molecular_function;cellular_component;nucleus;spliceosomal complex;nucleolus;mRNA processing;Cajal body;ribosome biogenesis;	113.401	131.514	158.366	64.0084	97.9859	249.687	428.916	153.022	254.625	34.6252	117.239	89.7172
gene:BGLB000565	BGLB000565 LG11_random_Scaffold4:1317331-1328129:1	540	ATGTATATTGCGATTGGCTTGTTGGTACACAGTCGTAGAGCTATCCATAGCTCTACTTCTGGTTGCATCAGAAAACCGCACACACGCTCCACAACAGTGCTGGCCTTGCAGAGGCGACTTCTGGTGGGCGCCAGCCTTAACAGTCAGAGTCGATCAGCGTCGGAGGAGGACAAGGGAGAAGGGGAGTCCAGCGTGTGGAAAAATGTCAAATCTATCGCCAGCATGCTCATGGATGAGGCGGAGGTGGTGGAGCGAGGCGCCCAGGGACCGTACGTGGAAGGGGTCGACTACAAGCTGGGCAGCCTTCAGCTCGGACTTATATACGACTTCCAGTCATTGACCTTGACACTGAGGATTATCAAGGCCAAAGATTTACCCGCCAAAGACGTAACGGGTACC…	PREDICTED: monocarboxylate transporter 12-like isoform X1 [Aplysia californica] ref XP_005101010.1 PREDICTED: monocarboxylate transporter 12-like isoform X2 [Aplysia californica] ref XP_005101011.1 PREDICTED: monocarboxylate transporter 12-like isoform X3 [Aplysia californica] ref XP_005101012.1 PREDICTED: monocarboxylate transporter 12-like isoform X4 [Aplysia californica]	0			PF07690;	Major Facilitator Superfamily;	0005886;0006810;0015293;0016020;0016021;0055085;	plasma membrane;transport;symporter activity;membrane;integral to membrane;transmembrane transport;	57.879	69.3033	157.356	16.9363	53.8287	123.394	141.581	55.8729	60.7671	27.7623	62.5551	57.2374
gene:BGLB000566	BGLB000566 LG11_random_Scaffold4:1395003-1403444:1	1366	ATATAGCTCTTTGAAAATGACTGAAGATGACATCTTTGATGCCAGTGATGATATGTTTGAGGAATCTGAGTCAGAAGAAAGTCAAGTACCCTCAAAGCAAGGGCAGGCTCAAACTCAAAGTCCTGTTAATGACCCAGCTCTAAGTTCTGTTGACTACCAAACTCAAAGCCCTATTGATGACCCAGCTCTAACTTCTATTGACTACCAAGTTCAAAGTCCTATCGACGACTCTGCTAACCAAGACAAACAAAACCTCCCCATCACATGCCCTTTTTGTGGTACTTGTCAGGACAGCATAAACACATTAGAAGTTCACATACAGCTCTCACATCCAGAAAATGGAAATGTGGAAATAGATGTTGCAACTAACACCTGTGACAGTGATAACGATATGAAACA…	HECD1_HUMAN RecName: Full=E3 ubiquitin-protein ligase HECTD1; AltName: Full=E3 ligase for inhibin receptor; AltName: Full=EULIR; AltName: Full=HECT domain-containing protein 1	1e-18					0001843;0004842;0005515;0005622;0005634;0005737;0006464;0016567;0016881;0042787;	neural tube closure;ubiquitin-protein ligase activity;protein binding;intracellular;nucleus;cytoplasm;protein modification process;protein ubiquitination;acid-amino acid ligase activity;protein ubiquitination during ubiquitin-dependent protein catabolic process;	149.748	140.063	157.035	53.435	95.7303	194.519	234.533	143.838	269.56	79.6097	150.019	15.4376
gene:BGLB000567	BGLB000567 LG11_random_Scaffold4:1406273-1425040:-1	5262	ATGTTTATGAGGGGAAAAGTTTTATCAACATGGGGACATGGGGATGCAAACATGGAAAGTGAAGAAGCTATTATGGAAAATGAAAACAACTCAAATGTTGAATCAGAGTCCATTATAAGAGTTAGAGAAGGGGCTATCAGTAATGATTATCAAAGGGAATCTAATGATGCTGCCTTTGATAGCGTTGATTTATTGGAAAATTCTGAAGATTCTAGAATTCCTGAGAATATTTCATCCAATTCAGATGACAATATTTGCAACTCTGATTCCTCAGTACTGCCTTTAGATGTTAAAGAAGCAACGGAAAAGGAAGATTGTGCTGGTAACATTAGCATTTGTCCTCCAAATCTTTCAAATCTCTTAGACCATAGTAGTGTAGTTTCTGATTTAGAAACACAG…	PREDICTED: RING finger protein 157-like isoform X2 [Aplysia californica]	0	K10604;	Ubiquitin mediated proteolysis;			0004842;0005575;0005737;0005768;0005769;0008150;0008270;0016567;0045744;0046872;	ubiquitin-protein ligase activity;cellular_component;cytoplasm;endosome;early endosome;biological_process;zinc ion binding;protein ubiquitination;negative regulation of G-protein coupled receptor protein signaling pathway;metal ion binding;	110.311	140.934	157.012	47.3135	87.2259	198.483	299.717	139.658	110.845	43.6551	134.988	33.1435
gene:BGLB000568	BGLB000568 LG11_random_Scaffold4:1441469-1448295:1	1698	ATGTCCAAGCAAGGGGTAAACACCACCCCTACAAAACAAGACAATAATTCATTTAAAAAAGATAACAGAAACCAAAATAGTGGACTAAACATCAATGTGAAAGAAGAACGAAGATCAGGTGGATTTAATTCTACACCCGGCAATCAACAGGGACGCGGTGGTGGTCAAAATCAAAATAATTCCAACCAGAACAACCAACAACATGATAGAGATCGATCTTCAAATCGAAATGAAAACAAACAGTTTGACAATAAGCCTGTGACAGAAACCGAAAAGACAGCTGAAAAAGATGACAAAAACGTTGAAGGTTCTACTGGCGGCACAGGGCCAGCACCGGGAGAAAAAAAATTCACTGGGAGATGCAGATTGTTTGTGGGCAATCTGACTCCTGACGTAACA…	cAMP response element-binding protein [Biomphalaria glabrata]	0	K04374;K04374;K04374;K04374;K04374;K04374;K04374;K04374;K04374;K04374;K04374;	MAPK signaling pathway;Protein processing in endoplasmic reticulum;Long-term potentiation;Neurotrophin signaling pathway;Cholinergic synapse;Dopaminergic synapse;GnRH signaling pathway;Cocaine addiction;Amphetamine addiction;HTLV-I infection;Prostate cancer;	PF07716;	Basic region leucine zipper;	0005634;0005667;0005730;0005737;0005886;0006916;0006987;0008022;0043565;0048712;	nucleus;transcription factor complex;nucleolus;cytoplasm;plasma membrane;anti-apoptosis;activation of signaling protein activity involved in unfolded protein response;protein C-terminus binding;sequence-specific DNA binding;negative regulation of astrocyte differentiation;	270.343	167.667	156.729	51.285	136.499	162.329	193.396	162.422	151.984	51.828	120.276	256.715
gene:BGLB000569	BGLB000569 LG11_random_Scaffold4:1477597-1480806:-1	1233	ATGGGCACTCAGTTAATGAGAGCACAAGCTTTGAGGGGGGCTGCATTGCTTCAACAGGCAGCAGTTGGAACCCAGCCTTCCATGCTAAGTATTCCTGGACCAACCATTATGTCCACGTCATCAGTGCACATCCAGCACCCCAATGGGGCAACTATCATGCGGCAGCAGACTGTCAGTGCTGGCCTCAATGGTGGCGGCATCACTCAGGCCACCCTGATGCAGCAGCAGGCTATGGCCAATGGTGCTCAGGCAACAGCTGTCCTGCAGCAAAGAACTATGACCAACAGGAGTCAGACAATGGTACTGCAGCAAAGGACAATAAACACTGGTTTGGGGGCCATGACCCAGCAAACTCTTGTTCAGCAGCGCTTAGCTGCACCTAACAATGTGGCACAAGCA…	NDUS8_MACFA RecName: Full=NADH dehydrogenase [ubiquinone] iron-sulfur protein 8, mitochondrial; AltName: Full=Complex I-23kD; Short=CI-23kD; AltName: Full=NADH-ubiquinone oxidoreductase 23 kDa subunit; Flags: Precursor	3e-94	K03941;K03941;K03941;K03941;	Oxidative phosphorylation;Alzheimer's disease;Parkinson's disease;Huntington's disease;	PF12838;	4Fe-4S dicluster domain;	0005743;0005747;0006120;0008137;0016651;0046872;0051536;0051539;0055114;	mitochondrial inner membrane;mitochondrial respiratory chain complex I;mitochondrial electron transport, NADH to ubiquinone;NADH dehydrogenase (ubiquinone) activity;oxidoreductase activity, acting on NADH or NADPH;metal ion binding;iron-sulfur cluster binding;4 iron, 4 sulfur cluster binding;oxidation reduction;	130.583	318.437	156.723	72.3818	122.969	190.732	360.031	140.286	289.946	36.5268	167.015	211.921
gene:BGLB000570	BGLB000570 LG11_random_Scaffold4504:15793-38676:-1	708	ATGCCCCCTTCCATTATTCCTTTTCTCAAACCTAATTATCACAATACTTTAGAAGACTCCATCAGAGACAACTTTTCTTTAAAATCAGATTGCACAGTATCGGAAGATGTGCTTAGTCAAAGTGCTGACTGTTTGAAGAAGGGTGGTGTTATTGCTGTGCCTACAGATACTGTCTATGGAGTTGCATGTCTAGTACAGAATACAGAAGCTATTAACAAAATTTATGCAATCAAAAACAGGAATTTTCAAAACCCTATAGCTATAAGTGTTGCTGCTGTTGAGGACATTCCAAGATGGAGTGAGGTAACAGTCAGTGAGGAGTTATTACATGAACTATTACCTGGTCCGGTCACTTTGGTCTTTGAAAGGAAGCCATGTTTAAACCCTTCGCTCAATCCT…	estrogen receptor [Aplysia californica] gb AAQ95045.1 estrogen receptor [Aplysia californica]	0	K08550;	Endocrine and other factor-regulated calcium reabsorption;	PF00104;PF00105;	Ligand-binding domain of nuclear hormone receptor;Zinc finger, C4 type (two domains);	0005496;0007165;0016020;0016021;0045944;0051000;0060068;	steroid binding;signal transduction;membrane;integral to membrane;positive regulation of transcription from RNA polymerase II promoter;positive regulation of nitric-oxide synthase activity;vagina development;	115.011	170.068	156.32	56.0076	100.261	165.834	220.666	160.902	143.461	45.5829	176.763	19.9649
gene:BGLB000571	BGLB000571 LG11_random_Scaffold4504:42843-46724:-1	2454	ATGGATGATGAGAAAATTGTTATCAAGACTGAGCCAATGGACAGTTTTGATTGGGACAACCAGCAGCTAGACATAGGGGCAGGCAAGAAAGAGTTGCCTAAACAAAGTAAGGAAAATTCTACTTCATTCAGTGCTGCAGAAATTGCAGAAAAAGTAAAGAATATTAAGAGACGATTGTCAAGTCATGATGATTCCAATGATGAGTCCTATAAAGCTGATCACTATGATGATAATGTATTTTCTGAAACTATGTTGGACAAAGAAAAAAAGTGTAAACCAAGTCAAATAAAAAGAAGTATTTCAACTGACGAAGATATTCAGTTTCAAAATAAAAGCAAGACAGAGAGAGTTTCTTTCAAAAGAAGTGATTCTGATAGCTATGACAATTACCATTATCAT…	TBA1_DROME RecName: Full=Tubulin alpha-1 chain	1e-164	K07374;K07374;K07374;	Phagosome;Gap junction;Pathogenic Escherichia coli infection;	PF00091;	Tubulin/FtsZ family, GTPase domain;	0000166;0000910;0005198;0005525;0005813;0005819;0007018;0007052;0007094;0043234;	nucleotide binding;cytokinesis;structural molecule activity;GTP binding;centrosome;spindle;microtubule-based movement;mitotic spindle organization;mitotic cell cycle spindle assembly checkpoint;protein complex;	104.256	175.52	156.035	24.288	274.083	120.863	69.8944	64.0493	148.52	213.462	694.955	110.498
gene:BGLB000572	BGLB000572 LG11_random_Scaffold509:59580-66039:1	1128	ATGAATGGATTATGGCTTCATTGCGATTTATCAATAGAGCAACACAGAGATCGATGTAAAACTGCAACAGAGTTTGGTGGTGTTATCACTGACAGGAATTTTGCTCGATCTGATTGGGTAGAAAAGAGTTTCAGACGCTACCAGCTGCAGCCTGATGGATGCCAGGACTTAGTTGAACCGAGTGAACTTGCATGCGCCTTGAGATGCTCAGCAACCACAGATTGTGTGGCGTTTTCTTATGACAGCATGGCCCAGTTGTGTAGTAAATGTTTCCAAAGTCAAGTCACCTCAGTCAGTGTCAACAAGAAAATGTTCTGGTTGAGAAATTCCTCGCTGTTTGACGTCATGCCGCATTCATATGTCACCGGAGATCACAAAATACTGATTAAGATGTACGGA…	CYTB_MACFU RecName: Full=Cystatin-B; AltName: Full=Stefin-B	8e-32			PF00031;	Cystatin domain;	0002020;0004866;0004869;0005515;0005737;0008344;0010466;0030414;0042981;	protease binding;endopeptidase inhibitor activity;cysteine-type endopeptidase inhibitor activity;protein binding;cytoplasm;adult locomotory behavior;negative regulation of peptidase activity;peptidase inhibitor activity;regulation of apoptosis;	159.436	138.421	155.551	214.491	237.282	397.849	313.574	204.626	139.915	62.6655	257.563	1225.56
gene:BGLB000573	BGLB000573 LG11_random_Scaffold509:104468-112757:-1	1146	ATGTGCATATCAGAAACTGTGATGTCAACAAGAGAATCTGTTCAAGATAACACTTCACAACAATACACAGCAGAAACTACAGTTATTAAAATACCCATGGTCAGACCCAATCCTGGCTTGCTTAATGTGATACACTTGAATGGTGGCAAAGGAGAGGTTTTCACAATGCAGGAGGTGACCCATCATGTGATACAGTACATTAAGGACAGGGCTCTATATGACCCTAACAATGTAGCTGTTGTTCATTGTGGGGGTGATCCTCTGGGCACTGCTTTGAATATGGTCAGTTCCTCTGATGAGAGTCTCTACTCCAGAGCCAAACATCCTAAGCGGCGGAGAACTAGCAGCAGCACCTCAATCAATGTTCAAATTGATGAGCCAGACAGAGCCGGTGGTTCA…	BICD_DROME RecName: Full=Protein bicaudal D	1e-72			PF09730;	Microtubule-associated protein Bicaudal-D;	0005802;0005881;0005886;0007018;0009653;0031410;0048260;0048488;0051028;	trans-Golgi network;cytoplasmic microtubule;plasma membrane;microtubule-based movement;anatomical structure morphogenesis;cytoplasmic vesicle;positive regulation of receptor-mediated endocytosis;synaptic vesicle endocytosis;mRNA transport;	82.1235	103.256	155.439	13.433	54.6633	49.7466	116.879	78.6252	71.4188	15.0427	72.0104	17.6387
gene:BGLB000574	BGLB000574 LG11_random_Scaffold509:182978-184970:-1	1137	ATGGGCTACCAGTGCTCTTGCTACAACGGGTTTATGTTGGCAAAACAAAATGGCACCTGTTTAGACATTGATGAATGCCTTCAACCAGGACAGTGTTCACAGAATTGCACCAACACTCCAGGATCTTACATTTGCAGTTGCTTCAGTGGATACGCCCCTGACGACAACGGCATTTGCATAGACGTTGACGAATGTGTTCTTGCTGGGATCTGTCAACATAATTGCACTAACTCTGAGGGATCATATTTCTGTTCCTGCAGATCTGGATACGCCCTTGATGCCAACAATTATTCTTGCATGGACATAGACGAATGCAAGACAAACAAAAGAGTGTGCAATCAAACTTGCACGAATACATTAGGATCGTACAGCTGCAGCTGCAACGCTGGCTACATGCTG…	FLOT1_DROME RecName: Full=Flotillin-1	1e-139	K07192;	Insulin signaling pathway;	PF01145;	SPFH domain / Band 7 family;	0005198;0005515;0005768;0005815;0005886;0007275;0008180;0016600;0034451;0045121;	structural molecule activity;protein binding;endosome;microtubule organizing center;plasma membrane;multicellular organismal development;signalosome;flotillin complex;centriolar satellite;membrane raft;	68.6376	32.9853	154.329	79.9583	38.6525	71.9485	96.7531	60.9731	81.1442	9.61232	44.3487	55.878
gene:BGLB000575	BGLB000575 LG11_random_Scaffold604:6715-26477:1	879	CTCAGATTACAGGGAAATGCTGGGACCAGAACCCCACTTGGGGAGAGCAAGAGTCCCAGGCTGACGACAACGTTAGGAGTCTGCCAACAAGTTGCCAAAAAAGATGGAACTCTGTCAGCTCCTAATGAGGCTCTTGAAGAGAGAGAGAGAGAGAGGACGTGGCCCGAGAAAGGAGTCAAGAGAGAGAGAATAGGGGAACCTTCCATTTCTCATCTCAGACCCTCCAAGTCAAGATGGAAGAATGCACTGGGGCTTGCTTTCTGGAACTCTCAATGGCTACTTGAGTTGGTAGCTCAATGCTTTTGGAAAGAACAAATATCGGTCTACGTTTTCGCCTGCTGTATTGAATTAGTGCCAGCCTGGCCTGCGGATACATTTACCTTAAGTCTGCGACACGAT…	COX5A_DROME RecName: Full=Cytochrome c oxidase subunit 5A, mitochondrial; AltName: Full=Cytochrome c oxidase polypeptide Va; Flags: Precursor	2e-48	K02264;K02264;K02264;K02264;K02264;	Oxidative phosphorylation;Cardiac muscle contraction;Alzheimer's disease;Parkinson's disease;Huntington's disease;	PF02284;	Cytochrome c oxidase subunit Va;	0004129;0005739;0005743;0005811;0016020;0045787;0046872;	cytochrome-c oxidase activity;mitochondrion;mitochondrial inner membrane;lipid particle;membrane;positive regulation of cell cycle;metal ion binding;	252.049	303.525	154.313	207.553	132.15	158.278	363.275	109.047	346.147	39.5791	376.843	679.18
gene:BGLB000576	BGLB000576 LG11_random_Scaffold604:167696-171904:1	2577	ATGGTTGTTTGTTTGTTAGATCTGCCCTACGTGAACAGACTCGTGCCAGCACCAACACTGTCCCAGTCCAGTCTTAAAGAAACCAACAAATCAGACAAGCCTGAGGCTTTTAAATTTCTCAATGGTGACAAACATTTGTCCCCCCTCAGATCAGCTGACAGTCAGACCCCAGCACTCCATGCAGAGCCTGCACTTGTGTCCGGGCTCCACTCTCCGCCCTCCTCTCAGTACACAACGTTTTCCTACTCTCACTTACCCTCCTCACACCTGGGCCGCGTTTCTAGCTCTCAACCAACCTACCTTTCCAGTCCGCCTCCGCCCCTGAGAATAAACAACGCTGCAAATTCAGACGAGTCATCGCCCATTCTTGATTTCAGCATCTCAAAGAAGAACTCTCGC…	GST4_CAEEL RecName: Full=Glutathione S-transferase 4; AltName: Full=CeGST1; AltName: Full=GST class-sigma	4e-33	K00799;K00799;K00799;	Glutathione metabolism;Metabolism of xenobiotics by cytochrome P450;Drug metabolism - cytochrome P450;	PF00043;PF02798;	Glutathione S-transferase, C-terminal domain;Glutathione S-transferase, N-terminal domain;	0004364;0005212;0005575;0006749;0008150;0016740;0043292;	glutathione transferase activity;structural constituent of eye lens;cellular_component;glutathione metabolic process;biological_process;transferase activity;contractile fiber;	101.623	193.215	153.832	65.7228	50.1493	138.498	159.245	40.7924	187.874	41.9848	67.6689	85.0748
gene:BGLB000577	BGLB000577 LG11_random_Scaffold605:39021-41804:-1	597	GAGTGGCAGTGGAACATGGGAGCCATCACTTTATTCTTGGGCTGGTTTGAACTGGTTCTTTTAATCCAGAAGTTTCCCAGATTTGGCATCTATGTGGTGATGTTCACTGATGTACTACACACCTTCAGCCAATTTTTTGTGGTCTTCTTTTTGTTCATCATTGCATTTGCCTTGGCATTCTTTACATTGTTACAGGGGCAGTCTCTGATCAAAACATCTGTCATGTTGATTGGTGAGTTTGAGTTTGATGACATTTACAATGCTAAAGACAGCCCGTTGCCCTACCCTGTGGCCTCCTACATCATCTTTGTCATCTTCCTCATCATCATGAGTATCATCATCATGAACTTATTGGTGGGTTTGGCTGTAGATGACATCAAAGCTGTCCAGGAGCAAGCT…	PREDICTED: ELAV-like protein 4-like, partial [Aplysia californica]	0			PF00076;	RNA recognition motif. (a.k.a. RRM, RBD, or RNP domain);	0000166;0003676;0003723;0003730;0006396;0006397;0007275;0017091;0030529;	nucleotide binding;nucleic acid binding;RNA binding;mRNA 3{prime}-UTR binding;RNA processing;mRNA processing;multicellular organismal development;AU-rich element binding;ribonucleoprotein complex;	106.665	22.4786	153.202	3.35891	20.4907	6.83981	14.9321	15.9803	125.961	24.7544	11.7932	29.4328
gene:BGLB000578	BGLB000578 LG11_random_Scaffold605:79594-85449:1	807	ATGTCACTTTCAGGTCGACTGTATGCAATGCAACAAGCTATGGCAATAGATAAAAGTTCTCCAGAAGCTCGGCAGTATCTTGTGTCTCTCATGGACTTCCTTGAAAAGTCCAAGAACCAGTTAAAAGATGAACAAGCTGTGCATAATGAAATAATTGGCCAAGCTCATGTAGAGAATTATGCCCTGAAGCTCTTCCTTTATGCTGATAATGAAGACAGAGCGGGACACTTTGGCAAAAATGTGATAAAAGCTTTCCTGACCTCCAGCTTATTGATGGATGTTTTAACAACATTTGGTGATCTTAGTGAAGATATTGAAAAGAATAGAAAGTATGCAAAATGGAAAGCACTGTACATAAATAAATGTATTCAAAGTGGGGAGACTCCTATTGCTGGTCCA…	PREDICTED: ATP synthase subunit d, mitochondrial-like isoform X2 [Aplysia californica]	7e-38	K02138;K02138;K02138;K02138;	Oxidative phosphorylation;Alzheimer's disease;Parkinson's disease;Huntington's disease;	PF05873;	ATP synthase D chain, mitochondrial (ATP5H);	0000276;0005753;0005811;0005875;0006810;0006811;0015986;0015992;0016020;0045263;	mitochondrial proton-transporting ATP synthase complex, coupling factor F(o);mitochondrial proton-transporting ATP synthase complex;lipid particle;microtubule associated complex;transport;ion transport;ATP synthesis coupled proton transport;proton transport;membrane;proton-transporting ATP synthase complex, coupling factor F(o);	116.672	237.998	152.923	75.0931	100.453	195.093	295.3	98.4152	192.159	40.8141	178.667	45.2274
gene:BGLB000579	BGLB000579 LG11_random_Scaffold605:114933-117142:-1	420	ATGTCTATGTTTTTAATCCTGCAGGGATATGTAGCCAATGAAATAGAGACTGAACAAATTGTTCAAGACACTTCAGTCACATTTCTGGGTCATGGTAAGGTCACTTCCTATGTCCAGCATCGTGGGTCAGTCCCCCTCTTCTGGTCGCAAGACATCTCCAAGATGGTCAAGCCACCCATTTCCTTGGACCAAAGGGATCCTTACCACAGTGCTGCAGGCATGCATTTCAACCAATTATTGTGTCGTTATGGGGCACCAATTATTGTGTTCAACCTTGTTAAGACCAGAGAAAACAAAAGACATGAGAGCATTTTAAGTGAAGACTTCATCAAGGCCATAGATTATCTGAACCAGTTCCTACCTGAAGAACATGGTATCCAGTACATTGGCTTTGATATG…	MLE_AEQIR RecName: Full=Myosin essential light chain, striated adductor muscle; Short=E-LC; AltName: Full=Sulfhydryl light chain; Short=SHLC	6e-50					0005509;0005859;0016459;0018991;0040011;	calcium ion binding;muscle myosin complex;myosin complex;oviposition;locomotion;	282.762	77.9873	152.82	10.4531	177.576	142.73	184.341	68.3118	34.8536	2.71667	398.905	133.731
gene:BGLB000580	BGLB000580 LG11_random_Scaffold605:229398-244123:-1	762	ATGCATGGAGCACTACAGACACAGTACAATGCATGGAGCACTACAGACACAATACAATGCATGGAGCACTACAGACACAGTACAATGCATGGAGCACTACAGACACAATACAATGCATGGAGCACTACAGACACAGTACAATGCATGGAGCACTACAGACACAGTGCAATACACATTCAGCACAGTTCAATCCGAGACCAAGCCTCCGCTATTGCTGTTGTGTTGCTCATCATGCAAACTGCCCTCTCCACTTTGGCCAGATCTCCACCTGGCACGACTGTTGGAGGGATGGATCTGTTGGGAGGGATGGATCTGATGGGAGGGATGGATCTGTTGGGAGGGATGGATCTGTTGGGAGGGATGGATATGTTGGGAGGGATAGATCTGTTGGGAGGGATA…	RBM8A_DANRE RecName: Full=RNA-binding protein 8A; AltName: Full=RNA-binding motif protein 8A; AltName: Full=Ribonucleoprotein RBM8A	6e-46	K12876;K12876;K12876;	RNA transport;mRNA surveillance pathway;Spliceosome;	PF00076;	RNA recognition motif. (a.k.a. RRM, RBD, or RNP domain);	0000184;0005634;0005737;0006396;0006397;0006417;0006810;0008380;0016607;0051028;	nuclear-transcribed mRNA catabolic process, nonsense-mediated decay;nucleus;cytoplasm;RNA processing;mRNA processing;regulation of translation;transport;RNA splicing;nuclear speck;mRNA transport;	290.204	135.01	152.65	91.0122	139.074	155.26	419.858	223.85	442.191	32.4619	378.903	362.523
gene:BGLB000581	BGLB000581 LG11_random_Scaffold605:229865-242665:1	1644	CGTGAAGTCATATCCATCCATGTTGGTCAAGCCGGTATCCAGATGGGCAATGCCTGCTGGGAACTCTACTGTCTGGAGCACGGCATTCAGCCTGACGGCAACGTGATAGAGAATGGATCCAATGGAGAGAGTTCCATGCACACGTTCTTCAGTGAGACTGGCTGTGGTAAACACGTACCCAGGGCTCTGTTAGTTGACCTGGAGCCAACAGTAGTAGAGAGAGAGAGAGAAGATTACCAGGAAGAAAAAGATGAACAGAATGAAGCAGAAGATGCAGATGAAGATAGGCTGGTAGCTTTTATGCACACGAGAGACAGAGAGAGAGAGGGAAAGAGAAAGAAAGAGAGACAGAGAGAAAGAGAGAGGCAAAAGGGAGAGAGAAATAGAGAGGAAGAGAGA…	CDC42_DROPS RecName: Full=Cdc42 homolog; Flags: Precursor	6e-121	K04393;K04393;K04393;K04393;K04393;K04393;K04393;K04393;K04393;K04393;K04393;K04393;K04393;K04393;K04393;K04393;K04393;K04393;K04393;K04393;K04393;K04393;K04393;	MAPK signaling pathway;MAPK signaling pathway - yeast;Chemokine signaling pathway;Endocytosis;Axon guidance;VEGF signaling pathway;Focal adhesion;Adherens junction;Tight junction;T cell receptor signaling pathway;Fc gamma R-mediated phagocytosis;Leukocyte transendothelial migration;Neurotrophin signaling pathway;Regulation of actin cytoskeleton;GnRH signaling pathway;Bacterial invasion of epithel…	PF00071;	Ras family;	0007254;0007275;0010628;0016337;0019901;0033138;0043552;0046843;0046847;	JNK cascade;multicellular organismal development;positive regulation of gene expression;cell-cell adhesion;protein kinase binding;positive regulation of peptidyl-serine phosphorylation;positive regulation of phosphoinositide 3-kinase activity;dorsal appendage formation;filopodium assembly;	169.804	181.124	150.253	133.368	171.882	188.865	268.744	187.714	336.395	37.8858	321.976	526.413
gene:BGLB000582	BGLB000582 LG11_random_Scaffold605:281663-283156:1	858	ATGACAGAGAGAGAGAGAGAGAGAAGGAGAGAGAGAGAGGAGGGAGGGAGAGAGAGAGCATGCGAAAGACAGAAGGAGAGAGAGAGCAAGAGAAAGACAGAAGGAGAGAGAGAGCAAGAGAAAGACAGAAGGAGAAAGAGAGAGGGAGAGAGCAAGCGAAAGACAGAAGGAGAGAGAGGGAGGGAGAGAGAGAGCAAGCGAAAGACAGAAGGAGAGAGAGAGGGAGAGAGAGAGCAAGCGAAAGACAGAAGGAGAGAGGGAGAGAGAGCAAGCGAAAGACAGAAGGAGAGAGAGAGAGGGAGAGAGAGCAAGCGAAAGACAGAAGGAGAGAGAGAGAGGGAGAGAGATAGAGCAAGAGAAAGACAGAAGGAGAGAGAGAGAGGGAGAGAGATAGAGCAA…	CONO_LYMST RecName: Full=Conopressin/neurophysin; Contains: RecName: Full=Lys-conopressin G; Contains: RecName: Full=Neurophysin; Flags: Precursor gb AAA29289.1 preproconopressin [Lymnaea stagnalis] gb AAB35220.1 conopressin [Lymnaea stagnalis]	8e-22			PF00184;	Neurohypophysial hormones, C-terminal Domain;	0005179;0005576;	hormone activity;extracellular region;	5.10817	117.646	149.612	14.0341	3.1323	23.1657	2.64679	4.78777	3.43154	0.170209	72.368	0
gene:BGLB000583	BGLB000583 LG11_random_Scaffold634:46397-50003:-1	606	ATGCGTTGTTACATTCATCATACTATTTCAGAGGATGAAATCCTTATGCAAATCAACCCTGGTAGCAGCAAGATGCCATCCAACCCATCCCATGCTACACTAACTATTGAAAGCCAGAATCCCAGAACCAAAGCTAAAGAAGTCACCAGGTTCAAGTGCACATTTTCTGGATGTGCTAGAACATACAGTACACCTGGCAATTTGAAAACTCATGAAAAAACACATCGGGGGGAGTATACCTTTGTATGCAGTGAGATGGGCTGTGGTAAGAGATTTTTGACTTCATACTCACTGAAGATTCATGTCCGGGTCCACACGAATGAGAAACCATATGAATGTGATAAACCAGGCTGTGAGAAATCTTTCAATACAATTTACAGATTGCGAGCTCATGAAAGG…	PGK_APLCA RecName: Full=Phosphoglycerate kinase	0	K00927;K00927;	Glycolysis / Gluconeogenesis;Carbon fixation in photosynthetic organisms;	PF00162;	Phosphoglycerate kinase;	0000166;0004618;0005524;0005737;0005975;0006006;0006094;0006096;0016310;	nucleotide binding;phosphoglycerate kinase activity;ATP binding;cytoplasm;carbohydrate metabolic process;glucose metabolic process;gluconeogenesis;glycolysis;phosphorylation;	137.529	281.25	148.276	62.9741	119.154	263.141	546.331	147.937	408.252	22.3603	187.106	407.416
gene:BGLB000584	BGLB000584 LG11_random_Scaffold634:63167-68983:1	780	GGTTACCGTGGACGAAGAAAGTCGCTCAAGCGCTTAGCAGCACCTAAATCATGGATGCTAGATAAATCTGGAGGAGTTTTTGCACCTAAATGTAGTCCTGGACCTCACAAAGCTCGTGAGAGCTTTCCCTTGACACTGTTTCTGCGTAACCGTTTGAAGTATGCACTTTCTTACACCGAAGTGAAAAAAATTGTCAAGCAGAGGCTTATCAAAATTGATGGGAAAATTCGTACTGATAACTGCTACCCAACAGGATTCATGGATGTTGTTACCATTGACAGAACCAATGAAAACTTTAGGATCTTGTATGATGTGAAAGGAAGATTTGTTGTTCATAGGATTAAAGCAGAAGAAGCCAAGTACAAGTTGTGTCGCGTTCGTAAAACTGGCACAGGACCT…	MYPH_ECHGR RecName: Full=Myophilin emb CAA82316.1 myophilin antigen [Echinococcus granulosus] gb ABG75851.1 myophilin [Echinococcus granulosus] emb CDJ19397.1 Myophilin [Echinococcus granulosus]	1e-20			PF00402;	Calponin family repeat;	0000122;0003779;0005634;0005737;0007155;0007417;0007517;0007520;0008360;	negative regulation of transcription from RNA polymerase II promoter;actin binding;nucleus;cytoplasm;cell adhesion;central nervous system development;muscle organ development;myoblast fusion;regulation of cell shape;	60.9456	23.6198	148.012	15.5778	24.0047	87.1223	186.174	24.1565	39.1085	0.757748	41.8481	56.9343
gene:BGLB000585	BGLB000585 LG11_random_Scaffold634:98297-102366:1	888	ATGGATAGTGAGGACATTCAAGTGTACAAGTATTACAGAGATCTGATTAACTTCAAATGTCGAGGAGATCCAAGTGCTATGTTGAGATGTATCAATCCCAATGAAGCAAAGCTGTTAGATGCTGCTGCAGGAATAAACATTCGATTTAGATTAGCAGGTGAAAAGTTCCCTCCAAATATTTATTACAAAATTTTTACTAATCGGCCCATTCAAGATTTGTGTGCCAACAGCCCCAAAGATTATACGCAATCTAAAAAACTGACACCCAAAGACACACATAGTCATGTTCGTGTGCCAAAGATCCAAGAAGATGACAAACAAGGCTGGTATAAGAGGATAGAAAACAATGGATGGAGACTCGTCTCTGATAGATTGATTCACCATATTCTTAATGATCCT…	SEP11_HUMAN RecName: Full=Septin-11	6e-174			PF00735;	Septin;	0003674;0005737;0005856;0030054;0031105;0042995;0043197;0045202;0051291;0051301;	molecular_function;cytoplasm;cytoskeleton;cell junction;septin complex;cell projection;dendritic spine;synapse;protein heterooligomerization;cell division;	79.5828	147.249	147.758	29.7072	72.4407	109.215	171.917	92.5162	118.791	16.3143	152.01	88.6018
gene:BGLB000586	BGLB000586 LG11_random_Scaffold647:24550-52837:-1	1719	ATGGATGTGTGTCAGACACACACAAAAGGCGTGCATGTCTGGATCAACTTTGAACTTCGCTGTGGGAGAGTTGACTTTTCAGTGGATGACACCGTTACGTCCCTTGTCCGTGACAGGAAATACGTGTGGGCAAAGGAAACATTAGCCGAGCAGATCCGCGGGTTATCTTCCCCTTCGGCTCTTAACGCAGTAGAGAAAACAAAAGGTCTGCCCCCGGAGCTGTACGCCATCTGGGAGGCGTACCCGTGGAGGCTCGGGGAGCCCTTCTGCTACCTGCGCCAAACGGTGCTGGAGCTGACCTCGTACGCCTCTGTGCTCACCATCACTGCCTTCACGGTGGAGCGGTACTTGGCCATTTGCCACCCTCTGCTAGCGCACAAGATCACAGCCCTATCCAGG…	RS27A_CHICK RecName: Full=Ubiquitin-40S ribosomal protein S27a; AltName: Full=Ubiquitin carboxyl extension protein 80; Contains: RecName: Full=Ubiquitin; Contains: RecName: Full=40S ribosomal protein S27a; Flags: Precursor	1e-30	K02977;	Ribosome;	PF00240;PF01599;	Ubiquitin family;Ribosomal protein S27a;	0000278;0005654;0005840;0006415;0006915;0019058;0031145;0045087;0046872;	mitotic cell cycle;nucleoplasm;ribosome;translational termination;apoptosis;viral infectious cycle;anaphase-promoting complex-dependent proteasomal ubiquitin-dependent protein catabolic process;innate immune response;metal ion binding;	209.702	143.471	147.073	151.327	139.153	181.234	213.583	145.28	120.618	89.2178	174.923	621.554
gene:BGLB000587	BGLB000587 LG11_random_Scaffold647:58099-58864:1	633	ATGAGCAAATTGCTTTGTAAAAAACAACTATTAATTATCTCGCTCTTCATTCGCGGTTTTGGTGCTGGTTATGGTGCTGGTTATGGTGCTGGTTATGGTTATGGTTATGGTGCTGGTTATGGTTATGGTGCTGGTTATGGTTATGGTTATGGTGCTGGTGCTGATTACGGTTATGATTATGGTGCTGGTTATGGTGCTGGTTATGGTGCTGGTTATGGTTATGGTTATGGTTATGGTTATGATTATGGTGCTGGTTATGGTTATGGTGCTGGTGCTGATTACGGTTATGATTATGGTGCTGGTTATGGTTATGGTTATGGTGCTGGTTATGGTGCTGGTTATGGTTATGGTTATGGTTATGATTATGGTGCTGGTTATGGTTATGGTGCTGGTTATGGT…	PREDICTED: LOW QUALITY PROTEIN: discoidin domain-containing receptor 2-like [Aplysia californica]	0			PF07714;	Protein tyrosine kinase;	0001558;0016020;0016323;0018108;0031214;0045669;0045860;0046777;0060444;	regulation of cell growth;membrane;basolateral plasma membrane;peptidyl-tyrosine phosphorylation;biomineral formation;positive regulation of osteoblast differentiation;positive regulation of protein kinase activity;protein amino acid autophosphorylation;branching involved in mammary gland duct morphogenesis;	25.1223	34.8587	147.004	2.98189	35.9611	13.0146	8.14477	55.1028	29.0389	4.91036	29.0112	9.15117
gene:BGLB000588	BGLB000588 LG11_random_Scaffold647:91245-94873:-1	492	ATGTTTCATGCTACCATATGCTGTAAAGGCTGTTATGTAGCCAGAGGCTGTAAAGGCTGTTATGTAGCCAGATACTGTAAAGGGTGTTATGTAGCCAGATGCTGTAAAGGCTGTGATGTAGCCAGATGCTGTAAAGACTGTGATGTAGCCACATACTGTAAAGGGTGTTATGTAGCCAGATGCTGTAAAGGCTGTAATGTAGCCAGATGCTGTAAAGACTGTGATGTAGCCAGATGCTGTAAAGGGTGCAATGTAGCCAGATGCTGTAAAGGCTGTGATGATTTCCGTTACAGAGACATGATCCAGGGTTTGTGTTTGATTGCTTGTAGAAGATTGCCTTTACCTTGGTGTACAGCTTACCTTGCCGGAAGCACGTATGTGTGTTTTGAACGTCGGGAA…	PREDICTED: sestrin-1-like isoform X3 [Aplysia californica]	0	K10141;	p53 signaling pathway;	PF04636;	PA26 p53-induced protein (sestrin);	0003674;0005575;0005634;0006974;0007050;0008150;0008285;	molecular_function;cellular_component;nucleus;response to DNA damage stimulus;cell cycle arrest;biological_process;negative regulation of cell proliferation;	191.128	128.133	146.958	37.7329	32.4403	61.8061	46.7621	42.3186	65.4673	29.4812	52.9448	57.9137
gene:BGLB000589	BGLB000589 LG11_random_Scaffold647:103975-104992:1	438	ATGTATATTAATAGTTCAAAGGAAATTCCCGCTAGAGAGAAACGAGGAGAAAGAGAGAGTGAGAGAGAGAAAGAGAGAAAAGAGAGAAAAGAGAGAAGAGAGAAGAAAGTTAGAAAGAGAAAGGCAGGGAAGGAGAGAGAAAAAAGAGAGACAGTGAGAAAGATAAACACAGAGAAAAAGAGAGAGAAAGAGAGAGAGAGAGAGAGAGAGAGAGAGTTAGACAGAAAGACAGGTAGACAGATAGAAAAGGAGAGAGAGAGAAAGAGAGAAGAAAAAGAGAGAAAGAGAGAGATAAAGAAAGAGAGGAAATATAGAGAAAGCGAAAGACAGATAGAGAAAGAGAGAGAGAAACATAAACAGAAACAAAGAAAAAAAGAGAAGAAAAACAAAGAGGAAGAG…	CATL_SARPE RecName: Full=Cathepsin L; Contains: RecName: Full=Cathepsin L heavy chain; Contains: RecName: Full=Cathepsin L light chain; Flags: Precursor	2e-84	K01365;K01365;K01365;K01365;	Lysosome;Phagosome;Antigen processing and presentation;Rheumatoid arthritis;	PF00112;	Papain family cysteine protease;	0005764;0006508;0007275;0007586;0008233;0008234;0016787;0030154;0035071;0048102;	lysosome;proteolysis;multicellular organismal development;digestion;peptidase activity;cysteine-type peptidase activity;hydrolase activity;cell differentiation;salivary gland cell autophagic cell death;autophagic cell death;	361.222	162.02	146.913	96.5108	153.076	278.413	289.235	203.872	149.569	56.2724	128.763	299.371
gene:BGLB000590	BGLB000590 LG11_random_Scaffold647:126366-146351:-1	330	ATGAATATCATGCTAAGTAAAGAGCCTTTCGTTCCGAACCTCTTCTTCCCAAACACGACACTGGATATCTACCAGAATGCCACCACGGATATTAACCAGCTGCTGGTGGAAACACTGGGCCAGAAGAGAAAGGATATCGTCTCGGCCGTGGCCCTGACCTTCGTCTATTCGATCATCTTCCTGTCCGGAATGGTGGGCAACATCTGCACGTGCCTGGTCATCGCGAGACCGCACAGATCTAGAATCTTTAACTCTCTAAAGAAACAAAGAGTTTACTCACGAGCTATAGGTGTAAGTGCGAATACTGTCCTTACCCATGCCCTATGTTAA	PREDICTED: uncharacterized protein LOC101861656 [Aplysia californica]	4e-44			PF01529;	DHHC zinc finger domain;	0005773;0005774;0008270;0016020;0016021;0016740;0016746;0046872;	vacuole;vacuolar membrane;zinc ion binding;membrane;integral to membrane;transferase activity;transferase activity, transferring acyl groups;metal ion binding;	2.0345	1.43805	146.071	0.0648063	13.754	0.538862	2.29168	3.40845	18.7182	1.5032	6.82333	307.888
gene:BGLB000591	BGLB000591 LG11_random_Scaffold865:27561-35730:1	1053	ATGTCTAATAATCTTATTATGCAGGTTATTATCAATGACAAGAAGAGAGCCGTGGGTGTCGAGGTGATCAAAGACGGGAAAAAATATACTGTGGGCGCCAAGCGAGAGGTCATCTTGTCTGCAGGGGCCATCGGGTCTCCTCAAATTTTACTTTTGTCAGGCGTGGGACCCCGGAAACATCTGGAATCACTGAAGATTCCAGTTGCTGCCGATCTGCCTGTTGGAGAGAATCTTCAGGATCATTTGTGGTTTGATATCGGCATCAAGGTCAAGGAACCTATCACAGCAACACTGGAAGAGTCTAGTTCTTGGTGGTCTTATCTGAGATATTATTTCTTTGGTTCAGGATTTCTTGGTTCCCCGTTTCAACTGGAAGTTTTGGCTTTTAAAAGTACAACC…	TPH1_CHICK RecName: Full=Tryptophan 5-hydroxylase 1; AltName: Full=Tryptophan 5-monooxygenase 1	1e-150	K00502;K00502;	Tryptophan metabolism;Serotonergic synapse;	PF00351;	Biopterin-dependent aromatic amino acid hydroxylase;	0003674;0005506;0005575;0006950;0007623;0009072;0014823;0055114;	molecular_function;iron ion binding;cellular_component;response to stress;circadian rhythm;aromatic amino acid family metabolic process;response to activity;oxidation reduction;	0.770389	0.974114	146.056	1.12883	0.0674856	0.625744	0.15967	0.320919	0.621033	0.10268	0.310724	17.2553
gene:BGLB000592	BGLB000592 LG11_random_Scaffold865:62151-87596:1	684	ATGGCGTTCTTCCCACTAGGCGCAGTTCCACTTCTCCACACAGCAGTTCCACTTCTCCACACAGCAGTTCCACTTCTCCACACAGCAGTTCCACTTCTCCATACAGTAATTCCACTTCTCCACGCATCAGTTCCACTTCTCCACACAGTAGTTCCACTTCTCCACACAGCAGTTCCACTTCTCCACACAGCAGTTCCACTTCTCCACACAGCAGTTCCACTTCTCCACACAGCAGTTCCACTTCTCCACACAGTAATTCCACTTCTCCACAAAGCAGTTCTATTTCTCCACAAAGCAGTTCCACTTCTCCACACAGCAGTTCCACTTCTCCACACAAGAGAGAGAGAGACAGACAGACAGACAGACAGACAAGGAGAGAGGGAGAGAGAAAGAGACAGA…	RS23_ICTPU RecName: Full=40S ribosomal protein S23	3e-33	K02973;	Ribosome;	PF00164;	Ribosomal protein S12;	0003735;0005622;0005840;0006412;0006417;0015935;0022627;0030529;0045182;	structural constituent of ribosome;intracellular;ribosome;translation;regulation of translation;small ribosomal subunit;cytosolic small ribosomal subunit;ribonucleoprotein complex;translation regulator activity;	461.591	183.204	145.909	531.547	484.451	603.252	887.174	599.64	261.802	126.132	570.928	60.4188
gene:BGLB000593	BGLB000593 LG11_random_Scaffold865:68499-90102:-1	786	ATGTCTCTTTCCTGGACTCGTCCAGATAGTGGAAACATTTGGGTTTTATCACCTGTCATCGTTTTCGCCGTGACGTCAGCACACCCCCTTATCAGATGGCCTCCACTTGGTCAAGAAAAACAATCTCAAGTTGGCTTGTGGGCTGGGGAAGCTACTTTTACTAATCTATCTGCTTCCGGCCTCGGCCATGTCTACGACATCGACCAGCTTTTGTCTCTGGGCATTGTTGTTTGGCACGTCCTATTGTCACGTGTTATTCGGCCATTTTGGTTTCTGTATAGAAAGTGGACCAACCAAAAACTTGCATCACACTCACCGGAAGGTGTCCACTTAGATCTGCTTCGTTTCCTGTATCCTGATGTATCAACAGCCTCAGCGGCTGAATTTAAAACCATGTCC…	RS14_DICDI RecName: Full=40S ribosomal protein S14	3e-38	K02955;	Ribosome;	PF00411;	Ribosomal protein S11;	0003674;0003723;0003735;0005575;0005622;0005840;0006412;0008150;0030529;	molecular_function;RNA binding;structural constituent of ribosome;cellular_component;intracellular;ribosome;translation;biological_process;ribonucleoprotein complex;	158.662	150.487	145.906	130.999	83.6537	116.484	124.733	78.2142	97.8981	87.5052	155.722	177.253
gene:BGLB000594	BGLB000594 LG11_random_Scaffold865:124600-128712:-1	234	ATGGGCCGTTCTGTGTCTAAGATTTGCTGTGTAAAATCCTCTGTTTATTGGGGAGATCCACTTCTTTTTGTGTTCGATCCACATTGTATTGTAACCGGAAACAGATCTGCAGCCTTGGTTTTGTTATCATTACGTTTCTGCCAACGACATGCATTTACGACCTTACGATCGCACATGGATGATGGATCATGGATGAGACTGTTGGATGGAGAAGAGGAGGAGAAATGCTTATAA	VATB_MANSE RecName: Full=V-type proton ATPase subunit B; Short=V-ATPase subunit B; AltName: Full=Vacuolar proton pump subunit B	0	K02147;K02147;K02147;K02147;K02147;K02147;K02147;	Oxidative phosphorylation;Phagosome;Synaptic vesicle cycle;Collecting duct acid secretion;Vibrio cholerae infection;Epithelial cell signaling in Helicobacter pylori infection;Rheumatoid arthritis;	PF00006;PF00306;PF02874;	ATP synthase alpha/beta family, nucleotide-binding domain;ATP synthase alpha/beta chain, C terminal domain;ATP synthase alpha/beta family, beta-barrel domain;	0005524;0005769;0005829;0006879;0016020;0016021;0016787;0055085;	ATP binding;early endosome;cytosol;cellular iron ion homeostasis;membrane;integral to membrane;hydrolase activity;transmembrane transport;	99.9364	151.847	144.838	304.723	110.431	252.85	286.241	199.918	141.572	21.6098	183.976	71.8153
gene:BGLB000595	BGLB000595 LG11_random_Scaffold865:130836-135598:1	357	ATGTCAAAGTGCTTGCCCGACATATTCCTTCAATATCTGAGGGTTTTGTGTCCAACAGTGTCGCCAGACACAAGGACATATAAAAACACGCACACACACACACACACATATATACAAACGAAGCAAATCTTGAAGTATAAAAACACGCACACACACACACACACATATATCCAAACGAAGCAAATCTTGAAGTATAAACACACGAACACGCTTACAGTGGGCTCTAGAACTCGCAACATTTGCTGCCGCAAACAACGCACTAGTTGCTCTTCCGAGGAACACAAAATTGGAGATGGCTTTCATGTCTATGACATCTATCTGGTGGCTTGTCTTTTTCTTGGCAATGTCTTTCAATAG	PYGM_BOVIN RecName: Full=Glycogen phosphorylase, muscle form; AltName: Full=Myophosphorylase	0	K00688;K00688;	Starch and sucrose metabolism;Insulin signaling pathway;	PF00343;	Carbohydrate phosphorylase;	0001666;0003824;0005737;0005829;0005975;0005980;0008184;0010033;0016529;0051591;	response to hypoxia;catalytic activity;cytoplasm;cytosol;carbohydrate metabolic process;glycogen catabolic process;glycogen phosphorylase activity;response to organic substance;sarcoplasmic reticulum;response to cAMP;	118.482	301.446	144.749	50.5469	83.8419	106.908	158.696	69.2528	286.315	24.0926	121.299	83.1305
gene:BGLB000596	BGLB000596 LG11_random_Scaffold865:135938-136321:-1	384	CGAGAAAGAGAGGGAGAGAGACAGAGAGCAAGAGAGGGAGAGAGACAGAGAGCAAGAGAGGGAGAGAAGGAGAGAGACACAGAGAGAGCAAGAGAGAGAAAGACAGCAAGAGAGGGACAGAGACAGAGCAAGAGAGGGAGAGAGACAGAGAGCAAGAGAGGGAGAGAGACAGAGAGAGATCAAGAGAGGGAGAGAGACACAGAGAGAGCAAGAGAGAGAGTAAGAGAGGGAGAGAGACAGAGAGAGAGAGAGCAAGAGAGACAGAGAGAGAGAGCAAGAGTGACAGAGAAAGAGAGCAAGAGAGAGAGAGACAGAGAGCAAGAGAGGGAGAGAGACAGAGAGAGAGACAGAGAGAGAGCAAGAGAGAGAGAGAGACAGAGATAG	PREDICTED: galectin-4-like isoform X3 [Aplysia californica]	1e-91			PF00337;	Galactoside-binding lectin;	0005515;0030246;	protein binding;carbohydrate binding;	2.88921	77.3051	144.561	1.19066	3.08456	1.22226	3.92972	5.26553	39.1818	1.3839	12.4725	2.60648
gene:BGLB000597	BGLB000597 LG12_random_Scaffold1017:5417-5609:-1	180	ATGAGAGTAAAAATGAGAGAGAGAGAAGTGAGAGTGGAAATGAGAGAGAGAGAGAAAGATGAGAGAAGAGAGAAAGATGAGAGAGTGAAAAGGAGAGAGAGAGAGATGAGAATGAAAATGAGAGAGAGAGAGAGAGAGAGAAAGATGAGAGGGAAAATGAGAGAGAGAGAGGAAAGATAG	TEMPT_APLCA RecName: Full=Temptin; Flags: Precursor	5e-32					0005186;0005576;	pheromone activity;extracellular region;	0.407918	24.3158	143.18	0.448282	11.792	105.197	24.518	2.12407	0.274029	0.679611	4.93582	1.42125
gene:BGLB000598	BGLB000598 LG12_random_Scaffold1017:5676-6093:-1	348	ATGAGAGAGAGAGAAGTGAGAGTGGAAATGAGAGAGAGAGAGAAAGATGAGAGAGTGAAAAGGAGAGAGAGAGAGATGAGAGTGAAAATGAGAGAGAGAGAGAGAGAGAAAGATGAGAATGAAAATGATAGAGAGAGAGAGAAAGATGAGAATATTGAAAATGAGAGAGAGAGAGAGAGAAGAGAGAGTGAAAATGAGAGAGAGAGAGAGAGAAGAGAGAGTGAAAATGAGAGAGAGAGAGAGAAAGATGAGAGAGTGAAAATGAGAGAGAGAGAGAGAAAGAAAGATGAGAGTAAAAATGAGAGAGAGAGAAGTGAGAGTGGAAATGAGAGAGAGAGAGAAAGATGA	No annotation	0							19.696	302.412	143.178	104.289	196.325	132.104	249.879	262.924	24.4578	150.151	259.988	139.03
gene:BGLB000599	BGLB000599 LG12_random_Scaffold1017:6173-6403:-1	231	ATGAGAGTGAAAATGAGAGAGAGAGAGAAGAGAGTGAAAATGAGAGAGAGAGAGAAAGACGAGAGAGTGAAAATGAGAGAGAGAGAGAGAGAGAGAAAGATGAGAGTAAAAATGAGAGAGAGAGAAGTGAGAGTGGAAATGAGAGAGAGAGAGAAAGATGAGAGAGTGAAAAGGAGAGAGAGAGAGATGAGAGTGAAGATGAGAGAGAGAGAGAGAGAGAGAGAAAGATGA	S61A2_MOUSE RecName: Full=Protein transport protein Sec61 subunit alpha isoform 2; Short=Sec61 alpha-2 sp Q9H9S3.3 S61A2_HUMAN RecName: Full=Protein transport protein Sec61 subunit alpha isoform 2; Short=Sec61 alpha-2 sp Q2KHX4.3 S61A2_BOVIN RecName: Full=Protein transport protein Sec61 subunit alpha isoform 2; Short=Sec61 alpha-2	0	K10956;K10956;K10956;K10956;	Protein export;Protein processing in endoplasmic reticulum;Phagosome;Vibrio cholerae infection;	PF00344;PF10559;	SecY translocase;Plug domain of Sec61p;	0005575;0005783;0005789;0005791;0006810;0015031;0016020;0021986;0034341;0043022;	cellular_component;endoplasmic reticulum;endoplasmic reticulum membrane;rough endoplasmic reticulum;transport;protein transport;membrane;habenula development;response to interferon-gamma;ribosome binding;	426.617	148.153	142.276	89.2493	69.2985	110.528	161.266	137.566	72.5208	78.2953	93.3747	585.512
gene:BGLB000600	BGLB000600 LG12_random_Scaffold1017:24013-74061:-1	936	AAAGCTCTTAACGGAAACGAAACGATACGAAATGAGATTACTGCTCAAGATTTACCGCCAATAGAATTTCTGCCTTCTGAGAAAGCTGGGTATTACAATGCAAACTCATATATTAGTAAATGTTTACATATTACGGAGAGGTGGAAAACCACGTTGTTGATGGATTCTAGGAAGATCACCGAAATTTCACTTCGCATGCAAATTAATAATTTCTCAAGATTGGGTGTGAAATCTATGATGAAGGCTGTGCTGAGAATTAAACAGACAGACGGACAGTCAGAGAGAATGGTCGATCATATAAGGGCACTGGGCTTGGAGCGTAGAGCAGGAAGTGAATCTTGCCAGGTTTCACTATTTCGGCCGCTAATCGATCCCACAGTGCTTTTCTCAGGGTGTCGT…	PREDICTED: eukaryotic translation initiation factor 3 subunit E-like [Aplysia californica]	8e-126	K03250;K03250;	RNA transport;Hepatitis C;	PF01399;PF09440;	PCI domain;eIF3 subunit 6 N terminal domain;	0000184;0000785;0003743;0005654;0006412;0006413;0016605;0044267;0045947;0047485;	nuclear-transcribed mRNA catabolic process, nonsense-mediated decay;chromatin;translation initiation factor activity;nucleoplasm;translation;translational initiation;PML body;cellular protein metabolic process;negative regulation of translational initiation;protein N-terminus binding;	226.803	157.347	142.112	68.1427	63.1444	111.747	151.067	75.4413	204.749	28.1908	129.767	221.413
gene:BGLB000601	BGLB000601 LG12_random_Scaffold10327:900-2326:1	336	ACTCATCTTGGAAGGGATCCCACTCCAATAGAGAGAATGTTGTTTGGTGCAATAGCTGGTCTTGTTGGTCAGTCAGCATCCTATCCTTTAGATATTGTTAGGAGGCGAATGCAAACTGCTGGTATTACAGGTCATATTCATGACTACACATCTATCATGAACACCACCAGAAGTATAATTAAAGAGGAAGGCTTTATACGTGGCATGTATAAAGGTCTCTCTATGAACTGGATCAAAGGACCCATTGCTGTAGGGGTCAGCTTTACAACATTTGATATTCTCAAACATTGGTTAAGGAAGTTGCCTTATTTCCAAGATGATTCAAAGAAAACATGA	RUXG_HUMAN RecName: Full=Small nuclear ribonucleoprotein G; Short=snRNP-G; AltName: Full=Sm protein G; Short=Sm-G; Short=SmG sp P62309.1 RUXG_MOUSE RecName: Full=Small nuclear ribonucleoprotein G; Short=snRNP-G; AltName: Full=Sm protein G; Short=Sm-G; Short=SmG sp Q3ZBL0.1 RUXG_BOVIN RecName: Full=Small nuclear ribonucleoprotein G; Short=snRNP-G; AltName: Full=Sm protein G; Short=Sm-G; Short=SmG	7e-26	K11099;	Spliceosome;	PF01423;	LSM domain ;	0000245;0002119;0003723;0005689;0005829;0006366;0006369;0006898;0006915;0040010;	spliceosome assembly;nematode larval development;RNA binding;U12-type spliceosomal complex;cytosol;transcription from RNA polymerase II promoter;termination of RNA polymerase II transcription;receptor-mediated endocytosis;apoptosis;positive regulation of growth rate;	176.491	173.106	140.712	57.0455	178.39	177.3	220.138	134.732	304.184	40.1813	200.509	589.878
gene:BGLB000602	BGLB000602 LG12_random_Scaffold1324:73327-93483:-1	477	ATAGTGCCCATTGAGTCAGAGTGGAGTTTTTCTTTCTTCCAAGAGTCCCACCCCGCCTGGTGTATTTCAAGGGTGGAGAGAGAGAGAGAGAGAGAGAGGGAGAAAAAAAGGGGGGCAAGATGTGTGCAGTTAGTAGACAAATGCACCACTGCACTATTTCCTAGCAGACGACGCATAACTGTGGCCGTCATTTTGACTTTTCATTGCCCCGTAGAATCGAGCCCCAGGTTGTCTTCTGGAGATGTTCATGAATATTTCGGCGACATTCTAACACAGAGAAACAGAAACAAAGAGAAAGAAAGAGATAGAGAGAGAAAGAGAGAAACAAAGAGAGAGAGAAAGAGAGAGAGTGATAGAAAGAGAGAGAGAAAGAGAAACAATGAGAGAAAGATGATAAAC…	DNJB5_MOUSE RecName: Full=DnaJ homolog subfamily B member 5; AltName: Full=Heat shock protein Hsp40-3; AltName: Full=Heat shock protein cognate 40; Short=Hsc40	7e-18			PF00226;	DnaJ domain;	0000122;0005524;0005737;0005829;0006260;0006457;0006950;0031072;0046872;0051082;	negative regulation of transcription from RNA polymerase II promoter;ATP binding;cytoplasm;cytosol;DNA replication;protein folding;response to stress;heat shock protein binding;metal ion binding;unfolded protein binding;	387.668	104.507	140.508	52.5369	91.4726	119.652	156.07	185.965	456.391	36.7605	77.8695	1882.95
gene:BGLB000603	BGLB000603 LG12_random_Scaffold1433:15187-22229:-1	276	ATGAATGAATGGGAGTGTAAGTATGACAGAGATAGAGAGAGTGAGAGAATGATAGAGATAAAGAGAGAGAAAAAAAAGAGAAATGAAAGAGAGAGAGAGAGAGAGAACAGAGAGATTGAGAGAGAAAAAGAACACCTTAGAGACAGAAAGAAAGAGAAAGAGAAAGAAAAGAGAGAGAGAGATTGTATAGAAACAATAGATTGGAATAGAATGACATCAAAGAGAAAACTCGAAATTGTGCACCGCCACAGAAGGAACCATTCTAGACAAGAGTAA	hypothetical protein EAI_06930 [Harpegnathos saltator]	2e-08							923.242	147.35	140.296	75.9999	483.528	426.397	829.341	974.372	179.285	31.7767	362.058	126.031
gene:BGLB000604	BGLB000604 LG12_random_Scaffold1433:22426-23889:-1	783	AGAGAAAATGAGACGGAAAGAGAAATAAAAAGACAGAGAGATGGAGAGACAGAAAGACAGATGGAAAGACAGAGAGACAGATGGAAAGACAGAGAGACAGATGGAAAGACAGAGAGACAGATGGAAAGACAGAGAGACAGAGGGAGAGGCAGACATAGAAACAGAGAAATTCTGACAGATGGAAAGAGAGAAAAAGAAATACAGACAGACAAACGAATATTTTCTTTCGCTACCCCACTTCACCCTATTCCCGCCCGACCCTGGACATGGAGAGAGAGAGAGTTGGAGCGTGAGTTTCAGACCATATCGCTCTCCACCTGTGATGTTTTATTCTATATGAATCAGAGAGAGAGAGAGAGAGAAAGAGAGAGAGAGAGAGAAAGAGAGAGAGAGAGAGAA…	MARK3_MOUSE RecName: Full=MAP/microtubule affinity-regulating kinase 3; AltName: Full=ELKL motif kinase 2; Short=EMK-2; AltName: Full=MPK-10	6e-101			PF00069;	Protein kinase domain;	0000226;0001578;0005813;0005815;0007275;0008017;0016301;0016740;0030154;0043130;	microtubule cytoskeleton organization;microtubule bundle formation;centrosome;microtubule organizing center;multicellular organismal development;microtubule binding;kinase activity;transferase activity;cell differentiation;ubiquitin binding;	217.091	145.71	139.957	77.6883	153.673	207.798	309.701	256.423	131.526	25.0517	260.596	34.147
gene:BGLB000605	BGLB000605 LG12_random_Scaffold1433:24753-25967:1	333	ATGATTATAAACACACAGAAATTTAGATTTCGATTTTATTCTGCCACAGTGGAAACTCCAGTTAGGTTGGATAATCCAGGTTGGATAATCCAGGTAGCTTGGATAATCCAGGTAGCTTGGATAATCCAGGTAGCTTGGATAATCCAGATAGTTACCAAGAAAGAGAGAGAGAAAGAGAGAAAAAGAGAGAAGGAGAGTAAGAGAGAAAGAGATAGTGAGAAAGAGAAAGAAAGAGATGTAGAAAGAAAGAGAGAGAGAAAGAGCAAAGAGGGAGTAAAAAAGAGAGAGAAAGAGAGAGTGAGAAAGAGAAAGAAAGAGACAAAGAGAGAGTAA	PTBP2_RAT RecName: Full=Polypyrimidine tract-binding protein 2; AltName: Full=Neural polypyrimidine tract-binding protein; AltName: Full=PTB-like protein sp Q91Z31.2 PTBP2_MOUSE RecName: Full=Polypyrimidine tract-binding protein 2; AltName: Full=Brain-enriched polypyrimidine tract-binding protein; Short=Brain-enriched PTB; AltName: Full=Neural polypyrimidine tract-binding protein; AltName: Full=R…	2e-30					0000166;0000381;0003676;0003729;0005634;0006397;0008380;0033119;	nucleotide binding;regulation of alternative nuclear mRNA splicing, via spliceosome;nucleic acid binding;mRNA binding;nucleus;mRNA processing;RNA splicing;negative regulation of RNA splicing;	94.8868	217.906	139.602	17.3793	72.2233	51.6941	101.928	89.1763	54.4143	23.1345	249.112	15.8388
gene:BGLB000606	BGLB000606 LG12_random_Scaffold1433:30787-50228:-1	729	ATGATTATCGTCGTCATCCTCGTCATTAACATCATCACAATTATCATCATCATCATCATTATCATCATTATCATCATTCTCATCACCATTATCATCATCATTATCATCGTCATCATCATTATCATCGTCATCATCATTATTATTATCATCGTCATCATCATTATTATCATCATCATCATCGTCATCGTCGTCATCATCATCATCAATATTATTATCATCGTCATCGTCATCATTAACATCATCATTATCATCATTATCGTCGTCATCCTCGTCATTAACATCATTATCATCGCCATCGTCATCAGTAACATACACCATCTCTGTCGTCAGAGAATGATCTTAGTCTGTCGTCAGAGAATGATCTTGTCTTTAATGTCAGCTTGGCTGTCTGCCACACTT…	TM9S4_HUMAN RecName: Full=Transmembrane 9 superfamily member 4; Flags: Precursor	0			PF02990;	Endomembrane protein 70;	0003674;0005575;0008150;0016020;0016021;	molecular_function;cellular_component;biological_process;membrane;integral to membrane;	305.945	102.256	139.466	62.5126	102.789	99.2025	193.078	177.911	189.035	54.3904	117.579	583.861
gene:BGLB000607	BGLB000607 LG12_random_Scaffold1433:49902-50348:1	447	ATGATGACGATGGTGTATGTTACTGATGACGATGGCGATGATAATGATGTTAATGACGAGGATGACGACGATAATGATGATAATGATGATGTTAATGATGACGATGACGATGATAATAATATTGATGATGATGATGACGACGATGACGATGATGATGATGATAATAATGATGATGACGATGATAATAATAATGATGATGACGATGATAATGATGATGACGATGATAATGATGATGATAATGGTGATGAGAATGATGATAATGATGATAATGATGATGATGATGATAATTGTGATGATGTTAATGACGAGGATGACGACGATAATCATGATAATGATGAGGAGGAGGAGGTGGATGACAACGATAATAATAATGAGGATAAAGATGATGATAATACGAGG…	PREDICTED: microtubule-associated protein futsch-like isoform X1 [Aplysia californica] ref XP_005099119.1 PREDICTED: microtubule-associated protein futsch-like isoform X2 [Aplysia californica] ref XP_005099120.1 PREDICTED: microtubule-associated protein futsch-like isoform X3 [Aplysia californica]	4e-75			PF00038;	Intermediate filament protein;	0002119;0005198;0005737;0005882;0007126;0009792;0040007;0040010;	nematode larval development;structural molecule activity;cytoplasm;intermediate filament;meiosis;embryonic development ending in birth or egg hatching;growth;positive regulation of growth rate;	26.5598	83.2846	139.432	1.42113	48.3623	18.7855	47.6255	51.5903	2.80663	24.6606	113.444	2.07951
gene:BGLB000608	BGLB000608 LG12_random_Scaffold1875:20417-27925:-1	642	GCTCGGCGGGTGTTGAAAATACGAGACATCAAGTGGAGGCCTGCCTTCAATAAAAGAGATACTTCCACTGCATTTGTGGCGCCCTATTGCGGAGAGAGTTCGCCAGTTCTGCGCTTTACTATCCAGGCCAGAGCGAGAGATCCTGTCAATATGTTACATTCCTGTTTCAAGACTCTCAGCGAAGGGGAAGGTCAACAAGTAAATATAACAGACTTACAGTCAGGTCAACAAGTAAATATAACAGACTTACAGTCAGGTCAACAAGTAAATATAACAGACTTACAGTCAGGTCAACAAGTAAATATAACAGACTTACAGTCAGGTCAACAAGTAAACATAACAGACTTACAGTCAGTTCATCAAGTAAACATAACAGACTTACAGTCAGGTCATCAAGTA…	PREDICTED: 1-phosphatidylinositol 4,5-bisphosphate phosphodiesterase beta-4-like isoform X1 [Aplysia californica]	0	K05858;K05858;K05858;K05858;K05858;K05858;K05858;K05858;K05858;K05858;K05858;K05858;K05858;K05858;K05858;K05858;K05858;K05858;K05858;K05858;K05858;K05858;K05858;K05858;K05858;K05858;	Inositol phosphate metabolism;Calcium signaling pathway;Chemokine signaling pathway;Phosphatidylinositol signaling system;Vascular smooth muscle contraction;Wnt signaling pathway;Gap junction;Long-term potentiation;Retrograde endocannabinoid signaling;Glutamatergic synapse;Cholinergic synapse;Serotonergic synapse;Dopaminergic synapse;Long-term depression;Phototransduction - fly;GnRH signaling pat…	PF00388;PF09279;	Phosphatidylinositol-specific phospholipase C, X domain;Phosphoinositide-specific phospholipase C, efhand-like;	0005737;0005790;0006644;0007601;0007602;0008081;0009649;0045494;0046488;0046673;	cytoplasm;smooth endoplasmic reticulum;phospholipid metabolic process;visual perception;phototransduction;phosphoric diester hydrolase activity;entrainment of circadian clock;photoreceptor cell maintenance;phosphatidylinositol metabolic process;negative regulation of compound eye retinal cell programmed cell death;	60.2789	63.2674	139.031	10.3852	38.5179	55.5191	56.9047	51.3097	24.2223	17.976	36.7741	20.6184
gene:BGLB000609	BGLB000609 LG12_random_Scaffold2179:2240-55749:-1	1131	GAGAGAGAGAGAGAGAGAGAGAGAGAGAGAGAGAGAGAGAGAGAGAGAGAAGGGACGGGAAATAATGAGGAAGAGATAAAAAGAGGTTATGGAAAGAATAGCTCGCAACGTCAAAGAGATGTCAAGGGACCTGTGGATGTGATTTCTAAAGACTTTGTGGGTCGTGATGGAATGGCAGAAGCGACACATACATGGTGTATCTTAATACAGAGCGTAGGCCGAGTAGTGTTCCGCATGACGATTCTCCTAGACGTCAGAGAAGTTAATCGCATGTTGTTAACAATTCAGATGACTATATTTACTAACATAGGAGCTGCTGTTCTGTTAGTATGCCGTAATGTCACGCGACGTCGCAGGGGGAAAGAAAAAGCGGCTCAGAAACATAGATCTAGGTGTAAG…	protein SET-like protein, partial [Biomphalaria glabrata]	2e-155			PF00956;	Nucleosome assembly protein (NAP);	0003677;0003682;0005515;0006260;0006334;0006337;0008283;0008601;0010311;0030154;	DNA binding;chromatin binding;protein binding;DNA replication;nucleosome assembly;nucleosome disassembly;cell proliferation;protein phosphatase type 2A regulator activity;lateral root formation;cell differentiation;	131.158	110.987	138.837	86.5557	168.894	255.268	472.579	216.864	625.165	17.6829	274.472	131.769
gene:BGLB000610	BGLB000610 LG12_random_Scaffold2179:6882-38177:1	2211	ATGCTGGTTGAAGATTATCTGGCCACACTGGAGATGACAAAACCACAGTACTTCCTTGCGGACATTGTCGATCCCCAGGATTTACGCGTGTCTGAGCAGTGCCACTCGCTGGCCTGGGACTTAAAACTTCAAGCTTTTAAGCTGGTCTCATTAAACATCCGAGACTTCCTTTTAAGCACACTAAGGAAGGAAAGAATTATAACTAAAAAAAACAAGAAAAAAAAAACAAAGAGAACTATAAAGAGAAGGAGGAAGATTACAAAAGAGAAAAGAAAGACAAAACAAAAGAGAGTGAATACAAAAGAGAGTGAGAGAAAAAAAAGAGATAGAGAGAAAAAGAGAAGAGACAGAGAGAAAGAGAAACATCAAAAAGGCAGAGATACAGAAAAAAAATGTAGC…	RB11B_DISOM RecName: Full=Ras-related protein Rab-11B; AltName: Full=ORA3; Flags: Precursor	1e-90	K07904;K07904;K07904;K07904;K07905;K07905;	Endocytosis;Endocrine and other factor-regulated calcium reabsorption;Vasopressin-regulated water reabsorption;Pancreatic secretion;Endocytosis;Vasopressin-regulated water reabsorption;	PF00071;	Ras family;	0005525;0007049;0015031;0016023;0016192;0030133;0043234;0048169;0051223;	GTP binding;cell cycle;protein transport;cytoplasmic membrane-bounded vesicle;vesicle-mediated transport;transport vesicle;protein complex;regulation of long-term neuronal synaptic plasticity;regulation of protein transport;	149.942	162.167	138.83	245.206	125.001	175.264	247.113	158.12	310.645	34.2176	178.508	267.168
gene:BGLB000611	BGLB000611 LG12_random_Scaffold2757:20046-21521:-1	1476	ATGTCAGTCAAAACTATCAAAGAAGAGCTCCTGGAGAACTGTGAATGTGACAGCAGTAGTGTCTCACTCAATCAGCATTTTCTCTCTGCAAGTGATGGAGCATTGACTACAGATATGAAGCCAATCTTATCAGAAGTACTAGAATCTGAAACGAATGAGAGTGATGATCCAAAAGTGAAACCTAATGACCCATGCCCAACGTCTTTAAAATGGTTTTCAGGCCATGATTCCATAAAGCAAGAACTTAAACCTAATATTTTGGAAATAGATCCACTCTTGTCTGAGAATGTCAAGCGAGATATATCTACTGCTCATTCACCATCACTCAACTCACTTCAGAGCCTAGAGGATGTTAAGCCTGACATAAGTAGTAACAACGTAACATTTCATGCTAGGAAC…	ATG3_MOUSE RecName: Full=Ubiquitin-like-conjugating enzyme ATG3; AltName: Full=Autophagy-related protein 3; Short=APG3-like	3e-82	K08343;	Regulation of autophagy;	PF03986;PF03987;	Autophagocytosis associated protein (Atg3), N-terminal domain ;Autophagocytosis associated protein, active-site domain ;	0000045;0000153;0006464;0006914;0016874;0019776;0019777;0019787;0019899;0043653;	autophagic vacuole formation;cytoplasmic ubiquitin ligase complex;protein modification process;autophagy;ligase activity;Atg8 ligase activity;Atg12 ligase activity;small conjugating protein ligase activity;enzyme binding;mitochondrial fragmentation during apoptosis;	132.435	61.706	138.601	235.227	77.5755	202.88	286.942	146.267	140.92	23.8334	129.094	70.2058
gene:BGLB000612	BGLB000612 LG12_random_Scaffold2757:38629-40707:-1	2079	ATGGAGGCTGAGGTTGAGCAGCTGCCTGAAGGAGATGATCTTGTTCGTGAGATCAGAGAGAAGTATTTTAAAATCAAGTTGAAGCATGACATATTGAAGAAGAAGTATGAAGAGATCAGGAGAGAGTACTGCGATGTTAGGAAGGAGCTTGACATTGTCCTAGAAGAGCTGGACAAGCATGAATCAGGTATCATTCAAAGAAAGAATTCAGCAGTTTTATGTCACATTCGCAATGGAGTCAAACCCAATTCTTTACCTAATGATGATCTAGAGAAGCATACATTCAATAATGTTTTGATTAAACGTGAAGTTAATGAAAATGAAGAGACGGCTTATTCTTCTGATGAGCGCCACTACATCATGACTCTCAACCCTAATATTTCTTGTGATGACATCAGC…	PREDICTED: serine incorporator 1-like isoform X3 [Aplysia californica]	5e-173			PF03348;	Serine incorporator (Serinc);	0000139;0005783;0005789;0006629;0006658;0006665;0006917;0016020;0016021;0051347;	Golgi membrane;endoplasmic reticulum;endoplasmic reticulum membrane;lipid metabolic process;phosphatidylserine metabolic process;sphingolipid metabolic process;induction of apoptosis;membrane;integral to membrane;positive regulation of transferase activity;	62.4024	113.722	138.502	40.2064	63.5435	112.457	111.937	100.45	73.6266	24.7511	86.5584	180.999
gene:BGLB000613	BGLB000613 LG12_random_Scaffold280:12803-21209:1	483	ATGGGTTGCAGTTGCCACAGGAATGAGATTCGTGAAGAACATGTGTATGCAAGCATCCCAGCCAGAGTTAGAAGAGTAAGTCCGAAAGAGAAACACTCCACCAACTCCGTAAACATCGTCATTAAACCAGCAGATAAAAGCGGCTCTATCGTAGTGTGGGATAGAAACTTGTACATCAAGGAGGCCCTTAACCAGCTCAGCGACACCAATATTTATGCACCCAGAAAAACTGACGGAACCATCTCTAATAATAAAAAAGTTAAGGTTGAAATAGATAAAATTATTGCTGATAACCTACTTCCACGATCGGCCCACAAACTACGACTCCATGATAGCGAATTAGGAAAACCATATTTCTACCTCTTACCTAAGATTCACAAACTTAATTACCCCGGCAGA…	BRD9_DANRE RecName: Full=Bromodomain-containing protein 9	4e-35			PF00439;	Bromodomain;	0003674;0003676;0005575;0006351;0006355;0008150;0016568;0070577;	molecular_function;nucleic acid binding;cellular_component;transcription, DNA-dependent;regulation of transcription, DNA-dependent;biological_process;chromatin modification;histone acetyl-lysine binding;	177.498	118.412	138.157	95.8066	104.836	352.692	621.495	245.766	190.601	30.244	180.672	92.028
gene:BGLB000614	BGLB000614 LG12_random_Scaffold280:48400-58403:-1	546	ATGATTGACAGCAGAGGAGAATCTCTTGATAAGAAAATTGGCAGACTAGATGCAGATTTAAAAAAATACAAAGACCAAATGAAAAAGATGAGGGAAGGACCTGCTAAAAATCAAGTGAAGCAAAAGGCATTACGAGTTTTAAAGCAGAAGAGAATGTATGAAAATCAAAGAGACCAATTAGGTCAGCAGTCATTCAACCTAGAGCAACAGAACTATGCCATACAGAGTTTAAAAGACACAAAAACTACAGTAGATGCCATGAAAATTGGAGTCAAAGATTTCAAAAAAGCGTACAAACATGTCAACATTGATCAGATAGAGAACATGCAGGATGACCTGGAAGACTTGATGGAACAGAGCAGTGAGATCCAGGAAGTGATGAGCAGGAGCTACGGCATG…	RS27L_BOVIN RecName: Full=40S ribosomal protein S27-like	3e-36	K02978;	Ribosome;	PF01667;	Ribosomal protein S27;	0000087;0000236;0003677;0005515;0005829;0008283;0016071;0022627;0044267;0046872;	M phase of mitotic cell cycle;mitotic prometaphase;DNA binding;protein binding;cytosol;cell proliferation;mRNA metabolic process;cytosolic small ribosomal subunit;cellular protein metabolic process;metal ion binding;	158.852	155.257	137.659	173.911	106.237	107.217	132.907	85.7619	89.4814	96.1153	228.012	680.462
gene:BGLB000615	BGLB000615 LG12_random_Scaffold280:142406-142912:-1	507	ATGTATTTATTTAAGGTTAGTGACACCACGATAAGCAAGAAATGCTCAACCTACATCTTTTCCTATGCAGATGTGACATACTACGTTTTCTATGCAGATGTGACCTACTTCTTTTTCTACACATATGTGACCTACTTCTTTTTCTATGCAGATGTGACCTACTTCTTTTTCTATGCAGATGTGACTTACTTCTTTTTCTATACAGATGTGACCTACTTCTTTTTCTATGCAGATGTGACCTACTACTTTTTCTATGCAGATGTAACCCACTTCTTTTTCTATGCAAATGTGACCTACTTCTTTTTCTATGCAGATGTGACCTACTACTTTTTCTATGCAGATGTGACCTACTTCTTTTTCTATGCGGATGTGACCTACTACTTTTTCTATGCGGATGTA…	LG3BP_PONAB RecName: Full=Galectin-3-binding protein; AltName: Full=Lectin galactoside-binding soluble 3-binding protein; Flags: Precursor	5e-09			PF00530;	Scavenger receptor cysteine-rich domain;	0005576;0005578;0006953;0006954;0007165;0016020;0016021;0030659;0031012;0031410;	extracellular region;proteinaceous extracellular matrix;acute-phase response;inflammatory response;signal transduction;membrane;integral to membrane;cytoplasmic vesicle membrane;extracellular matrix;cytoplasmic vesicle;	77.1333	85.3509	137.263	8.42044	48.5507	59.1243	166.218	27.6627	39.4627	1.70209	55.6281	107.04
gene:BGLB000616	BGLB000616 LG12_random_Scaffold280:179889-188674:1	1431	ATGGAGAATCAAATGATAGTGGAAGCCATTCAGACGGTAGAGAATATAATTTCAAGGCCGCTAGAAGGCTCAAGGAGAATGTCTCTTGTGGACTTGGGAAAGCGTTTGTTGGAGGCAGCTAAGCGCGGGGAAACTGATACAGTTCGAGCATTGATGTCAAATGGAGCACCTTTTACCACAGACTGGCTGGGAACATCGCCATTACACTTTGCCGCTCAATATGGTCATCAGGAGACAGCAGAAGTTCTTCTGCGTGCAGGCATCAGCAGGGATGCTAGAACTAAAGTGGACAGGACACCTTTACATGTAGCTTCACAGGAAGGTCACCTGGCAATTGTCCAGTTATTGTTACAGAGTAATGCAGATATTGATGCGAAAGATATGGTAAAATTGATTTTT…	NSA2_HUMAN RecName: Full=Ribosome biogenesis protein NSA2 homolog; AltName: Full=Hairy cell leukemia protein 1; AltName: Full=TGF-beta-inducible nuclear protein 1	2e-103			PF01201;	Ribosomal protein S8e;	0003674;0005575;0005634;0005730;0006364;0008150;0030529;0042254;	molecular_function;cellular_component;nucleus;nucleolus;rRNA processing;biological_process;ribonucleoprotein complex;ribosome biogenesis;	308.921	123.808	136.851	138.788	135.306	163.809	328.238	166.062	169.435	46.5453	218.836	778.968
gene:BGLB000617	BGLB000617 LG12_random_Scaffold280:244738-245226:1	489	ATGGAATGTGGAAATTGGAATTTGGAAGATGGAATGTGGAAGATGGAATGTGGAAGATGGAATGTGGAAGATGGAATGTGGAAGTTGGAATTTGGAAGATGGAATGTGAAAGATGGAATGTGGAAGTTGGAATGTGGAAGATGGAATGTGGAAGATGGAATGTGGAAGATGGAATGTAGAAGATGGAATGTGGAAGATGGAATGTGGAAGATGGAATGTGGAAGTTGGAATGTGGAAGATGGAATGTGGAAGATGGAATGTGAAAGTTGGAATTTGGAAGATGGAATGTGGAAGATGGAATGTGGAAGTTGGAATTTGGAAGATGGAATGTGGAAGATGGAATGTGGAAGATGGAAATTGAAAGATGGAATTTGGAAGATGGACTGTGGAAGATGGAAT…	ANR17_HUMAN RecName: Full=Ankyrin repeat domain-containing protein 17; AltName: Full=Gene trap ankyrin repeat protein; AltName: Full=Serologically defined breast cancer antigen NY-BR-16	4e-79			PF00023;PF12796;	Ankyrin repeat;Ankyrin repeats (3 copies);	0003723;0005515;0005730;0007275;0007492;0009987;0019048;0019730;0019887;0051298;	RNA binding;protein binding;nucleolus;multicellular organismal development;endoderm development;cellular process;virus-host interaction;antimicrobial humoral response;protein kinase regulator activity;centrosome duplication;	158.72	97.517	136.85	71.6446	61.1491	134.22	170.866	115.923	207.706	37.4732	112.82	16.06
gene:BGLB000618	BGLB000618 LG12_random_Scaffold280:265539-265742:1	204	ATGGGAGAGGGGGGCAGAAAGAGGGGAAGAGAGAGGAAAGAAAAAGGAAAAGAGAGTGGAAAAGAGAGAGAAGAGAGAGAAGGAAGAAATAGAAGAAGGGGAGAGAGGGAGAGAAAGAGAGAGACAGAAGGGAAGAGAGCGGGTGGAAAAGAAAGAGATAAATGGAGAGAGAGGGAGAGAGGAAGAGTGAGAAGGAAGAGATAG	hypothetical protein LOTGIDRAFT_152797 [Lottia gigantea]	1e-05							6.97388	49.2936	136.735	6.10895	15.2727	21.3444	13.8256	7.5785	10.5919	2.02066	14.5226	7.09321
gene:BGLB000619	BGLB000619 LG12_random_Scaffold2976:16525-17183:-1	501	ATGTTACGTTTAATAAAATTTGATATTCATTTTATTCTTGGTCGTGTTGATGTTGTTGCTCGTATTGATGTTATTGCTCATGTTGATGTTGTTGCACTTGTTGATGTTATTGCTTTTATTGATGTTGTTGCTCATGTTGATGTTGTTGCACTTGTTGATGTTATTGCTTTTATTGATGTTGTTGCTTTTATTGATGTTGTTGCTTTCATTGATGTTGCTGCTCATGTTGATGTTATTGCTCATGTTGATGTTGTTGCTTTTATTGATGTTGTTGCTCATGTTGATGTTGTTGCTTTTGTTGATGTTGTTGCTCATGTTGATGTTGTTGCTTTCATTGATGTTGTTGCTTTATTTGATGTAGCTGCTCATGTTGATTTAGTTGCTCATCTTGATATTGCT…	CD9_BOVIN RecName: Full=CD9 antigen; AltName: CD_antigen=CD9	2e-27	K06460;	Hematopoietic cell lineage;	PF00335;	Tetraspanin family;	0005178;0005515;0005886;0006928;0007155;0007338;0009897;0009986;0016324;0030913;	integrin binding;protein binding;plasma membrane;cell motion;cell adhesion;single fertilization;external side of plasma membrane;cell surface;apical plasma membrane;paranodal junction assembly;	122.851	154.851	136.404	102.533	86.9214	148.947	189.334	153.247	52.6005	11.096	253.196	121.847
gene:BGLB000620	BGLB000620 LG12_random_Scaffold4400:8483-12432:1	381	GGCTACAAGCCAACTCTCTTCTACCCAAAACAAAACAATAAACCATTATTCAAAGCCTTGGCATTACAGTGTGAACGCTTGGATATCCCTACTCTGTCTTTCTTCCCCACTGACCCTCAGTGTGTAGTGGACAGCTTCAATTTGGTGGTGGATGCAATATTTGGTTTCAGCTACAAGCCTCCAGCCAAACCAGAGTTTGCTAGCGTTCTACAAAGTCTAATTCAGATACAAGAGCGTGTTCCTATTTGCTCTATAGATATTCCTAGCTGGGATGTTGAACAAGGAAATCCTGAAGGTCTACAACCTGACCTACTTATCTCATTGACAGCACCTAAACAGTGTGCTACTCATTTCAAAGGAAAGAGACATTTTCTTGGAGGC	PREDICTED: prohormone-4-like [Aplysia californica]	1e-20					0003676;0003677;0003700;0005622;0005634;0006351;0006355;0008270;0016032;0046872;	nucleic acid binding;DNA binding;transcription factor activity;intracellular;nucleus;transcription, DNA-dependent;regulation of transcription, DNA-dependent;zinc ion binding;viral reproduction;metal ion binding;	3.22415	9.63964	136.246	3.70609	17.6278	13.7713	37.5595	17.4832	3.809	2.11159	10.0894	5.69972
gene:BGLB000621	BGLB000621 LG12_random_Scaffold4568:24015-28025:1	978	ATGGGTTTTGAAGTAGAGGAGATTCAGGTCATTGAACTTCATATGATGGACAAAAGGAAGTACTTTCCACTGACCCTTCTCAGTGGCCTTACTATTAGAACAATGCTTTATCCTTTTGTCTTGATTAAGACACGATTGCAAATTCAAAAGGGGAACACAGTATACCGAGGAACCTTTGATGCATTTGTCAAAATTGTAAGAAATGAAGGCAGAACTGGTTTATATAGAGGATTCTGGGTATCATGTTTACAATTATTTCCATCTATGGCTTACATATCAACCTACGAGGGAACAAGACACTATCTTAAAGAACATTTAGGAGTTACTGAAAATAGCATACGTTCATTTGTGGGTGGAGGCTTAGCATCAGTCACTGGTCAAACTCTAGCTGTCCCAATA…	PREDICTED: uncharacterized protein LOC101860034 isoform X2 [Aplysia californica]	6e-95	K04725;K04725;K04725;K04725;K04725;K04725;	Ubiquitin mediated proteolysis;Apoptosis;Toxoplasmosis;HTLV-I infection;Pathways in cancer;Small cell lung cancer;	PF00653;	Inhibitor of Apoptosis domain;	0005622;0006915;0006916;0008270;0033160;0042326;0043066;0043281;0050829;	intracellular;apoptosis;anti-apoptosis;zinc ion binding;positive regulation of protein import into nucleus, translocation;negative regulation of phosphorylation;negative regulation of apoptosis;regulation of caspase activity;defense response to Gram-negative bacterium;	209.078	149.845	135.655	93.7636	184.236	262.073	683.675	376.426	98.586	31.9438	270.732	97.8518
gene:BGLB000622	BGLB000622 LG12i_random_Scaffold1947:95-480:-1	300	AGGTTGAGCAACATTCAAAGATTAGATTATAGAAAGAGAAAATATATTGATAAGAGAGAGGGGTCTTGGAGATTGAGAGAGAGACAGGCAGAGGAACATAGAGAGAGAGAGAGAGAGTCAGAGATAAATACAGAGAGACAGAGAGAGAGACAGACAGACAGAAATAATGGACAGAGAGAAAGAAAGAGAGGGAGACAGACATGGAGAGAGACAAGGAGAAAAAAGAGAGATAAAGAGAAAGAGAGAGACAGAGAGAGAGTGAGAGAGGGAGAGAGAGATTGGGAAGTTTACAATATATGA	LIS1_BRAFL RecName: Full=Lissencephaly-1 homolog	0	K01062;	Ether lipid metabolism;	PF00400;	WD domain, G-beta repeat;	0005815;0005874;0006810;0007049;0007067;0007275;0007399;0030154;0045494;0051301;	microtubule organizing center;microtubule;transport;cell cycle;mitosis;multicellular organismal development;nervous system development;cell differentiation;photoreceptor cell maintenance;cell division;	70.2228	49.2676	135.373	39.5707	22.9502	32.9705	46.4974	34.8854	56.1544	12.0322	76.1536	26.6923
gene:BGLB000623	BGLB000623 LG12i_random_Scaffold1947:13592-34909:1	1479	ATGCCTCTGAAAAGATCCATCCATGCGAACAAAGAAAGGTTTGCTGAACAGGGCCTGGTGTCCGGTGATTATAGGTCAGGCACACATTCTAAAAGAGAAAACTCTTGGATCAGTAAGTCGTGGATCATTAAGTCTTGGATCACTAAGTCTTGGATCATTAAGTCTTGGATCATTAAGTCTTGGATCATTAAGTCTTGGATCGCTAAGTCTAGGATCACTAAGTCTTGGATCACTAAGTCTTGGATCAGTAAGTCGTGGATGACTAAGTCTTGGATCAGTAAGTCGTGGATCACTAAGTCTTGGATCACTAACTCTTGGATCACTAAGTCTTGGATCACTAAGTCTTGGATCACTAAGTCTTGGATCACTAAGTCTTGGATCACTAAGTCTTGGATCACT…	PREDICTED: sarcoplasmic reticulum histidine-rich calcium-binding protein-like [Aplysia californica]	2e-19							1.79812	1.29921	135.145	0.483033	1.20761	1.13595	0.745354	1.99743	0.402643	0.519263	1.1483	0.298329
gene:BGLB000624	BGLB000624 LG12i_random_Scaffold1947:20199-21648:-1	921	ATGATCCAAGACTTAGTGATCCAAGACAGTCATCCCAGACTTAGTGATTCCAGACTTAGTGATTCAAGACTAGGTGATCCTAGACTTAGCGATCCAAGACTTAATGATCCAAGACTTAATGATCCAAGACTTAATGATCCAAGACTTAGTGATCCAAGACTTAGTGATCCTAGACTTGGTGATCTAAGACTTAATGATCCAAGACTTAAGGATCCAAGACTTAATGATCCAAGACTTAATGATCCACGACTTACTGATCCAAGACTTAGTCATCCAAGACTTACTGATCCAAGACTTAGTGATCCAAGACTTAGTGATCCAAGACTTAGTGATCCACGACTTAGTGATCCACGACTTACTGATCCAAGACTTAGTGATCCAAGACTTAGTGATCCAAGA…	ACOD_HUMAN RecName: Full=Acyl-CoA desaturase; AltName: Full=Delta(9)-desaturase; Short=Delta-9 desaturase; AltName: Full=Fatty acid desaturase; AltName: Full=Stearoyl-CoA desaturase	1e-108	K00507;K00507;	Biosynthesis of unsaturated fatty acids;PPAR signaling pathway;	PF00487;	Fatty acid desaturase;	0004768;0005783;0006629;0006950;0008610;0016020;0016021;0016491;0030176;0055114;	stearoyl-CoA 9-desaturase activity;endoplasmic reticulum;lipid metabolic process;response to stress;lipid biosynthetic process;membrane;integral to membrane;oxidoreductase activity;integral to endoplasmic reticulum membrane;oxidation reduction;	211.393	129.31	134.896	52.9399	29.3888	66.0746	87.673	48.8441	204.721	33.3497	82.1395	515.925
gene:BGLB000625	BGLB000625 LG12i_random_Scaffold1947:32872-48915:-1	1218	TTTGATGGCATTCGTGTGTTGATCATAGCAGGCAGAGAAGTGGCAGACGTAGAAATACAGGCAAGAAGTGAAGAAAGGAAACAAAGAAAGAGACAGAAAGAGAGAAAAAGAAAGAGAGAGAACGAGAGAGAGAAAGGGAGAGGAGAGATAGGAAGAGAAGGGGAGTCGAGAGAAAAAAGAGAAGACAACGAGAAAACCAGAGAGAAAGGTCGAGAGAAAAAGACATATACAGAGAGAGATAGAGGAGAGAGAGAAAGAGAGAGAGAGAAGTTGATGAGACACACATACACACACACATACACACACAAACACACAGAGACACACATACACACAGAGACGCACATACACACACATACACATAGAGACACATACACATATAAACACAGAAATACACATACA…	AT1A_TAESO RecName: Full=Sodium/potassium-transporting ATPase subunit alpha; Short=Na(+)/K(+) ATPase alpha subunit; AltName: Full=Sodium pump subunit alpha; AltName: Full=TNaK1-alpha	0	K01539;K01539;K01539;K01539;K01539;K01539;K01539;K01539;K01539;K01539;K01539;	Cardiac muscle contraction;Aldosterone-regulated sodium reabsorption;Endocrine and other factor-regulated calcium reabsorption;Proximal tubule bicarbonate reclamation;Salivary secretion;Gastric acid secretion;Pancreatic secretion;Carbohydrate digestion and absorption;Protein digestion and absorption;Bile secretion;Mineral absorption;	PF00122;PF00689;PF00690;PF00702;	E1-E2 ATPase;Cation transporting ATPase, C-terminus;Cation transporter/ATPase, N-terminus;haloacid dehalogenase-like hydrolase;	0001700;0002087;0005524;0005890;0005918;0009266;0019991;0046872;0051481;	embryonic development via the syncytial blastoderm;regulation of respiratory gaseous exchange by neurological system process;ATP binding;sodium:potassium-exchanging ATPase complex;septate junction;response to temperature stimulus;septate junction assembly;metal ion binding;reduction of cytosolic calcium ion concentration;	81.757	102.116	133.974	20.9354	69.1277	155.803	317.192	158.207	25.6834	28.3679	57.4572	10.846
gene:BGLB000626	BGLB000626 LG13_random_Scaffold240:555-20474:-1	627	ATGGAGAGATACAAAGAGGAGAAGGAAGAAAAAGGTGCGAAAAAGAGGGGTGGGGAGTTGGAGCGGCTTGCTCTTCATGGCGCCGCCTCTGACGTGACTTCCTCATTCTGGTGCCTCCATCCAATCTATATTCCACCAGTCTATATTCCACCAGTCTTTATTCCACCAGTCTATATTCCATCAGCCTATATTCCACCAGTCTATATTCCACCAGTCTATATTCCACCAGTCTACATTCCACCAGTCTTTATTCCACCAGTCTATATTCCACCAGTCTATATTCCACCAGTTTTTATTCCACCAGTCTATATTCCACTAGTCTATAATCCACCAGTCTTTATTCCACCAGTTTTTATTCCACCAGTCTATATTCCACTATCTTTATTCCACCAGTCTATA…	IMA3_MOUSE RecName: Full=Importin subunit alpha-3; AltName: Full=Importin alpha Q2; Short=Qip2; AltName: Full=Karyopherin subunit alpha-3	0			PF00514;PF01749;	Armadillo/beta-catenin-like repeat;Importin beta binding domain;	0005654;0006461;0006606;0006607;0006999;0007281;0016246;0040007;0040011;0051170;	nucleoplasm;protein complex assembly;protein import into nucleus;NLS-bearing substrate import into nucleus;nuclear pore organization;germ cell development;RNA interference;growth;locomotion;nuclear import;	199.273	137.892	133.621	149.001	118.642	272.927	307.142	138.746	255.772	24.9104	159.996	73.4776
gene:BGLB000627	BGLB000627 LG13_random_Scaffold240:20542-21160:-1	366	ATGGCCGTGAAACCTCGTTCTGGCGTTTCACGTGAATATCACATGAGAGAGGGACTGAGAGAGAGAGATACAGAGAGAGAGACAAAGAGAGAGAGAGAGACAGAGAGAGACAGAGAGAGACAGAGAGGGAGAGGGGATAAAATAGAGAGAACGATGAAAAGAGAAAGACAGAGAGAGAGAGACAGAGAGGGACTGAGAGGGACAGAGAGAGACAGAGTTAGAGAGAGACAGACAGAGAGAGAGAGACAGAGACAGACAGACAGAGAGAGACAAACAGAGAGAGACACAGATAGACAGATAGACAGAGAGAGACGGATGGCGCGGATAATTAATAAGAGAAAGAGAGAGAAAGAGGCGGATGATTAA	AT2B3_HUMAN RecName: Full=Plasma membrane calcium-transporting ATPase 3; Short=PMCA3; AltName: Full=Plasma membrane calcium ATPase isoform 3; AltName: Full=Plasma membrane calcium pump isoform 3	0	K05850;K05850;K05850;	Calcium signaling pathway;Salivary secretion;Pancreatic secretion;	PF00122;PF00702;	E1-E2 ATPase;haloacid dehalogenase-like hydrolase;	0005516;0005524;0005886;0007596;0007605;0016324;0021692;0030899;0048839;0050885;	calmodulin binding;ATP binding;plasma membrane;blood coagulation;sensory perception of sound;apical plasma membrane;cerebellar Purkinje cell layer morphogenesis;calcium-dependent ATPase activity;inner ear development;neuromuscular process controlling balance;	91.2225	86.7444	133.549	42.2826	44.5588	48.5611	74.7475	69.9953	195.244	25.5443	85.5655	15.8868
gene:BGLB000628	BGLB000628 LG13_random_Scaffold240:43491-44863:-1	300	ATGGAGAGAGAGAGAGAAAGAGAGGGAGAGAGAGAGAAGAAGAAGAGAGAAAGAAAGAGAGATAGGGAGAGAAAGGGAGATAGGAGAGAGATAGAGAAAGAGAATGTGATAGAGAGAGCGAGAAAGGGAGAGATAGAGAGTGTGACAAAGGGAGAGAAAGATAGAGAGCGATATGTAGAGAGAGAAGATAGAGAGGTAGAGAGAGGATGTGTCTCTGCACCTCGTGCTGGATGTGTCTCTGCACCTCGTGTTGGATGTGTCTCTGTACCAAGTGCTAGCTGTGTCGCTAGGTGTCACTAA	No annotation	0							2.95829	5.78902	133.176	0.361225	4.96694	8.34325	20.4378	16.4311	0.993653	0	25.3551	2.9449
gene:BGLB000629	BGLB000629 LG13_random_Scaffold240:46490-47157:-1	579	ATGAAAAGCCCTCCGGGCGGTCGTCACCGACTCGAGTCTTACCTTGTCTACAATGGTGTGGAGCAGCTAATGACGCTGCTCTCAATGACTCTGACGCCACTTCAGCAACAGGAGAAGAGCTCAAATTTAGCTCTTCAGACGGCCAGCGTTCTTTATTCATTTCTTTGTATGAAATGGGAAGGAGTTAAAGGGAAAATGGGAAATCGGAGTTCAGTGTTAAAACGAGTTGCTCGTTATGACGATATATTACGTTTAACAAGTGGTCCGCAGAGCACTTTCGGCCCGAGAGCTGTTGATTTAGGCTGTAAGGGCCAGATTTCTTATCGACTGAGCTTTATAGAAAGATTGCGGTCTTTCAAGACAGAGAGGGAGAGAGAAAAGAGAAACAGGAGAGATGGT…	hyperpolarizaion-activated cyclic nucleotide-gated cation channel [Aplysia californica] gb AAX98669.2 hyperpolarizaion-activated cyclic nucleotide-gated cation channel [Aplysia californica]	4e-132			PF00027;	Cyclic nucleotide-binding domain;	0005222;0005249;0005272;0006811;0007268;0008015;0042391;0043025;0043198;0045202;	intracellular cAMP activated cation channel activity;voltage-gated potassium channel activity;sodium channel activity;ion transport;synaptic transmission;blood circulation;regulation of membrane potential;cell soma;dendritic shaft;synapse;	2.34623	11.8314	132.983	0.572977	3.9393	1.85278	3.03924	1.83256	1.05076	0.130298	10.6461	1.26512
gene:BGLB000630	BGLB000630 LG13_random_Scaffold240:74902-86331:-1	1494	ATGGCAGAGGAAAATGTCAAAGTTGCTAATGCTCGAGAAAAGGCTCGTAGTGCTCAACTCATTATCAGCATGGTTGGTAACCAAACAATCATTAAAGATCCTGCAAATATGAGTGCGGAACCTAAAAATTTTGCATTCGACTATTCCTATTGGTCTCATGATGGCTATACTGAAAAAGATGGATACTTTGCACCAAATGACAACAGATATGCAGATCAGAAAAAAGTATTTAATGAATTGGGGAAAGGCGTTTTGGACAATGCTTGGAAAGGCTACAACTGTTCACTTTTTGCCTATGGCCAAACAGGAAGTGGAAAATCTTACAGTATTGTAGGATTTGGAAACAACAAAGGCATTGTTCCTCTAGCATCTGTCATCTCTCTTCAGGTGACACTGAGT…	PREDICTED: ras GTPase-activating protein-binding protein 2-like isoform X3 [Aplysia californica]	5e-164			PF00076;PF02136;	RNA recognition motif. (a.k.a. RRM, RBD, or RNP domain);Nuclear transport factor 2 (NTF2) domain;	0004386;0005515;0005622;0005634;0005737;0005829;0006810;0007264;0007265;0016787;	helicase activity;protein binding;intracellular;nucleus;cytoplasm;cytosol;transport;small GTPase mediated signal transduction;Ras protein signal transduction;hydrolase activity;	80.0056	106.761	132.862	68.824	156.48	216.207	185.737	120.35	260.82	58.8811	114.468	23.0798
gene:BGLB000631	BGLB000631 LG13_random_Scaffold240:90413-97346:-1	1008	ATGCCATCTTCTTTTAAGTTTTCCTCCATTGGTAAAACAACACTCCTGCGTACTTATAAAACAGAAAGCAACATATCAAAGCCATCGTACCCTGCTAACTCGAATGGAAAGCCAGTATTTCACCATGATCACATGTGTTTTAATGTTGCTCAAGTTCGTCACATGTCAAATAAAAACTTCTTTCAAACAGTCATTGATAATATTAAACAAGAGATGAAGAAAAACAAAGATATCAAGGAAAGTATAGAGGAAGAAACTCTCAAAAGCTCAACAGCTATTAGAAAGACTCTAGGAGACATAAAAGAGAAAGTATCTGAGACTGTTGAGGAAGCCCAGAAAAAGGAGTTTGTTAAAAAAGGAATAGATACCGCTAGAAAAGGTCTGGACACAGCGTCAAAA…	PREDICTED: cytochrome P450 3A24-like [Aplysia californica]	0	K07424;K07424;K07424;K07424;K07424;K07424;K07424;	Steroid hormone biosynthesis;Linoleic acid metabolism;Aminobenzoate degradation;Retinol metabolism;Metabolism of xenobiotics by cytochrome P450;Drug metabolism - cytochrome P450;Drug metabolism - other enzymes;	PF00067;	Cytochrome P450;	0004497;0005506;0005789;0016020;0016491;0016705;0016712;0031090;0043231;0046872;	monooxygenase activity;iron ion binding;endoplasmic reticulum membrane;membrane;oxidoreductase activity;oxidoreductase activity, acting on paired donors, with incorporation or reduction of molecular oxygen;oxidoreductase activity, acting on paired donors, with incorporation or reduction of molecular oxygen, reduced flavin or flavoprotein as one donor, and incorporation of one atom of oxygen;organ…	11.3401	65.7446	132.855	17.8032	45.1282	154.905	116.062	23.2822	27.1346	67.1518	50.857	5.59063
gene:BGLB000632	BGLB000632 LG13_random_Scaffold240:121302-125285:1	519	ATGGCGTCGGCAATGTCAACTAAGATTCTGGGACCTCTTCGACTGTCAAAGCAATTGATAAGTGCCAGGTCAAAATCAGATTTAACTGCGGCCACTGGACATACTTTCACTGAATATGAAAAACAGAGAGACAAGAAAGATGTCTCAATAATTGTGAATGAGAAAATGGACATTTCGGCTATAAGTGGAGTGCCGGAGGAGCACATAAAGACCAGAACTGTCAGAATATTTGTTCCTGCTCGTAATACAATGCAGTCAGGAACCTATAATACACGCCGGTGGAGAATGGAGTTTGATTCACGAGAAAGATGGGAAAACCCATTAATGGGCTGGATCTCAACTGGTGATCCTTTGTCTAATCTTGAAGTCAACTTCAACAGTAAGGAAGATGCCATTTCA…	BTKL_DROME RecName: Full=Tyrosine-protein kinase Btk29A; AltName: Full=Dsrc28C; AltName: Full=Dsrc29a	8e-28	K07363;K07363;K07363;K07364;K07364;K07370;K07370;K07370;K07370;	Chemokine signaling pathway;T cell receptor signaling pathway;Leukocyte transendothelial migration;Osteoclast differentiation;T cell receptor signaling pathway;Osteoclast differentiation;B cell receptor signaling pathway;Fc epsilon RI signaling pathway;Primary immunodeficiency;	PF07714;	Protein tyrosine kinase;	0002250;0005829;0007254;0007391;0019722;0030723;0042023;0046960;0048469;	adaptive immune response;cytosol;JNK cascade;dorsal closure;calcium-mediated signaling;ovarian fusome organization;DNA endoreduplication;sensitization;cell maturation;	69.2558	162.411	132.743	62.5338	153.266	251.656	382.141	227.128	93.4566	12.1456	301.691	43.8448
gene:BGLB000633	BGLB000633 LG13_random_Scaffold240:127453-132318:-1	1878	ATGGGTTTCGTAACATCCTTGGAAAACTATTTAAGTAACGATGGACTGTGGTCTCTTGATGAAGACAATAAATCTTATAGTAGAGGGAGCAGGCATCTTTATTCCCATAGAAGAAAACGAGGTCGCCCCAGAAAATATTTACAGAATACCGAAAAGAAGATTAAGGTGACGGAAAGAAATGAGGTAAAACAAGGATGTCAAGAGAAAGATGATCCAGGCTCATCTAACATTTCTAAAGAAGGCCATCTTGAGGAGTGCAGACCTGAAACTCAGAAAGATAGCCTGCAGGCTTCAGACTCCATTCAGGCCTGTATCTCTGAGGAACAGAGCAACACTCAAAATGAAGGGTTGAAAGCAGACAAGAGCGTTAATGATGAAGAAGAGCATTCTGAAATGAAT…	SNRK_HUMAN RecName: Full=SNF-related serine/threonine-protein kinase; AltName: Full=SNF1-related kinase	3e-83			PF00069;	Protein kinase domain;	0004672;0004674;0005634;0006468;0006979;0007243;0007275;0016020;0016310;0030010;	protein kinase activity;protein serine/threonine kinase activity;nucleus;protein amino acid phosphorylation;response to oxidative stress;protein kinase cascade;multicellular organismal development;membrane;phosphorylation;establishment of cell polarity;	248.518	89.8909	132.502	54.7986	74.1078	159.028	291.293	208.557	647.936	27.1338	134.722	56.4438
gene:BGLB000634	BGLB000634 LG13_random_Scaffold240:210996-219602:-1	1413	ATGGCAGCAGCATCTAACGAAGTACCAGTGGGGTGGCCTAATCATAAGGATGATTATGAACTTTTGGGAGTAATAGGTGCTGGTGCTACAGCAGTTGTCCAGGCTGCCTTGTGTAAACCTCGAAATGAAAAATGTGCCATTAAACGCATTAATTTAGAGAAATGTAATACAACTGTTGAAGAGTTGTTGAAAGAAATTAGAGCAATGAGCCAATGTAAGCATGAAAATGTTGTCTGCTACTATACTTCCTTTGTTGTGAAAGAGGAATTGTGGGTAGTTATGAAATTATGTGGAGGATCAATGCTGGACATTATTAAGTCAAGGCTACGGTCAGGGTATGGAAAAAATGGTGTGCTGGATGAATCTTGCATAGCTACTGTGTTGAAAGAAGTCTTAAAA…	hypothetical protein [Trypanosoma cruzi strain CL Brener] gb EAN89929.1 hypothetical protein, conserved [Trypanosoma cruzi]	1e-40							1.12725	2.85069	131.644	1.56914	0.888717	0.457801	1.05135	0.58697	0.53008	0.713659	2.55745	4.88133
gene:BGLB000635	BGLB000635 LG13_random_Scaffold240:230218-238394:1	1101	ATGAATGCAAGTCCAAATGATATAGAGACTACTGCGTTAGGCAGTCGCGAGCCCAGACAAGTAACTGGTTTGTACCCTACATATGCTTATCAGCCTCCCTTAGTTCAAGCTTGTTTCCATGGAGATCCCGATGAAGTGCGAGCTCTTTTGTACAAACGGGAAGATGTTAATTACCAGACGATCATTTCAAGCTCAGTTTCAACTAACAATTTCTTTGCTTGCACACTTGGCCAGGATGCTGAAAAGCGAAGTCCTCTTCATGCTGCTGCTTACTGCGGTGAAGCGGAGATAGCAGAGCTTTTGATTATGAGTGGAGCGAGAGTCAACACTAAGGACAACAAATGGCTGACACCACTACATAGAGCGTGCTGTGCCAAAAGTGCTGAGACTGTTGAGAAA…	PREDICTED: RNA-binding protein Nova-2-like isoform X2 [Aplysia californica]	0			PF00013;	KH domain;	0000398;0003723;0003729;0005634;0006396;0007268;0007399;0007626;0008380;	nuclear mRNA splicing, via spliceosome;RNA binding;mRNA binding;nucleus;RNA processing;synaptic transmission;nervous system development;locomotory behavior;RNA splicing;	257.498	200.607	131.603	124.271	164.18	186.412	276.232	214.775	850.511	22.1604	180.01	104.135
gene:BGLB000636	BGLB000636 LG13_random_Scaffold240:239566-311591:1	2787	ATGTTGTCCAGAAGAGGTCATATGGGGATGTTACCAATACATATAGCTGCTCTGAATGGATATGTTGACTGTGTTAAAAAATTACGCTCGGCCATGCCAGCATTTGACATCAACATACCAGACGATGCTGGAAGAACATGTCTCCATGGTGCTGCTTGCAGTGGGACTCCTCTGCATTATGCTTCAGCTCATTGTCACAGCCAGAATGTCTTGACATTGCTGAATGCTGGCAGTGACGTCAACACTGCCGACAGCCGAGGATGTACTCCATTGCATTATGCTGCGGCCAATGACGTTGATGCAAAAATTAACTGTTCCTTGAATGATGCCTTCTCCAGGGTGGTAGAGATTTTGCTGCAGCATGATGCCAGACCAGGACTTCGAGATGATGAGGGCTAT…	SCOC_BRUMA RecName: Full=Short coiled-coil protein homolog	7e-21			PF10224;	Predicted coiled-coil protein (DUF2205);	0000139;0003674;0005575;0005737;0005768;0005794;0005802;0005829;0008150;0016020;	Golgi membrane;molecular_function;cellular_component;cytoplasm;endosome;Golgi apparatus;trans-Golgi network;cytosol;biological_process;membrane;	24.3813	17.9237	131.537	7.89276	18.3777	14.584	19.3904	17.1243	12.1888	4.91223	17.152	129.539
gene:BGLB000637	BGLB000637 LG13_random_Scaffold240:280006-280697:-1	327	ATGCAGCTGGAACTTTCGATACAAGAAGTGTTTCTCAGATTTACTGCCAGTTTGTTAAAAGATTACAAAAACTTCTTAAACCCAATAACAAAACAGCCCAACTTAAGGGCAACTGATGCCTCTTCCTTGTTTGATATGCAGGGTAGTATTAAAAACGGGCTGTTGCATTGTTGTATTTTAGGTTTTCTCAAGAGCAGAGATAAAGCCAACACCAAGTTTTACTCCCAGATGATGCGCACACAGATGTTCTTCCGGTTCATCGAGGAGAGATCTTTTGTGTCAGATAAAGATGTCATTTTTGCCTTCTTTGATGAATGTACAGAGAAG	KPYK_CHICK RecName: Full=Pyruvate kinase muscle isozyme	0	K00873;K00873;K00873;K00873;K00873;	Glycolysis / Gluconeogenesis;Purine metabolism;Pyruvate metabolism;Carbon fixation in photosynthetic organisms;Type II diabetes mellitus;	PF00224;PF02887;	Pyruvate kinase, barrel domain;Pyruvate kinase, alpha/beta domain;	0000287;0005515;0005524;0005829;0005975;0006096;0016301;0016310;0019861;0030955;	magnesium ion binding;protein binding;ATP binding;cytosol;carbohydrate metabolic process;glycolysis;kinase activity;phosphorylation;flagellum;potassium ion binding;	66.7679	176.833	131.425	36.4966	84.8941	81.6924	101.209	65.3156	172.727	41.565	99.2365	94.2267
gene:BGLB000638	BGLB000638 LG13_random_Scaffold240:282903-288063:-1	1038	ATGGTGAAGCTTGCTTTTTTTTTTGACAGGAGTCTTGGTGAAAAAGTCCCCAAAGGATATGAATGTATAGAGCAGACGCCAACCGGTTACCCAGCCAATCTGAACCATGGAAGCATCCGCTGTCCTGACATGTTTATATGTTACAAGAGAGGCAGGGATAAACCTCCACTTAAGGACTTGGGCATCCTGTATGAAGGTAAAGAGCATGTGATGGAAGGGTGTGAGGTGGTGAGTACCACCCTGGAGGGTCATCCTGCCAATGTCAATAACAGCAACAGCAGCCGCACATATATAACCTACAGACGAGCTGAAAAGTCTGCACCTACTGATACTCTGGTAGTTGTTGACATTTGTGTCATCTTAGGCAACAGGAATGAAGAGCCACCTCTTACATTTTTG…	RL9_DROME RecName: Full=60S ribosomal protein L9	5e-48	K02940;	Ribosome;	PF00347;	Ribosomal protein L6;	0005622;0005840;0006413;0006415;0006614;0007052;0010467;0022625;0044267;0051298;	intracellular;ribosome;translational initiation;translational termination;SRP-dependent cotranslational protein targeting to membrane;mitotic spindle organization;gene expression;cytosolic large ribosomal subunit;cellular protein metabolic process;centrosome duplication;	317.728	150.864	130.139	269.267	209.417	252.056	355.199	222.897	140.35	85.4448	298.228	696.395
gene:BGLB000639	BGLB000639 LG13_random_Scaffold240:315437-331566:-1	1944	ATGGATGAAAACATGTGGGACCTCACACTGAATGAGACAGCAAGATGGTGTGTAACCAACAAAGCTGAAGAGGTGAAATGTGCTCAATTGAAAGCAGAGCTCCAGAAGGCAGTGCAAGCGAACAAAACATTATCAGCTGTGTTACCAGAAGATTTCCAGTGTATCAGTGCACAAGATGTCTTTTCTTGCATGGAATTGATTGAAACAGATCAGGCTGACCTGGTCAACTTTGACTCAGGTCTGGGCTACTATGCAGGTCGGCAGCACAACATGATGCCCATCATGGCAGAGAAATATGACACAGGTATTGGAATGGCTGCTGGTTGGGTTTATCCGATTGGCACACTACTAAAGAACAACTATATACAAATCACTGAGTGTAATGCCTTGGTCAAGGCG…	HNRPQ_MOUSE RecName: Full=Heterogeneous nuclear ribonucleoprotein Q; Short=hnRNP Q; AltName: Full=Glycine- and tyrosine-rich RNA-binding protein; Short=GRY-RBP; AltName: Full=NS1-associated protein 1; AltName: Full=Synaptotagmin-binding, cytoplasmic RNA-interacting protein; AltName: Full=pp68	5e-113			PF00076;	RNA recognition motif. (a.k.a. RRM, RBD, or RNP domain);	0003676;0003723;0003725;0003727;0005515;0005622;0005634;0010467;	nucleic acid binding;RNA binding;double-stranded RNA binding;single-stranded RNA binding;protein binding;intracellular;nucleus;gene expression;	184.978	114.104	130.047	92.1243	105.996	207.071	260.393	144.592	87.4043	34.3023	147.879	86.329
gene:BGLB000640	BGLB000640 LG13_random_Scaffold41:10704-11279:-1	300	ATGTTCGGTTTGCATACTTTTACTTTAGATATTGTTGAAAATATAGAGCTTATTTTTGAGAGAGAGAGAGAGAGTGAGAGAGCTAAAGAAAGAGCGAGAGAGAAAAAGAGAGAGAGAGAAAGAGAAAGAGAGAAAGAAAGAGAGAAAAAAGAGAGACAGGAAGAGAGAAAGAGAGAGAGAAAGAAAGAGAAGAGAGAGAGAGAGAGAGAGAAGAAAGAGAGAAAGAGAGATTCAGGAAGAAAAAGAAGAAAAAAAGAATTGGAAAAAGATTATTACCACAGCCTCTTACACGACACATAA	CHLE_RABIT RecName: Full=Cholinesterase; AltName: Full=Acylcholine acylhydrolase; AltName: Full=Butyrylcholine esterase; AltName: Full=Choline esterase II; AltName: Full=Pseudocholinesterase; Flags: Precursor	7e-115			PF00135;	Carboxylesterase family;	0001507;0005576;0005641;0005783;0016020;0016787;0030054;0042135;0043083;0045202;	acetylcholine catabolic process in synaptic cleft;extracellular region;nuclear envelope lumen;endoplasmic reticulum;membrane;hydrolase activity;cell junction;neurotransmitter catabolic process;synaptic cleft;synapse;	2.60693	6.01708	129.444	0.318321	3.36204	2.05864	15.9091	6.63643	2.96742	1.03756	1.56989	1.18943
gene:BGLB000641	BGLB000641 LG13_random_Scaffold41:106915-144647:-1	2904	ATGCACATCCAGCAGGTCAAGCTCTTGACCTCATGGCACAATACGTTTTATGGGCCTCGGTCAAAGAGAGTTGAAACCGGTTCGACTGCAAGAGTCTGTGAAGAAACTGGGGCGGATGCACCAGTTAGGGAAGCTAACGGACTAGTTAAACCGCTTTGTGTAGAAATTGAATTAGTTGCACTTGTCAGTGATGGAACTCCACCGACAGCACCAGTTAATGTAGAGACAGGTTGTGTTGCACTTGTTATTGAAGGAACTCCACCGACAGCACCAGTTAATGTAGAGACAGGTTGTGTTGCACTTGGCAGTGAAGGAACTCCACTGACAGCACCAGTTAATGTAGAGACTGGTTGTGTTGCACTTGGCAGTGAAGGAACTCCACCGACAGCACCAGTTAAT…	PGAM_DICDI RecName: Full=Probable phosphoglycerate mutase; AltName: Full=BPG-dependent PGAM; Short=dPGM	2e-112	K01834;K01834;K01834;	Glycolysis / Gluconeogenesis;Glycine, serine and threonine metabolism;Methane metabolism;	PF00300;	Histidine phosphatase superfamily (branch 1);	0003824;0004619;0005829;0006094;0006096;0008152;0016787;0016853;0016868;0045335;	catalytic activity;phosphoglycerate mutase activity;cytosol;gluconeogenesis;glycolysis;metabolic process;hydrolase activity;isomerase activity;intramolecular transferase activity, phosphotransferases;phagocytic vesicle;	199.201	137.785	129.115	45.303	142.354	116.875	248.782	79.3264	218.048	18.6793	179.934	38.4457
gene:BGLB000642	BGLB000642 LG13_random_Scaffold41:124184-124774:1	591	ATGCAGCTATGCATAGAAATCGACATTCTGGGAATTGGGAAACTACTCACGCCCATAATAAGCCTCCTGGGTGGGCTTCTTGGAGGTGGGGGTGCTTCAGCATCCGGGGGCGGTGGCCTTGTAGGGGGTCTGCTTGGAGGAGGACTGTTAAATGGAATACTTGGCGGGAGTAACGGGGGCCTACTTGGAGGTCTACTTGGAGGAGGGTCGTCATACAGCGGCGGATCTGGCGGAGGTTTGTTGAACGGACTGTTAGGCGGCGGCGGTGGGCCTTTGAGTGTGGTGACTAATCTCGCTGGAGGCTTGTTAGGTGGAACGACCGGTCTCCTGGGTGGAGGTTCGAACACAGGTGGAACCGGTGGAGGAGGCTTGTTGAGCGGAGTTACGGGTTTGCTGGGC…	PREDICTED: rho GDP-dissociation inhibitor 1-like [Aplysia californica]	7e-106	K12462;K12462;	Neurotrophin signaling pathway;Vasopressin-regulated water reabsorption;	PF02115;	RHO protein GDP dissociation inhibitor;	0001772;0005094;0005515;0005737;0005856;0043547;0048011;0050770;0050771;0050772;	immunological synapse;Rho GDP-dissociation inhibitor activity;protein binding;cytoplasm;cytoskeleton;positive regulation of GTPase activity;nerve growth factor receptor signaling pathway;regulation of axonogenesis;negative regulation of axonogenesis;positive regulation of axonogenesis;	131.352	179.623	128.887	94.3541	193.81	250.138	295.27	211.865	120.395	17.7539	297.215	248.892
gene:BGLB000643	BGLB000643 LG13_random_Scaffold41:132698-141033:1	2970	ATGAGAGAGAGAGAGAGAGAAAGAGAGAGAGTGAGAGTGAGAGTGAGAGAGATAATGAGAGAGAAAGAGAGAAGTATCGCGAGACTCAAAGACAGATGGCGCACTGCTCCATCATCTAAAGACGACACTACACGCCCCAGTGACGTCTTTCGCACTTTCCAAACTCGACTGATGATCACAAATATTGCTCCCATATTGTTACAGACAATGAGCGATTGGAGTGGCATTTTAAAGATGTGGGACATAATAGTGTCCGTACTGGCGGTGCTCTTTGCTTTAACATGTCGACCTGTGGTCACTGACGAAAGTGTAACGGAATCAATTTTGGAGGCGGGCTTGATGTCAACTCCTGCAACCACTGATGTAGATACAACGACTTCTTCACAAACAGAGCTACAG…	IF1AX_HUMAN RecName: Full=Eukaryotic translation initiation factor 1A, X-chromosomal; Short=eIF-1A X isoform; AltName: Full=Eukaryotic translation initiation factor 4C; Short=eIF-4C sp Q5RA42.3 IF1AX_PONAB RecName: Full=Eukaryotic translation initiation factor 1A, X-chromosomal; Short=eIF-1A X isoform; AltName: Full=Eukaryotic translation initiation factor 4C; Short=eIF-4C sp Q8BMJ3.3 IF1AX_MOUSE…	2e-50	K03236;	RNA transport;	PF01176;	Translation initiation factor 1A / IF-1;	0003723;0003743;0005515;0005737;0005829;0006412;0006413;0008135;0010467;0044267;	RNA binding;translation initiation factor activity;protein binding;cytoplasm;cytosol;translation;translational initiation;translation factor activity, nucleic acid binding;gene expression;cellular protein metabolic process;	235.859	117.358	128.689	84.8125	65.0186	86.3527	146.489	94.3146	280.65	19.418	161.594	618.334
gene:BGLB000644	BGLB000644 LG13_random_Scaffold41:145090-145699:1	297	ATGAAATCCTTGAACAGAAAAGGTGCTGAGCTCTCCTTGAACAGAAAAGGTGCTGAGCTCTCCTTGAACAGAAAAGGTGCTGAGCTCTCCTTGAACAGAAAAGGTGCTGAGCTGTCCTTGAACAGAAAAGGTGCTGAGCTGTCCTTGAACAGAAAAGGTGCTGAGCTCTCCTTGAACAGAAAAGGTGCTGAGCTCTCCTTGAACAGAAAAGGTGCTGAGCTCTCCTTGAACAGAAAAGGTGCTGAGCTCTCCTTGAACAGAAAAGGTGCTGAGCTCTCCTTGGACAATTCAACTTGA	SCUB2_DANRE RecName: Full=Signal peptide, CUB and EGF-like domain-containing protein 2; AltName: Full=Protein You; Flags: Precursor	6e-58			PF07645;PF07699;	Calcium-binding EGF domain;GCC2 and GCC3;	0005509;0005886;0009897;0019897;0030141;0042694;0042802;0045446;0048747;0051260;	calcium ion binding;plasma membrane;external side of plasma membrane;extrinsic to plasma membrane;secretory granule;muscle cell fate specification;identical protein binding;endothelial cell differentiation;muscle fiber development;protein homooligomerization;	6.80408	234.605	128.576	1.75938	5.20068	52.8275	157.197	89.06	26.1701	0.311182	21.9949	30.0812
gene:BGLB000645	BGLB000645 LG13_random_Scaffold41:205396-211254:1	504	ATGTTGCTAGCATGCCGCACGCGACAGGCAGGTTACAGTTTCCGTGTCCTGACGACGAAATTATGGCTCGTCAAATGGTCGCTTCCTCATTTAGGTTGTCAGTTTACCAAGACAACATGGGACATGGACAATAACTATGTATCTATAAGAGCTGTCGATCAGACTATTAGCAGGCCGTCAACACAAGGTGTCTGGATAACTTTAACCGCAGGTGTGGTGGCAGGTTTTCTTGATAATACCAGAAATTACGTGTCTGGCATTGATGACGTCAATGGCCTCGCGTGCCCCCACAGAGTCTACCCTAACTCTCCACCCCCCCATCTACCCCTTCTCTCAAACACACCATGGGCTAATCACAATAGAAGAGGATGGATGGAATCAATACAATCGCTGTCTTGT…	hypothetical protein AURANDRAFT_30270 [Aureococcus anophagefferens]	2e-06							341.216	231.231	128.573	137.604	220.725	554.341	564.803	284.701	125.93	55.2818	534.76	243.054
gene:BGLB000646	BGLB000646 LG13_random_Scaffold41:248613-260219:1	1422	ATGGCTAACTGCACAGTGGTGCCCACCAGGTCGACAAGGATACCAGTGGCGTCGACCACAGGCAAAGGCGCGTCACCGTCTCCAGTGAGAGCGGCGCACAAGGGGGATAGGAAGTCGATGCACACGGTGATCGCTGTCACGCCGAAAAAGTGCATCGACGCGAACAGTAACCGGAACCTGGCGTCTACAGCGGAGATTATTCCGCCGTGCAAGACCGACCCGAGCAGGGAAGAGTGGGAGAACAAGGATAACGATGAGGCAGCGCGAAGTGGTGAGGAATACGGCGTGGAAAACTCTGAGGAGAACCGCAAGAGAAGCAACGTGGGCATCGAGCTGATCTCCCTGGAGAAGTCCATTCACAAATCCCTGGAGAGGTCGCTCGAAAGCCAGGCGTCCTTA…	SEPT2_CHICK RecName: Full=Septin-2	1e-89			PF00735;	Septin;	0005694;0005886;0007349;0016020;0030234;0031105;0031625;0042995;0048471;0050790;	chromosome;plasma membrane;cellularization;membrane;enzyme regulator activity;septin complex;ubiquitin protein ligase binding;cell projection;perinuclear region of cytoplasm;regulation of catalytic activity;	106.683	129.361	128.553	36.1267	52.0234	136.236	153.719	75.2807	220.056	18.3559	178.023	46.8136
gene:BGLB000647	BGLB000647 LG13_random_Scaffold41:310692-311625:-1	522	ATGGCTTACTGCTCATTTATGGAGAGTCAGAGAGAGGTGGAGAGAGAGAGAGAAGAGAGAGAAGAGAGAGAGAAGAAGGACAGACAGAGAGGCAGAGAGACAGCGACAGAGAGAGATACAGAGAGAGAAACAGAGACAGAGAGAGAAACAGAGACAGAGAGAGATACAGAGACAGAGAGAGAACAGAGACAGAGAGAGATACAGAGACAGAGAGAGAAACAGAGACAGAGAGAGATACAAAGACAGAGAGAGATACAGAGACAGATACAGAGACAGAGAGAGACCGAGAGAGAGAGACAGGGAGAGACTGAGACAGAGACACAGAGACAGAGAGGGACAGACATAGAGACAGAGAGACAGAGAGACAGCGACAGAGAGAGAGACAGAGAGAGACAGAGA…	STRN3_RAT RecName: Full=Striatin-3; AltName: Full=Cell cycle autoantigen SG2NA; AltName: Full=S/G2 antigen	1e-49			PF00400;	WD domain, G-beta repeat;	0007626;0008285;0016020;0016358;0019904;0030425;0032403;0043025;0051721;	locomotory behavior;negative regulation of cell proliferation;membrane;dendrite development;protein domain specific binding;dendrite;protein complex binding;cell soma;protein phosphatase 2A binding;	144.768	93.7044	128.156	71.3707	57.3311	89.4148	135.645	77.2664	186.803	22.511	100.053	48.0373
gene:BGLB000648	BGLB000648 LG13_random_Scaffold41:338095-338982:-1	582	GGGCAGACAAGTCAGATGATGAGAAAAGAAGAAAGACAAGGAATGCGAATGAAAGAGAAGAGAGAGGGAAAGAAAGAGGGAGAAAGAGAGAGAGAGAGGGAGGGGAAGGGAGAGAGAGAAAGAGGGGGGAAGGGAGAGAGAGAGAGAGGGGAAATAAAGACCTGACAAGCCCCTCAAATACCTTAAAGAGAGAGAGAAAGAGAGTGAGAGAGAGAGTGAGAGAGAGTGAGAGAGACGAGAGAGAGAGAGAGAAAGAGAGAGAGCGAGAACGAGAGAGAGAGAGAGAAAGAGAGAGAGCGAGAGTGAGAGAGAGAGAGAGAAAGAGAGTGAGAGAGAGAGTGAGAGAGAGTGAGAGAGACGAGAGAGAGAGAGAAAGAGAGAGAGCGAGAGTGAGAGAGA…	GNAS_LYMST RecName: Full=Guanine nucleotide-binding protein G(s) subunit alpha; AltName: Full=Adenylate cyclase-stimulating G alpha protein emb CAA78808.1 GTP-binding protein alpha-s subunit [Lymnaea stagnalis]	1e-80	K04632;K04632;K04632;K04632;K04632;K04632;K04632;K04632;K04632;K04632;K04632;K04632;K04632;K04632;K04632;K04632;K04632;K04632;K04632;K04632;K04632;K04632;K04632;	Calcium signaling pathway;Vascular smooth muscle contraction;Gap junction;Glutamatergic synapse;Serotonergic synapse;Dopaminergic synapse;Long-term depression;Taste transduction;GnRH signaling pathway;Melanogenesis;Endocrine and other factor-regulated calcium reabsorption;Vasopressin-regulated water reabsorption;Salivary secretion;Gastric acid secretion;Pancreatic secretion;Bile secretion;Cocaine…	PF00503;	G-protein alpha subunit;	0000166;0001664;0001975;0004016;0005834;0006184;0007193;0007268;0031000;0050896;	nucleotide binding;G-protein-coupled receptor binding;response to amphetamine;adenylate cyclase activity;heterotrimeric G-protein complex;GTP catabolic process;inhibition of adenylate cyclase activity by G-protein signaling;synaptic transmission;response to caffeine;response to stimulus;	86.7318	121.043	127.529	86.6939	202.604	132.734	222.029	151.707	378.341	22.403	210.163	214.286
gene:BGLB000649	BGLB000649 LG13_random_Scaffold41:395005-403740:1	1254	ATGACAGAAGACCGTGAAATGTGGGCTTACGGTGACAAAGCCCAAAACCCAGTTGGATCCCTCGAGAATATTGACAGTGTGGATAATGATGCCTCCAATGGAGGGGCTCGACACGATTACCCAGCAGCCGTATCAAAAGTAGCTTACGAGGAAATGTCCGACGGGCGATATGAGGATAGATACTACAGATACTACAGATACTACAGATACTACAGTGCCTACGTTAAAGAGAGAGAGAGAGAGAAAGTAAGGGGGAGGGGGGGAAGGAGAGAGAGAAGAGAGAGAGTGCGAGATACAGAGAGAGAGAAAGAGAGAGAGAAAGTGAGAGATACAGAGAGAGATGGAGAAAGAGAGAGATACAGAGAGAGAGAAAGAAAGAGAGAGATACAGAGAGAGAGA…	PREDICTED: homocysteine S-methyltransferase 4-like [Aplysia californica]	8e-73	K00547;	Cysteine and methionine metabolism;	PF02574;	Homocysteine S-methyltransferase;	0006260;0006306;0006355;0008168;0008283;0008652;0043687;0045893;0046872;	DNA replication;DNA methylation;regulation of transcription, DNA-dependent;methyltransferase activity;cell proliferation;cellular amino acid biosynthetic process;post-translational protein modification;positive regulation of transcription, DNA-dependent;metal ion binding;	2.74157	1.91336	127.282	0.547791	1.58287	23.9552	20.4041	1.55734	8.70629	1.37027	7.2252	2.17092
gene:BGLB000650	BGLB000650 LG13_random_Scaffold41:415279-434654:-1	1029	ATGCCTTGCTCGATGAGGCAAAGGAGGGAAAAGAGTAAGAGAGAGGAGGGGAGGATAGGAATGAGAGAGAGAGAGAGAGAAGAAAGAGAAAGAGGGAAAGAGAGAGAGAGTAGGAGGAAAACAGAGAGAGAGAGACTCGTTTTGATATTGACTAAAGTGTTGAGTTATACGGTAGGCGCCCCGGTCGAAGCTCGCTGGTATCTTTTAAAACAAGAAACGCCATTGAAGCCGATGATTAAATTAAACTCATTAGAGACAAAGGAAAACACCAGATCAAGTCTGTTCAAACGGCGTTCTGGGGCCTTCAATCTCATTCACAGCCCACTGGAGAGCATCACAGAGTTAACAAAGAGGAAGAAACAAGAAAACGAAGAAGCAGAAGAAGACAGGGGGAGAGCA…	FRIS_LYMST RecName: Full=Soma ferritin emb CAA40096.1 snail soma ferritin [Lymnaea stagnalis] gb AAB24081.1 ferritin [Lymnaea stagnalis, soma, Peptide, 174 aa]	5e-84	K00522;K00522;	Porphyrin and chlorophyll metabolism;Mineral absorption;	PF00210;	Ferritin-like domain;	0004322;0005737;0006826;0006879;0006955;0008199;0008285;0016491;0046872;0046914;	ferroxidase activity;cytoplasm;iron ion transport;cellular iron ion homeostasis;immune response;ferric iron binding;negative regulation of cell proliferation;oxidoreductase activity;metal ion binding;transition metal ion binding;	152.63	65.2042	126.897	7.60777	216.726	153.516	451.622	99.9029	56.2492	9.55643	46.8688	257.279
gene:BGLB000651	BGLB000651 LG13_random_Scaffold41:431201-447412:1	387	ATGGGGGGAAGGCTTTCTCTTGGTAACGATCTGTCAGATTGGCAGAAACCTAAGCTTCCACATCTTGTAGGATTTAGTCCAGATCAAGAGTTGGCAACTGTAAAAGCTTGGCTAGAAAGTCGGCGTTTCCGGCTCGTGTCAGTCAGTCTTCTTATCTCGCTGTCGAGATACGTCAAGAGAACGATAATGGATGACTTAGGGCAAGACTTGGAGAACAATGTGGTCCTAGCAATGTATCGAGGACTGTTCATGGTTTCTTTATTTTTACGAATCACATATTCAGAGAGGACTATGGCTGTATTACACTGTACGATGGGTTTTAATCGTTTTGTGCTAATCAAGCAGGCAACTCCTTATCTTTTCTGGTTTATTGTCCGTATCAAATGA	PREDICTED: microtubule-associated protein RP/EB family member 3-like isoform X5 [Aplysia californica]	1e-117			PF03271;	EB1-like C-terminal motif;	0005737;0005794;0005813;0005815;0005819;0005874;0007049;0007067;0042995;0051301;	cytoplasm;Golgi apparatus;centrosome;microtubule organizing center;spindle;microtubule;cell cycle;mitosis;cell projection;cell division;	76.5916	137.319	126.593	36.767	140.296	166.051	205.419	108.098	330.984	17.3695	145.239	203.926
gene:BGLB000652	BGLB000652 LG13_random_Scaffold41:455536-456655:1	510	ATGTGTCCTTCATCTGGTGAGGCAATAGTCTACGTCCTGTCTGGTGAGGCAATAGTCTACGTCCTGTCTTACAAGTCATCTGGTGAAGCAATAGTCTACGTCCTGTCTGGTGAGGCAATAGTCTACGTCCTGTCTTACAAGTCATCTGGTGAAGCAATAGTCTACGTCCTGTCTGGTGAGGCAATAGTCTACGTCCTGTCTGGTGAGGCAATAGTCTACGTCCTGTCTTACAAGTCATCTGGTGAAGCAATAGTCTACGCCCTGTCTGGTGAGGCAATAGTCTACGTCCTGTCTGGTGAGGCAATAGTCTACATCCTGTCTGGTGAGTCAATAGTCTACGTCCTGTCTGGTGAGGCAATAGTCTACGTCCTTTTTTTTTTTTACAAGACATCTGGTGAG…	hypothetical protein LOTGIDRAFT_115133, partial [Lottia gigantea]	2e-28	K08132;	Protein digestion and absorption;	PF00092;	von Willebrand factor type A domain;	0001501;0001764;0005509;0005576;0005578;0005581;0005604;0030020;0030198;0031175;	skeletal system development;neuron migration;calcium ion binding;extracellular region;proteinaceous extracellular matrix;collagen;basement membrane;extracellular matrix structural constituent conferring tensile strength;extracellular matrix organization;neuron projection development;	9.67246	92.9321	126.374	14.4171	110.733	73.0329	241.256	185.831	3.92103	33.5076	85.1714	4.89733
gene:BGLB000653	BGLB000653 LG13_random_Scaffold41:461751-462242:-1	492	ATGGAGAGAGAGAGAGAGAGAGAAAGAGAGAGCGACAAAGAGAGAGATAGAGACAAAGAGATAGAGAGAGACAAAGAGAGAGAGAGAGAGACAAAGAGAGAGAGAGACAAAGAGAGAAAGAGAGAGATAGAGACAAAGAGAGAGAGAGAGAGAGACAAAGAGAGAAAGAGAGAGATAGAGACAAAAAGAGAGAGAGAGAGACAAAGAGAGAGCGACAAAGAGAGAGATAGAGACAAAGAGATAGAGAGAGAGACAAAGAGAGAGAGAGAAACAAAGAGAGAGAGAGACAAAGAGAGAAAGAGAGAGATAAAGACAAAGAGAGAGAGAGAGACAAAGAGAGGACAAATAGAGAGAGATACAAAGAGAGAGAGAGACAAAGAGAGAAAGAGAGACAAAGAG…	HES1A_XENLA RecName: Full=Transcription factor HES-1-A; AltName: Full=Hairy and enhancer of split 1-A; AltName: Full=Protein hairy-1; Short=Xhairy-1; Short=Xhairy1; Short=Xlh1	4e-33	K06054;K06054;K06054;	Fanconi anemia pathway;Notch signaling pathway;Maturity onset diabetes of the young;	PF00010;PF07527;	Helix-loop-helix DNA-binding domain;Hairy Orange;	0003677;0006351;0006355;0007262;0042517;0043425;0046427;0046983;0048635;	DNA binding;transcription, DNA-dependent;regulation of transcription, DNA-dependent;STAT protein nuclear translocation;positive regulation of tyrosine phosphorylation of Stat3 protein;bHLH transcription factor binding;positive regulation of JAK-STAT cascade;protein dimerization activity;negative regulation of muscle development;	202.907	275.562	126.152	48.761	89.9371	130.032	147.736	153.528	485.376	72.5588	163.897	44.8191
gene:BGLB000654	BGLB000654 LG13_random_Scaffold41:462965-470088:1	2961	ATGTGGTCCTCGTCTTTGATCCCGTTACGGTCTGGTAATTCCAACACTGGCGGGTCAGTTCGTGCCACATCACCTGCTGCCCAACCCTCAGGCATCCCCACGCCGATCGGCCGGGGCATCCCCACATCTCGGAGCCAGACCCTCGCGGACAAGCAGTCGAACCGGACCAGCGCGGGCTCCACCACATCGACCTCCTCGTCCAAGAGCAACAACTCTTCCAAGCCGCCGTCCAGCAACAAAAATTCAATGTTGGACAAGTTCAAGTTCTTCAAGGACAAAGACAAGGACAAGGAGAAAGACAAAAACAAAGGGGTGGTGAAGAGCACGTCCAAGAACAGCAGCACCAGCACCAGCACCACCAGCAGTAGCTCCAGAAGTGACAGTGACTCCAGAACGAGC…	RS7_XENLA RecName: Full=40S ribosomal protein S7; AltName: Full=40S ribosomal protein S8	2e-95	K02993;	Ribosome;	PF01251;	Ribosomal protein S7e;	0005622;0005737;0005815;0005840;0005856;0006412;0022627;0030097;0030529;0032040;	intracellular;cytoplasm;microtubule organizing center;ribosome;cytoskeleton;translation;cytosolic small ribosomal subunit;hemopoiesis;ribonucleoprotein complex;small-subunit processome;	190.667	114.627	125.928	165.41	101.14	144.369	224.379	142.575	101.047	48.9461	181.296	716.808
gene:BGLB000655	BGLB000655 LG13_random_Scaffold41:463212-477019:-1	1749	ATGACAGGGAGAGAGAGAGAGGGAGAGAGAAAGAGAAAGAGAGAGAAAGACAGAGAGAGAGAGAGAGAGAGAGGAGGAGGGAGAGGGAGAGAGAAAGAGAAAGAGAGAGAAGAGAGAGAGAGAGAGAGAGAGAGAGAGAGGGAGCTAGTGGCCTCGTTGTGGATGTACAGACTATATTTTACATTGCTTCCTTTGTTTAGGAGAAATGTCGGAGTTCAGCTTGTGAATTGTTTCCGTGCGGACCTCGGCGTCAAAAGTCGTCTCCATCTTTTCCCCCGGGCGCGGCTGAACGACAGCGACATTACTGGCGTTCTTGGTGATGTGCGAGCCCAACATCTTGACGCCAAGCTTCGGGGAGCTACGCTGGAAGTATCCTTCATGCTTGGCTTGGCCATCCCT…	PREDICTED: RNA-binding protein 25-like isoform X3 [Aplysia californica]	5e-111	K12822;	Spliceosome;	PF01480;	PWI domain;	0000166;0000395;0003723;0005681;0005685;0005730;0005737;0006397;0008380;	nucleotide binding;nuclear mRNA 5{prime}-splice site recognition;RNA binding;spliceosomal complex;U1 snRNP;nucleolus;cytoplasm;mRNA processing;RNA splicing;	317.335	74.9381	125.914	131.961	111.839	275.049	403.085	246.235	148.297	47.2959	288.725	11.7591
gene:BGLB000656	BGLB000656 LG13_random_Scaffold41:667968-686833:1	717	ATGTTTCTGAACAAAAGTCCAAAACAAGTTTTGCCGCTGACCAGAAGCTCAGAGATGATTGGTTGTAGACAATGGCAGCCAACCAACCATATTCTGTATCACTTGGCCAACGGTATGCTGTGTTTGGGGCTCCTGGTACCTGATTACAACTACGGGGCTCTCCTTCTACATGGGCTCATGTTTCTAGGCTTTCTCCTGATGTCAATCTGGTCCTGGGTCATCTTGTGCGCACCAGATTTTTTCTCCTGGAACTTCGCCTTTCTGATACTGAATGGCGTGCAGACGTTTTCTCTCATGTATAGCATCAGACCCGTCAAGTTTTGTGCTGAGCTGGAAGAGGTCTACGTGTCCTTGTTTTTACCTTTTCGTGTCTCCAGACACTTGTACAAGCGGCTAGTG…	SYF2_MOUSE RecName: Full=Pre-mRNA-splicing factor SYF2; AltName: Full=CCNDBP1-interactor; AltName: Full=mp29; AltName: Full=p29 sp Q4QRB2.1 SYF2_RAT RecName: Full=Pre-mRNA-splicing factor SYF2	1e-86	K12868;	Spliceosome;	PF08231;	SYF2 splicing factor;	0000398;0003674;0005634;0005681;0006397;0008150;0008380;	nuclear mRNA splicing, via spliceosome;molecular_function;nucleus;spliceosomal complex;mRNA processing;biological_process;RNA splicing;	70.6663	120.584	125.698	42.9733	88.8177	99.445	215.352	84.6468	100.573	27.921	101.532	220.91
gene:BGLB000657	BGLB000657 LG13_random_Scaffold41:690086-727717:1	849	ATGGATGATGTCCCTTTGTGGTCAGAAAAGGAAGATGGGACTCTTTATCTCAAAAAGCTTCGGGCCTTGTCAATTATAAATTATCTTATAAAAACAACAAGAGTTAGGAAGAAGAAGAAGAAAAAGAAGAGAGCGAGAGAGAGAGAGAGAGAGAGAGAGAGAGAGAGAGAGAGAGAGAGAGATGACAGAGAGAAAAATGGGAATAGAGCATACGGCGTAAGTTCCCAAGAAGTTGAGAGTGAAGCTCAATTTCTCTGTAAAGGCGAGCCAAAAAAGAGGGAGCGGGAGAGAGAGAAAGAGAGAGAGAGAGAGAGAGAGAGAGAGAGAGAGTTATTCCGCTTGTCTGTCGACTTTTGTGAACGGCATTTGTCCTCGTTCTTAGAACGTGTTCTGTTCTTG…	PREDICTED: 28 kDa heat- and acid-stable phosphoprotein-like [Aplysia californica]	9e-38			PF10252;	Casein kinase substrate phosphoprotein PP28;	0007165;0008283;	signal transduction;cell proliferation;	532.601	93.7203	125.659	128.353	296.931	469.676	748.175	424.237	905.84	29.4403	359.137	46.5799
gene:BGLB000658	BGLB000658 LG13_random_Scaffold41:711306-784279:-1	2259	ATGAATCTCGCTCGGCCTCTACCTAAAGATAGGGCAGCGGCTAGGGAAGCAAACGTTCCGCTCTATGGTGGTGGTGGGGGGGGGGCGGTCAGCGGCGGATCGTTGGGTAAGAAGGAAACTCGCATCTTTGATTACACCCGAGTGGCTTCCCTTCGTCACCATGGCTACGGAAGGCAAATGGCCGTGGAGCAGAATTCACTGGGTAACGAGTGCTACGAAGCATGGGTGGTCTACACAGCTGTACGTGGTCCACGCCAAGATTCGGTCTTATGGTCCCAAAAACTCCCATTTGAGAAAAACAAAACTGTCTGGAGAGCTGCCGGGTATGTAACTCATAAAACTATTTTCATCCAAAAATCATTGACTCTTAAACAGCCTGAAAAGTGGGCGAGTCTCGAG…	PREDICTED: uncharacterized protein LOC101864076 [Aplysia californica]	0			PF00307;PF00435;	Calponin homology (CH) domain;Spectrin repeat;	0005737;0006200;0006921;0008307;0009925;0032886;0042383;0042995;0043292;0046872;	cytoplasm;ATP catabolic process;cell structure disassembly during apoptosis;structural constituent of muscle;basal plasma membrane;regulation of microtubule-based process;sarcolemma;cell projection;contractile fiber;metal ion binding;	128.446	247.726	125.525	24.1163	102.317	67.9082	113.358	157.135	45.0838	30.0216	353.856	24.0147
gene:BGLB000659	BGLB000659 LG13_random_Scaffold41:727767-750752:1	1668	ATGGACCTGAAGAGAAAAATAGGAGAGAGAGAGAGAAAGAGAGAGAGTGAGAGGGATGAGAAAGGTAGAGAGAGAGTTGAGAAAGAGAGAGAGAAATATAAATGTTTAAAAAGGAGAAGAGAAAAGAAAAGATCAAAAGAGAAAGAGATTGTGATTGGAAAAAAAGAAAATAAAAGAAAAGAAACTAAGAGAGAGAGAGAGAGAGAGAAAGATGTGAGAGATTCCTTCTCCATAGCACCAACTCTTCAATCTCAAGCTTCTTTCTTCAATGCAGACATTTCTTCTGCTGTTCCAGTCAACGAGAGCCTGTGTCATCTGAATGATTACGAAAAGCAGCTCGATTACAAGTCGCTCATCAATATCACACAGGAGATGGTGGAGCTTGTGCAGGGCTCCACG…	PREDICTED: lysosome membrane protein 2-like isoform X1 [Aplysia californica] ref XP_005096208.1 PREDICTED: lysosome membrane protein 2-like isoform X2 [Aplysia californica]	1e-151	K12384;K13885;K13885;K13885;K13885;K13885;	Lysosome;Phagosome;Fat digestion and absorption;Bile secretion;Vitamin digestion and absorption;Hepatitis C;	PF01130;	CD36 family;	0005764;0005765;0009986;0015920;0019048;0031528;0043691;0050764;0051000;0070328;	lysosome;lysosomal membrane;cell surface;lipopolysaccharide transport;virus-host interaction;microvillus membrane;reverse cholesterol transport;regulation of phagocytosis;positive regulation of nitric-oxide synthase activity;triglyceride homeostasis;	184.097	100.376	124.673	248.114	67.9686	241.767	242.286	138.996	177.316	23.6593	164.775	91.478
gene:BGLB000660	BGLB000660 LG13_random_Scaffold41:760832-762687:1	531	ATGTGTAGAGTCAGAGAGAGAGAGAGAGACAGAGAGAGAGACAAAAGAAAGAGACAGAGAGAGAGACAGAAAGAGAAAACAGAAAGAAGAGAGACAAAAGAGATAGACAGAACCAGAAAGAAAGAGAGACAGAAGAAGAGAGAGAGAGAGAGAGAGAGAAGAGACAGAAGAGAGAGAGACAGAAGAGAGAGAAAGATAGAGAAAGACAGAAAGAGAGAGAGACAGAAAGAGACGGAAAAAAGAGAGACAGATAGAGAGAGACAGAAAGAGAGAGAGAGACAGAAAGAAAGAGAGAGACAGAAAGAAAGAGAGAGGCAGAAAGAAAGAGAGAAAGAGAGAGACAGAGAGAAAGAGAGAGACAGAAAGAAAGAGAGAAAGAGAGAGACAGAAAGAAAGAGA…	MVP_STRPU RecName: Full=Major vault protein; Short=MVP	0			PF01505;PF11978;	Major Vault Protein repeat;Shoulder domain;	0005634;0005737;0030529;	nucleus;cytoplasm;ribonucleoprotein complex;	68.186	218.793	124.59	281.404	201.366	245.33	337.845	183.197	139.989	19.0691	613.631	16.6243
gene:BGLB000661	BGLB000661 LG13_random_Scaffold41:790836-794203:1	630	ATGTTGAACGCTGTGTTGCTAGAACTATCTCGAAGTGCAGACGTCGACATGCCTGACGATGTGAAGGGAGTTTTCTCTTTCAACTTTCGTGCAATGGACAGTAAATGGGACAATGACCGTGCCAGAGTAGCCATTGATTGGGTTGGAAAGAGAATCGGTGAGCATTTGGAAACAGATGGTTCAAAAGAAAGTGTCTACAATCTCTTGAAGGATGGCATGGTTCTTGCTAAATTAGCCAACTGGGTGAGACCAGGAAGTGTGGCTGCTGCCAAAATGAGCAAAGCCCCATCTCTGGCCTTCAAGCAGATGGAGCTGATTGGGATGTTCTTGAAGACAATTGATGAAGGAGAAGGGGGCTGTGTGAAGAAATCTGAACTTTTCCAAACAGTCGACTTGTAC…	PHLB1_RAT RecName: Full=Pleckstrin homology-like domain family B member 1; AltName: Full=Protein LL5-alpha	1e-70			PF00169;	PH domain;	0003674;0005543;0005575;0005737;0005886;0008150;0016020;0045111;	molecular_function;phospholipid binding;cellular_component;cytoplasm;plasma membrane;biological_process;membrane;intermediate filament cytoskeleton;	146.558	128.783	124.463	21.6103	92.2321	121.225	183.404	120.394	178.425	11.3712	134.308	10.1388
gene:BGLB000662	BGLB000662 LG13_random_Scaffold41:800116-809447:-1	1143	ATGGACACTTGTCAATCCCCAGGTGATCGTCTGTTGGACATTCCCTGCAAAGTCTGCGGCGACAGAAGTTCCGGCAAGCATTATGGGATATACAGCTGTGATGGTTGCTCAGGCTTTTTCAAACGCAGCATCCACAAGAACAGGGCCTACACCTGCAAGGCTCAGGGGCCACTGAAGGGCCGTTGTCCGGTAGACAAAACCCACCGGAACCAGTGCCGGGCCTGCAGACTTAACAAGTGTTTTCAAGCAGACATGAACAAAGAAGCCGTCCAGCATGAGAGGGGTCCTCGGAAACCTAAAACTAAGCCTGGAGATCTCACGGGCCCTTTACTGGTGGACACCAGGTGTCACAGCTCGCAGGAACATCCCATAGACCTGAGCCTTGGGGTCAGCGCGCCC…	METK2_MOUSE RecName: Full=S-adenosylmethionine synthase isoform type-2; Short=AdoMet synthase 2; AltName: Full=Methionine adenosyltransferase 2; Short=MAT 2	1e-73	K00789;	Cysteine and methionine metabolism;	PF00438;PF02772;	S-adenosylmethionine synthetase, N-terminal domain;S-adenosylmethionine synthetase, central domain;	0000096;0004478;0005524;0006520;0007623;0009725;0015948;0016740;0051591;	sulfur amino acid metabolic process;methionine adenosyltransferase activity;ATP binding;cellular amino acid metabolic process;circadian rhythm;response to hormone stimulus;methanogenesis;transferase activity;response to cAMP;	53.4137	66.0542	124.16	43.4975	55.2482	74.8112	58.7587	56.4818	54.0989	114.591	99.8461	63.1926
gene:BGLB000663	BGLB000663 LG13_random_Scaffold41:820653-823598:1	477	ATGTCATCAAACGTTTCCAGCCTGCAGCTTTTTAACTGGACACACCCACTTTTAGGAAGACCCCGCTGCCAGACAAGTAGACTGGCTCAAACGATTTTGTTGTCAGCCTGCACAATCTGGGCACTGCTTCTCATTTTACGGCTTGGACGTGGACATGGCGTTGCGGGGGACTGTGGTTTAAAGGCTGGGGTAAGAGGCCATGGAGAAAATAGCCCCTGGAAATGGAAGGAGAGTCGAACAAATTGTAATGGCATGTTGATTTTTTTCGAGCATAAACAAGATACAATTACATTTTTGTGTGTACTGCAATTCTCTCGCAACTTTTCTGAAGAGCTCAGTGAGTGTTTAGAAAGAGAAAAAAAAAATAAAGTCAGTTATTACTGTGTGAGCAAGAGCACA…	TKT_BOVIN RecName: Full=Transketolase; Short=TK	0	K00615;K00615;K00615;	Pentose phosphate pathway;Carbon fixation in photosynthetic organisms;Biosynthesis of ansamycins;	PF00456;PF02779;PF02780;	Transketolase, thiamine diphosphate binding domain;Transketolase, pyrimidine binding domain;Transketolase, C-terminal domain;	0004802;0005730;0005737;0005789;0005975;0006112;0030976;0042803;0046390;0046872;	transketolase activity;nucleolus;cytoplasm;endoplasmic reticulum membrane;carbohydrate metabolic process;energy reserve metabolic process;thiamin pyrophosphate binding;protein homodimerization activity;ribose phosphate biosynthetic process;metal ion binding;	59.1115	152.503	123.872	117.361	46.0713	151.763	152.68	79.9721	128.966	18.8932	215.458	88.2213
gene:BGLB000664	BGLB000664 LG13_random_Scaffold41:870167-871782:1	294	ATGGAACTGATCAAATTTTCACTATTTTCTACAGACCCTTATGTTAAAATCTACTTGCTGTACAATGGTCAAAGAATAGCCAAGAAGAAGACACATGTCAAGAAAAGAACTCTAAACCCGGTCTTTAACGAGTCCTTCCTATTTGACGTCCCTTACAATGAAGGACTCCAGAATGAAGTGGTCGGTCGCCTGGAGATTGGGTCCAAATGTGAAGGTCAAGAGGCACTTCACTGGAGTGAGGTCATTAACTGTCCAAGGAAACAGATTGCCGAGTGGCATAAACTCCAGGACTAA	PREDICTED: universal stress protein A-like protein-like [Aplysia californica]	9e-45			PF00582;	Universal stress protein family;	0006950;	response to stress;	212.37	219.74	123.414	93.8445	312.24	1174.05	2317.23	937.808	402.716	35.3818	268.974	1029.07
gene:BGLB000665	BGLB000665 LG13_random_Scaffold41:903560-910721:1	1014	ATGATATCACTCATTATACCTCCTAGAGATCAAATAGCTCGTGTGAATAAAATGCTTGCTGATGAGTTTGGTACAGCTTCAAATATCAAAAGTAGGGCATTAACAGCATTATTAGCTGACGACAACAAATTTGGATTCATTGTAATGGATGGTAATGGGGCACTATTTGGCACATTGTCAGGGAACACAAGAGAAGTTCTACACAAATTTACTGTAGATTTACCAAAGAAACACGGTAGAGGAGGTCAGTCTGCCCTCCGTTTTGCTCGTCTCAGAATGGAAAAACGTCATAACTATGTGAGAAAAGTGGCAGAAGTAGCCGTTTCATTATTTATCGCAAATGACAAGCCAAATATTGCTGGATTAGTTTTAGCTGGTTCTGCTGATTTTAAAACAGAG…	hypothetical protein LOTGIDRAFT_239639 [Lottia gigantea]	4e-34					0005886;0006897;0016020;0016021;	plasma membrane;endocytosis;membrane;integral to membrane;	121.229	47.3889	122.457	16.0428	410.699	153.945	201.051	134.403	77.6014	25.8019	128.213	98.7767
gene:BGLB000666	BGLB000666 LG13_random_Scaffold41:912015-913871:-1	483	ATGTATCAACTACCAAGGGAACATGCTGCAGAGTTAGGGAACCCAGTACCTAGCAAGCCAATACTTTTCCTGAAGCCAACTTCTGCTTACATTTCTGAAGGTCAAGCCATAAAGATCCCACAAGGATGTAATGACTTGAACCATGAAGTAGAACTTGGAGTTGTGATTGGCAGCAAAGCTATTCAGGTAGCTCCAGAGGAGGCCTTGAACTATGTGGGTGGCTATGCTCTAGGGTTAGACATGACTGCTAGGGACTGGCAGTCCGAAGCCAAAAAACAAGGACATCCATGGTCTTTAGCTAAAGGATTTGATACCTCCTGCCCAGTCAGTGCATTCATTGAAAAAGAAAAGTATTTTACATTAGAACCTGGAGATTTACTTTTGACTGGCACACCTTCT…	PREDICTED: synaptotagmin-7-like, partial [Aplysia californica]	1e-62			PF00168;	C2 domain;	0008021;0016020;0016021;0016079;0030672;0031410;0045955;0046872;0046982;0050803;	synaptic vesicle;membrane;integral to membrane;synaptic vesicle exocytosis;synaptic vesicle membrane;cytoplasmic vesicle;negative regulation of calcium ion-dependent exocytosis;metal ion binding;protein heterodimerization activity;regulation of synapse structure and activity;	5.35506	4.55205	122.429	1.15391	12.5553	8.10222	5.223	5.57686	1.48128	15.2195	4.92325	13.1702
gene:BGLB000667	BGLB000667 LG13_random_Scaffold41:930406-946970:-1	945	ATGGAGGGACGTAACTCAGCTTTTTTAGAACTAGCATTTAATCTCACGTTTGCAGGACTTATGATTATTGTCATTGACCGATGCATTCATTTCGTCATATTTCTTCTTGACTCTGTAATCTATCACACAGAATTAAACTTTTACGCCGTTATATACAAAGCACAGGAAGTGGAACGCATCCCTGCGTCTGAAGATTACAAGCTGTACAGGTATGACTTTGATGACAAGCTCATGTCTGATGATGACACCATCAAAGCCACCATCAGGATGTTCCTAGACGCTAATCTCATCTCACAATTCAAGGTTCCTTACGAGACGATGTGTCGCTGGGTTTGTACGGTGAAGAAGAACTACAGGCCGGTGACGTACCACAACTGGAGACACGCCTTCAATGTTTGC…	PREDICTED: LOW QUALITY PROTEIN: clathrin interactor 1-like [Aplysia californica]	1e-95	K12471;	Endocytosis;	PF01417;	ENTH domain;	0005737;0005794;0005798;0005802;0005938;0006892;0007219;0016020;0031410;0048471;	cytoplasm;Golgi apparatus;Golgi-associated vesicle;trans-Golgi network;cell cortex;post-Golgi vesicle-mediated transport;Notch signaling pathway;membrane;cytoplasmic vesicle;perinuclear region of cytoplasm;	228.637	115.902	122.265	119.949	112.34	182.921	216.975	158.999	197.844	65.376	163.953	82.1756
gene:BGLB000668	BGLB000668 LG13_random_Scaffold623:8314-9816:-1	729	ATGACAGCTGTGGTGTATAAATGCTACCGCAGGCGTGTCATGCAGAACGCCCAAAACAGGCTTTCGTCGGCCATCAAGAAAGGATTGCAGGAGAGCAATTCCGGCAGCTTCAAGAAGAACATGAATGTCAGAAACACCACCAAAGTTATGAAGTCAAAAGGCACCAGTCCAATAACTCCCCCAGGAGGTGAAGGAAGCCTGGAGAGGATACCCATGATGGGGTTCTCCGCCGCCGGCCATGTAACAGACCCGGCCCATTGCGTGAAAGCTGAGATGCATATAGAAAACGAGAAAGACGGAGCCACCCCAGAAAAAGAGGACGCCCTGAGGGAGCGCGCCGTGACAACCCCAGAGAGGCCCACCAAGCTAGGAAACCTGACCTTCTCAGTGGACCACGAC…	PREDICTED: high mobility group protein DSP1-like isoform X1 [Aplysia californica] ref XP_005104050.1 PREDICTED: high mobility group protein DSP1-like isoform X2 [Aplysia californica]	2e-101	K10802;	Base excision repair;	PF00505;	HMG (high mobility group) box;	0003690;0003697;0005125;0006357;0008301;0031175;0032502;0042393;0045944;0051450;	double-stranded DNA binding;single-stranded DNA binding;cytokine activity;regulation of transcription from RNA polymerase II promoter;DNA bending activity;neuron projection development;developmental process;histone binding;positive regulation of transcription from RNA polymerase II promoter;myoblast proliferation;	50.5944	76.1593	121.798	27.6939	180.975	116.318	130.474	117.493	117.005	16.8585	109.655	78.8767
gene:BGLB000669	BGLB000669 LG13_random_Scaffold623:14816-78071:-1	2832	ATGTACCGAGGGCTTGACCCATGCATCACCCTGTACTCAATCCAACAAAAGGTCATCTACCTGAAATCCCTGCAGGTAATCACAACTCTCGGCTTCCCTTCTTATCACGTCACTCGCCACGTCAGCAAGCTCCGCCCCAATTGTGAAATGACCTGTCGACGTTTGGTGTTAGCTTCAGGGGAAACAATTAATCTTGCATTGTCTGCCGTTGAAAGCGACAGGGTTCAGGCTACAGGGTTCAGGCGACAGGGTGCAGGCGGCAGGGTTCAGGCGACAGGGTTCAGGCTACAGGGTTCAGGCGACAAAGTTCAGGCTACAGGGTTCAGGCGACAGGGTTCAGGCGACAGTGTTCAGGCTTATGTTTTGGGTTTGATCCTGAGTGGGCCTGTACGCAAATCT…	CATZ_BOVIN RecName: Full=Cathepsin Z; Flags: Precursor	2e-104	K01275;K08568;	Lysosome;Lysosome;	PF00112;	Papain family cysteine protease;	0004197;0005576;0005615;0005764;0005783;0006508;0008233;0008234;0016787;0060441;	cysteine-type endopeptidase activity;extracellular region;extracellular space;lysosome;endoplasmic reticulum;proteolysis;peptidase activity;cysteine-type peptidase activity;hydrolase activity;branching involved in lung morphogenesis;	94.4284	152.45	120.649	51.7663	138.501	160.306	197.972	182.825	97.1296	18.4572	147.331	232.397
gene:BGLB000670	BGLB000670 LG13_random_Scaffold623:74484-89002:1	1068	TTCTGGGAAGTCGCCAGCGATGAACATGGCGTGGACCCAACAGGAACCTATCGTGGCAACTCGGACCTACAGTTGGAGCGCATCAACGTCTACTACAATGAGGCCACTGACAGTGTCCGCGGCAGTCCTTATGGGCGCCTGTTTCGGCCGGACAATTTTCTCTTCGGCAAGATGGGGTGCAGCAACAACTGGGCCAAAGGTCATTTCACAATTGGGGCGGAGCTTGCTGACGTGGCGAGTGACGTGATAAGAAGGGAAGCCGAGAGTTGTGATTACCTGCAGGGATTTCAGGTCACTCACTCAATAGGAGGAGGAACTGGTTCAGGTCTTGGGTGTCTGCTACTTAACCGACTTAACGACGAGTTCCCAGACCGTATGATGTGCTCATTCTGTGTTGTC…	ENPP_APLCA RecName: Full=Enterin neuropeptides; Contains: RecName: Full=ENa; Contains: RecName: Full=ENb; Contains: RecName: Full=ENc; Contains: RecName: Full=ENd; Contains: RecName: Full=ENe; Contains: RecName: Full=ENf; Contains: RecName: Full=ENg; Contains: RecName: Full=ENh; Contains: RecName: Full=ENi; Contains: RecName: Full=ENj; Contains: RecName: Full=ENk; Contains: RecName: Full=ENl; Con…	4e-14					0005576;0007218;	extracellular region;neuropeptide signaling pathway;	0.209228	3.77938	120.615	5.82491	0.824768	0.849719	0.867287	1.30736	0.140554	0.20915	4.53589	0.20828
gene:BGLB000671	BGLB000671 LG13_random_Scaffold623:89915-90452:1	363	ATGGACCTAAGAGTGATGACGCAGAAAGTATCATCAGACGTACAGAGGGGCTCGGATATCTCAGAGGAGAGAGAGAAAGGAGAGAGAGGAGAAGAGAAGGAGAGAGATGGGGAAGAGAGAGAGGAGAGAGAGAGGGAAGATAGGAGAGAGAGTGGAGAGAGAGAAGAGAGAGAGAGAGAGGAAGAGAGAGAGGAGAGAGAGAAGAGAGAGGACAAAAGAGAGGAGGGAGGTGGAAGAGAAAGAGAGAGAGGCAGGAGAGAGGAGAGAGAGAGGAGGGAGGAAAGAGGGGGGAAGAGAGAGAGAGAGGGGAAGAGAGAGAGAGAGAGGAGAGAGAGAGGGGAGAGAGAGAGGAGAGAGAGATAG	PREDICTED: V-type proton ATPase subunit S1-like [Aplysia californica]	4e-81	K03662;K03662;K03662;K03662;K03662;K03662;K03662;	Oxidative phosphorylation;Lysosome;Phagosome;Vibrio cholerae infection;Epithelial cell signaling in Helicobacter pylori infection;Tuberculosis;Rheumatoid arthritis;	PF05827;	Vacuolar ATP synthase subunit S1 (ATP6S1);	0000166;0005215;0005575;0005773;0006810;0006811;0015991;0016020;0016021;0046933;	nucleotide binding;transporter activity;cellular_component;vacuole;transport;ion transport;ATP hydrolysis coupled proton transport;membrane;integral to membrane;hydrogen ion transporting ATP synthase activity, rotational mechanism;	71.3689	94.4056	120.569	111.934	55.4461	161.108	190.455	85.1078	66.7404	15.6074	72.5231	162.89
gene:BGLB000672	BGLB000672 LG13_random_Scaffold623:90469-112315:1	549	ATGGAGAGGGGAAAAGAGGACGCTCCTGAGTGCACCCCTACCGCCCCCCCCCTGGATCCGCCAGTGTATGGGAGAAGGTATTTGGGAGAAGGCATGGAAGAGTCGGAGTTTGTTGACGCCAGAGAGGGAGTGATGGATCTGGTCTCTGAGTACCAGCAATATGTCCTTTTAATACGTATCAGATATGTCCTTTTAATACGTATCAGATATGTCCTTTTAATACGTATCAGATATGTCCTTTTAATACGTATCAGATATGTCCTTTTAATACGCCCTATCAGATATGTCCTTTTAATACGTATCAGATATGTCCTTTTAATACGTATCAGATATGTTCTTTTAATACGTGTCAGATATGTCCTTTTAATACGTATCGGATATGTCCTTTTAATACGTATC…	PREDICTED: bromodomain-containing protein 4-like isoform X4 [Aplysia californica]	1e-72					0005634;0006334;0006355;0006357;0007275;0016020;0016021;0016568;0042393;0070577;	nucleus;nucleosome assembly;regulation of transcription, DNA-dependent;regulation of transcription from RNA polymerase II promoter;multicellular organismal development;membrane;integral to membrane;chromatin modification;histone binding;histone acetyl-lysine binding;	239.689	95.2924	120.194	58.8298	104.419	162.893	273.929	186.709	215.88	33.9755	185.001	34.636
gene:BGLB000673	BGLB000673 LG13_random_Scaffold623:116330-130705:1	2175	ATGGAACCACCAATCGTATTACTTTCAAAGCCCCAATTCAGCTCTCCTGTCGACGTGAGAATGTCCAATGTTTCAGATGAAACAATAGTTTGTGCCTGTTTGGCTATTCACTGCGAACTTCTCTTGATTCTCTCCCTTCAGTTCTCCCCTTCCCTTCAAAGATCTGAGGAAAATCTTTTGGAAAACTCAATCCTGCCGGGACGCGGAGGTGAGGCGGCAGTGCATTGCATTACCAACGCAATGCACACGAACCTCTACATCGGATTGGTTGCTTTGCTCACGTGGTCCACGTCGAGGGCGTGTCCAGAGTTTTGTTTCTGCTTCGACAACACCTTTGTCACATGCTCCAACTTCCAGATATTGGACCTGGCCATGTTGCCCTCTCGCACGGACACGCTG…	hypothetical protein NEMVEDRAFT_v1g2507 [Nematostella vectensis] gb EDO27553.1 predicted protein [Nematostella vectensis]	2e-19							11.8126	1.60033	118.072	5.84168	12.4173	3.59803	6.73277	9.22643	3.17417	20.074	9.52888	17.3447
gene:BGLB000674	BGLB000674 LG14_random_Scaffold1759:30890-33842:-1	537	ATGAATTCTCCATCCGTTGACGCGCTTCACTTAAATTTTAACCATGATGACGATGAAGATGAAGATGATGATCAAGGTCGTGCTGCTGATGATGAGGAAGAGGAGCTGGAGGAGGATGGTGAAGATGGTGATCATGATGATTATGATCATGCTGCTGATACGTTGATTATGTCGATGATTATGATCATGGAAAAGAGAGAGAGAGAAAGATGGAGAAAAGGAAACAGAGATTGGCACACTGAAGAACAGAGTATTGCGATATTGAAAGAGAGAAATATGGCGAGAGAGAGAGAGACAGAGACAGAAAGAGAAAAGATAATGAAGAAATACAAAGAGAAAAACAGAAACTACAAAATAGCGAAAGAAAGAAAGAAAAAAGGCATAAAGAAACGTATAATG…	PREDICTED: synaptotagmin-4-like [Aplysia californica]	9e-51			PF00168;	C2 domain;	0005215;0005509;0005515;0005544;0005887;0016020;0016021;0017158;0019905;0048489;	transporter activity;calcium ion binding;protein binding;calcium-dependent phospholipid binding;integral to plasma membrane;membrane;integral to membrane;regulation of calcium ion-dependent exocytosis;syntaxin binding;synaptic vesicle transport;	1.15716	1.04511	117.545	0.847772	3.80123	0.783244	0.599579	6.62797	0.388674	0.192788	2.917	0.863936
gene:BGLB000675	BGLB000675 LG14_random_Scaffold1759:77437-78289:1	738	ATCTCGTCTTTATTTGTGAAAACTTTGAAAGAAGGTGTGTTTGTGCGTGTGTTTGTGTATGTTAGGTGCAGGTGTTTGTGTATGTCAGGTGCATGTGTTTGTGTATGTCAGGTGCATGTGTTTGTGTATGTCAGGTGCATGTGTTTGTGTATGTCAGGTGCATATGTTGGTGCATGTGTTGGCGTATGTCAGATGCATGTAATTGTGTATGTTAGTGCATGTGTTGGTGTATGTCAGTTGCATGTGTTGGTGTATGTCAGGTGCATGTGTTTGTGTATGTCAGGTGCATGTGTTGGTGTATGTCAGGTGCATGTGTTTGTGTATGTCAGGTGCATGTGTTTGTGTATGTCAGGTGCATGTGTTTGTGTATGTCAGGTGCATGTGTTGGTGTATGTCAGG…	THOC2_CALJA RecName: Full=THO complex subunit 2; Short=Tho2	0	K12879;K12879;	RNA transport;Spliceosome;	PF11262;PF11732;	Transcription factor/nuclear export subunit protein 2;Transcription- and export-related complex subunit;	0000346;0000347;0000445;0003723;0005515;0006397;0006406;0006810;0051028;	transcription export complex;THO complex;THO complex part of transcription export complex;RNA binding;protein binding;mRNA processing;mRNA export from nucleus;transport;mRNA transport;	281.801	110.386	117.524	40.0107	101.643	110.32	196.878	181.739	85.7416	27.8372	172.105	75.4253
gene:BGLB000676	BGLB000676 LG14_random_Scaffold1759:92890-95736:1	1362	ATGAGAAAGAGTATTGACATTCTATTAATTGGTAAAACCGGCAACGGAAAAAGTGCCACGGGAAATACAATCCTGGGACGTGAGGTCTTTGAATATAAAGACAGTGCTCAGTCAGTGACCTGTGAAATCAAACACGCATACACAACCTTCAATTGTCGAGAGATCAAGGTCGTCGATGCGCCTGGAGTTGATGATACTGACAACATGAATGATTTGGCGGTATCCACGAAAATAATGATAGACAGAATGCAAGACGCCGTCTTGGATCACCCTGACGGCTACCACGCTTTCCTTTTAGTGGTGAAATATGGAGGAAGATTTACCAAGGAAGATAAAAATGTTATCGAAACATTAAAAAACATATTTGGGCCTAATATTGTTAAGGAGTACTGCATTCTT…	PP2BA_RAT RecName: Full=Serine/threonine-protein phosphatase 2B catalytic subunit alpha isoform; AltName: Full=CAM-PRP catalytic subunit; AltName: Full=Calmodulin-dependent calcineurin A subunit alpha isoform sp P63328.1 PP2BA_MOUSE RecName: Full=Serine/threonine-protein phosphatase 2B catalytic subunit alpha isoform; AltName: Full=CAM-PRP catalytic subunit; AltName: Full=Calmodulin-dependent cal…	2e-91	K04348;K04348;K04348;K04348;K04348;K04348;K04348;K04348;K04348;K04348;K04348;K04348;K04348;K04348;K04348;K04348;K04348;K04348;K04348;	MAPK signaling pathway;Calcium signaling pathway;Oocyte meiosis;Apoptosis;Wnt signaling pathway;Axon guidance;VEGF signaling pathway;Osteoclast differentiation;Natural killer cell mediated cytotoxicity;T cell receptor signaling pathway;B cell receptor signaling pathway;Long-term potentiation;Glutamatergic synapse;Dopaminergic synapse;Alzheimer's disease;Amyotrophic lateral sclerosis (ALS);Ampheta…			0005515;0005516;0005634;0005730;0005737;0006470;0035220;0046982;0046983;0060079;	protein binding;calmodulin binding;nucleus;nucleolus;cytoplasm;protein amino acid dephosphorylation;wing disc development;protein heterodimerization activity;protein dimerization activity;regulation of excitatory postsynaptic membrane potential;	111.709	95.5421	117.441	42.6259	86.1801	77.9036	126.287	81.5231	65.9469	14.6634	105.387	102.989
gene:BGLB000677	BGLB000677 LG14_random_Scaffold2864:7796-16428:1	792	ATGCGTCACGCAGCTGCTTGTGACGCTTTGGCTGCCGCCTGGAAAAAGAACCTCGTAATCGATTTCCAGGGACAAATGAACTTTCTCGCAAGTAAACTGCTACTGGCTATTTGTTTCTATTTCCTAATGAGCAGATGTTTGATCAAAGACTTTGAACAGAGGCCATATGCCAGGGAACTTTTGTCCCATCCATTTCTGAGGATAGTCCCTAAAGACACGTCTCAGCTCAAAGCCACACTGGTTAATATCACCTCCACCATGGAGAGGAAAGTGTCCCAGCCAGACGTCACAACCAAGCATGGGCAGTTCAAGTCCAACAGAAAGTCCCGGAGAGATGTTGCCACTGTTGAAAACCTAGCAATGCTAGAAGTCCTAGATGAGGAAAGTATTGTCAACCAG…	PREDICTED: polyubiquitin-C-like isoform X2 [Aplysia californica]	1e-44	K02983;	Ribosome;	PF04758;	Ribosomal protein S30;	0001510;0003723;0003735;0005622;0005634;0005829;0006412;0022627;0030529;	RNA methylation;RNA binding;structural constituent of ribosome;intracellular;nucleus;cytosol;translation;cytosolic small ribosomal subunit;ribonucleoprotein complex;	278.074	151.997	116.658	123.076	126.815	177.196	138.145	101.137	160.059	80.5975	202.539	220.371
gene:BGLB000678	BGLB000678 LG14_random_Scaffold813:5232-34133:1	1080	ATGTGCGTGTTTAATCGAAGAGATCACAGAAGAAACTCTGGCATCGGGAAAGAACGGTTCACCAATGACTTGCAGGTCAAAGAAGGTGACGATGGCGACACGCCACTCTCGGCTCAGCGCCCACACAGACCTGGGGCAGTGGTGGTTGGGTTTTCCCATTGCGGAGCCTATGCCATTCTGTCTGCTCTCTCCGTCCATCCGCACCTGGTGGTCAACAAGAAAAATAATATTTTTCGCTTATTTCTGTTAAAAGAGAGAGAGAGAGAGAGAGGAGAGAAAATAGGAAACATGGTTCCGGAAATCCGTTTTTTTTCTATTGCTTACGTCATTTGGCGGTATCTTTTGGCGTCTTCTTGGCAGATATTTGATGGAGTTATAACAAACGATCCACTACACACT…	PRS4_RAT RecName: Full=26S protease regulatory subunit 4; Short=P26s4; AltName: Full=26S proteasome AAA-ATPase subunit RPT2; AltName: Full=Proteasome 26S subunit ATPase 1 sp P62191.1 PRS4_HUMAN RecName: Full=26S protease regulatory subunit 4; Short=P26s4; AltName: Full=26S proteasome AAA-ATPase subunit RPT2; AltName: Full=Proteasome 26S subunit ATPase 1 sp P62192.1 PRS4_MOUSE RecName: Full=26S pr…	2e-37	K03062;K03062;	Proteasome;NA;	PF00004;	ATPase family associated with various cellular activities (AAA);	0000022;0000502;0005737;0006200;0006974;0008540;0009987;0017111;0030163;	mitotic spindle elongation;proteasome complex;cytoplasm;ATP catabolic process;response to DNA damage stimulus;proteasome regulatory particle, base subcomplex;cellular process;nucleoside-triphosphatase activity;protein catabolic process;	68.7724	105.725	116.495	35.2427	74.1836	110.68	209.636	76.9544	128.277	18.2837	96.8257	212.484
gene:BGLB000679	BGLB000679 LG14_random_Scaffold813:28924-31140:-1	1407	ATGATGACCAATGTAGATACAGAGTATCAGAACTGGAAGAGAAGGTCCGCTCAGAGGAAGAAGAATTGTTACAATATAGCGCTAGATTGTCCAATCCTGAGAAATGTGGCCGTGGAAACTCTCGATCTTTTGCTTATTGGAAAAACTGGAAACGGAAAGAGCGCCACTGGAAATTCCATCCTAAGAAGCGAAGCGTTTGACAGCAAGCCATCTTTAGTTTCTGTCACCACAGACGTCACTTATGAAATCAGTGAATGGAACGGAGCTAAAATAAAAGTGGTGGATGGACCTGGAGTTCAAGACACAAGAATGAATGAATCTGAGGCCACGAAAGATCTTCTGGCTGCTGTAGCTAAGGCCATTTCACTGAGTCCTAAAGGCTACCACGCCTTTCTGCTT…	hypothetical protein LOTGIDRAFT_222459 [Lottia gigantea]	6e-87			PF00098;PF00787;	Zinc knuckle;PX domain;	0005768;0005769;0005886;0006351;0006355;0006915;0007154;0030336;0035091;0045944;	endosome;early endosome;plasma membrane;transcription, DNA-dependent;regulation of transcription, DNA-dependent;apoptosis;cell communication;negative regulation of cell migration;phosphoinositide binding;positive regulation of transcription from RNA polymerase II promoter;	118.124	96.2172	116.376	155.829	211.505	335.634	289.249	205.794	242.693	91.5027	144.526	36.9983
gene:BGLB000680	BGLB000680 LG14_random_Scaffold813:38211-41417:1	363	ATGTGCCACTCAATACCACATCCTGTTCCTGGGCGTAATCCAGATCAAGAAATAGATCTGCTGCTCTTAGGCAAAACCGGAAATGGAAAAAGCGCTCTGGGAAACTCTATTTTAAGAAGGAATGTCTTTGAGAGCAAACCATCAATGGCGTCCGTGACGGTGGATGTGACCTATGATGTAGAAGAGTGCAACGGAGTTAAGATTAAAGTCGTTGACGGGCCTGGAGTTGGCGACACCAGACTTGACAAGGAAGAGGCAGTCAAAGATATTCTAGAGAAAATAGCCAAGACTATTTCCATCAATCCACAAGGATATCATGCCTTTCTGCTTGTAATGACACAGACAAAAAGCGGACTAATTTAA	PREDICTED: 7-dehydrocholesterol reductase-like isoform X2 [Aplysia californica]	0	K00213;	Steroid biosynthesis;	PF01222;	Ergosterol biosynthesis ERG4/ERG24 family;	0005640;0005794;0005886;0008202;0008203;0009791;0016020;0016021;0016628;0047598;	nuclear outer membrane;Golgi apparatus;plasma membrane;steroid metabolic process;cholesterol metabolic process;post-embryonic development;membrane;integral to membrane;oxidoreductase activity, acting on the CH-CH group of donors, NAD or NADP as acceptor;7-dehydrocholesterol reductase activity;	16.3375	80.0708	116.22	6.60077	20.0466	33.419	78.9259	34.4036	43.0934	9.92692	15.9286	122.096
gene:BGLB000681	BGLB000681 LG14_random_Scaffold813:90615-104080:1	1350	ATGGATGAAAAGCCCACAAAACCTACGCCCATGCCGAGGAAACAAAAAGATGCCCAAAGTTCACCAACAAATTCAGAGGCTAAAGGTCAAGACAACTTGCCAAAAGATGAAAACTCAAAAGTTCGAAATTTAGTTCGGATGATGGATAAACAATTAGACACTTTTAAAACCAATTTTTCTAAAATTCGAGGTTCAGAGGCTAAAGGTCAAGACAACTTGCCAAAGGATGAAAACTCAAATGTTTCCAAACTAGTTCTGATGATGAAGAAACAATTAGAATCATTCGAAATGAATTTTCCTAGAAATGAGTCACAACTTCAAAGGGAATCGAATTTAAATTGCTCAAAACTGCCAGAAAACGTGTTGGACGAAGTAGATCTACTCTTAATTGGAAAAACA…	CANB_DROME RecName: Full=Calpain-B; AltName: Full=Calcium-activated neutral proteinase B; Short=CANP B; Contains: RecName: Full=Calpain-B catalytic subunit 1; Contains: RecName: Full=Calpain-B catalytic subunit 2	0			PF00648;PF01067;	Calpain family cysteine protease;Calpain large subunit, domain III;	0005575;0005622;0006508;0006911;0008150;0009953;0016020;0031430;0042335;0070265;	cellular_component;intracellular;proteolysis;phagocytosis, engulfment;biological_process;dorsal/ventral pattern formation;membrane;M band;cuticle development;necrotic cell death;	104.104	53.1802	116.06	11.3523	45.547	25.4047	40.7981	104.113	17.58	10.5939	37.6719	27.822
[truncated: 13,956 more rows]
