# Supplementary material for: Whole genome analysis of a schistosomiasis-transmitting freshwater snail
Source: Nat Commun. 2017 May 16;8:15451. doi: 10.1038/ncomms15451 (PMC5440852; doi:10.1038/ncomms15451)
Supplement: Supplementary Data 10 — Secreted_proteins SCW&ES_Topblast_results [file ncomms15451-s11.xls]

## Sheet: D10 Released proteins SCW + ES
Supplementary Data 10: Secreted_proteins SCW&ES_Topblast_results
Proteomics analysis of proteins secreted by B. glabrata into snail conditioned water (SCW) and after electrostimulation (ES)
yielded peptide data that matched transcripts (sequence name) assembled from RNAseq data obatined from 12 tissues of B. glabrata (see methods)
Transcripts were identified (Sequence description) by BLAST searches against GenBank, ---NA--- : no annotation (no simmilarity to genABnk entries)
Sequence name	Sequence desc.	Sequence length	Hit desc.	E-Value
BGLB007775-PA	116 kda u5 small nuclear ribonucleoprotein component	856	gi|524889087|ref|XP_005101105.1|PREDICTED: 116 kDa U5 small nuclear ribonucleoprotein component-like isoform X1 [Aplysia californica] >gi|524889089|ref|XP_005101106.1| PREDICTED: 116 kDa U5 small nuclear ribonucleoprotein component-like isoform X2 [Aplysia californica]	0
BGLB005695-PA	14-3-3 protein beta alpha	255	gi|908430601|ref|XP_013075733.1|PREDICTED: 14-3-3-like protein [Biomphalaria glabrata]	0
BGLB007883-PA	14-3-3 protein epsilon isoform x1	236	gi|524892341|ref|XP_005102699.1|PREDICTED: 14-3-3 protein epsilon-like [Aplysia californica]	9.93233e-149
BGLB009453-PA	14-3-3 zeta	259	gi|908466793|ref|XP_013087187.1|PREDICTED: 14-3-3 protein zeta-like [Biomphalaria glabrata]	0
BGLB007216-PA	4-hydroxyphenylpyruvate dioxygenase	318	gi|762086880|ref|XP_011425722.1|PREDICTED: 4-hydroxyphenylpyruvate dioxygenase-like [Crassostrea gigas]	2.0055e-163
BGLB008153-PA	4-hydroxyphenylpyruvate dioxygenase-like protein	385	gi|524871072|ref|XP_005092312.1|PREDICTED: 4-hydroxyphenylpyruvate dioxygenase-like protein-like [Aplysia californica]	2.32324e-90
BGLB006673-PA	50s ribosomal protein l10	275	gi|648482437|ref|WP_026174188.1|50S ribosomal protein L10 [Effusibacillus pohliae]	1.03044e-33
BGLB008930-PA	60s ribosomal protein l17	157	gi|908461999|ref|XP_013085719.1|PREDICTED: 60S ribosomal protein L17-like [Biomphalaria glabrata]	1.32446e-72
BGLB010181-PA	85 88 kda calcium-independent phospholipase a2 isoform x1	690	gi|908473183|ref|XP_013089278.1|PREDICTED: 85/88 kDa calcium-independent phospholipase A2-like isoform X2 [Biomphalaria glabrata]	0
BGLB000995-PA	abhydrolase domain-containing protein 8-like	416	gi|908409096|ref|XP_013065565.1|PREDICTED: abhydrolase domain-containing protein 8-like [Biomphalaria glabrata] >gi|908409098|ref|XP_013065566.1| PREDICTED: abhydrolase domain-containing protein 8-like [Biomphalaria glabrata]	0
BGLB004087-PA	acid partial	317	gi|524911272|ref|XP_005110502.1|PREDICTED: acid ceramidase-like [Aplysia californica]	4.34912e-179
BGLB010754-PA	acidic mammalian chitinase-like	413	gi|908477561|ref|XP_013090777.1|PREDICTED: chitinase-3-like protein 1 [Biomphalaria glabrata]	0
BGLB009137-PA	acidic mammalian chitinase-like	161	gi|908463731|ref|XP_013086259.1|PREDICTED: uncharacterized protein LOC106070832 [Biomphalaria glabrata]	7.2667e-108
BGLB008299-PA	actin	388	gi|908456345|ref|XP_013083929.1|PREDICTED: actin-2-like [Biomphalaria glabrata]	0
BGLB001649-PA	actin	379	gi|908412919|ref|XP_013067610.1|PREDICTED: actin-3-like [Biomphalaria glabrata]	0
BGLB002524-PA	actin	376	gi|908401757|ref|XP_013071866.1|PREDICTED: actin, adductor muscle-like [Biomphalaria glabrata]	0
BGLB003971-PA	actin	376	gi|676475861|ref|XP_009060604.1|hypothetical protein LOTGIDRAFT_193218 [Lottia gigantea] >gi|908419350|ref|XP_013070997.1| PREDICTED: actin, adductor muscle [Biomphalaria glabrata] >gi|556099902|gb|ESO88554.1| hypothetical protein LOTGIDRAFT_193218 [Lottia gigantea]	0
BGLB008298-PA	actin	337	gi|47116420|sp|Q964E0.1|ACTC_BIOTERecName: Full=Actin, cytoplasmic; Flags: Precursor >gi|14575747|gb|AAK68714.1|AF329440_1 actin [Biomphalaria tenagophila]	0
BGLB006319-PA	actin depolymerizing factor	150	gi|71979949|gb|AAZ57196.1|cofilin [Aplysia kurodai]	5.8804e-53
BGLB001012-PA	actin-5c	376	gi|908456348|ref|XP_013083930.1|PREDICTED: actin, cytoplasmic-like [Biomphalaria glabrata]	0
BGLB011628-PA	activating molecule in becn1-regulated autophagy protein 1-like	1272	gi|908487152|ref|XP_013094007.1|PREDICTED: serine-rich adhesin for platelets-like [Biomphalaria glabrata]	0
BGLB005728-PA	acyl- synthetase family member mitochondrial	584	gi|524869040|ref|XP_005091317.1|PREDICTED: acyl-CoA synthetase family member 3, mitochondrial-like isoform X1 [Aplysia californica] >gi|524869042|ref|XP_005091318.1| PREDICTED: acyl-CoA synthetase family member 3, mitochondrial-like isoform X2 [Aplysia californica]	0
BGLB001636-PA	adenylyl cyclase-associated protein 2 isoform x2	641	gi|321472487|gb|EFX83457.1|hypothetical protein DAPPUDRAFT_301953 [Daphnia pulex]	1.49642e-163
BGLB003596-PA	aldose epimerase	199	gi|524864626|ref|XP_005089148.1|PREDICTED: aldose 1-epimerase-like [Aplysia californica]	6.36746e-72
BGLB002192-PA	alkaline phosphatase	132	gi|524885376|ref|XP_005099296.1|PREDICTED: alkaline phosphatase, tissue-nonspecific isozyme-like [Aplysia californica]	2.93884e-52
BGLB011540-PA	alkaline phosphatase	115	gi|908485906|ref|XP_013093584.1|PREDICTED: alkaline phosphatase, tissue-nonspecific isozyme-like, partial [Biomphalaria glabrata]	7.39821e-64
BGLB011616-PA	alkaline phosphatase	111	gi|908413820|ref|XP_013068079.1|PREDICTED: alkaline phosphatase-like [Biomphalaria glabrata]	1.98403e-66
BGLB005877-PA	alkaline tissue-nonspecific isozyme	138	gi|524885376|ref|XP_005099296.1|PREDICTED: alkaline phosphatase, tissue-nonspecific isozyme-like [Aplysia californica]	1.02248e-50
BGLB004894-PA	alpha amylase	484	gi|524893729|ref|XP_005103373.1|PREDICTED: alpha-amylase-like [Aplysia californica]	0
BGLB009893-PA	alpha-1-antiproteinase-like	216	gi|908436441|ref|XP_013077709.1|PREDICTED: alpha-1-antiproteinase-like [Biomphalaria glabrata]	3.40552e-56
BGLB005438-PA	alpha-2c adrenergic receptor-like	507	gi|524877951|ref|XP_005095670.1|PREDICTED: muscarinic acetylcholine receptor M1-like [Aplysia californica]	5.75788e-22
BGLB009232-PA	alpha-amylase	531	gi|908500533|ref|XP_013062082.1|PREDICTED: alpha-amylase-like [Biomphalaria glabrata]	3.88517e-31
BGLB012122-PA	alpha-amylase	117	gi|653298396|ref|WP_027482065.1|alpha-amylase [Deinococcus pimensis]	1.08427e-38
BGLB008798-PA	alpha-amylase-like	503	gi|908460802|ref|XP_013085336.1|PREDICTED: alpha-amylase-like [Biomphalaria glabrata]	0
BGLB013806-PA	alpha-amylase-like	490	gi|908504741|ref|XP_013063580.1|PREDICTED: alpha-amylase-like [Biomphalaria glabrata]	0
BGLB001042-PA	alpha-n-acetylgalactosaminidase isoform x3	379	gi|908417292|ref|XP_013069940.1|PREDICTED: alpha-galactosidase A-like isoform X1 [Biomphalaria glabrata] >gi|908417294|ref|XP_013069941.1| PREDICTED: alpha-galactosidase A-like isoform X1 [Biomphalaria glabrata] >gi|908417296|ref|XP_013069942.1| PREDICTED: alpha-galactosidase A-like isoform X1 [Biomphalaria glabrata]	0
BGLB007235-PA	ankyrin repeat domain-containing protein 17-like isoform x2	387	gi|524870325|ref|XP_005091947.1|PREDICTED: ankyrin repeat domain-containing protein 17-like isoform X2 [Aplysia californica]	0
BGLB006316-PA	ankyrin repeat domain-containing protein 50	1039	gi|762163921|ref|XP_011420261.1|PREDICTED: ankyrin repeat domain-containing protein 50-like [Crassostrea gigas]	0
BGLB011404-PA	ankyrin repeat domain-containing protein 50-like	1042	gi|908494416|ref|XP_013096549.1|PREDICTED: uncharacterized protein LOC106079863 [Biomphalaria glabrata]	0
BGLB002174-PA	ankyrin repeat protein	1241	gi|908413692|ref|XP_013068014.1|PREDICTED: uncharacterized protein LOC106056014 [Biomphalaria glabrata] >gi|908413694|ref|XP_013068015.1| PREDICTED: uncharacterized protein LOC106056014 [Biomphalaria glabrata]	0
BGLB010341-PA	ankyrin repeat protein	747	gi|157106769|ref|XP_001649474.1|AAEL014742-PA, partial [Aedes aegypti] >gi|108868779|gb|EAT33004.1| AAEL014742-PA, partial [Aedes aegypti]	8.9458e-81
BGLB004057-PA	ankyrin repeat protein	692	gi|908419824|ref|XP_013071240.1|PREDICTED: ankyrin repeat domain-containing protein 50-like [Biomphalaria glabrata]	0
BGLB002630-PA	ankyrin repeat-containing	1086	gi|908403691|ref|XP_013080156.1|PREDICTED: uncharacterized protein LOC106065782 isoform X3 [Biomphalaria glabrata]	6.60854e-96
BGLB013766-PA	annexin a13	977	gi|908504446|ref|XP_013063484.1|PREDICTED: FK506-binding protein 5-like [Biomphalaria glabrata]	2.25497e-94
BGLB008634-PA	ap-3 complex subunit beta-2-like isoform x2	978	gi|908459432|ref|XP_013084894.1|PREDICTED: LOW QUALITY PROTEIN: AP-3 complex subunit beta-2-like [Biomphalaria glabrata]	0
BGLB008250-PA	ap-3 complex subunit delta-1	1563	gi|908455587|ref|XP_013083697.1|PREDICTED: AP-3 complex subunit delta-1-like isoform X2 [Biomphalaria glabrata]	0
BGLB006780-PA	apextrin-like protein 1	435	gi|524868391|ref|XP_005090998.1|PREDICTED: uncharacterized protein LOC101849176 [Aplysia californica]	7.55127e-91
BGLB011471-PA	arf2p	750	gi|908484959|ref|XP_013093282.1|PREDICTED: uncharacterized protein LOC106077038 [Biomphalaria glabrata]	0
BGLB000509-PA	arginine kinase	299	gi|564743500|gb|AHC02701.1|arginine kinase [Nesiohelix samarangae]	2.79794e-143
BGLB005530-PA	arginine kinase	217	gi|676474600|ref|XP_009060196.1|hypothetical protein LOTGIDRAFT_183151 [Lottia gigantea] >gi|556100505|gb|ESO89157.1| hypothetical protein LOTGIDRAFT_183151 [Lottia gigantea]	1.20002e-116
BGLB004367-PA	arginine kinase	156	gi|676474600|ref|XP_009060196.1|hypothetical protein LOTGIDRAFT_183151 [Lottia gigantea] >gi|556100505|gb|ESO89157.1| hypothetical protein LOTGIDRAFT_183151 [Lottia gigantea]	1.36003e-63
BGLB003949-PA	aspartate cytoplasmic-like	429	gi|524886817|ref|XP_005100000.1|PREDICTED: aspartate aminotransferase, cytoplasmic-like [Aplysia californica]	1.91981e-133
BGLB003165-PA	at-hook-containing transcription factor	593	gi|908415672|ref|XP_013069064.1|PREDICTED: uncharacterized protein LOC106056764 isoform X3 [Biomphalaria glabrata]	0
BGLB010318-PA	atp-binding cassette sub-family a member 2	955	gi|676438144|ref|XP_009048433.1|hypothetical protein LOTGIDRAFT_81234, partial [Lottia gigantea] >gi|556112245|gb|ESP00897.1| hypothetical protein LOTGIDRAFT_81234, partial [Lottia gigantea]	0
BGLB004646-PA	atp-binding cassette sub-family a member 3-like	213	gi|405969823|gb|EKC34771.1|ATP-binding cassette sub-family A member 3 [Crassostrea gigas]	1.85005e-53
BGLB013838-PA	atp-binding cassette sub-family f member 2	536	gi|524884408|ref|XP_005098824.1|PREDICTED: ATP-binding cassette sub-family F member 2-like [Aplysia californica]	0
BGLB014142-PA	atp-dependent helicase brm-like isoform x1	330	gi|302838799|ref|XP_002950957.1|hypothetical protein VOLCADRAFT_91473 [Volvox carteri f. nagariensis] >gi|300263652|gb|EFJ47851.1| hypothetical protein VOLCADRAFT_91473 [Volvox carteri f. nagariensis]	7.20449e-27
BGLB002894-PA	atp-dependent rna helicase ddx19a isoform x2	421	gi|871243555|ref|XP_012939994.1|PREDICTED: ATP-dependent RNA helicase DDX19A-like [Aplysia californica]	1.19168e-158
BGLB001276-PA	atp-dependent zinc metalloprotease yme1 homolog	719	gi|524907642|ref|XP_005108937.1|PREDICTED: ATP-dependent zinc metalloprotease YME1L1-like isoform X2 [Aplysia californica]	0
BGLB005226-PA	attractin isoform x2	2463	gi|260812838|ref|XP_002601127.1|hypothetical protein BRAFLDRAFT_214610 [Branchiostoma floridae] >gi|229286418|gb|EEN57139.1| hypothetical protein BRAFLDRAFT_214610, partial [Branchiostoma floridae]	5.60121e-37
BGLB000195-PA	bactericidal permeability increasing protein	453	gi|524915140|ref|XP_005112376.1|PREDICTED: bactericidal permeability-increasing protein-like isoform X2 [Aplysia californica]	1.55398e-91
BGLB000211-PA	bactericidal permeability-increasing	391	gi|459680543|gb|AGG82435.1|BgLBP/BPI1 [Biomphalaria glabrata]	0
BGLB000068-PA	bactericidal permeability-increasing isoform x2	366	gi|459680543|gb|AGG82435.1|BgLBP/BPI1 [Biomphalaria glabrata]	0
BGLB000082-PA	baculoviral iap repeat-containing protein 3-like	659	gi|524895298|ref|XP_005104134.1|PREDICTED: uncharacterized protein LOC101860034 isoform X2 [Aplysia californica]	7.59428e-90
BGLB003063-PA	bardet-biedl syndrome 4 protein isoform x2	432	gi|908404578|ref|XP_013084398.1|PREDICTED: Bardet-Biedl syndrome 4 protein-like [Biomphalaria glabrata]	0
BGLB002184-PA	beta- -galactosyltransferase 1-like isoform x1	391	gi|524906297|ref|XP_005108471.1|PREDICTED: beta-1,3-galactosyltransferase 1-like [Aplysia californica]	2.73152e-71
BGLB008075-PA	beta- partial tubulin	388	gi|78190621|gb|ABB29632.1|beta-tubulin [Priapulus caudatus]	0
BGLB005344-PA	beta-glucuronidase precursor	584	gi|524869572|ref|XP_005091578.1|PREDICTED: beta-glucuronidase-like isoform X1 [Aplysia californica]	0
BGLB001762-PA	beta-hexosaminidase	880	gi|908413250|ref|XP_013067784.1|PREDICTED: beta-hexosaminidase-like [Biomphalaria glabrata]	0
BGLB011933-PA	beta-hexosaminidase subunit beta isoform x1	407	gi|524867786|ref|XP_005090700.1|PREDICTED: beta-hexosaminidase subunit alpha-like [Aplysia californica]	0
BGLB011931-PA	beta-hexosaminidase subunit beta isoform x2	364	gi|524867786|ref|XP_005090700.1|PREDICTED: beta-hexosaminidase subunit alpha-like [Aplysia californica]	4.86563e-162
BGLB011932-PA	beta-hexosaminidase subunit partial	366	gi|524867786|ref|XP_005090700.1|PREDICTED: beta-hexosaminidase subunit alpha-like [Aplysia californica]	1.91964e-178
BGLB003900-PA	beta-mannosidase	262	gi|908419053|ref|XP_013070851.1|PREDICTED: beta-mannosidase-like, partial [Biomphalaria glabrata]	6.97807e-167
BGLB001431-PA	beta-mannosidase isoform x2	508	gi|370987917|dbj|BAL43431.1|beta-D-mannosidase [Aplysia kurodai]	0
BGLB000104-PA	biomphalysin	470	gi|458591591|gb|AGG38744.1|biomphalysin [Biomphalaria glabrata]	0
BGLB000002-PA	biomphalysin	566	gi|458591591|gb|AGG38744.1|biomphalysin [Biomphalaria glabrata]	0
BGLB007696-PA	bis(5 -adenosyl)-triphosphatase enpp4	400	gi|524899392|ref|XP_005106128.1|PREDICTED: ectonucleotide pyrophosphatase/phosphodiesterase family member 5-like [Aplysia californica]	8.28705e-126
BGLB001952-PA	cadherin-23-like isoform x1	837	gi|908399596|ref|XP_013076644.1|PREDICTED: cadherin-23-like [Biomphalaria glabrata]	5.07375e-108
BGLB001033-PA	cadherin-related tumor suppressor	2668	gi|524877947|ref|XP_005095668.1|PREDICTED: cadherin-related tumor suppressor-like, partial [Aplysia californica]	0
BGLB001036-PA	cadherin-related tumor suppressor	1757	gi|524871248|ref|XP_005092400.1|PREDICTED: cadherin-related tumor suppressor-like [Aplysia californica]	0
BGLB006620-PA	calcineurin-binding protein cabin-1 isoform x4	1943	gi|676447324|ref|XP_009051371.1|hypothetical protein LOTGIDRAFT_152594 [Lottia gigantea] >gi|556108852|gb|ESO97504.1| hypothetical protein LOTGIDRAFT_152594 [Lottia gigantea]	0
BGLB010493-PA	calcium binding protein 1	104	gi|56462584|gb|AAV91525.1|calcium binding protein 1 [Biomphalaria glabrata]	8.12488e-61
BGLB007344-PA	calcium binding protein 2	233	gi|56462578|gb|AAV91522.1|calcium binding protein 2 [Biomphalaria glabrata]	2.59125e-38
BGLB010496-PA	calcium binding protein 2	231	gi|56462578|gb|AAV91522.1|calcium binding protein 2 [Biomphalaria glabrata]	3.82862e-69
BGLB012414-PA	calcium binding protein 2	123	gi|56462578|gb|AAV91522.1|calcium binding protein 2 [Biomphalaria glabrata]	3.46992e-41
BGLB006200-PA	calcium binding protein 2	76	gi|56462578|gb|AAV91522.1|calcium binding protein 2 [Biomphalaria glabrata]	1.01688e-18
BGLB013770-PA	calmodulin	182	gi|254939725|gb|ACT88125.1|AT15141p [Drosophila melanogaster]	2.97957e-94
BGLB009596-PA	calmodulin isoform x1	153	gi|511828793|ref|XP_004739120.1|PREDICTED: calmodulin isoform X1 [Mustela putorius furo]	7.75332e-83
BGLB007345-PA	calmodulin-like protein 5 isoform x1	145	gi|908446265|ref|XP_013080736.1|PREDICTED: uncharacterized protein LOC106066298 [Biomphalaria glabrata]	3.00339e-94
BGLB000507-PA	calponin homology domain-containing protein 2	2575	gi|524885635|ref|XP_005099423.1|PREDICTED: putative uncharacterized protein CXorf30-like [Aplysia californica]	0
BGLB002439-PA	calreticulin	394	gi|325297040|ref|NP_001191523.1|calreticulin precursor [Aplysia californica] >gi|262054|gb|AAB24569.1| calreticulin [Aplysia californica]	0
BGLB012849-PA	carbonic anhydrase	139	gi|675381530|gb|KFM74432.1|Carbonic anhydrase 7, partial [Stegodyphus mimosarum]	8.9638e-19
BGLB007158-PA	carboxylesterase 1c-like	1055	gi|597732009|ref|XP_007228360.1|PREDICTED: uncharacterized protein LOC103039298 [Astyanax mexicanus]	7.10021e-107
BGLB006393-PA	carboxymethylenebutenolidase homolog	135	gi|524875728|ref|XP_005094588.1|PREDICTED: carboxymethylenebutenolidase homolog isoform X1 [Aplysia californica] >gi|524875730|ref|XP_005094589.1| PREDICTED: carboxymethylenebutenolidase homolog isoform X2 [Aplysia californica] >gi|524875732|ref|XP_005094590.1| PREDICTED: carboxymethylenebutenolidase homolog isoform X3 [Aplysia californica] >gi|524875734|ref|XP_005094591.1| PREDICTED: carboxymeth…	6.34034e-67
BGLB009009-PA	carboxymethylenebutenolidase homolog isoform x2	231	gi|908462664|ref|XP_013085953.1|PREDICTED: protein usf-like [Biomphalaria glabrata] >gi|908462666|ref|XP_013085954.1| PREDICTED: protein usf-like [Biomphalaria glabrata]	1.66362e-170
BGLB004864-PA	cartilage matrix	324	gi|73695956|gb|AAZ80784.1|matrilin [Biomphalaria glabrata]	0
BGLB013804-PA	cathepsin b	335	gi|910749453|ref|NP_001298202.1|cathepsin B-like precursor [Biomphalaria glabrata] >gi|908504726|ref|XP_013063574.1| PREDICTED: cathepsin B-like [Biomphalaria glabrata] >gi|154761391|gb|ABS85545.1| cathepsin B preproprotein [Biomphalaria glabrata]	0
BGLB012742-PA	cathepsin d	153	gi|524881249|ref|XP_005097279.1|PREDICTED: lysosomal aspartic protease-like [Aplysia californica]	6.28492e-67
BGLB003612-PA	cd109 antigen-like	426	gi|908406150|ref|XP_013091761.1|PREDICTED: C3 and PZP-like alpha-2-macroglobulin domain-containing protein 8 [Biomphalaria glabrata]	0
BGLB002564-PA	cell division cycle protein 20 homolog	525	gi|908401689|ref|XP_013071501.1|PREDICTED: cell division cycle protein 20 homolog [Biomphalaria glabrata] >gi|908401691|ref|XP_013071510.1| PREDICTED: cell division cycle protein 20 homolog [Biomphalaria glabrata] >gi|908401693|ref|XP_013071516.1| PREDICTED: cell division cycle protein 20 homolog [Biomphalaria glabrata]	0
BGLB009844-PA	cellulosome anchoring protein cohesin region	753	gi|512877475|ref|XP_004919240.1|PREDICTED: cell surface glycoprotein 1-like [Xenopus (Silurana) tropicalis]	2.89035e-52
BGLB013679-PA	cg2 partial	232	gi|2642516|gb|AAC47854.1|CG2 [Plasmodium falciparum]	1.74913e-25
BGLB013260-PA	chitotriosidase-1 isoform x1	463	gi|676485147|ref|XP_009063567.1|hypothetical protein LOTGIDRAFT_130278, partial [Lottia gigantea] >gi|556097186|gb|ESO85838.1| hypothetical protein LOTGIDRAFT_130278, partial [Lottia gigantea]	8.73579e-170
BGLB000103-PB	chitotriosidase-1 isoform x2	361	gi|524895884|ref|XP_005104423.1|PREDICTED: uncharacterized protein LOC101846901 [Aplysia californica]	5.40422e-70
BGLB005087-PA	chitotriosidase-1 isoform x2	197	gi|524884394|ref|XP_005098817.1|PREDICTED: chitotriosidase-1-like [Aplysia californica]	1.88678e-46
BGLB000103-PA	chitotriosidase-1 precursor	252	gi|33989466|gb|AAH56337.1|Zgc:65788 [Danio rerio]	9.51313e-67
BGLB006396-PA	chorion peroxidase-like	143	gi|524884923|ref|XP_005099074.1|PREDICTED: chorion peroxidase-like [Aplysia californica]	8.82813e-45
BGLB012162-PA	chymotrypsinogen 2-like	453	gi|908491849|ref|XP_013095642.1|PREDICTED: chymotrypsinogen 2-like [Biomphalaria glabrata]	1.27345e-61
BGLB014008-PA	citrate mitochondrial	467	gi|908506026|ref|XP_013064016.1|PREDICTED: citrate synthase, mitochondrial-like [Biomphalaria glabrata]	0
BGLB004434-PA	coatomer subunit delta	438	gi|524901565|ref|XP_005107188.1|PREDICTED: coatomer subunit delta-like [Aplysia californica]	0
BGLB000835-PA	coiled-coil domain-containing protein 171 isoform x1	675	gi|908407752|ref|XP_013062394.1|PREDICTED: coiled-coil domain-containing protein 171-like [Biomphalaria glabrata]	0
BGLB003374-PA	coiled-coil domain-containing protein 65	491	gi|908405063|ref|XP_013086632.1|PREDICTED: LOW QUALITY PROTEIN: coiled-coil domain-containing protein 65-like [Biomphalaria glabrata]	0
BGLB008580-PA	collagen alpha-1 chain- partial	163	gi|908458989|ref|XP_013084754.1|PREDICTED: collagen alpha-1(XII) chain-like [Biomphalaria glabrata]	1.16646e-94
BGLB003975-PA	collagen alpha-2 partial	420	gi|908419369|ref|XP_013071007.1|PREDICTED: uncharacterized protein LOC106058174 [Biomphalaria glabrata]	5.46909e-83
BGLB012274-PA	collagen alpha-3 chain-like isoform x4	374	gi|908492676|ref|XP_013095936.1|PREDICTED: collagen alpha-1(XIV) chain-like, partial [Biomphalaria glabrata]	0
BGLB006074-PA	collagen alpha-4 chain	102	gi|73695976|gb|AAZ80794.1|VWC domain-containing protein 3 [Biomphalaria glabrata]	4.44096e-32
BGLB010738-PA	collagen alpha-5 chain-like	274	gi|908477451|ref|XP_013090740.1|PREDICTED: cartilage matrix protein-like, partial [Biomphalaria glabrata]	1.26633e-176
BGLB012751-PA	collagen alpha-6 chain	632	gi|46395320|dbj|BAD16597.1|DEC-1 [Lymnaea stagnalis]	2.5784e-113
BGLB007552-PA	collagen alpha-6 chain-like isoform x1	2924	gi|405954419|gb|EKC21865.1|Collagen alpha-3(VI) chain [Crassostrea gigas]	0
BGLB011226-PA	collagen triple helix repeat	1177	gi|908434867|ref|XP_013077129.1|PREDICTED: neuropeptide FF receptor 2-like [Biomphalaria glabrata]	1.57987e-142
BGLB000954-PA	cryptochrome dash-like	498	gi|908408917|ref|XP_013065471.1|PREDICTED: cryptochrome DASH-like [Biomphalaria glabrata]	0
BGLB002175-PA	c-type lectin domain family 4 member e-like	396	gi|908413701|ref|XP_013068018.1|PREDICTED: macrophage mannose receptor 1-like isoform X1 [Biomphalaria glabrata]	7.36012e-64
BGLB001624-PA	cullin-associated nedd8-dissociated protein 1	1209	gi|908412363|ref|XP_013067312.1|PREDICTED: LOW QUALITY PROTEIN: cullin-associated NEDD8-dissociated protein 1-like [Biomphalaria glabrata]	0
BGLB007664-PA	cystathionine gamma-lyase	444	gi|748375163|gb|KIH54960.1|cystathionine gamma-lyase domain protein [Ancylostoma duodenale]	1.73728e-123
BGLB004273-PA	cystatin-b	100	gi|908420899|ref|XP_013071797.1|PREDICTED: cystatin-B-like [Biomphalaria glabrata]	2.11821e-66
BGLB012111-PA	cysteine proteinase cg12163	122	gi|56462576|gb|AAV91521.1|type 2 cystatin [Biomphalaria glabrata]	5.32867e-75
BGLB008313-PA	cytoplasmic a3a	376	gi|908456348|ref|XP_013083930.1|PREDICTED: actin, cytoplasmic-like [Biomphalaria glabrata]	0
BGLB008297-PA	cytoplasmic actin	332	gi|47117881|sp|P92179.2|ACTC_BIOGLRecName: Full=Actin, cytoplasmic; Flags: Precursor >gi|14575739|gb|AAK68710.1|AF329436_1 actin [Biomphalaria glabrata]	0
BGLB001558-PA	cytoplasmic dynein 1 heavy chain 1	4680	gi|607357807|gb|EZA52247.1|Dynein heavy chain, cytoplasmic [Cerapachys biroi]	0
BGLB012921-PA	cytosolic non-specific dipeptidase isoform x1	397	gi|524870985|ref|XP_005092269.1|PREDICTED: cytosolic non-specific dipeptidase-like [Aplysia californica]	0
BGLB002265-PA	d-2-hydroxyglutarate mitochondrial	130	gi|524910985|ref|XP_005110364.1|PREDICTED: d-2-hydroxyglutarate dehydrogenase, mitochondrial-like [Aplysia californica]	1.5606e-58
BGLB009297-PA	dbh-like monooxygenase protein 1	85	gi|676492183|ref|XP_009065838.1|hypothetical protein LOTGIDRAFT_59142, partial [Lottia gigantea] >gi|556094780|gb|ESO83433.1| hypothetical protein LOTGIDRAFT_59142, partial [Lottia gigantea]	4.08056e-22
BGLB005683-PA	d-dopachrome decarboxylase	94	gi|239509144|gb|ACR81565.1|macrophage migration inhibitory factor 2 [Biomphalaria glabrata]	4.21362e-60
BGLB012227-PA	d-dopachrome decarboxylase	94	gi|239509144|gb|ACR81565.1|macrophage migration inhibitory factor 2 [Biomphalaria glabrata]	4.21362e-60
BGLB004138-PA	dedicator of cytokinesis protein 1 isoform x2	1464	gi|871243651|ref|XP_012940015.1|PREDICTED: dedicator of cytokinesis protein 1-like isoform X4 [Aplysia californica]	0
BGLB003001-PA	deoxyhypusine synthase	776	gi|908415307|ref|XP_013068876.1|PREDICTED: uncharacterized protein LOC106056608 [Biomphalaria glabrata]	5.48037e-126
BGLB002603-PA	digestive cysteine proteinase 1	535	gi|908402218|ref|XP_013073765.1|PREDICTED: digestive cysteine proteinase 2-like [Biomphalaria glabrata]	0
BGLB001164-PA	dipeptidase 1-like	94	gi|908409800|ref|XP_013065942.1|PREDICTED: dipeptidase 1-like [Biomphalaria glabrata] >gi|908409802|ref|XP_013065943.1| PREDICTED: dipeptidase 1-like [Biomphalaria glabrata] >gi|908409804|ref|XP_013065944.1| PREDICTED: dipeptidase 1-like [Biomphalaria glabrata]	1.26205e-50
BGLB000805-PA	dipeptidyl peptidase 1 isoform x1	543	gi|908408127|ref|XP_013063986.1|PREDICTED: dipeptidyl peptidase 1-like isoform X1 [Biomphalaria glabrata]	0
BGLB004062-PA	dis3-like exonuclease partial	795	gi|676486902|ref|XP_009064125.1|hypothetical protein LOTGIDRAFT_235866 [Lottia gigantea] >gi|556096557|gb|ESO85209.1| hypothetical protein LOTGIDRAFT_235866 [Lottia gigantea]	0
BGLB012625-PA	dpy30 domain-containing protein 1	486	gi|908495490|ref|XP_013096931.1|PREDICTED: uncharacterized protein LOC106080150 [Biomphalaria glabrata]	1.10154e-66
BGLB001765-PA	dynein beta ciliary-like	3237	gi|908401260|ref|XP_013069527.1|PREDICTED: dynein beta chain, ciliary-like, partial [Biomphalaria glabrata]	0
BGLB001466-PA	dynein beta flagellar outer arm-like	4606	gi|908411266|ref|XP_013066728.1|PREDICTED: dynein heavy chain 17, axonemal-like [Biomphalaria glabrata]	0
BGLB002368-PA	dynein heavy chain axonemal	4414	gi|524882167|ref|XP_005097728.1|PREDICTED: dynein beta chain, ciliary-like [Aplysia californica]	0
BGLB000829-PA	dynein heavy chain axonemal	2736	gi|908407636|ref|XP_013061871.1|PREDICTED: dynein heavy chain 12, axonemal-like [Biomphalaria glabrata]	0
BGLB005577-PA	dynein heavy chain axonemal isoform x1	4016	gi|676425951|ref|XP_009044468.1|hypothetical protein LOTGIDRAFT_184938 [Lottia gigantea] >gi|556116307|gb|ESP04959.1| hypothetical protein LOTGIDRAFT_184938 [Lottia gigantea]	0
BGLB013389-PA	e3 ubiquitin-protein ligase rnf4-like isoform x2	1674	gi|524876078|ref|XP_005094759.1|PREDICTED: E3 ubiquitin-protein ligase RNF4-like isoform X2 [Aplysia californica]	1.03083e-13
BGLB000078-PA	e3 ubiquitin-protein ligase xiap-like isoform x1	655	gi|908408275|ref|XP_013064681.1|PREDICTED: E3 ubiquitin-protein ligase XIAP-like [Biomphalaria glabrata]	0
BGLB005508-PA	e3 ubiquitin-protein ligase xiap-like isoform x1	446	gi|908429433|ref|XP_013075332.1|PREDICTED: death-associated inhibitor of apoptosis 1-like [Biomphalaria glabrata]	0
BGLB000106-PA	e3 ubiquitin-protein ligase xiap-like isoform x1	344	gi|908507216|ref|XP_013064429.1|PREDICTED: baculoviral IAP repeat-containing protein 3-like isoform X1 [Biomphalaria glabrata] >gi|908507220|ref|XP_013064430.1| PREDICTED: baculoviral IAP repeat-containing protein 3-like isoform X1 [Biomphalaria glabrata]	0
BGLB007348-PA	ecdysteroid-regulated 16 kda	184	gi|524897131|ref|XP_005105032.1|PREDICTED: ecdysteroid-regulated 16 kDa protein-like [Aplysia californica]	1.48663e-31
BGLB000826-PA	ef-hand calcium-binding domain-containing protein 4a isoform x1	672	gi|908407658|ref|XP_013061952.1|PREDICTED: ras and EF-hand domain-containing protein-like isoform X3 [Biomphalaria glabrata]	0
BGLB004327-PA	egf-like repeat and discoidin i-like domain-containing protein 3-like isoform x1	412	gi|260800429|ref|XP_002595136.1|hypothetical protein BRAFLDRAFT_118602 [Branchiostoma floridae] >gi|229280378|gb|EEN51147.1| hypothetical protein BRAFLDRAFT_118602 [Branchiostoma floridae]	5.94431e-50
BGLB004497-PA	elongation factor 1-gamma	445	gi|524864622|ref|XP_005089146.1|PREDICTED: elongation factor 1-gamma-like [Aplysia californica]	0
BGLB008404-PA	endo-beta- -glucanase	724	gi|908457503|ref|XP_013084281.1|PREDICTED: endoglucanase A-like [Biomphalaria glabrata]	0
BGLB003302-PA	endo-beta- -glucanase	702	gi|908416521|ref|XP_013069522.1|PREDICTED: endoglucanase 4-like isoform X2 [Biomphalaria glabrata]	0
BGLB003215-PA	endo-beta- -glucanase	663	gi|908415867|ref|XP_013069170.1|PREDICTED: endoglucanase 4-like isoform X2 [Biomphalaria glabrata]	0
BGLB003304-PA	endo-beta- -glucanase	509	gi|908416523|ref|XP_013069523.1|PREDICTED: endoglucanase 4-like isoform X1 [Biomphalaria glabrata] >gi|908416525|ref|XP_013069524.1| PREDICTED: endoglucanase 4-like isoform X2 [Biomphalaria glabrata]	0
BGLB008407-PA	endo-beta- -glucanase	440	gi|908457511|ref|XP_013084285.1|PREDICTED: endoglucanase A-like isoform X1 [Biomphalaria glabrata] >gi|908457513|ref|XP_013084286.1| PREDICTED: endoglucanase A-like isoform X1 [Biomphalaria glabrata]	0
BGLB001057-PA	endo-beta-glucanase	291	gi|908409527|ref|XP_013065794.1|PREDICTED: endoglucanase-like [Biomphalaria glabrata]	1.13236e-130
BGLB009934-PA	endoglucanase 18-like	381	gi|126697304|gb|ABO26609.1|endo 1,4- beta D- glucanase 2 [Haliotis discus discus]	4.13809e-112
BGLB001371-PA	endoglucanase a-like	989	gi|908410592|ref|XP_013066370.1|PREDICTED: endoglucanase A-like [Biomphalaria glabrata]	0
BGLB001399-PA	endoglucanase a-like	873	gi|908410424|ref|XP_013066280.1|PREDICTED: endoglucanase E-4-like [Biomphalaria glabrata]	0
BGLB001398-PA	endoglucanase a-like	824	gi|908410420|ref|XP_013066278.1|PREDICTED: endoglucanase E-4-like [Biomphalaria glabrata]	0
BGLB001397-PA	endoglucanase a-like	514	gi|908410418|ref|XP_013066277.1|PREDICTED: endoglucanase A-like [Biomphalaria glabrata]	0
BGLB009933-PA	endoglucanase a-like	347	gi|908471320|ref|XP_013088630.1|PREDICTED: endoglucanase-like [Biomphalaria glabrata]	0
BGLB001396-PA	endoglucanase a-like	321	gi|908410394|ref|XP_013066263.1|PREDICTED: endoglucanase A-like [Biomphalaria glabrata]	0
BGLB001404-PA	endoglucanase-like isoform x1	455	gi|524885408|ref|XP_005099312.1|PREDICTED: endoglucanase-like isoform X1 [Aplysia californica] >gi|524885410|ref|XP_005099313.1| PREDICTED: endoglucanase-like isoform X2 [Aplysia californica] >gi|524885412|ref|XP_005099314.1| PREDICTED: endoglucanase-like isoform X3 [Aplysia californica]	0
BGLB009935-PA	endoglucanase-like isoform x1	452	gi|524885408|ref|XP_005099312.1|PREDICTED: endoglucanase-like isoform X1 [Aplysia californica] >gi|524885410|ref|XP_005099313.1| PREDICTED: endoglucanase-like isoform X2 [Aplysia californica] >gi|524885412|ref|XP_005099314.1| PREDICTED: endoglucanase-like isoform X3 [Aplysia californica]	0
BGLB001403-PA	endoglucanase-like isoform x1	448	gi|524885408|ref|XP_005099312.1|PREDICTED: endoglucanase-like isoform X1 [Aplysia californica] >gi|524885410|ref|XP_005099313.1| PREDICTED: endoglucanase-like isoform X2 [Aplysia californica] >gi|524885412|ref|XP_005099314.1| PREDICTED: endoglucanase-like isoform X3 [Aplysia californica]	0
BGLB001400-PA	endoglucanase-like isoform x1	427	gi|524885408|ref|XP_005099312.1|PREDICTED: endoglucanase-like isoform X1 [Aplysia californica] >gi|524885410|ref|XP_005099313.1| PREDICTED: endoglucanase-like isoform X2 [Aplysia californica] >gi|524885412|ref|XP_005099314.1| PREDICTED: endoglucanase-like isoform X3 [Aplysia californica]	0
BGLB014411-PA	enolase	407	gi|908509632|ref|XP_013065160.1|PREDICTED: enolase-like [Biomphalaria glabrata]	0
BGLB013859-PA	enterin partial	492	gi|440900208|gb|ELR51396.1|hypothetical protein M91_19417, partial [Bos mutus]	4.14468e-59
BGLB002160-PA	epididymal secretory glutathione peroxidase-like	254	gi|524892652|ref|XP_005102852.1|PREDICTED: epididymal secretory glutathione peroxidase-like [Aplysia californica]	1.72931e-54
BGLB005330-PA	exosome component 10	656	gi|524890726|ref|XP_005101906.1|PREDICTED: exosome component 10-like [Aplysia californica]	0
BGLB007885-PA	extensin-2-like isoform x2	737	gi|908451413|ref|XP_013082427.1|PREDICTED: extensin-2-like isoform X2 [Biomphalaria glabrata]	4.88434e-54
BGLB001778-PA	family protein	100	gi|908401331|ref|XP_013069804.1|PREDICTED: probable glutathione-independent glyoxalase hsp3103 [Biomphalaria glabrata] >gi|908401334|ref|XP_013069811.1| PREDICTED: probable glutathione-independent glyoxalase hsp3103 [Biomphalaria glabrata]	1.59284e-30
BGLB003376-PA	far upstream element-binding protein 3-like isoform x3	654	gi|908405159|ref|XP_013087110.1|PREDICTED: far upstream element-binding protein 2-like isoform X2 [Biomphalaria glabrata]	0
BGLB012131-PA	f-bar and double sh3 domains protein 2-like isoform x2	1839	gi|908491557|ref|XP_013095540.1|PREDICTED: F-BAR and double SH3 domains protein 2-like isoform X2 [Biomphalaria glabrata]	0
BGLB013360-PA	ferritin	171	gi|524878725|ref|XP_005096044.1|PREDICTED: soma ferritin-like [Aplysia californica]	9.54372e-88
BGLB009676-PA	ferritin	106	gi|1169742|sp|P42577.2|FRIS_LYMSTRecName: Full=Soma ferritin [Lymnaea stagnalis] >gi|9650|emb|CAA40096.1| snail soma ferritin [Lymnaea stagnalis] >gi|259469|gb|AAB24081.1| ferritin [Lymnaea stagnalis, soma, Peptide, 174 aa]	1.12729e-52
BGLB004800-PA	fg-gap repeat family partial	374	gi|156400732|ref|XP_001638946.1|predicted protein [Nematostella vectensis] >gi|156226071|gb|EDO46883.1| predicted protein, partial [Nematostella vectensis]	3.25061e-51
BGLB000096-PA	fibrinogen-related protein	653	gi|346721862|gb|AEO50745.1|fibrinogen-related protein 3.1 [Biomphalaria glabrata]	0
BGLB000133-PA	fibrinogen-related protein	652	gi|28875408|gb|AAO59918.1|AF515464_1fibrinogen related protein 12.1 precursor [Biomphalaria glabrata]	0
BGLB000140-PA	fibrinogen-related protein	651	gi|28875418|gb|AAO59922.1|AF515468_1fibrinogen related protein 13.1 precursor [Biomphalaria glabrata]	0
BGLB000019-PA	fibrinogen-related protein	619	gi|16303225|gb|AAK13546.1|BgMFREP5 [Biomphalaria glabrata]	0
BGLB010948-PA	fibrinogen-related protein	579	gi|908479062|ref|XP_013091310.1|PREDICTED: uncharacterized protein LOC106074953 [Biomphalaria glabrata]	0
BGLB000179-PA	fibrinogen-related protein	554	gi|16303185|gb|AAK13549.1|BgMFREP1 [Biomphalaria glabrata]	1.78584e-102
BGLB000011-PA	fibrinogen-related protein	394	gi|908427244|ref|XP_013074553.1|PREDICTED: fibrinogen-like protein A, partial [Biomphalaria glabrata]	0
BGLB000203-PA	fibrinogen-related protein	188	gi|28875410|gb|AAO59919.1|AF515465_1fibrinogen related protein 12.1-as1 precursor [Biomphalaria glabrata]	1.9739e-94
BGLB002548-PA	fibrinolytic isozyme c-like	167	gi|908403972|ref|XP_013081473.1|PREDICTED: fibrinolytic enzyme, isozyme C-like [Biomphalaria glabrata]	1.82665e-72
BGLB000783-PA	filamin-c-like isoform x1	121	gi|762144806|ref|XP_011455671.1|PREDICTED: filamin-A-like isoform X13 [Crassostrea gigas]	9.85338e-52
BGLB003524-PA	fmrfamide receptor-like	553	gi|908405987|ref|XP_013090972.1|PREDICTED: FMRFamide receptor-like [Biomphalaria glabrata] >gi|908405989|ref|XP_013090980.1| PREDICTED: FMRFamide receptor-like [Biomphalaria glabrata] >gi|908405991|ref|XP_013090988.1| PREDICTED: FMRFamide receptor-like [Biomphalaria glabrata]	0
BGLB010552-PA	forkhead box protein partial	610	gi|908476102|ref|XP_013090285.1|PREDICTED: forkhead box protein K1-like [Biomphalaria glabrata]	0
BGLB008114-PA	fructose-bisphosphate aldolase-like	322	gi|71726727|gb|AAZ39527.1|fructose-biphosphate aldolase [Biomphalaria glabrata]	0
BGLB009854-PA	fumarylacetoacetase-like	427	gi|723138990|ref|XP_010286314.1|PREDICTED: LOW QUALITY PROTEIN: fumarylacetoacetase-like [Phaethon lepturus]	3.93651e-47
BGLB009767-PA	fumarylacetoacetate hydrolase domain-containing protein 2a	287	gi|524866304|ref|XP_005089974.1|PREDICTED: fumarylacetoacetate hydrolase domain-containing protein 2-like [Aplysia californica]	7.88853e-135
BGLB009330-PA	galactokinase	399	gi|524909938|ref|XP_005109861.1|PREDICTED: galactokinase-like [Aplysia californica]	0
BGLB008836-PA	ganglioside gm2 activator	177	gi|908461254|ref|XP_013085477.1|PREDICTED: ganglioside GM2 activator-like [Biomphalaria glabrata]	4.89689e-115
BGLB004262-PA	ganglioside gm2 partial	191	gi|524881845|ref|XP_005097572.1|PREDICTED: ganglioside GM2 activator-like isoform X1 [Aplysia californica] >gi|524881847|ref|XP_005097573.1| PREDICTED: ganglioside GM2 activator-like isoform X2 [Aplysia californica]	3.13553e-30
BGLB013212-PA	gastrula zinc finger	920	gi|524897095|ref|XP_005105014.1|PREDICTED: uncharacterized protein LOC101864410 [Aplysia californica]	2.26262e-168
BGLB011385-PA	gdp-l-fucose partial	170	gi|908484018|ref|XP_013092968.1|PREDICTED: GDP-L-fucose synthase-like, partial [Biomphalaria glabrata]	2.29534e-102
BGLB012202-PA	gdp-l-fucose synthase	139	gi|524873169|ref|XP_005093336.1|PREDICTED: GDP-L-fucose synthase-like isoform X2 [Aplysia californica]	7.52129e-65
BGLB011759-PA	gelsolin-like protein 2	335	gi|325197162|ref|NP_001191425.1|gelsolin [Aplysia californica] >gi|225580361|gb|ACN94418.1| gelsolin [Aplysia californica]	4.23093e-172
BGLB010864-PA	glb_biogl ame: full=globin ame: full=myoglobin	150	gi|47115533|sp|O77003.3|GLB_BIOGLRecName: Full=Globin; AltName: Full=Myoglobin >gi|3253145|gb|AAC24318.1| myoglobin [Biomphalaria glabrata]	8.90927e-97
BGLB011149-PA	globin- partial	310	gi|908480573|ref|XP_013091844.1|PREDICTED: globin-like, partial [Biomphalaria glabrata]	1.35886e-159
BGLB000591-PA	glucose dehydrogenase	350	gi|524913881|ref|XP_005111763.1|PREDICTED: glucose dehydrogenase [acceptor]-like [Aplysia californica]	1.43252e-110
BGLB000099-PA	glutaredoxin-3	338	gi|908458425|ref|XP_013084576.1|PREDICTED: glutaredoxin-3-like [Biomphalaria glabrata] >gi|908458428|ref|XP_013084577.1| PREDICTED: glutaredoxin-3-like [Biomphalaria glabrata]	0
BGLB008980-PA	glutathione peroxidase 6	94	gi|908462442|ref|XP_013085877.1|PREDICTED: glutathione peroxidase-like isoform X1 [Biomphalaria glabrata]	8.58612e-21
BGLB013546-PA	glutathione s-transferase omega-1 isoform x2	209	gi|524866272|ref|XP_005089958.1|PREDICTED: glutathione S-transferase omega-1-like [Aplysia californica]	8.07178e-87
BGLB007717-PA	glutathione s-transferase omega-1-like	188	gi|524866272|ref|XP_005089958.1|PREDICTED: glutathione S-transferase omega-1-like [Aplysia californica]	1.09144e-85
BGLB009326-PA	glyceraldehyde-3-phosphate dehydrogenase	312	gi|526117385|ref|NP_001267755.1|glyceraldehyde-3-phosphate dehydrogenase-like [Aplysia californica] >gi|470012020|gb|AGI03862.1| glyceraldehyde 3-phosphate dehydrogenase [Aplysia californica]	1.91161e-176
BGLB011229-PA	glycine-rich cell wall structural isoform x1	149	gi|908481922|ref|XP_013092290.1|PREDICTED: uncharacterized protein LOC106075960 [Biomphalaria glabrata]	1.62045e-83
BGLB012436-PA	gpi ethanolamine phosphate transferase 3 isoform x1	954	gi|524881552|ref|XP_005097427.1|PREDICTED: GPI ethanolamine phosphate transferase 3-like [Aplysia californica]	0
BGLB009165-PA	guanine nucleotide-releasing factor 2-like isoform x6	1085	gi|676430788|ref|XP_009046041.1|hypothetical protein LOTGIDRAFT_137628, partial [Lottia gigantea] >gi|556114590|gb|ESP03242.1| hypothetical protein LOTGIDRAFT_137628, partial [Lottia gigantea]	0
BGLB003962-PA	h aca ribonucleoprotein complex non-core subunit naf1	397	gi|908419312|ref|XP_013070979.1|PREDICTED: H/ACA ribonucleoprotein complex non-core subunit NAF1-like [Biomphalaria glabrata]	0
BGLB000834-PA	haemoglobin type 1	1518	gi|110319967|emb|CAJ44466.1|haemoglobin type 1 [Biomphalaria glabrata]	0
BGLB000836-PA	haemoglobin type 1	1346	gi|908407759|ref|XP_013062423.1|PREDICTED: uncharacterized protein LOC106051763 [Biomphalaria glabrata]	0
BGLB011523-PA	haemoglobin type 1	869	gi|908485708|ref|XP_013093514.1|PREDICTED: LOW QUALITY PROTEIN: uncharacterized protein LOC106077292 [Biomphalaria glabrata]	0
BGLB012730-PA	haemoglobin type 1	517	gi|110319967|emb|CAJ44466.1|haemoglobin type 1 [Biomphalaria glabrata]	0
BGLB000831-PA	haemoglobin type 1	365	gi|110319967|emb|CAJ44466.1|haemoglobin type 1 [Biomphalaria glabrata]	0
BGLB013430-PA	haemoglobin type 2	1420	gi|110319969|emb|CAJ44467.1|haemoglobin type 2 [Biomphalaria glabrata]	0
BGLB013367-PA	haemoglobin type 2	713	gi|110319969|emb|CAJ44467.1|haemoglobin type 2 [Biomphalaria glabrata]	0
BGLB011524-PA	haemoglobin type 3	315	gi|51773699|emb|CAH23232.1|hemoglobin [Biomphalaria glabrata]	3.24764e-56
BGLB003341-PA	heat repeat-containing protein 4	713	gi|908416616|ref|XP_013069574.1|PREDICTED: HEAT repeat-containing protein 4-like [Biomphalaria glabrata]	0
BGLB010139-PA	hect domain-containing family protein	619	gi|908472771|ref|XP_013089136.1|PREDICTED: uncharacterized protein LOC106073188 [Biomphalaria glabrata]	4.50131e-156
BGLB000218-PA	hemocyanin isoform 1	1326	gi|908476815|ref|XP_013090529.1|PREDICTED: hemocyanin G-type, units Oda to Odg-like isoform X1 [Biomphalaria glabrata]	0
BGLB008781-PA	hemocytin	845	gi|908460662|ref|XP_013085291.1|PREDICTED: uncharacterized protein LOC106070028 [Biomphalaria glabrata]	0
BGLB008779-PA	hemocytin isoform x1	598	gi|908460662|ref|XP_013085291.1|PREDICTED: uncharacterized protein LOC106070028 [Biomphalaria glabrata]	0
BGLB009366-PA	histone partial	59	gi|375151872|gb|AFA36452.1|histone h4, partial [Cysticapnos vesicaria]	2.383e-16
BGLB004375-PA	histone-lysine n-methyltransferase setd2	2723	gi|524881793|ref|XP_005097546.1|PREDICTED: uncharacterized protein LOC101857563 [Aplysia californica]	0
BGLB002712-PA	hydroxymethylglutaryl- cytoplasmic	440	gi|908403085|ref|XP_013077525.1|PREDICTED: hydroxymethylglutaryl-CoA synthase 1-like [Biomphalaria glabrata]	0
BGLB000906-PA	inosine-5 -monophosphate dehydrogenase 1b-like isoform x1	491	gi|908408622|ref|XP_013065314.1|PREDICTED: inosine-5'-monophosphate dehydrogenase 1b-like isoform X2 [Biomphalaria glabrata] >gi|908408624|ref|XP_013065315.1| PREDICTED: inosine-5'-monophosphate dehydrogenase 1b-like isoform X2 [Biomphalaria glabrata]	0
BGLB007493-PA	intestine-specific homeobox	455	gi|524873803|ref|XP_005093644.1|PREDICTED: uncharacterized protein LOC101853533 [Aplysia californica]	4.47192e-38
BGLB005070-PA	iron dependent peroxidase	286	gi|524877717|ref|XP_005095556.1|PREDICTED: uncharacterized protein LOC101849758 [Aplysia californica]	5.63216e-60
BGLB007004-PA	isocitrate dehydrogenase	299	gi|524871885|ref|XP_005092713.1|PREDICTED: probable isocitrate dehydrogenase [NAD] subunit alpha, mitochondrial-like isoform X2 [Aplysia californica]	0
BGLB002255-PA	kinesin-like protein unc-104 isoform x8	1529	gi|165941379|gb|ABY75514.1|kinesin-3 [Doryteuthis pealeii]	0
BGLB003974-PA	kremen protein 2-like	781	gi|908419369|ref|XP_013071007.1|PREDICTED: uncharacterized protein LOC106058174 [Biomphalaria glabrata]	0
BGLB012277-PA	kunitz bovine pancreatic trypsin inhibitor domain protein	562	gi|641773406|ref|XP_005304994.2|PREDICTED: protease inhibitor B1-like [Chrysemys picta bellii]	5.79369e-08
BGLB007173-PA	kynurenine 3-monooxygenase	410	gi|548384273|ref|XP_005735149.1|PREDICTED: kynurenine 3-monooxygenase-like [Pundamilia nyererei]	1.56771e-69
BGLB003070-PA	lactase-phlorizin hydrolase	1619	gi|908404587|ref|XP_013084449.1|PREDICTED: lactase-phlorizin hydrolase-like [Biomphalaria glabrata]	0
BGLB007897-PA	lactase-phlorizin hydrolase	1343	gi|676446660|ref|XP_009051153.1|hypothetical protein LOTGIDRAFT_174304 [Lottia gigantea] >gi|556109519|gb|ESO98171.1| hypothetical protein LOTGIDRAFT_174304 [Lottia gigantea]	0
BGLB003071-PA	lactase-phlorizin hydrolase	761	gi|908404618|ref|XP_013084585.1|PREDICTED: lactase-phlorizin hydrolase-like [Biomphalaria glabrata]	0
BGLB003072-PA	lactase-phlorizin hydrolase	604	gi|908404618|ref|XP_013084585.1|PREDICTED: lactase-phlorizin hydrolase-like [Biomphalaria glabrata]	0
BGLB013662-PA	lariat debranching enzyme isoform x1	567	gi|524880858|ref|XP_005097087.1|PREDICTED: lariat debranching enzyme-like [Aplysia californica]	1.11176e-179
BGLB008933-PA	letm1 and ef-hand domain-containing protein mitochondrial	718	gi|908462042|ref|XP_013085734.1|PREDICTED: LETM1 and EF-hand domain-containing protein 1, mitochondrial-like isoform X2 [Biomphalaria glabrata]	0
BGLB005369-PA	leucine aminopeptidase-like protein	671	gi|524865927|ref|XP_005089789.1|PREDICTED: cytosol aminopeptidase-like [Aplysia californica]	0
BGLB010154-PA	leukocyte elastase inhibitor-like	129	gi|908472908|ref|XP_013089181.1|PREDICTED: serpin B10-like isoform X2 [Biomphalaria glabrata]	1.33777e-71
BGLB005661-PA	leukocyte elastase inhibitor-like	106	gi|908430318|ref|XP_013075639.1|PREDICTED: serpin B11-like [Biomphalaria glabrata]	6.40699e-55
BGLB009892-PA	leukocyte elastase inhibitor-like isoform x2	36	gi|908472906|ref|XP_013089180.1|PREDICTED: serpin B10-like isoform X1 [Biomphalaria glabrata]	5.44784e-09
BGLB009993-PA	liver stage antigen 3	599	gi|699699009|ref|XP_009906803.1|PREDICTED: uncharacterized protein LOC104307440 [Picoides pubescens]	5.38419e-58
BGLB010019-PA	loc797832 protein	348	gi|674040811|ref|XP_008826183.1|PREDICTED: uncharacterized protein LOC103729882, partial [Nannospalax galili]	2.10355e-48
BGLB013250-PA	low quality protein: alpha-amylase 2b-like	167	gi|524865907|ref|XP_005089779.1|PREDICTED: LOW QUALITY PROTEIN: alpha-amylase 2B-like [Aplysia californica]	1.35582e-45
BGLB000116-PA	low quality protein: angiopoietin-related protein 2-like	742	gi|908417344|ref|XP_013069968.1|PREDICTED: uncharacterized protein LOC106057350 [Biomphalaria glabrata]	0
BGLB003810-PA	low quality protein: mucin-19	563	gi|908418701|ref|XP_013070669.1|PREDICTED: lipopolysaccharide-binding protein-like [Biomphalaria glabrata]	2.15482e-74
BGLB013318-PA	lutropin-choriogonadotropic hormone receptor isoform x3	791	gi|676449352|ref|XP_009052027.1|hypothetical protein LOTGIDRAFT_115178, partial [Lottia gigantea] >gi|556108788|gb|ESO97440.1| hypothetical protein LOTGIDRAFT_115178, partial [Lottia gigantea]	5.28058e-146
BGLB001742-PA	lysophospholipid acyltransferase 5	695	gi|908412795|ref|XP_013067544.1|PREDICTED: uncharacterized protein LOC106055702 [Biomphalaria glabrata]	3.57079e-26
BGLB010804-PA	lysosomal aspartic protease	337	gi|908477914|ref|XP_013090896.1|PREDICTED: LOW QUALITY PROTEIN: lysosomal aspartic protease-like [Biomphalaria glabrata]	0
BGLB013397-PA	macrophage mannose receptor 1-like	249	gi|524872180|ref|XP_005092854.1|PREDICTED: uncharacterized protein LOC101852455 [Aplysia californica]	2.66568e-28
BGLB009423-PA	macrophage mannose receptor 1-like	221	gi|908466423|ref|XP_013087066.1|PREDICTED: lectin BRA-3-like [Biomphalaria glabrata]	1.10981e-161
BGLB009425-PA	macrophage mannose receptor 1-like	189	gi|908466440|ref|XP_013087073.1|PREDICTED: perlucin-like protein [Biomphalaria glabrata]	1.36708e-119
BGLB013586-PA	macrophage migration inhibitory factor 2	214	gi|239509144|gb|ACR81565.1|macrophage migration inhibitory factor 2 [Biomphalaria glabrata]	1.63736e-30
BGLB003228-PA	malate cytoplasmic	332	gi|908415999|ref|XP_013069240.1|PREDICTED: malate dehydrogenase, cytoplasmic-like [Biomphalaria glabrata]	0
BGLB002953-PA	malate mitochondrial	283	gi|908404151|ref|XP_013082341.1|PREDICTED: malate dehydrogenase, mitochondrial-like [Biomphalaria glabrata]	3.91558e-175
BGLB013235-PA	maltase 1-like	483	gi|676476703|ref|XP_009060876.1|hypothetical protein LOTGIDRAFT_219197 [Lottia gigantea] >gi|556099818|gb|ESO88470.1| hypothetical protein LOTGIDRAFT_219197 [Lottia gigantea]	2.42402e-150
BGLB004090-PA	mammalian ependymin-related protein 1	234	gi|325296769|ref|NP_001191622.1|ependymin-related protein precursor [Aplysia californica] >gi|94434843|gb|ABF18970.1| ependymin-related protein [Aplysia californica]	1.86898e-73
BGLB003025-PA	mannan endo- -beta-mannosidase-like	416	gi|908415390|ref|XP_013068920.1|PREDICTED: mannan endo-1,4-beta-mannosidase-like [Biomphalaria glabrata]	0
BGLB003026-PA	mannan endo- -beta-mannosidase-like	343	gi|908415392|ref|XP_013068921.1|PREDICTED: mannan endo-1,4-beta-mannosidase-like [Biomphalaria glabrata]	0
BGLB003027-PA	mannan endo- -beta-mannosidase-like	279	gi|908415382|ref|XP_013068915.1|PREDICTED: mannan endo-1,4-beta-mannosidase-like [Biomphalaria glabrata]	0
BGLB010660-PA	mannan endo- -beta-mannosidase-like	271	gi|910749344|ref|NP_001298233.1|mannan endo-1,4-beta-mannosidase-like precursor [Biomphalaria glabrata] >gi|56462580|gb|AAV91523.1| endo-1,4-beta-mannanase 1 [Biomphalaria glabrata]	6.48272e-177
BGLB010578-PA	metabotropic glutamate receptor 4-like	603	gi|908476235|ref|XP_013090332.1|PREDICTED: metabotropic glutamate receptor 4-like [Biomphalaria glabrata]	0
BGLB000141-PA	microfibril-associated glycoprotein 4	424	gi|325297050|ref|NP_001191528.1|fibrinogen-related protein 1 precursor [Aplysia californica] >gi|282277803|gb|ADA82222.1| fibrinogen-related protein 1 [Aplysia californica]	9.65165e-66
BGLB002575-PA	microtubule-actin cross-linking factor 1-like isoform x13	4662	gi|908403479|ref|XP_013079252.1|PREDICTED: uncharacterized protein LOC106064970 isoform X12 [Biomphalaria glabrata]	0
BGLB006321-PA	microtubule-associated protein futsch-like	2829	gi|908435856|ref|XP_013077492.1|PREDICTED: microtubule-associated protein futsch-like [Biomphalaria glabrata]	0
BGLB010132-PA	mitochondrial thiamine pyrophosphate carrier	223	gi|524914005|ref|XP_005111823.1|PREDICTED: mitochondrial thiamine pyrophosphate carrier-like [Aplysia californica]	2.34665e-83
BGLB007814-PA	mucin-like protein	306	gi|908421174|ref|XP_013071943.1|PREDICTED: uncharacterized protein LOC106058966 [Biomphalaria glabrata]	2.49732e-22
BGLB002451-PA	multiple epidermal growth factor-like domains protein partial	467	gi|908501517|ref|XP_013062440.1|PREDICTED: multiple epidermal growth factor-like domains protein 11, partial [Biomphalaria glabrata]	2.82971e-25
BGLB002715-PA	myelin transcription factor 1-like protein	1480	gi|908403054|ref|XP_013077378.1|PREDICTED: myelin transcription factor 1-like, partial [Biomphalaria glabrata]	0
BGLB005122-PA	n6-adenosine-methyltransferase 70 kda subunit	378	gi|524895423|ref|XP_005104194.1|PREDICTED: N6-adenosine-methyltransferase 70 kDa subunit-like [Aplysia californica]	0
BGLB005005-PA	---NA---	1159	gi|908425335|ref|XP_013073830.1|PREDICTED: uncharacterized protein LOC106060478 [Biomphalaria glabrata]	0
BGLB004326-PA	---NA---	404	gi|524917441|ref|XP_005113477.1|PREDICTED: uncharacterized protein LOC101852598, partial [Aplysia californica]	2.72511e-68
BGLB000004-PA	---NA---	212	gi|908455871|ref|XP_013083787.1|PREDICTED: uncharacterized protein LOC106068832 [Biomphalaria glabrata]	8.21775e-152
BGLB013036-PA	---NA---	179	gi|585711609|ref|XP_006824771.1|PREDICTED: uncharacterized protein LOC102802731 [Saccoglossus kowalevskii]	4.33736e-26
BGLB003690-PA	---NA---	0	BGLB003690-PA	0
BGLB002216-PA	---NA---
BGLB003036-PA	---NA---
BGLB003924-PA	---NA---
BGLB004694-PA	---NA---
BGLB007716-PA	---NA---
BGLB009038-PA	---NA---
BGLB010685-PA	---NA---
BGLB011878-PA	---NA---
BGLB012151-PA	---NA---
BGLB012580-PA	---NA---
BGLB013105-PA	---NA---
BGLB013891-PA	---NA---
BGLB014277-PA	---NA---
BGLB013829-PA	neurexin-4 isoform x1	1458	gi|524876836|ref|XP_005095127.1|PREDICTED: uncharacterized protein LOC101848577 [Aplysia californica]	0
BGLB011980-PA	neuroendocrine convertase partial	487	gi|597780874|ref|XP_007254020.1|PREDICTED: neuroendocrine convertase 1 [Astyanax mexicanus]	5.21006e-157
BGLB007239-PA	neuronal acetylcholine receptor subunit beta-3-like	859	gi|470012003|gb|AGI03857.1|nicotinic acetylcholine receptor subunit type Q, partial [Aplysia californica]	4.76165e-105
BGLB013904-PA	nfx1-type zinc finger-containing protein 1	1716	gi|762128010|ref|XP_011447098.1|PREDICTED: NFX1-type zinc finger-containing protein 1-like [Crassostrea gigas]	6.55481e-142
BGLB013719-PA	nfx1-type zinc finger-containing protein 1-like	1640	gi|768017689|ref|XP_011527226.1|PREDICTED: NFX1-type zinc finger-containing protein 1 isoform X2 [Homo sapiens]	0
BGLB005610-PA	nfx1-type zinc finger-containing protein partial	1158	gi|524911934|ref|XP_005110825.1|PREDICTED: NFX1-type zinc finger-containing protein 1-like [Aplysia californica]	0
BGLB011353-PA	nipped-b-like partial	175	gi|677426696|gb|KFQ28559.1|Nipped-B-like B, partial [Merops nubicus]	2.06252e-10
BGLB002302-PA	norsolorinic acid reductase-like isoform x2	349	gi|524915756|ref|XP_005112669.1|PREDICTED: norsolorinic acid reductase-like isoform X2 [Aplysia californica] >gi|524915758|ref|XP_005112670.1| PREDICTED: norsolorinic acid reductase-like isoform X3 [Aplysia californica]	4.56342e-120
BGLB010981-PA	nuak family snf1-like kinase 1	198	gi|908479256|ref|XP_013091383.1|PREDICTED: NUAK family SNF1-like kinase 1 [Biomphalaria glabrata]	1.2223e-115
BGLB010944-PA	nuclear factor related to kappa-b-binding	1377	gi|908479027|ref|XP_013091297.1|PREDICTED: nuclear factor related to kappa-B-binding protein-like isoform X1 [Biomphalaria glabrata]	0
BGLB002135-PA	nuclear receptor coactivator 6-like	1218	gi|908413354|ref|XP_013067836.1|PREDICTED: uncharacterized protein LOC106055890 [Biomphalaria glabrata]	0
BGLB013363-PA	nuclease-sensitive element-binding protein 1-like isoform x3	150	gi|51105064|gb|AAT97092.1|Y-box factor-like protein [Lymnaea stagnalis]	3.24538e-15
BGLB002586-PA	nucleoside diphosphate kinase	104	gi|908403522|ref|XP_013079446.1|PREDICTED: nucleoside diphosphate kinase-like [Biomphalaria glabrata]	1.10463e-65
BGLB001860-PA	nucleosome-remodeling factor subunit bptf- partial	2817	gi|908400223|ref|XP_013097119.1|PREDICTED: nucleosome-remodeling factor subunit NURF301-like isoform X1 [Biomphalaria glabrata]	0
BGLB000498-PA	oxysterol-binding protein 11	949	gi|524865156|ref|XP_005089410.1|PREDICTED: oxysterol-binding protein-related protein 11-like isoform X4 [Aplysia californica]	0
BGLB003458-PA	paired box protein pax-3	669	gi|908406085|ref|XP_013091447.1|PREDICTED: pituitary homeobox 1-like [Biomphalaria glabrata]	2.74195e-99
BGLB002709-PA	palmitoyl-protein thioesterase 1	318	gi|908403067|ref|XP_013077442.1|PREDICTED: palmitoyl-protein thioesterase 1-like [Biomphalaria glabrata]	4.35847e-175
BGLB001597-PA	pancreatic lipase-related protein 2-like	210	gi|908412220|ref|XP_013067239.1|PREDICTED: pancreatic lipase-related protein 2-like [Biomphalaria glabrata]	6.60887e-102
BGLB007040-PA	pancreatic secretory trypsin inhibitor	106	gi|675175191|ref|XP_008896480.1|hypothetical protein PPTG_04341 [Phytophthora parasitica INRA-310] >gi|566012837|gb|ETI35748.1| hypothetical protein F443_17968 [Phytophthora parasitica P1569] >gi|568008455|gb|ETL82674.1| hypothetical protein L917_17215 [Phytophthora parasitica] >gi|568104219|gb|ETN18876.1| hypothetical protein PPTG_04341 [Phytophthora parasitica INRA-310] >gi|570316490|gb|ETO6443…	6.17533e-07
BGLB000837-PA	peptidoglycan recognition protein 3	312	gi|908407951|ref|XP_013063186.1|PREDICTED: peptidoglycan-recognition protein SC2-like [Biomphalaria glabrata]	1.51966e-120
BGLB000840-PA	peptidoglycan-recognition protein sc2-like	191	gi|910749362|ref|NP_001298227.1|peptidoglycan-recognition protein SC2-like precursor [Biomphalaria glabrata] >gi|133874730|gb|ABO40829.1| peptidoglycan recognition protein short form [Biomphalaria glabrata]	3.80666e-105
BGLB000904-PA	peptidoglycan-recognition protein sc2-like	173	gi|908408293|ref|XP_013064763.1|PREDICTED: peptidoglycan-recognition protein SC2-like [Biomphalaria glabrata]	8.07251e-126
BGLB005052-PA	peptidyl-prolyl cis-trans isomerase b-like	230	gi|908425731|ref|XP_013073978.1|PREDICTED: peptidyl-prolyl cis-trans isomerase cyp6-like [Biomphalaria glabrata]	2.92414e-151
BGLB005053-PA	peptidyl-prolyl cis-trans isomerase b-like	222	gi|908425734|ref|XP_013073979.1|PREDICTED: peptidyl-prolyl cis-trans isomerase H-like [Biomphalaria glabrata]	4.76633e-151
BGLB006993-PA	peptidylprolyl isomerase a	147	gi|820124343|gb|KKX03166.1|peptidyl-prolyl cis-trans isomerase-like [Scleropages formosus]	3.24623e-82
BGLB013591-PA	peroxiredoxin 1	184	gi|126697356|gb|ABO26635.1|thioredoxin peroxidase 2 [Haliotis discus discus]	9.65952e-99
BGLB005528-PA	phosphatidylinositol-binding clathrin assembly protein lap isoform x13	591	gi|6492342|gb|AAF14287.1|AF182339_1clathrin assembly protein AP180 [Doryteuthis pealeii]	5.7468e-76
BGLB011188-PA	phosphoenolpyruvate carboxykinase	277	gi|908481332|ref|XP_013092095.1|PREDICTED: phosphoenolpyruvate carboxykinase [GTP]-like, partial [Biomphalaria glabrata]	0
BGLB011189-PA	phosphoenolpyruvate carboxykinase	173	gi|524894608|ref|XP_005103800.1|PREDICTED: phosphoenolpyruvate carboxykinase [GTP]-like [Aplysia californica] >gi|871249472|ref|XP_012941033.1| PREDICTED: phosphoenolpyruvate carboxykinase [GTP]-like [Aplysia californica]	6.60467e-34
BGLB006383-PA	phosphofurin acidic cluster sorting protein 2-like isoform x3	1279	gi|908436281|ref|XP_013077654.1|PREDICTED: phosphofurin acidic cluster sorting protein 1-like isoform X2 [Biomphalaria glabrata]	0
BGLB006606-PA	phosphoglucomutase isoform x2	550	gi|524892819|ref|XP_005102934.1|PREDICTED: phosphoglucomutase-like [Aplysia californica]	0
BGLB001198-PA	phosphoglycerate kinase	375	gi|383849611|ref|XP_003700438.1|PREDICTED: phosphoglycerate kinase isoform X1 [Megachile rotundata]	1.44064e-172
BGLB013047-PA	phosphoglycerate kinase 1	800	gi|51860718|gb|AAU11483.1|chloroplast phosphoglycerate kinase precursor [Euglena gracilis]	0
BGLB004011-PA	phosphoglycerate mutase	264	gi|524865955|ref|XP_005089803.1|PREDICTED: probable phosphoglycerate mutase-like isoform X2 [Aplysia californica]	5.20265e-157
BGLB010384-PA	pikachurin-like	670	gi|676429826|ref|XP_009045727.1|hypothetical protein LOTGIDRAFT_224298 [Lottia gigantea] >gi|556114987|gb|ESP03639.1| hypothetical protein LOTGIDRAFT_224298 [Lottia gigantea]	0
BGLB007792-PA	pleckstrin homology domain-containing family g member 3 isoform x3	358	gi|524893499|ref|XP_005103262.1|PREDICTED: cell wall protein AWA1-like isoform X1 [Aplysia californica] >gi|524893501|ref|XP_005103263.1| PREDICTED: cell wall protein AWA1-like isoform X2 [Aplysia californica] >gi|524893503|ref|XP_005103264.1| PREDICTED: cell wall protein AWA1-like isoform X3 [Aplysia californica] >gi|524893505|ref|XP_005103265.1| PREDICTED: cell wall protein AWA1-like isoform X4…	0
BGLB010524-PA	polycystic kidney disease protein 2	215	gi|524884199|ref|XP_005098722.1|PREDICTED: polycystin-2-like isoform X5 [Aplysia californica]	7.58766e-103
BGLB013012-PA	potassium sodium hyperpolarization-activated cyclic nucleotide-gated channel 2	416	gi|762086830|ref|XP_011425696.1|PREDICTED: potassium/sodium hyperpolarization-activated cyclic nucleotide-gated channel 3-like isoform X4 [Crassostrea gigas]	1.57869e-53
BGLB010265-PA	pr domain zinc finger protein 4	2136	gi|908473731|ref|XP_013089448.1|PREDICTED: uncharacterized protein LOC106073441 [Biomphalaria glabrata]	0
BGLB005373-PA	PREDICTED: uncharacterized protein LOC101851957 isoform X3	443	gi|524888914|ref|XP_005101021.1|PREDICTED: uncharacterized protein LOC101851957 isoform X3 [Aplysia californica]	6.959e-32
BGLB012984-PA	PREDICTED: uncharacterized protein LOC106050773	885	gi|908498238|ref|XP_013061264.1|PREDICTED: uncharacterized protein LOC106050773 [Biomphalaria glabrata] >gi|908498240|ref|XP_013061265.1| PREDICTED: uncharacterized protein LOC106050773 [Biomphalaria glabrata]	0
BGLB001648-PA	PREDICTED: uncharacterized protein LOC106055744	601	gi|908412937|ref|XP_013067620.1|PREDICTED: uncharacterized protein LOC106055744 [Biomphalaria glabrata]	7.08558e-63
BGLB002690-PA	PREDICTED: uncharacterized protein LOC106058328	502	gi|908401619|ref|XP_013071188.1|PREDICTED: uncharacterized protein LOC106058328 [Biomphalaria glabrata]	0
BGLB004402-PA	PREDICTED: uncharacterized protein LOC106059076	762	gi|908421402|ref|XP_013072062.1|PREDICTED: uncharacterized protein LOC106059076 [Biomphalaria glabrata]	1.30607e-100
BGLB002461-PA	PREDICTED: uncharacterized protein LOC106059804	1108	gi|908402016|ref|XP_013072940.1|PREDICTED: uncharacterized protein LOC106059804 [Biomphalaria glabrata]	0
BGLB004848-PA	PREDICTED: uncharacterized protein LOC106060096	2441	gi|908423894|ref|XP_013073328.1|PREDICTED: uncharacterized protein LOC106060096 [Biomphalaria glabrata]	0
BGLB004989-PA	PREDICTED: uncharacterized protein LOC106060424	1136	gi|908425113|ref|XP_013073757.1|PREDICTED: uncharacterized protein LOC106060424 [Biomphalaria glabrata]	0
BGLB006327-PA	PREDICTED: uncharacterized protein LOC106063632	519	gi|908435876|ref|XP_013077501.1|PREDICTED: uncharacterized protein LOC106063632 [Biomphalaria glabrata]	4.67636e-09
BGLB008678-PA	PREDICTED: uncharacterized protein LOC106069833	276	gi|908459910|ref|XP_013085038.1|PREDICTED: uncharacterized protein LOC106069833 [Biomphalaria glabrata]	2.53637e-37
BGLB008966-PA	PREDICTED: uncharacterized protein LOC106070462	420	gi|908462307|ref|XP_013085825.1|PREDICTED: uncharacterized protein LOC106070462 [Biomphalaria glabrata]	1.34832e-112
BGLB001733-PA	PREDICTED: uncharacterized protein LOC106076695	372	gi|908483983|ref|XP_013092957.1|PREDICTED: uncharacterized protein LOC106076695 [Biomphalaria glabrata]	7.29062e-91
BGLB011708-PA	PREDICTED: uncharacterized protein LOC106078003	192	gi|908487609|ref|XP_013094182.1|PREDICTED: uncharacterized protein LOC106078003 [Biomphalaria glabrata]	6.72683e-140
BGLB012569-PA	PREDICTED: uncharacterized protein LOC106080020	985	gi|908494994|ref|XP_013096754.1|PREDICTED: uncharacterized protein LOC106080020 [Biomphalaria glabrata]	9.9567e-137
BGLB012589-PA	pre-mrna-splicing factor 38b isoform x1	445	gi|908495179|ref|XP_013096822.1|PREDICTED: pre-mRNA-splicing factor 38B-like [Biomphalaria glabrata] >gi|908495182|ref|XP_013096823.1| PREDICTED: pre-mRNA-splicing factor 38B-like [Biomphalaria glabrata]	0
BGLB003689-PA	probable atp-dependent rna helicase ddx46	851	gi|524877799|ref|XP_005095597.1|PREDICTED: probable ATP-dependent RNA helicase DDX46-like [Aplysia californica]	0
BGLB005320-PA	probable atp-dependent rna helicase ddx58 isoform x1	353	gi|908428067|ref|XP_013074851.1|PREDICTED: probable ATP-dependent RNA helicase DDX58 [Biomphalaria glabrata]	1.73098e-127
BGLB003979-PA	probable e3 ubiquitin-protein ligase rnf217	450	gi|524912183|ref|XP_005110944.1|PREDICTED: uncharacterized protein LOC101861007 isoform X1 [Aplysia californica]	1.88544e-107
BGLB000026-PA	probable glutathione s-transferase 7	206	gi|908420435|ref|XP_013071556.1|PREDICTED: S-crystallin SL20-1-like [Biomphalaria glabrata]	7.34724e-148
BGLB000094-PA	probable glutathione s-transferase 7	206	gi|908420417|ref|XP_013071546.1|PREDICTED: glutathione S-transferase 4-like isoform X1 [Biomphalaria glabrata] >gi|908420419|ref|XP_013071547.1| PREDICTED: glutathione S-transferase 4-like isoform X1 [Biomphalaria glabrata] >gi|908420421|ref|XP_013071549.1| PREDICTED: glutathione S-transferase 4-like isoform X2 [Biomphalaria glabrata]	2.98445e-135
BGLB000008-PA	probable glutathione s-transferase 7	203	gi|908420425|ref|XP_013071551.1|PREDICTED: glutathione S-transferase 3-like [Biomphalaria glabrata]	2.07798e-141
BGLB000030-PA	probable glutathione s-transferase 7	203	gi|908420423|ref|XP_013071550.1|PREDICTED: probable glutathione S-transferase 7 [Biomphalaria glabrata]	2.82243e-141
BGLB004188-PA	probable glutathione s-transferase 7	202	gi|908420437|ref|XP_013071557.1|PREDICTED: probable glutathione S-transferase 7 [Biomphalaria glabrata]	4.30165e-140
BGLB004187-PA	probable glutathione s-transferase 7	176	gi|908420431|ref|XP_013071554.1|PREDICTED: glutathione S-transferase 4-like [Biomphalaria glabrata] >gi|908420433|ref|XP_013071555.1| PREDICTED: glutathione S-transferase 4-like [Biomphalaria glabrata]	1.81997e-123
BGLB003024-PA	protein dachsous-like	1198	gi|908415380|ref|XP_013068914.1|PREDICTED: protein dachsous-like [Biomphalaria glabrata]	0
BGLB000879-PA	protein dd3-3-like	625	gi|908408176|ref|XP_013064240.1|PREDICTED: protein DD3-3-like, partial [Biomphalaria glabrata]	0
BGLB005173-PA	protein ddx26b-like isoform x1	685	gi|676483192|ref|XP_009062945.1|hypothetical protein LOTGIDRAFT_179396 [Lottia gigantea] >gi|556097758|gb|ESO86410.1| hypothetical protein LOTGIDRAFT_179396 [Lottia gigantea]	0
BGLB006412-PA	protein disulfide isomerase	486	gi|126697420|gb|ABO26667.1|protein disulfide isomerase [Haliotis discus discus]	0
BGLB002740-PA	protein fam151b	1011	gi|908423928|ref|XP_013073338.1|PREDICTED: uncharacterized protein LOC106060104 [Biomphalaria glabrata]	7.60364e-80
BGLB000471-PA	protein Red-like isoform X2	477	gi|908406323|ref|XP_013092518.1|PREDICTED: protein Red-like isoform X2 [Biomphalaria glabrata]	8.40388e-150
BGLB004253-PA	protein rft1 homolog	1188	gi|524913068|ref|XP_005111368.1|PREDICTED: PR domain zinc finger protein 10-like isoform X2 [Aplysia californica]	5.45097e-56
BGLB003083-PA	protein scribble homolog	508	gi|908404625|ref|XP_013084616.1|PREDICTED: uncharacterized protein LOC106069492 [Biomphalaria glabrata]	0
BGLB008908-PA	protein strawberry notch homolog 1-like	1766	gi|908461833|ref|XP_013085665.1|PREDICTED: LOW QUALITY PROTEIN: protein strawberry notch homolog 1-like [Biomphalaria glabrata]	0
BGLB005883-PA	protein transport protein sec23a	637	gi|741947330|ref|XP_010809545.1|PREDICTED: protein transport protein Sec23B isoform X2 [Bos taurus]	0
BGLB007360-PA	protein unc-80 homolog	3918	gi|524868241|ref|XP_005090925.1|PREDICTED: protein unc-80 homolog [Aplysia californica]	0
BGLB012300-PA	protocadherin fat 4	1149	gi|524868221|ref|XP_005090915.1|PREDICTED: protocadherin Fat 4-like [Aplysia californica]	0
BGLB008575-PA	protocadherin fat 4-like	3160	gi|908458925|ref|XP_013084736.1|PREDICTED: protocadherin Fat 4-like [Biomphalaria glabrata]	0
BGLB007727-PA	protocadherin gamma-a10-like	596	gi|908449971|ref|XP_013081956.1|PREDICTED: protocadherin gamma-A10-like [Biomphalaria glabrata]	6.51524e-91
BGLB012904-PA	proton-coupled amino acid transporter partial	382	gi|762151094|ref|XP_011413523.1|PREDICTED: lysine histidine transporter-like 2 [Crassostrea gigas] >gi|405973084|gb|EKC37816.1| Lysine histidine transporter 1 [Crassostrea gigas]	1.21934e-136
BGLB012714-PA	purine nucleoside phosphorylase-like	294	gi|908496303|ref|XP_013060562.1|PREDICTED: purine nucleoside phosphorylase-like [Biomphalaria glabrata]	0
BGLB003824-PA	purine nucleoside phosphorylase-like	221	gi|524879594|ref|XP_005096471.1|PREDICTED: purine nucleoside phosphorylase-like isoform X1 [Aplysia californica]	4.14552e-113
BGLB001070-PA	ras association domain-containing protein 8	1023	gi|524867129|ref|XP_005090377.1|PREDICTED: AT-rich interactive domain-containing protein 1A-like [Aplysia californica]	8.005e-57
BGLB005031-PA	ras-related and estrogen-regulated growth inhibitor	216	gi|908425542|ref|XP_013073907.1|PREDICTED: ras-related and estrogen-regulated growth inhibitor-like isoform X1 [Biomphalaria glabrata]	1.10272e-126
BGLB009188-PA	ras-related protein rab-14	214	gi|524916593|ref|XP_005113070.1|PREDICTED: ras-related protein Rab-14-like [Aplysia californica]	7.22652e-158
BGLB003220-PA	ras-related protein rab-1a	186	gi|908415900|ref|XP_013069188.1|PREDICTED: ras-related protein Rab-1A, partial [Biomphalaria glabrata]	3.77479e-126
BGLB008969-PA	ras-related protein rab-35	179	gi|908462340|ref|XP_013085837.1|PREDICTED: ras-related protein Rab-35-like isoform X2 [Biomphalaria glabrata]	6.02055e-114
BGLB000811-PA	ras-related protein rab-43	189	gi|908407695|ref|XP_013062132.1|PREDICTED: ras-related protein Rab-43-like [Biomphalaria glabrata]	3.2129e-136
BGLB003355-PA	ras-related protein rab-4b	186	gi|908416113|ref|XP_013069301.1|PREDICTED: ras-related protein Rab-4B-like [Biomphalaria glabrata]	4.73057e-130
BGLB013199-PA	ras-related protein rab-8a isoform x1	198	gi|321465918|gb|EFX76917.1|hypothetical protein DAPPUDRAFT_106641 [Daphnia pulex]	3.0391e-115
BGLB008466-PA	ras-related protein rab-9b-like	156	gi|908458082|ref|XP_013084470.1|PREDICTED: ras-related protein Rab-9B-like [Biomphalaria glabrata]	3.5241e-111
BGLB011691-PA	ras-related protein rgp2	70	gi|524915417|ref|XP_005112508.1|PREDICTED: ras-related protein Rab2BV-like [Aplysia californica]	8.06054e-36
BGLB000875-PA	reelin isoform x1	406	gi|908408170|ref|XP_013064208.1|PREDICTED: reelin-like [Biomphalaria glabrata]	0
BGLB012938-PA	retinal dehydrogenase 1	334	gi|504162538|ref|XP_004591904.1|PREDICTED: retinal dehydrogenase 1 [Ochotona princeps]	5.15044e-146
BGLB006557-PA	retinal dehydrogenase 1-like	517	gi|220067263|gb|ACL79834.1|retinal dehydrogenase [Lymnaea stagnalis]	0
BGLB010204-PA	retinoid x receptor	440	gi|908473335|ref|XP_013089326.1|PREDICTED: retinoic acid receptor RXR isoform X3 [Biomphalaria glabrata]	0
BGLB008780-PA	retinoschisin- partial	467	gi|908460662|ref|XP_013085291.1|PREDICTED: uncharacterized protein LOC106070028 [Biomphalaria glabrata]	0
BGLB008460-PA	rho gtpase-activating protein 26-like isoform x2	1419	gi|908458040|ref|XP_013084457.1|PREDICTED: rho GTPase-activating protein 26-like isoform X2 [Biomphalaria glabrata]	0
BGLB003167-PA	ribonuclease 3	1128	gi|908415676|ref|XP_013069067.1|PREDICTED: ribonuclease 3-like [Biomphalaria glabrata]	0
BGLB009146-PA	rna-binding protein cabeza-like isoform x1	606	gi|908463787|ref|XP_013086274.1|PREDICTED: RNA-binding protein cabeza-like isoform X2 [Biomphalaria glabrata]	2.49017e-68
BGLB011441-PA	schistosomin-like precursor	103	gi|910749358|ref|NP_001298209.1|schistosomin-like precursor [Biomphalaria glabrata] >gi|159145016|gb|ABW90145.1| schistosomin [Biomphalaria glabrata]	3.75832e-21
BGLB010013-PA	segment polarity protein dishevelled dvl- partial	680	gi|908471854|ref|XP_013088822.1|PREDICTED: segment polarity protein dishevelled homolog DVL-3-like isoform X1 [Biomphalaria glabrata]	0
BGLB000524-PA	selectin partial	352	gi|3063685|gb|AAC14140.1|selectin 1, partial [Biomphalaria glabrata]	8.8217e-77
BGLB013760-PA	serine threonine-protein kinase sik3 isoform x1	1118	gi|524880797|ref|XP_005097057.1|PREDICTED: AT-rich interactive domain-containing protein 1A-like [Aplysia californica]	9.54127e-125
BGLB013950-PA	serine threonine-protein kinase tbk1	1095	gi|524901899|ref|XP_005107353.1|PREDICTED: serine/threonine-protein kinase TBK1-like [Aplysia californica]	4.90221e-146
BGLB012502-PA	serine threonine-protein phosphatase 6 regulatory ankyrin repeat subunit b-like	1118	gi|761911685|ref|XP_011405109.1|PREDICTED: uncharacterized protein LOC100635111 [Amphimedon queenslandica]	0
BGLB011048-PA	serpin b3-like	382	gi|908479752|ref|XP_013091554.1|PREDICTED: leukocyte elastase inhibitor-like [Biomphalaria glabrata] >gi|908479754|ref|XP_013091555.1| PREDICTED: leukocyte elastase inhibitor-like [Biomphalaria glabrata]	0
BGLB007144-PA	serpin b3-like	168	gi|524901989|ref|XP_005107373.1|PREDICTED: serpin B4-like [Aplysia californica]	1.24747e-40
BGLB007145-PA	serpin b6-like	295	gi|524893945|ref|XP_005103480.1|PREDICTED: serpin B3-like [Aplysia californica]	7.36085e-75
BGLB010481-PA	sh3 domain-binding glutamic acid-rich-like protein 3	85	gi|72113881|ref|XP_787111.1|PREDICTED: SH3 domain-binding glutamic acid-rich-like protein 3 [Strongylocentrotus purpuratus]	5.76158e-15
BGLB007247-PA	short transient receptor potential channel 6 isoform x2	867	gi|676468542|ref|XP_009058242.1|hypothetical protein LOTGIDRAFT_122406, partial [Lottia gigantea] >gi|556102318|gb|ESO90970.1| hypothetical protein LOTGIDRAFT_122406, partial [Lottia gigantea]	0
BGLB000163-PA	sigma class glutathione-s-transferase 2	205	gi|524900516|ref|XP_005106678.1|PREDICTED: glutathione S-transferase 3-like [Aplysia californica]	3.65109e-63
BGLB011863-PA	small nuclear ribonucleoprotein sm d1	142	gi|524879566|ref|XP_005096457.1|PREDICTED: small nuclear ribonucleoprotein Sm D1-like isoform X3 [Aplysia californica]	3.80923e-60
BGLB000947-PA	sodium calcium exchanger	573	gi|524880739|ref|XP_005097029.1|PREDICTED: sodium/calcium exchanger 3-like isoform X2 [Aplysia californica]	0
BGLB005260-PA	splicing factor 3b subunit 3	1066	gi|524873069|ref|XP_005093288.1|PREDICTED: splicing factor 3B subunit 3-like [Aplysia californica]	0
BGLB005325-PA	ste20-like kinase isoform x1	412	gi|512851801|ref|XP_002936852.2|PREDICTED: STE20-like kinase isoform X1 [Xenopus (Silurana) tropicalis]	9.05505e-06
BGLB011464-PA	sulfite mitochondrial	572	gi|908484895|ref|XP_013093261.1|PREDICTED: sulfite oxidase-like [Biomphalaria glabrata]	0
BGLB000035-PA	superoxide dismutase	162	gi|41020714|gb|AAR98627.1|Cu/Zn superoxide dismutase [Biomphalaria glabrata] >gi|41020742|gb|AAR98628.1| Cu/Zn superoxide dismutase [Biomphalaria glabrata]	2.49777e-93
BGLB000015-PA	superoxide dismutase	132	gi|441494178|gb|AGC50803.1|copper/zinc superoxide dismutase [Carassius auratus ssp. 'Pengze']	4.42513e-37
BGLB000015-PB	superoxide dismutase	132	gi|441494178|gb|AGC50803.1|copper/zinc superoxide dismutase [Carassius auratus ssp. 'Pengze']	4.42513e-37
BGLB011376-PA	t-complex protein 1 subunit beta	529	gi|908484042|ref|XP_013092975.1|PREDICTED: T-complex protein 1 subunit beta-like [Biomphalaria glabrata]	0
BGLB009016-PA	temptin	116	gi|908462737|ref|XP_013085980.1|PREDICTED: temptin-like isoform X1 [Biomphalaria glabrata]	5.09747e-76
BGLB006914-PA	tetratricopeptide repeat protein 25-like isoform x2	528	gi|524889116|ref|XP_005101119.1|PREDICTED: tetratricopeptide repeat protein 25-like isoform X2 [Aplysia californica]	0
BGLB012980-PA	tetratricopeptide repeat protein partial	1363	gi|524899297|ref|XP_005106083.1|PREDICTED: tetratricopeptide repeat protein 14-like [Aplysia californica]	3.58255e-118
BGLB000120-PA	thioredoxin dependent peroxide reductase	249	gi|524865306|ref|XP_005089483.1|PREDICTED: thioredoxin-dependent peroxide reductase, mitochondrial-like isoform X1 [Aplysia californica]	1.98094e-113
BGLB000046-PA	thioredoxin reductase cytoplasmic-like	684	gi|524873952|ref|XP_005093718.1|PREDICTED: thioredoxin reductase 3-like isoform X3 [Aplysia californica]	0
BGLB010218-PA	toll-like receptor 20a	405	gi|524910915|ref|XP_005110330.1|PREDICTED: toll-like receptor 13-like [Aplysia californica]	1.07426e-39
BGLB001796-PA	tolloid-like protein 2 isoform x1	800	gi|405968024|gb|EKC33129.1|Tolloid-like protein 1 [Crassostrea gigas]	0
BGLB008000-PA	tpr repeat-containing protein ddb_g0287407-like isoform x1	501	gi|908452668|ref|XP_013082807.1|PREDICTED: tetratricopeptide repeat protein GNN-like [Biomphalaria glabrata] >gi|908452672|ref|XP_013082808.1| PREDICTED: tetratricopeptide repeat protein GNN-like [Biomphalaria glabrata] >gi|908452674|ref|XP_013082809.1| PREDICTED: tetratricopeptide repeat protein GNN-like [Biomphalaria glabrata]	0
BGLB003784-PA	trafficking protein particle complex subunit 10-like	193	gi|524873184|ref|XP_005093343.1|PREDICTED: trafficking protein particle complex subunit 10-like [Aplysia californica]	2.50479e-20
BGLB009025-PA	transaldolase	329	gi|524882120|ref|XP_005097705.1|PREDICTED: transaldolase-like isoform X1 [Aplysia californica]	0
BGLB012614-PA	transitional endoplasmic reticulum atpase	599	gi|524912715|ref|XP_005111198.1|PREDICTED: transitional endoplasmic reticulum ATPase-like isoform X1 [Aplysia californica]	0
BGLB006510-PA	transmembrane and coiled-coil domain-containing protein 4	710	gi|524896529|ref|XP_005104738.1|PREDICTED: transmembrane and coiled-coil domain-containing protein 4-like [Aplysia californica]	0
BGLB003721-PA	trifunctional enzyme subunit mitochondrial	711	gi|908418193|ref|XP_013070418.1|PREDICTED: trifunctional enzyme subunit alpha, mitochondrial-like [Biomphalaria glabrata]	0
BGLB002237-PA	triosephosphate isomerase	178	gi|524900673|ref|XP_005106755.1|PREDICTED: triosephosphate isomerase-like [Aplysia californica]	1.46372e-80
BGLB011539-PA	triosephosphate partial	144	gi|524900673|ref|XP_005106755.1|PREDICTED: triosephosphate isomerase-like [Aplysia californica]	4.03274e-36
BGLB001182-PA	tripartite motif-containing protein 2	608	gi|524872906|ref|XP_005093208.1|PREDICTED: tripartite motif-containing protein 2-like [Aplysia californica]	0
BGLB010624-PA	tripartite motif-containing protein 2-like	1161	gi|908476522|ref|XP_013090431.1|PREDICTED: serine-rich adhesin for platelets-like [Biomphalaria glabrata]	0
BGLB003692-PA	tripartite motif-containing protein 45-like	1872	gi|908417950|ref|XP_013070286.1|PREDICTED: mucin-5AC-like [Biomphalaria glabrata]	0
BGLB011792-PA	tropomyosin	349	gi|524864524|ref|XP_005089097.1|PREDICTED: tropomyosin-2-like isoform X5 [Aplysia californica]	1.07574e-80
BGLB012164-PA	tubulin alpha-1a chain-like	295	gi|908491856|ref|XP_013095645.1|PREDICTED: tubulin alpha-3 chain-like, partial [Biomphalaria glabrata]	0
BGLB010862-PA	tubulin alpha-1c chain	361	gi|471409325|ref|XP_004386238.1|PREDICTED: tubulin alpha-3E chain [Trichechus manatus latirostris]	5.66689e-166
BGLB008627-PA	tubulin alpha-1d chain isoform x1	542	gi|908459327|ref|XP_013084862.1|PREDICTED: tubulin alpha-1 chain [Biomphalaria glabrata]	0
BGLB012690-PA	tubulin beta-4b chain	449	gi|459182867|ref|XP_004226974.1|PREDICTED: tubulin beta chain isoform X1 [Ciona intestinalis] >gi|459182869|ref|XP_004226975.1| PREDICTED: tubulin beta chain isoform X2 [Ciona intestinalis]	0
BGLB008665-PA	tubulin beta-4b chain	447	gi|908459763|ref|XP_013084993.1|PREDICTED: tubulin beta-4 chain [Biomphalaria glabrata]	0
BGLB008716-PA	tubulin beta-4b chain	360	gi|524890724|ref|XP_005101905.1|PREDICTED: tubulin beta-4B chain [Aplysia californica]	0
BGLB003135-PA	tubulin beta-4b partial	265	gi|908404428|ref|XP_013083711.1|PREDICTED: tubulin beta chain-like [Biomphalaria glabrata]	0
BGLB005317-PA	tubulin delta chain-like	355	gi|908428052|ref|XP_013074844.1|PREDICTED: tubulin delta chain-like [Biomphalaria glabrata]	0
BGLB002484-PA	tudor domain-containing protein 15 isoform x4	3332	gi|908403909|ref|XP_013081149.1|PREDICTED: uncharacterized protein LOC106066620 [Biomphalaria glabrata]	0
BGLB008138-PA	type iv secretion protein rhs	102	gi|929251477|ref|XP_014001988.1|PREDICTED: uncharacterized protein LOC106572393 isoform X2 [Salmo salar]	1.25182e-19
BGLB012722-PA	tyramine beta-hydroxylase-like	81	gi|908415816|ref|XP_013069142.1|PREDICTED: uncharacterized protein LOC106056824, partial [Biomphalaria glabrata]	5.67469e-16
BGLB013827-PA	ubiquitin-like modifier-activating enzyme 1-like isoform x1	854	gi|524873980|ref|XP_005093732.1|PREDICTED: ubiquitin-like modifier-activating enzyme 1-like isoform X3 [Aplysia californica] >gi|524873982|ref|XP_005093733.1| PREDICTED: ubiquitin-like modifier-activating enzyme 1-like isoform X4 [Aplysia californica] >gi|524873984|ref|XP_005093734.1| PREDICTED: ubiquitin-like modifier-activating enzyme 1-like isoform X5 [Aplysia californica] >gi|524873986|ref|XP…	0
BGLB009864-PA	ubiquitin-like protein fubi	93	gi|908470665|ref|XP_013088425.1|PREDICTED: uncharacterized protein LOC106072582 [Biomphalaria glabrata] >gi|908470668|ref|XP_013088426.1| PREDICTED: uncharacterized protein LOC106072582 [Biomphalaria glabrata]	1.30293e-49
BGLB000033-PA	uncharacterized loc106057635 precursor	572	gi|908418140|ref|XP_013070389.1|PREDICTED: uncharacterized protein LOC106057637 [Biomphalaria glabrata] >gi|908418142|ref|XP_013070390.1| PREDICTED: uncharacterized protein LOC106057637 [Biomphalaria glabrata]	0
BGLB000119-PA	uncharacterized loc106057635 precursor	572	gi|908459351|ref|XP_013084869.1|PREDICTED: uncharacterized protein LOC106069701 [Biomphalaria glabrata]	0
BGLB000137-PA	uncharacterized loc106057635 precursor	572	gi|910749374|ref|NP_001298219.1|uncharacterized LOC106057635 precursor [Biomphalaria glabrata] >gi|458591591|gb|AGG38744.1| biomphalysin [Biomphalaria glabrata]	0
BGLB000003-PA	uncharacterized loc106057635 precursor	505	gi|908464823|ref|XP_013086568.1|PREDICTED: LOW QUALITY PROTEIN: uncharacterized protein LOC106071073 [Biomphalaria glabrata]	0
BGLB013772-PA	uncharacterized oxidoreductase -like	242	gi|908504461|ref|XP_013063490.1|PREDICTED: uncharacterized oxidoreductase YajO-like [Biomphalaria glabrata]	7.10989e-169
BGLB013814-PA	unconventional myosin-ie-like isoform x2	1007	gi|524880668|ref|XP_005096995.1|PREDICTED: LOW QUALITY PROTEIN: unconventional myosin-Ie-like [Aplysia californica]	0
BGLB002162-PA	von willebrand factor c domain-containing protein 2-like	174	gi|908413607|ref|XP_013067971.1|PREDICTED: uncharacterized protein LOC106055984 [Biomphalaria glabrata]	6.58351e-82
BGLB009427-PA	von willebrand factor d and egf domain-containing protein	1031	gi|908466464|ref|XP_013087081.1|PREDICTED: uncharacterized protein LOC106071503 [Biomphalaria glabrata]	0
BGLB005708-PA	vwd domain-containing protein 1	118	gi|73695966|gb|AAZ80789.1|VWD domain-containing protein 1 [Biomphalaria glabrata]	3.09018e-63
BGLB012902-PA	x-linked retinitis pigmentosa gtpase regulator-like	801	gi|524885915|ref|XP_005099558.1|PREDICTED: X-linked retinitis pigmentosa GTPase regulator-like [Aplysia californica]	0
BGLB006792-PA	ylp motif-containing protein 1	1125	gi|524871392|ref|XP_005092469.1|PREDICTED: hornerin-like [Aplysia californica]	1.08336e-95
BGLB005145-PA	zinc finger and btb domain-containing protein 24	885	gi|908426538|ref|XP_013074277.1|PREDICTED: zinc finger protein 652-like [Biomphalaria glabrata]	0
BGLB007615-PA	zinc finger protein 541-like isoform x2	1430	gi|524895336|ref|XP_005104153.1|PREDICTED: uncharacterized protein LOC101864701 [Aplysia californica]	2.94089e-115
BGLB011645-PA	zinc finger protein 782	2656	gi|908487265|ref|XP_013094048.1|PREDICTED: LOW QUALITY PROTEIN: uncharacterized protein LOC106077896 [Biomphalaria glabrata]	0
BGLB002329-PA	zinc finger protein 91-like	869	gi|674076572|ref|XP_008845658.1|PREDICTED: zinc finger protein 91-like [Nannospalax galili]	6.33679e-149
BGLB001304-PA	zinc finger protein gli4-like isoform x1	1467	gi|908410550|ref|XP_013066348.1|PREDICTED: zinc finger protein GLI4-like isoform X1 [Biomphalaria glabrata] >gi|908410552|ref|XP_013066350.1| PREDICTED: zinc finger protein GLI4-like isoform X2 [Biomphalaria glabrata]	0
BGLB009133-PA	zonadhesin-like isoform x1	132	gi|73695970|gb|AAZ80791.1|VWD domain-containing protein 2 [Biomphalaria glabrata]	9.15868e-87
