# Supplementary material for: Whole genome analysis of a schistosomiasis-transmitting freshwater snail
Source: Nat Commun. 2017 May 16;8:15451. doi: 10.1038/ncomms15451 (PMC5440852; doi:10.1038/ncomms15451)
Supplement: Supplementary Data 12 — Mycoplasma/Mollicute annotation [file ncomms15451-s13.xls]

## Sheet: D12 Mycoplasmamollicute genome
Supplementary Data 12 Mycoplasma/Mollicute annotation
LGUN_random_Scaffold191 was found to represent the genome of mycoplasma/mollicute symbiont
The annotated genome (see below) was submitted to genbank (CP013128)
NOTE: Annotations are given below the table of identified genes.
LGUN_random_Scaffold191
Gene identifier	Start position	End position, including stop codon	Reading frame	Glimmer per-base "raw" score of the gene
orf00001	647486	71	3	6.65
orf00002	43	825	1	6.81
orf00003	818	1597	2	10.3
orf00004	1652	3328	2	12.29
orf00007	3333	3683	3	3.44
orf00008	3652	4095	1	6.1
orf00009	4160	5527	2	8.55
orf00010	5517	5759	3	12.39
orf00011	5763	6362	3	3.91
orf00012	6365	7114	2	10.02
orf00013	7122	8330	3	7.29
orf00015	8434	9483	1	9.33
orf00016	9551	10114	2	11.12
orf00017	10784	11359	2	10.78
orf00018	11817	12419	3	9.01
orf00019	12578	13684	2	8.64
orf00021	14688	13687	-1	6.56
orf00022	15239	14742	-3	4.79
orf00023	15666	15232	-1	6.29
orf00024	16130	15804	-3	6.84
orf00025	17529	16120	-1	6.66
orf00026	19252	17522	-2	8.13
orf00027	20681	19260	-3	5.44
orf00028	20676	21398	3	3.57
orf00029	22033	22665	1	6.99
orf00030	23063	22689	-3	0.37
orf00031	23329	23144	-2	1
orf00032	24975	23341	-1	7.91
orf00033	25423	24968	-2	7.58
orf00034	25872	25426	-1	2.92
orf00035	35127	25936	-1	10.69
orf00036	35956	35252	-2	9.1
orf00038	37364	35982	-3	8.3
orf00039	37749	37369	-1	5.36
orf00040	38629	38102	-2	8.59
orf00041	39183	38728	-1	4.32
orf00042	40108	39344	-2	7.78
orf00043	41282	40128	-3	12.54
orf00045	43131	41335	-1	13.48
orf00047	43874	43224	-3	13.68
orf00048	44929	43886	-2	10.6
orf00049	48485	45075	-3	14.12
orf00050	48600	48752	3	0.25
orf00052	52596	49183	-1	13.94
orf00053	53190	52954	-1	4.64
orf00054	54479	53418	-3	13.27
orf00056	56828	54576	-3	13.83
orf00058	58608	56911	-1	7.06
orf00059	62076	58684	-1	10.08
orf00061	65378	62301	-3	10.51
orf00062	67158	65359	-1	14.03
orf00063	68414	67257	-3	11.36
orf00064	73902	68407	-1	10.02
orf00065	81905	74070	-3	8.99
orf00066	85931	82071	-3	8.11
orf00067	93971	86073	-3	9.88
orf00068	100631	94287	-3	9.45
orf00069	100809	101504	3	6.55
orf00070	103249	101501	-2	8.58
orf00072	103400	103552	2	0.92
orf00073	112782	103582	-1	9
orf00074	115507	113750	-2	10.43
orf00075	116333	115548	-3	8.09
orf00076	116537	116403	-3	7.76
orf00077	117213	116530	-1	7.92
orf00078	117536	117213	-3	4.62
orf00079	118681	117536	-2	6.66
orf00080	120014	118935	-3	7.64
orf00083	122493	120016	-1	7.16
orf00084	124434	122506	-1	10.03
orf00085	124539	125507	3	4.43
orf00087	126563	125508	-3	7.37
orf00088	126791	126573	-3	14.98
orf00089	128221	126830	-2	10.75
orf00090	128802	128260	-1	11.32
orf00092	130586	128844	-3	9.52
orf00093	131823	130576	-1	9.11
orf00095	134051	131880	-3	5.13
orf00096	134584	134060	-2	9.27
orf00097	136266	134584	-1	8.89
orf00098	138497	136266	-3	8.93
orf00099	138833	138576	-3	5.22
orf00100	139202	138861	-3	3.95
orf00101	139933	139304	-2	7.97
orf00102	141708	139939	-1	9.62
orf00104	143519	141792	-3	7.95
orf00107	146016	143656	-1	10.01
orf00108	147095	146073	-3	10.93
orf00109	147981	147190	-1	8.61
orf00110	149264	147981	-3	10.5
orf00111	149628	149335	-1	11.04
orf00112	149944	149633	-2	3.24
orf00113	150243	149944	-1	10.2
orf00114	150589	150386	-2	9.4
orf00115	151086	150613	-1	12.29
orf00116	151389	151153	-1	7.07
orf00117	151433	151612	2	3.21
orf00118	154303	151586	-2	10.13
orf00120	155595	154306	-1	4.09
orf00122	156765	155635	-1	9.25
orf00123	158234	156768	-3	8.06
orf00124	158404	158237	-2	0.15
orf00126	164850	163942	-1	7.14
orf00127	166214	164850	-3	8.2
orf00128	167045	166254	-3	7.44
orf00129	168099	167110	-1	12
orf00130	168596	168132	-3	5.25
orf00131	169305	168604	-1	8.58
orf00132	169926	169312	-1	12.25
orf00134	170307	169987	-1	6.2
orf00135	170888	170394	-3	1.62
orf00136	171771	170902	-1	8.76
orf00138	172590	172222	-1	7.96
orf00140	173857	173111	-2	8.84
orf00141	174144	173857	-1	3.52
orf00142	174903	174181	-1	8.44
orf00143	175183	174983	-2	9.94
orf00144	176342	175191	-3	7.78
orf00145	176619	176347	-1	0.38
orf00146	177668	176595	-3	8.14
orf00147	178471	177758	-2	9.67
orf00149	179384	178536	-3	9.44
orf00150	181276	179387	-2	8.09
orf00151	182598	181276	-1	8.07
orf00152	184020	182632	-1	6.06
orf00153	184158	184021	-1	4.84
orf00155	184878	185006	3	0.16
orf00156	186190	185018	-2	10.15
orf00157	187520	186201	-3	9.24
orf00158	187964	187608	-3	9.25
orf00159	188712	187954	-1	8.29
orf00160	188953	188690	-2	9.67
orf00161	189813	189067	-1	7.85
orf00162	190745	189906	-3	7.16
orf00164	192145	190820	-2	11.41
orf00165	192517	192191	-2	3.47
orf00167	193496	192510	-3	9.82
orf00169	196378	193538	-2	8.5
orf00170	198435	196444	-1	7.96
orf00172	199165	198422	-2	9.54
orf00173	200155	199166	-2	10.34
orf00174	201329	200148	-3	10.6
orf00175	201796	201338	-2	9.21
orf00177	202178	201798	-3	3.47
orf00178	202346	202537	2	7.75
orf00179	203160	202534	-1	7.43
orf00180	203813	203160	-3	8.84
orf00181	204720	203818	-1	8.87
orf00183	205752	204724	-1	5.27
orf00184	206483	205752	-3	9.94
orf00185	206773	206555	-2	1.64
orf00186	207350	206778	-3	10.78
orf00187	207846	207337	-1	3.26
orf00189	208441	207884	-2	7.53
orf00190	208489	209031	1	8.65
orf00191	209040	210848	3	9.8
orf00192	211216	210845	-2	6.07
orf00194	212001	211216	-1	7.95
orf00195	212378	212004	-3	8.56
orf00196	212532	213548	3	9.73
orf00197	213541	214392	1	8.77
orf00198	215483	214419	-3	6.98
orf00200	216495	215521	-1	5.11
orf00201	217787	216525	-3	8.59
orf00202	218521	217826	-2	10.23
orf00203	218615	219619	2	7.87
orf00204	220089	219616	-1	2.79
orf00205	220232	220921	2	3.9
orf00206	221294	220896	-3	1.7
orf00207	222199	221288	-2	9.93
orf00208	223008	222211	-1	10.39
orf00210	223861	223010	-2	6.64
orf00211	224729	223863	-3	8.48
orf00212	226771	225476	-2	9.79
orf00213	227091	226774	-1	2.78
orf00214	227153	227377	2	9.54
orf00215	227918	227355	-3	8.56
orf00216	229320	227920	-1	8.85
orf00218	229729	229313	-2	8.25
orf00219	230977	229745	-2	7.18
orf00221	231737	230958	-3	5.25
orf00222	232500	231715	-1	6.88
orf00223	232754	233041	2	7.21
orf00224	234302	232992	-3	7.98
orf00225	235961	234312	-3	8.63
orf00226	237132	235981	-1	9.48
orf00228	238776	237199	-1	7.07
orf00229	240346	238757	-2	6.4
orf00231	241963	240353	-2	10.43
orf00232	242940	242356	-1	2.96
orf00233	245467	243140	-2	8.45
orf00234	246357	245467	-1	4.64
orf00235	247481	246357	-3	8.16
orf00236	248502	247666	-1	7.96
orf00237	249078	249200	3	8.44
orf00238	249079	248534	-2	2.97
orf00239	250193	249333	-3	8.47
orf00240	250497	250186	-1	8.48
orf00241	250624	251970	1	13.41
orf00242	251993	252658	2	8.6
orf00243	252990	253757	3	9.6
orf00244	254007	253792	-1	2.42
orf00245	255768	254011	-1	10.4
orf00246	255963	256346	3	2.98
orf00247	257508	256459	-1	9.16
orf00248	258383	257517	-3	8.4
orf00250	259706	258438	-3	10.41
orf00251	261255	259708	-1	10.25
orf00253	261857	261279	-3	8.21
orf00254	262870	261848	-2	10.65
orf00255	264287	262857	-3	8.57
orf00257	264975	264277	-1	8.98
orf00259	268676	264975	-3	7.5
orf00260	269796	268678	-1	7.84
orf00261	270292	269801	-2	9.24
orf00262	271580	270294	-3	8.8
orf00263	272867	271584	-3	10.1
orf00265	274191	274388	3	5.8
orf00266	274171	272876	-2	7.85
orf00267	274600	275265	1	13.07
orf00268	277014	275266	-1	7.5
orf00269	278555	277017	-3	8.48
orf00271	278875	278558	-2	9.72
orf00272	279134	278928	-3	8.32
orf00274	281059	279230	-2	9.16
orf00275	281978	281046	-3	6.15
orf00276	282943	281981	-2	5.29
orf00277	283542	282937	-1	7.69
orf00278	284173	283682	-2	10.77
orf00281	285971	284544	-3	9.79
orf00282	286342	286091	-2	3.88
orf00283	288053	286329	-3	12.06
orf00284	288332	288072	-3	11.84
orf00285	289923	288400	-1	5.83
orf00286	290785	290105	-2	8.59
orf00287	292281	290794	-1	9.5
orf00288	292885	292268	-2	9.13
orf00289	293292	293173	-1	4.84
orf00291	293843	293418	-3	3.28
orf00293	296110	293834	-2	7.99
orf00294	296380	296120	-2	3.15
orf00295	296890	296450	-2	5.01
orf00296	297369	297019	-1	4.65
orf00297	298276	297362	-2	12.51
orf00298	299276	298278	-3	6.59
orf00299	300305	299316	-3	7.43
orf00300	303187	300329	-2	10.05
orf00301	304136	303165	-3	11.03
orf00303	305908	304193	-2	7.56
orf00304	306125	305895	-3	6.6
orf00306	308152	306176	-2	9.79
orf00307	310548	308152	-1	10.19
orf00308	310798	310586	-2	4.63
orf00309	311199	310798	-1	10.33
orf00311	312531	311203	-1	11.9
orf00312	313134	312628	-1	8.81
orf00313	313502	313320	-3	1.54
orf00316	315104	313515	-3	12.14
orf00317	315639	315106	-1	9.28
orf00318	316163	315639	-3	9.63
orf00320	316501	316172	-2	13.81
orf00321	317410	316565	-2	7.48
orf00322	317858	317403	-3	1.68
orf00323	319084	317858	-2	11.04
orf00324	319620	319090	-1	5.24
orf00325	320453	319581	-3	3.77
orf00326	321513	320434	-1	8.6
orf00327	321767	321564	-3	6.32
orf00328	323559	321853	-1	7.24
orf00329	324517	323618	-2	14.1
orf00330	326194	324572	-2	10.15
orf00331	326642	326187	-3	10.22
orf00332	328322	326655	-3	4.66
orf00333	329529	328315	-1	3.4
orf00334	330958	329519	-2	8.41
orf00335	334142	330969	-3	7.78
orf00336	335221	334142	-2	8.6
orf00337	337406	335271	-3	7.38
orf00338	338031	337408	-1	8.56
orf00339	338935	338018	-2	10.15
orf00340	339683	338937	-3	7.81
orf00341	340359	339676	-1	5.09
orf00342	342086	340374	-3	7.64
orf00343	342717	342241	-1	6.38
orf00344	343823	342717	-3	10.87
orf00345	344694	343813	-1	9.58
orf00346	345454	344678	-2	6.7
orf00347	346149	345544	-1	8.89
orf00349	347667	346201	-1	9.92
orf00350	349211	347676	-3	7.56
orf00351	351114	349249	-1	9.59
orf00353	352628	351114	-3	7.28
orf00354	353375	352668	-3	7.65
orf00355	354015	353362	-1	8.77
orf00356	354617	354006	-3	7.96
orf00357	354928	354617	-2	7.03
orf00358	355153	354971	-2	8.54
orf00359	355419	355171	-1	8.77
orf00361	356803	355541	-2	9.33
orf00363	359223	356797	-1	9.54
orf00364	361128	359233	-1	11.13
orf00365	361479	361613	3	9.7
orf00366	361705	361980	1	3.66
orf00367	361961	363025	2	7.57
orf00368	363029	363976	2	9.6
orf00369	364219	364359	1	7.88
orf00370	364383	365174	3	9.7
orf00371	365174	366691	2	8.15
orf00372	366693	367664	3	8.94
orf00373	367655	368209	2	9.69
orf00374	368190	369401	3	6.81
orf00375	369405	369914	3	6.16
orf00377	369976	372006	1	8.36
orf00378	372024	372935	3	10.26
orf00381	372939	375848	3	6.35
orf00383	375856	377223	1	7.42
orf00384	377225	379669	2	9.36
orf00385	379875	381164	3	9.8
orf00388	381183	384233	3	5.23
orf00390	384340	386871	1	7.8
orf00391	386879	387550	2	7.78
orf00393	387543	388514	3	9.12
orf00394	388630	388935	1	6.93
orf00395	388945	389400	1	9.27
orf00396	389402	389647	2	4.23
orf00397	389687	391702	2	8.65
orf00398	391683	392138	3	9.4
orf00400	392128	393447	1	6.64
orf00401	393465	394154	3	8.61
orf00402	394228	394377	1	11.92
orf00403	394377	395045	3	5.47
orf00404	395038	395895	1	5.18
orf00405	395877	397094	3	6.16
orf00407	397297	398112	1	5.09
orf00408	398096	399319	2	8.13
orf00409	399425	400054	2	8.37
orf00410	400063	400677	1	5.67
orf00411	400890	401384	3	4.58
orf00412	401491	401949	1	8.9
orf00413	402061	402531	1	10.98
orf00415	402533	403210	2	15.04
orf00416	403342	403845	1	7.31
orf00417	403856	404221	2	17.44
orf00420	404318	407806	2	8.82
orf00423	407799	411656	3	8.72
orf00424	411794	412219	2	7.93
orf00425	412319	412717	2	11.13
orf00427	412726	414795	1	10.62
orf00428	414797	415051	2	6.95
orf00431	415134	416318	3	10.76
orf00432	416385	418157	3	8.41
orf00433	418215	418922	3	9.12
orf00434	418934	420610	2	7.21
orf00435	421183	420611	-2	6.39
orf00436	421303	421605	1	2.42
orf00437	421627	422301	1	11.48
orf00438	422303	422935	2	13.7
orf00439	422937	423266	3	11.46
orf00440	423266	424105	2	11.2
orf00441	424115	424390	2	4.98
orf00442	424410	424754	3	8
orf00443	424757	425419	2	12.25
orf00444	425406	425816	3	6.47
orf00445	425816	426262	2	12.51
orf00446	426300	426434	3	6.92
orf00447	426549	426917	3	7.57
orf00448	426926	427243	2	10.97
orf00450	427245	427787	3	13.29
orf00451	427800	427985	3	6.01
orf00452	428008	428403	1	8.47
orf00454	428413	428949	1	12.26
orf00455	428959	429309	1	9.3
orf00456	429318	429932	3	14.13
orf00457	429943	430389	1	12.02
orf00458	430515	431987	3	9.38
orf00459	431975	432646	2	9.77
orf00460	432636	433385	3	7.41
orf00461	433546	433791	1	2.38
orf00462	433781	433894	2	8.2
orf00463	433904	434284	2	10.3
orf00464	434316	434729	3	9.95
orf00465	434743	435699	1	12.3
orf00466	435716	436075	2	11.81
orf00467	436136	436960	2	6.39
orf00469	436951	437826	1	8.19
orf00471	437819	438676	2	3.91
orf00472	438669	439400	3	4.15
orf00473	439508	440230	2	7.28
orf00474	440327	440758	2	9.68
orf00475	440768	441163	2	10.11
orf00477	441422	442468	2	9.22
orf00478	442495	443640	1	8.81
orf00479	443630	444721	2	4.89
orf00481	444817	446241	1	6.28
orf00482	446303	447502	2	10.01
orf00484	447513	451076	3	10.29
orf00485	451066	453489	1	9.51
orf00486	453793	455184	1	10.66
orf00488	455203	455586	1	5.13
orf00489	455774	456304	2	9.97
orf00490	456288	456746	3	7.44
orf00491	456748	457278	1	8.13
orf00492	457278	458201	3	7.61
orf00493	458340	458591	3	5.93
orf00494	458594	459928	2	10
orf00495	459986	460582	2	3.94
orf00496	460569	462548	3	7.15
orf00497	462568	464190	1	6.3
orf00498	464228	464677	2	4.01
orf00499	464737	464880	1	6.28
orf00500	464988	464866	-1	3.48
orf00502	465056	466126	2	5.34
orf00503	466178	467362	2	8.32
orf00504	467369	468262	2	8.27
orf00505	468252	469175	3	3.34
orf00506	469147	470076	1	8.76
orf00507	470078	470737	2	8.53
orf00508	470727	472151	3	6.91
orf00510	472219	472767	1	6.36
orf00511	472902	473213	3	5.14
orf00512	473213	474421	2	7.84
orf00513	474387	474863	3	1.85
orf00514	475009	474860	-2	4.27
orf00515	475278	475928	3	6.86
orf00516	476532	476762	3	9.36
orf00518	477976	477125	-2	10.5
orf00519	478048	478353	1	4.93
orf00520	478353	479396	3	11.32
orf00521	479472	479711	3	8.35
orf00522	479701	481866	1	8.92
orf00523	481893	483131	3	9.34
orf00524	483171	484391	3	7.47
orf00525	484395	485051	3	9.39
orf00526	485045	485461	2	2.07
orf00527	485547	485801	3	2.47
orf00528	486556	485951	-2	10.36
orf00529	486790	488496	1	10.91
orf00530	488554	489714	1	10.99
orf00531	490181	489711	-3	6.35
orf00532	491524	490361	-2	8.25
orf00533	491649	492593	3	8.52
orf00535	492595	495570	1	9.38
orf00536	495554	497380	2	9.07
orf00537	497380	498207	1	8.57
orf00538	498217	498837	1	9.49
orf00539	498830	500245	2	7.8
orf00540	500245	501159	1	7.16
orf00542	501161	502087	2	6.4
orf00543	502060	502917	1	7.37
orf00545	502998	504002	3	9.22
orf00546	504045	505241	3	14.62
orf00547	505769	505380	-3	4.56
orf00549	505873	506613	1	13.05
orf00550	506624	508129	2	10.46
orf00551	508192	509178	1	11.44
orf00552	509182	510582	1	12
orf00553	510582	512507	3	10.33
orf00554	512659	513201	1	10.51
orf00555	513215	513421	2	9.32
orf00556	513438	513818	3	11.1
orf00557	513870	514172	3	4.38
orf00558	514239	514802	3	8.52
orf00559	514878	515378	3	6.68
orf00560	515966	517510	2	4.84
orf00561	517571	518623	2	10.76
orf00562	518633	521080	2	8.85
orf00566	521073	522647	3	5.95
orf00567	522728	522895	2	8.07
orf00568	523024	523977	1	9.37
orf00569	523988	525256	2	9.51
orf00571	525342	526643	3	11.21
orf00572	526647	527036	3	10.03
orf00573	527134	527469	1	4.47
orf00574	528211	528336	1	6.68
orf00575	528338	528622	2	9.36
orf00576	528624	531311	3	8.26
orf00578	531317	531886	2	9.67
orf00579	531879	532805	3	9.33
orf00580	532851	533357	3	7.03
orf00581	534376	533363	-2	9.69
orf00582	534428	534769	2	5.24
orf00583	534769	535638	1	8.62
orf00584	535640	536107	2	2.85
orf00585	536109	536849	3	6.72
orf00587	536940	538214	3	10.45
orf00588	538215	538979	3	5.39
orf00589	538985	539524	2	7.74
orf00590	539526	540248	3	7.44
orf00591	540248	543370	2	6.91
orf00593	543429	546602	3	6.83
orf00594	547160	546612	-3	9.4
orf00595	547235	548008	2	5.78
orf00596	548079	548726	3	6.54
orf00597	548726	550828	2	9.2
orf00599	550911	551249	3	2.12
orf00600	551263	552693	1	10.4
orf00601	552704	553519	2	10.14
orf00604	554130	553516	-1	4.99
orf00605	554293	555120	1	9.91
orf00606	555246	556010	3	8.91
orf00607	556067	556477	2	4.71
orf00608	556485	557030	3	12.72
orf00609	557064	557945	3	9.73
orf00610	558016	559020	1	10.58
orf00612	559028	560362	2	6.82
orf00613	560459	560701	2	2.74
orf00614	561401	560718	-3	10.7
orf00615	562100	561417	-3	6.62
orf00616	563443	562103	-2	7.91
orf00617	563586	564296	3	6.48
orf00618	565923	564313	-1	7.96
orf00621	566121	567128	3	12.5
orf00622	567131	567970	2	12.66
orf00623	567974	568243	2	7.05
orf00624	568317	568580	3	8.49
orf00625	568567	569310	1	7.79
orf00626	569410	571509	1	12.1
orf00627	571523	574204	2	13.13
orf00628	574207	575349	1	10.79
orf00629	575402	576757	2	6.32
orf00631	576765	577475	3	10.6
orf00632	577517	578056	2	12.43
orf00633	578139	579044	3	7.53
orf00634	579050	580174	2	8.95
orf00635	580184	584224	2	9.13
orf00636	584233	584493	1	8.07
orf00637	584587	585033	1	6.11
orf00639	585002	586279	2	10.07
orf00640	586629	588395	3	12.42
orf00641	588481	588840	1	7.7
orf00642	588830	589282	2	7.97
orf00643	589289	590200	2	8.6
orf00644	590341	590616	1	9.5
orf00647	590737	592410	1	7.11
orf00648	592513	592659	1	5.77
orf00649	592777	595260	1	10.41
orf00650	595465	598818	1	10.52
orf00651	599136	599867	3	9.68
orf00652	599927	601849	2	7.5
orf00653	602047	602814	1	8.58
orf00654	602875	604173	1	11.49
orf00655	604321	606762	1	12.88
orf00656	606765	607355	3	8.68
orf00657	607372	609957	1	8.51
orf00658	609970	610545	1	2.51
orf00660	611041	612189	1	7.71
orf00661	612501	612238	-1	10.37
orf00662	612665	612886	2	1.36
orf00663	612888	613046	3	1.84
orf00664	613027	613239	1	2.96
orf00665	613223	615043	2	6.96
orf00668	615231	615896	3	6.78
orf00669	615877	617331	1	3.02
orf00670	617475	618410	3	8.52
orf00671	618403	619020	1	7.68
orf00673	619085	619711	2	5.53
orf00674	619800	620378	3	8.99
orf00675	620464	622275	1	10.21
orf00676	622328	623557	2	8.49
orf00678	623595	624746	3	7.88
orf00679	624760	625596	1	4.11
orf00681	625586	626680	2	5.61
orf00682	626750	627745	2	10.1
orf00683	627774	628823	3	2.73
orf00684	628833	629276	3	5.99
orf00685	629422	631125	1	6.62
orf00686	631453	631599	1	2.28
orf00687	631600	632478	1	8.29
orf00688	632479	633219	1	7.13
orf00689	633288	634631	3	8.57
orf00690	634639	636378	1	9.13
orf00691	636444	637718	3	12.15
orf00692	637722	638387	3	7.29
orf00693	638444	639568	2	10.53
orf00694	639568	639783	1	9.22
orf00696	640020	640445	3	9.56
orf00697	640531	642570	1	12.59
orf00699	644613	643360	-1	7.4
orf00700	645117	644683	-1	6.46
orf00701	645437	645210	-3	6.68
orf00702	645636	645788	3	8.99
orf00703	645790	646872	1	10.86
orf00704	646911	647468	3	10.84
Gene Identifier	Gene Ontology and Enzyme Codes
orf00001	GO:0050896
orf00001	GO:0044763
orf00001	GO:0016810
orf00001	GO:0030447
orf00001	GO:0046914
orf00001	GO:1901072
orf00001	GO:0006044
orf00001	GO:0006807
orf00002	GO:0046348
orf00002	GO:0046914
orf00002	GO:0016810
orf00002	GO:0006044
orf00002	GO:0006807
orf00003	GO:0004342
orf00003	GO:0036180
orf00003	GO:0044271
orf00003	GO:0009405
orf00003	GO:0006046
orf00003	GO:0006043
orf00003	EC:3.5.99.6
orf00004	GO:0009987
orf00004	GO:0016772
orf00004	GO:0022804
orf00004	GO:0051119
orf00004	GO:0008643
orf00004	GO:0016020
orf00008	GO:0006351
orf00009	GO:0004518
orf00009	GO:0090304
orf00013	GO:0009432
orf00013	GO:0003887
orf00013	GO:0000731
orf00013	GO:0005515
orf00013	GO:0019985
orf00013	GO:0005737
orf00013	GO:0006260
orf00013	GO:0042575
orf00013	EC:2.7.7.7
orf00028	GO:0009987
orf00032	GO:0043169
orf00032	GO:0044249
orf00032	GO:1901576
orf00032	GO:0044763
orf00032	GO:0044444
orf00032	GO:0003824
orf00032	GO:0044283
orf00036	GO:0006364
orf00036	GO:0032259
orf00036	GO:0008168
orf00036	EC:2.1.1.0
orf00038	GO:0006863
orf00038	GO:0005345
orf00043	GO:0006457
orf00043	GO:0046872
orf00043	GO:0005515
orf00043	GO:0006950
orf00043	GO:0016020
orf00043	GO:0044434
orf00045	GO:0005774
orf00045	GO:0009615
orf00045	GO:0051087
orf00045	GO:0008270
orf00045	GO:0042542
orf00045	GO:0044183
orf00045	GO:0005759
orf00045	GO:0006461
orf00045	GO:0071468
orf00045	GO:0070389
orf00045	GO:0043531
orf00045	GO:0009507
orf00045	GO:0005618
orf00045	GO:0071475
orf00045	GO:0005794
orf00045	GO:0043335
orf00045	GO:0019904
orf00045	GO:0034976
orf00045	GO:0051082
orf00045	GO:0009644
orf00045	GO:0051085
orf00045	GO:0046686
orf00045	GO:0034605
orf00045	GO:0019243
orf00045	GO:0043241
orf00045	GO:0016887
orf00045	GO:0005524
orf00045	GO:0034620
orf00045	EC:3.6.1.3
orf00048	GO:0045892
orf00077	GO:0009086
orf00077	GO:0016798
orf00077	GO:0009116
orf00079	GO:0005488
orf00079	GO:0016740
orf00079	GO:0008152
orf00080	GO:0008152
orf00083	GO:1901363
orf00083	GO:0008094
orf00083	GO:0005515
orf00083	GO:0016020
orf00083	GO:0003916
orf00083	GO:0044424
orf00083	GO:0042221
orf00083	GO:0034645
orf00083	GO:0097159
orf00083	GO:0006265
orf00084	GO:0044763
orf00084	GO:1901363
orf00084	GO:0008094
orf00084	GO:0005515
orf00084	GO:0003916
orf00084	GO:0043167
orf00084	GO:0097159
orf00084	GO:0005739
orf00084	GO:0006265
orf00088	GO:0016020
orf00089	GO:0006098
orf00089	GO:0016020
orf00089	GO:0016740
orf00089	GO:1901576
orf00089	GO:0051179
orf00089	GO:0044434
orf00089	GO:0046872
orf00089	GO:0006970
orf00089	GO:0019321
orf00089	GO:0044711
orf00089	GO:0009579
orf00089	GO:0010035
orf00090	GO:0009750
orf00090	GO:0030145
orf00090	GO:0006094
orf00090	GO:0009941
orf00090	GO:0042744
orf00090	GO:0006833
orf00090	GO:0004802
orf00090	GO:0030243
orf00090	GO:0006816
orf00090	GO:0010075
orf00090	GO:0009651
orf00090	GO:0006972
orf00090	GO:0005829
orf00090	GO:0019288
orf00090	GO:0007030
orf00090	GO:0006096
orf00090	GO:0032880
orf00090	GO:0009570
orf00090	GO:0030976
orf00090	GO:0046686
orf00090	GO:0019344
orf00090	GO:0009052
orf00090	GO:0009832
orf00090	GO:0009266
orf00090	GO:0016049
orf00090	GO:0015976
orf00090	EC:2.2.1.1
orf00092	GO:0005829
orf00092	GO:0005739
orf00092	GO:0097159
orf00092	GO:0006422
orf00092	GO:0004815
orf00092	GO:1901363
orf00092	GO:0006522
orf00092	GO:0006531
orf00092	EC:6.1.1.12
orf00093	GO:0004821
orf00093	GO:0006427
orf00093	GO:0043231
orf00093	GO:0005737
orf00093	GO:0006547
orf00093	EC:6.1.1.21
orf00095	GO:0005488
orf00095	GO:0042594
orf00095	GO:0015969
orf00095	GO:0016740
orf00095	GO:0016787
orf00096	GO:0003999
orf00096	GO:0007595
orf00096	GO:0009116
orf00096	GO:0032869
orf00096	GO:0016208
orf00096	GO:0005794
orf00096	GO:0046083
orf00096	GO:0044711
orf00096	GO:0043101
orf00096	GO:0005886
orf00096	EC:2.4.2.7
orf00101	GO:0006351
orf00109	GO:0009435
orf00109	GO:0016879
orf00110	GO:0005829
orf00110	GO:0007059
orf00110	GO:0019003
orf00110	GO:0006184
orf00110	GO:0005515
orf00110	GO:0003924
orf00110	GO:0005525
orf00110	GO:0042255
orf00111	GO:0006412
orf00111	GO:0003723
orf00111	GO:0003735
orf00111	GO:0009941
orf00111	GO:0009579
orf00111	GO:0042254
orf00111	GO:0009570
orf00111	GO:0022625
orf00113	GO:0009793
orf00113	GO:0044710
orf00113	GO:0006325
orf00113	GO:0042254
orf00113	GO:0005198
orf00113	GO:0009570
orf00113	GO:0006351
orf00113	GO:0009941
orf00113	GO:0010027
orf00113	GO:0060255
orf00113	GO:0022625
orf00113	GO:0080090
orf00113	GO:0031323
orf00113	GO:0019953
orf00113	GO:0009553
orf00113	GO:0003676
orf00113	GO:0009658
orf00113	GO:0006464
orf00113	GO:1902589
orf00113	GO:0009409
orf00113	GO:0005634
orf00115	GO:0005488
orf00115	GO:0010468
orf00115	GO:0051252
orf00115	GO:0006351
orf00118	GO:0071944
orf00118	GO:1901363
orf00118	GO:0080090
orf00118	GO:0005515
orf00118	GO:0016020
orf00118	GO:0007155
orf00118	GO:0010468
orf00118	GO:0046872
orf00118	GO:0097159
orf00118	GO:2000112
orf00118	GO:0044403
orf00118	GO:0004812
orf00118	GO:0006418
orf00122	GO:0002143
orf00122	GO:0016783
orf00122	GO:0097159
orf00122	GO:0032259
orf00122	GO:0008757
orf00122	GO:1901363
orf00122	GO:0005737
orf00122	EC:2.8.1.0
orf00126	GO:0005488
orf00127	GO:0030488
orf00127	GO:0035597
orf00127	GO:0005515
orf00127	GO:0051539
orf00127	GO:0035600
orf00129	GO:0043142
orf00129	GO:0006310
orf00129	GO:0009432
orf00129	GO:0048870
orf00129	GO:0006302
orf00129	GO:0006200
orf00129	GO:0005515
orf00129	GO:0000166
orf00129	GO:0003697
orf00131	GO:0048468
orf00131	GO:0043481
orf00131	GO:0048364
orf00131	GO:0044248
orf00131	GO:0048443
orf00131	GO:0009926
orf00131	GO:0006661
orf00131	GO:0009506
orf00131	GO:0009653
orf00131	GO:0009941
orf00131	GO:0010315
orf00131	GO:0044281
orf00131	GO:0044712
orf00131	GO:0009637
orf00131	GO:0005886
orf00131	GO:1901575
orf00131	GO:0010329
orf00131	GO:0009624
orf00131	GO:0005739
orf00131	GO:0005515
orf00131	GO:0008361
orf00131	GO:0009640
orf00131	GO:0008444
orf00131	GO:0009958
orf00131	GO:0009913
orf00131	GO:0010328
orf00131	EC:2.7.8.5
orf00132	GO:0006954
orf00132	GO:0044446
orf00132	GO:0034614
orf00132	GO:0044710
orf00132	GO:0042542
orf00132	GO:0042391
orf00132	GO:0001963
orf00132	GO:0044237
orf00132	GO:0016491
orf00132	GO:0019538
orf00132	GO:0065009
orf00132	GO:0048518
orf00132	GO:0006812
orf00132	GO:0080134
orf00132	GO:0005515
orf00132	GO:0005773
orf00132	GO:0060548
orf00132	GO:0071840
orf00132	GO:0009507
orf00132	GO:0016020
orf00140	GO:0005488
orf00143	GO:0044260
orf00143	GO:0005488
orf00143	GO:0090304
orf00144	GO:1901576
orf00144	GO:0016616
orf00144	GO:0046486
orf00144	GO:0019637
orf00144	GO:0005515
orf00144	GO:0006796
orf00144	EC:1.1.1.0
orf00146	GO:0005829
orf00146	GO:0032794
orf00146	GO:0000027
orf00146	GO:0043022
orf00146	GO:0006184
orf00146	GO:0003924
orf00149	GO:0043231
orf00151	GO:0035598
orf00151	GO:0005488
orf00151	GO:0035600
orf00156	GO:0071704
orf00156	GO:0043231
orf00156	GO:0044763
orf00156	GO:0016731
orf00156	GO:0044444
orf00156	GO:0043167
orf00156	GO:0000166
orf00156	GO:0050662
orf00156	GO:0044237
orf00156	GO:0016020
orf00156	EC:1.18.1.0
orf00157	GO:0072592
orf00157	GO:0050664
orf00157	GO:0016966
orf00157	GO:0009055
orf00157	GO:0005506
orf00157	GO:0010181
orf00157	GO:0072593
orf00157	GO:0006118
orf00157	EC:1.6.3.0
orf00157	EC:1.7.99.7
orf00158	GO:0010103
orf00158	GO:0009941
orf00158	GO:0016020
orf00158	GO:0009793
orf00158	GO:0006412
orf00158	GO:0051607
orf00158	GO:0022625
orf00158	GO:0016226
orf00158	GO:0009570
orf00158	GO:0010228
orf00158	GO:0003735
orf00158	GO:0035196
orf00158	GO:0010267
orf00158	GO:0048481
orf00158	GO:0042254
orf00158	GO:0010027
orf00159	GO:0052906
orf00159	GO:0002939
orf00160	GO:0009941
orf00160	GO:0005515
orf00160	GO:0070918
orf00160	GO:0009793
orf00160	GO:0005840
orf00160	GO:0035194
orf00160	GO:0009058
orf00160	GO:0022607
orf00160	GO:0006996
orf00160	GO:0042254
orf00160	GO:0005739
orf00164	GO:0005515
orf00164	GO:0070918
orf00164	GO:0035194
orf00164	GO:0005525
orf00164	GO:0006184
orf00164	GO:0009570
orf00164	GO:0080085
orf00164	GO:0003723
orf00164	GO:0045038
orf00164	GO:0003924
orf00164	GO:0005048
orf00165	GO:0005515
orf00167	GO:0031226
orf00167	GO:0005515
orf00167	GO:0048500
orf00167	GO:0005525
orf00167	GO:0006184
orf00167	GO:0005829
orf00167	GO:0006614
orf00167	GO:0003924
orf00169	GO:0006259
orf00169	GO:0022402
orf00169	GO:0051276
orf00169	GO:0007059
orf00169	GO:0042802
orf00169	GO:1902589
orf00169	GO:0005694
orf00170	GO:0043167
orf00170	GO:0034220
orf00170	GO:0046915
orf00170	GO:0006825
orf00170	GO:0015662
orf00172	GO:0090501
orf00172	GO:1901363
orf00172	GO:0004521
orf00172	GO:0010468
orf00172	GO:0097159
orf00172	GO:0005634
orf00172	GO:0034470
orf00172	GO:0051252
orf00173	GO:0044255
orf00173	GO:0008610
orf00173	GO:0003824
orf00175	GO:0005515
orf00180	GO:0016020
orf00180	GO:0051707
orf00180	GO:0044262
orf00180	GO:0044434
orf00180	GO:0046872
orf00180	GO:0034700
orf00180	GO:0009579
orf00180	GO:0006950
orf00180	GO:0019316
orf00180	GO:0009526
orf00181	GO:0043167
orf00181	GO:0000166
orf00183	GO:0004674
orf00183	GO:0006470
orf00183	GO:0007169
orf00183	GO:0042834
orf00183	GO:0005886
orf00183	GO:0005515
orf00183	GO:0005975
orf00183	GO:0051302
orf00183	GO:0065008
orf00183	GO:0004721
orf00183	GO:0044765
orf00183	GO:0009847
orf00183	GO:0032501
orf00183	GO:0006468
orf00183	GO:1900371
orf00183	GO:0071224
orf00183	GO:0009069
orf00183	GO:0009274
orf00183	EC:2.7.11.0
orf00183	EC:3.1.3.16
orf00184	GO:0005488
orf00184	GO:0006796
orf00184	GO:0016787
orf00184	GO:0044267
orf00186	GO:0042802
orf00186	GO:0004385
orf00186	GO:0006796
orf00186	GO:0006144
orf00186	EC:2.7.4.8
orf00187	GO:0015937
orf00187	GO:0004595
orf00187	GO:0015940
orf00187	EC:2.7.7.3
orf00191	GO:0006364
orf00191	GO:0042802
orf00191	GO:0005737
orf00191	GO:0016787
orf00195	GO:0005515
orf00195	GO:0006351
orf00196	GO:0005739
orf00196	GO:0004812
orf00196	GO:0006418
orf00202	GO:0046872
orf00202	GO:0009143
orf00202	GO:0016462
orf00208	GO:0006810
orf00208	GO:0044699
orf00208	GO:0016887
orf00208	GO:0005215
orf00208	EC:3.6.1.3
orf00211	GO:0017111
orf00211	GO:0071705
orf00211	GO:0022857
orf00211	GO:0006820
orf00211	GO:0071702
orf00211	GO:0055085
orf00211	EC:3.6.1.15
orf00212	GO:0044763
orf00212	GO:0009536
orf00212	GO:0044237
orf00212	GO:1901576
orf00212	GO:0044711
orf00212	GO:0044723
orf00214	GO:0005488
orf00214	GO:0016226
orf00214	GO:0009658
orf00214	GO:0009570
orf00214	GO:0005739
orf00216	GO:0006399
orf00216	GO:0005746
orf00216	GO:0006352
orf00216	GO:0005515
orf00216	GO:0006879
orf00216	GO:0051539
orf00216	GO:0010114
orf00216	GO:0001053
orf00216	GO:2001141
orf00216	GO:0016226
orf00216	GO:0071482
orf00216	GO:0009570
orf00216	GO:2000030
orf00216	GO:0009637
orf00216	GO:0015996
orf00216	GO:0009658
orf00216	GO:0042626
orf00216	GO:0017004
orf00216	GO:0006810
orf00218	GO:0005515
orf00219	GO:0018283
orf00219	GO:0000096
orf00219	GO:0001887
orf00219	GO:0005515
orf00219	GO:0031071
orf00219	GO:0010269
orf00219	GO:0009507
orf00219	GO:0009000
orf00219	EC:2.8.1.7
orf00219	EC:4.4.1.16
orf00222	GO:0009793
orf00222	GO:0048481
orf00222	GO:0019761
orf00222	GO:0009684
orf00222	GO:0019344
orf00222	GO:0009570
orf00222	GO:0006364
orf00222	GO:0006569
orf00222	GO:0010027
orf00222	GO:0040007
orf00222	GO:0005886
orf00222	GO:0042793
orf00222	GO:0005515
orf00222	GO:0016226
orf00222	GO:0010228
orf00222	GO:0009073
orf00222	GO:0045893
orf00222	GO:0020011
orf00222	GO:0035304
orf00222	GO:0044765
orf00222	GO:0009902
orf00222	GO:0042626
orf00222	GO:0010207
orf00225	GO:0016868
orf00225	GO:1901575
orf00225	GO:0044723
orf00225	GO:0044424
orf00225	GO:0044237
orf00225	EC:5.4.2.0
orf00226	GO:0016246
orf00226	GO:0000166
orf00226	GO:0040027
orf00226	GO:0004478
orf00226	GO:0040010
orf00226	GO:0040017
orf00226	GO:0005829
orf00226	GO:0019915
orf00226	GO:0002009
orf00226	GO:0042802
orf00226	GO:0000287
orf00226	GO:0006556
orf00226	GO:0030955
orf00226	GO:0040035
orf00226	GO:0032940
orf00226	GO:0006555
orf00226	EC:2.5.1.6
orf00233	GO:0044763
orf00233	GO:0015417
orf00233	GO:0044464
orf00233	GO:0015846
orf00233	GO:0006812
orf00233	GO:0016020
orf00233	EC:3.6.3.31
orf00234	GO:0015203
orf00234	GO:0015846
orf00234	GO:0016020
orf00235	GO:0015594
orf00235	GO:0043190
orf00235	GO:0034755
orf00235	GO:0005737
orf00235	GO:0005381
orf00235	GO:0006200
orf00235	GO:0005524
orf00235	GO:0015847
orf00236	GO:0009987
orf00236	GO:0008152
orf00236	GO:0016787
orf00239	GO:0009987
orf00239	GO:0016787
orf00240	GO:0005829
orf00240	GO:0055114
orf00240	GO:0004126
orf00240	GO:0034599
orf00240	GO:0009972
orf00240	GO:0005515
orf00240	GO:1900429
orf00240	GO:0005634
orf00240	GO:0015035
orf00240	GO:0006206
orf00240	GO:0006118
orf00240	EC:3.5.4.5
orf00241	GO:0030985
orf00241	GO:0044409
orf00241	GO:0042802
orf00241	GO:0030445
orf00241	GO:0000015
orf00241	GO:0009986
orf00241	GO:0030446
orf00241	GO:0044416
orf00241	GO:0000287
orf00241	GO:0006096
orf00241	GO:0036180
orf00241	GO:0030435
orf00241	GO:0006094
orf00241	GO:0005576
orf00241	GO:0004634
orf00241	GO:0005634
orf00241	GO:0005886
orf00241	GO:0000162
orf00241	GO:0006571
orf00241	GO:0009094
orf00241	EC:4.2.1.11
orf00242	GO:0019752
orf00242	GO:0003824
orf00243	GO:0004342
orf00243	GO:0044699
orf00243	GO:0006043
orf00243	GO:0006091
orf00243	GO:0006044
orf00243	EC:3.5.99.6
orf00245	GO:0009987
orf00245	GO:0016772
orf00245	GO:0022804
orf00245	GO:0051119
orf00245	GO:0008643
orf00245	GO:0016020
orf00247	GO:0003824
orf00248	GO:0009396
orf00248	GO:0042301
orf00248	GO:0009507
orf00248	GO:0005829
orf00248	GO:0046653
orf00248	GO:0004477
orf00248	GO:0055086
orf00248	GO:0004488
orf00248	GO:0000287
orf00248	GO:0000097
orf00248	GO:0004487
orf00248	GO:0072522
orf00248	GO:0005739
orf00248	GO:0046487
orf00248	EC:3.5.4.9
orf00248	EC:1.5.1.5
orf00248	EC:1.5.1.15
orf00250	GO:0030447
orf00250	GO:0000166
orf00250	GO:0009156
orf00250	GO:0043167
orf00250	GO:0050896
orf00250	GO:0016879
orf00250	GO:0006164
orf00250	GO:0009113
orf00251	GO:0004643
orf00251	GO:0006164
orf00251	GO:0003937
orf00251	GO:0044435
orf00251	GO:0009507
orf00251	GO:0009260
orf00251	GO:0006144
orf00251	GO:0042720
orf00251	EC:2.1.2.3
orf00251	EC:3.5.4.10
orf00253	GO:0006144
orf00253	GO:0009152
orf00253	GO:0005515
orf00253	GO:0006974
orf00253	GO:0005737
orf00253	GO:0004644
orf00253	GO:0009256
orf00253	EC:2.1.2.2
orf00254	GO:0005515
orf00254	GO:0009168
orf00254	GO:0009152
orf00254	GO:0004641
orf00254	GO:0006144
orf00254	GO:0005737
orf00254	EC:6.3.3.1
orf00255	GO:0009168
orf00255	GO:0070887
orf00255	GO:0009152
orf00255	GO:0004044
orf00255	GO:0005618
orf00255	GO:0005829
orf00255	GO:0009560
orf00255	GO:0009965
orf00255	GO:0009570
orf00255	GO:0042493
orf00255	GO:0009658
orf00255	GO:0005488
orf00255	GO:0006144
orf00255	GO:0006536
orf00255	GO:0006541
orf00255	EC:2.4.2.14
orf00257	GO:0005829
orf00257	GO:0016829
orf00257	GO:0040007
orf00257	GO:0009152
orf00257	GO:0004639
orf00257	GO:0042802
orf00257	GO:0002119
orf00257	GO:0016020
orf00257	GO:0006144
orf00257	EC:6.3.2.6
orf00259	GO:0044238
orf00259	GO:0044763
orf00259	GO:1901564
orf00259	GO:0044281
orf00259	GO:0003824
orf00259	GO:0044237
orf00260	GO:0043231
orf00260	GO:0006144
orf00260	GO:0044711
orf00260	GO:0044444
orf00260	GO:0016831
orf00260	GO:0072522
orf00260	EC:4.1.1.0
orf00261	GO:0009405
orf00261	GO:0005829
orf00261	GO:0005488
orf00261	GO:0005739
orf00261	GO:0009320
orf00261	GO:0004638
orf00261	GO:0009555
orf00261	GO:0046084
orf00261	GO:0009570
orf00261	GO:0034023
orf00261	GO:0006189
orf00261	EC:4.1.1.21
orf00261	EC:5.4.99.18
orf00262	GO:0004018
orf00262	GO:0006167
orf00262	GO:0006144
orf00262	GO:0006522
orf00262	GO:0006531
orf00262	EC:4.3.2.2
orf00263	GO:0004019
orf00263	GO:0009152
orf00263	GO:0005515
orf00263	GO:0043167
orf00263	GO:0006144
orf00263	GO:0006522
orf00263	GO:0006531
orf00263	EC:6.3.4.4
orf00267	GO:0006811
orf00267	GO:0055085
orf00268	GO:0016070
orf00268	GO:0005515
orf00268	GO:0009507
orf00269	GO:0044763
orf00269	GO:0034641
orf00269	GO:0006412
orf00269	GO:0016874
orf00269	GO:0044424
orf00269	GO:0044281
orf00269	GO:1901564
orf00269	GO:0005488
orf00272	GO:0006260
orf00272	GO:0003911
orf00272	GO:0006310
orf00272	GO:0006281
orf00272	EC:6.5.1.2
orf00274	GO:0016874
orf00274	GO:0006266
orf00274	GO:0043167
orf00274	GO:1901363
orf00274	GO:0097159
orf00274	GO:0006281
orf00275	GO:0009451
orf00275	GO:0006364
orf00275	GO:0003824
orf00277	GO:0019363
orf00277	GO:0008936
orf00277	GO:0046872
orf00277	GO:0006769
orf00277	GO:0046497
orf00277	EC:3.5.1.19
orf00278	GO:0055085
orf00278	GO:0005829
orf00278	GO:0016021
orf00278	GO:0015764
orf00278	GO:0009401
orf00278	GO:0006811
orf00278	GO:0009254
orf00278	GO:0042895
orf00278	GO:0016301
orf00278	GO:0042891
orf00278	GO:0022880
orf00278	GO:0006974
orf00278	GO:0031234
orf00281	GO:0009987
orf00281	GO:0015144
orf00281	GO:0016740
orf00281	GO:0008643
orf00281	GO:0016020
orf00283	GO:0055085
orf00283	GO:0005829
orf00283	GO:0071704
orf00283	GO:0044238
orf00283	GO:0009401
orf00283	GO:0008965
orf00283	GO:0019197
orf00283	GO:0000287
orf00283	GO:0016310
orf00283	GO:0005215
orf00283	EC:2.7.3.9
orf00284	GO:0016301
orf00284	GO:0005515
orf00284	GO:0043085
orf00284	GO:0043610
orf00284	GO:0019197
orf00284	GO:0008965
orf00284	GO:0008047
orf00284	GO:0009401
orf00284	GO:0045819
orf00284	GO:0016310
orf00284	EC:2.7.3.9
orf00285	GO:0044255
orf00285	GO:0044249
orf00285	GO:0008610
orf00285	GO:0016740
orf00285	GO:0016020
orf00286	GO:0005829
orf00286	GO:0004731
orf00286	GO:0006152
orf00286	GO:0019686
orf00286	GO:0042802
orf00286	GO:0006974
orf00286	GO:0016020
orf00286	GO:0006144
orf00286	GO:0006206
orf00286	GO:0006769
orf00286	GO:0046497
orf00286	EC:2.4.2.1
orf00287	GO:0044699
orf00287	GO:0005488
orf00287	GO:0006810
orf00288	GO:0005515
orf00291	GO:0070930
orf00291	GO:0006450
orf00291	GO:0003723
orf00293	GO:0031981
orf00293	GO:0032991
orf00293	GO:0006402
orf00293	GO:0016896
orf00293	GO:0090305
orf00293	GO:0005488
orf00293	GO:0008408
orf00293	GO:0034470
orf00293	GO:0051252
orf00293	EC:3.1.13.0
orf00297	GO:0005737
orf00297	GO:0044699
orf00297	GO:0016491
orf00297	GO:0034599
orf00297	GO:0043167
orf00299	GO:0071704
orf00299	GO:0005488
orf00299	GO:0050789
orf00299	GO:0044238
orf00299	GO:0004672
orf00299	GO:0016310
orf00300	GO:0006865
orf00300	GO:0000737
orf00300	GO:0016020
orf00300	GO:0042221
orf00300	GO:0046872
orf00300	GO:0003677
orf00300	GO:0009380
orf00300	GO:0009381
orf00300	GO:0016887
orf00300	GO:0006200
orf00300	GO:0005524
orf00300	GO:0044249
orf00300	GO:0006281
orf00300	EC:3.6.1.3
orf00301	GO:0006085
orf00301	GO:0046395
orf00301	GO:0046914
orf00301	GO:0016407
orf00301	GO:0016616
orf00301	GO:1901565
orf00301	GO:0004470
orf00301	GO:0044711
orf00301	GO:0006083
orf00301	GO:0042967
orf00301	GO:0006099
orf00301	GO:0006108
orf00301	EC:1.1.1.0
orf00303	GO:0006811
orf00306	GO:0003676
orf00306	GO:0006289
orf00306	GO:0009380
orf00306	GO:0009381
orf00306	GO:0006308
orf00307	GO:0008565
orf00307	GO:0097159
orf00307	GO:0042802
orf00307	GO:0006605
orf00307	GO:0065002
orf00307	GO:0043952
orf00307	GO:1901363
orf00307	GO:0005737
orf00307	GO:0005886
orf00309	GO:0009536
orf00309	GO:0045259
orf00309	GO:0015992
orf00309	GO:0006754
orf00309	GO:0005886
orf00311	GO:0009986
orf00311	GO:0015991
orf00311	GO:0008406
orf00311	GO:0040024
orf00311	GO:0042777
orf00311	GO:0043050
orf00311	GO:0005829
orf00311	GO:0042776
orf00311	GO:0006200
orf00311	GO:0040039
orf00311	GO:0046961
orf00311	GO:0042288
orf00311	GO:0042645
orf00311	GO:0008340
orf00311	GO:0005754
orf00311	GO:0019904
orf00311	GO:0022904
orf00311	GO:0045262
orf00311	GO:0007617
orf00311	GO:0005524
orf00311	GO:0005929
orf00311	GO:0046933
orf00311	GO:0001525
orf00311	GO:0051453
orf00311	GO:0030421
orf00311	GO:0048598
orf00311	GO:0006119
orf00311	GO:0007165
orf00311	GO:0042612
orf00312	GO:0043623
orf00312	GO:1901565
orf00312	GO:0044248
orf00312	GO:0045260
orf00312	GO:0032787
orf00312	GO:0006520
orf00312	GO:0009767
orf00312	GO:0045261
orf00312	GO:0019222
orf00312	GO:0009653
orf00312	GO:0046961
orf00312	GO:0048513
orf00312	GO:0044255
orf00312	GO:0044712
orf00312	GO:0005618
orf00312	GO:0006790
orf00312	GO:0008270
orf00312	GO:0006081
orf00312	GO:0005753
orf00312	GO:0046394
orf00312	GO:0046933
orf00312	GO:0044267
orf00312	GO:0006732
orf00312	GO:0005730
orf00312	GO:0009535
orf00312	GO:0015986
orf00312	GO:0006119
orf00316	GO:0008340
orf00316	GO:0046961
orf00316	GO:0000003
orf00316	GO:0000166
orf00316	GO:0040010
orf00316	GO:0046933
orf00316	GO:0006915
orf00316	GO:0045262
orf00316	GO:0009792
orf00316	GO:0015986
orf00316	GO:0002119
orf00316	GO:0006200
orf00316	GO:0044429
orf00316	GO:0006119
orf00317	GO:0016020
orf00317	GO:0046034
orf00317	GO:0006811
orf00318	GO:0015992
orf00318	GO:0044464
orf00318	GO:0006754
orf00318	GO:0044425
orf00320	GO:0006811
orf00320	GO:0016020
orf00323	GO:0005829
orf00323	GO:0006565
orf00323	GO:0008270
orf00323	GO:0019264
orf00323	GO:0015947
orf00323	GO:0042802
orf00323	GO:0006730
orf00323	GO:0006546
orf00323	GO:0006566
orf00323	GO:0006553
orf00323	GO:0004372
orf00323	GO:0030170
orf00323	GO:0006760
orf00323	GO:0016020
orf00323	EC:2.1.2.1
orf00325	GO:0010468
orf00325	GO:0036009
orf00325	GO:0018364
orf00325	GO:0006415
orf00326	GO:0016149
orf00326	GO:0009405
orf00326	GO:0043022
orf00326	GO:0005739
orf00326	GO:0005840
orf00326	GO:0006444
orf00326	GO:0006449
orf00326	GO:0018444
orf00327	GO:0003735
orf00327	GO:0042254
orf00327	GO:0022625
orf00327	GO:0008270
orf00329	GO:0005975
orf00329	GO:0044237
orf00329	GO:0016832
orf00329	EC:4.1.2.0
orf00330	GO:0005829
orf00330	GO:0042802
orf00330	GO:0003883
orf00330	GO:0000166
orf00330	GO:0006241
orf00330	GO:0006206
orf00330	EC:6.3.4.2
orf00332	GO:0005488
orf00332	GO:0010467
orf00332	GO:0044424
orf00333	GO:0051607
orf00333	GO:0003723
orf00333	GO:0005515
orf00333	GO:0045088
orf00333	GO:0005634
orf00333	GO:0003824
orf00334	GO:0005515
orf00334	GO:0006418
orf00334	GO:0009507
orf00334	GO:0046872
orf00334	GO:0004812
orf00335	GO:0007010
orf00335	GO:0016036
orf00335	GO:0006094
orf00335	GO:0019856
orf00335	GO:0005515
orf00335	GO:0016020
orf00335	GO:0051567
orf00335	GO:0009220
orf00335	GO:0016597
orf00335	GO:0010498
orf00335	GO:0005951
orf00335	GO:0006342
orf00335	GO:0005829
orf00335	GO:0046872
orf00335	GO:0008652
orf00335	GO:0009570
orf00335	GO:0006525
orf00335	GO:0006536
orf00335	GO:0004088
orf00335	GO:0006560
orf00335	GO:0005524
orf00335	GO:0004087
orf00335	EC:6.3.5.5
orf00335	EC:6.3.4.16
orf00336	GO:0006541
orf00336	GO:0005515
orf00336	GO:0006207
orf00336	GO:0005951
orf00336	GO:0016740
orf00336	GO:0009507
orf00336	GO:0006526
orf00336	GO:0005829
orf00336	GO:0004088
orf00336	GO:0006221
orf00336	GO:0006536
orf00336	EC:6.3.5.5
orf00337	GO:0044711
orf00337	GO:0072528
orf00337	GO:0016787
orf00337	GO:0055086
orf00338	GO:0019856
orf00338	GO:0005515
orf00338	GO:0004590
orf00338	GO:0007040
orf00338	GO:0005737
orf00338	GO:0006222
orf00338	GO:0004588
orf00338	GO:0032501
orf00338	EC:4.1.1.23
orf00338	EC:2.4.2.10
orf00339	GO:0005515
orf00339	GO:0016020
orf00339	GO:0009220
orf00339	GO:0051536
orf00339	GO:0005737
orf00339	GO:0042221
orf00339	GO:0004152
orf00339	GO:0065007
orf00339	GO:0006206
orf00339	EC:1.3.5.2
orf00340	GO:0005488
orf00341	GO:0042802
orf00341	GO:0006221
orf00341	GO:0016831
orf00341	EC:4.1.1.0
orf00342	GO:0006811
orf00343	GO:0046914
orf00343	GO:0009536
orf00343	GO:0034641
orf00343	GO:1901362
orf00343	GO:0051188
orf00343	GO:0006796
orf00343	GO:0044283
orf00343	GO:0019637
orf00343	GO:0009416
orf00343	GO:0016829
orf00343	GO:0046483
orf00343	GO:0019438
orf00343	GO:1901566
orf00343	GO:0006733
orf00343	GO:0019752
orf00343	GO:0008299
orf00344	GO:0006979
orf00344	GO:0032550
orf00344	GO:0032555
orf00344	GO:0006200
orf00344	GO:0043023
orf00344	GO:0043022
orf00344	GO:0004857
orf00344	GO:0035639
orf00344	GO:0043086
orf00344	GO:0016887
orf00344	GO:0005515
orf00344	EC:3.6.1.3
orf00345	GO:0007049
orf00345	GO:0007059
orf00345	GO:0042802
orf00345	GO:0051301
orf00345	GO:0043590
orf00345	GO:0045881
orf00346	GO:0042174
orf00346	GO:0005515
orf00346	GO:0043590
orf00346	GO:0000166
orf00346	GO:0040007
orf00346	GO:0005618
orf00346	GO:0005694
orf00346	GO:0000287
orf00346	GO:0016887
orf00346	GO:0006200
orf00346	EC:3.6.1.3
orf00347	GO:0071472
orf00347	GO:0071453
orf00347	GO:0042744
orf00347	GO:0009055
orf00347	GO:0005506
orf00347	GO:0016692
orf00347	GO:0034605
orf00347	GO:0070417
orf00347	GO:0071469
orf00347	GO:0006118
orf00347	GO:0006804
orf00347	EC:1.11.1.1
orf00349	GO:0005829
orf00349	GO:0009152
orf00349	GO:0042802
orf00349	GO:0000166
orf00349	GO:0003938
orf00349	GO:0006144
orf00349	GO:0042720
orf00349	EC:1.1.1.205
orf00350	GO:0005829
orf00350	GO:0003921
orf00350	GO:0003922
orf00350	GO:0042802
orf00350	GO:0006177
orf00350	GO:0006144
orf00350	GO:0006536
orf00350	EC:6.3.4.1
orf00350	EC:6.3.5.2
orf00351	GO:0005829
orf00351	GO:0007059
orf00351	GO:0051301
orf00351	GO:0005515
orf00351	GO:0050660
orf00351	GO:0030488
orf00351	GO:0002098
orf00353	GO:0097159
orf00353	GO:0004812
orf00353	GO:1901363
orf00353	GO:0009507
orf00353	GO:0006418
orf00354	GO:0000453
orf00354	GO:0070677
orf00355	GO:0005488
orf00355	GO:0009221
orf00355	GO:0016301
orf00356	GO:0006259
orf00356	GO:0006974
orf00361	GO:0004828
orf00361	GO:0006434
orf00361	GO:0005829
orf00361	GO:0042802
orf00361	GO:0000287
orf00361	GO:0016260
orf00361	GO:0006544
orf00361	GO:0006563
orf00361	GO:0006566
orf00361	EC:6.1.1.11
orf00363	GO:0006261
orf00363	GO:0016020
orf00363	GO:0009295
orf00363	GO:0006351
orf00363	GO:0006265
orf00363	GO:0005737
orf00363	GO:0042802
orf00363	GO:0003677
orf00363	GO:0007059
orf00363	GO:0042493
orf00363	GO:0006200
orf00363	GO:0003918
orf00363	EC:5.99.1.3
orf00364	GO:1901363
orf00364	GO:0005515
orf00364	GO:0006261
orf00364	GO:0009295
orf00364	GO:0006265
orf00364	GO:0043167
orf00364	GO:0005737
orf00364	GO:0007059
orf00364	GO:0043229
orf00364	GO:0097159
orf00364	GO:0006200
orf00364	GO:0003918
orf00364	EC:5.99.1.3
orf00365	GO:0003735
orf00365	GO:0015934
orf00365	GO:0006412
orf00365	GO:0042254
orf00368	GO:0032561
orf00368	GO:0051716
orf00368	GO:0032550
orf00368	GO:0005515
orf00368	GO:0017111
orf00368	GO:0006400
orf00368	GO:0005737
orf00368	GO:0042221
orf00368	GO:0046872
orf00368	GO:0043168
orf00368	EC:3.6.1.15
orf00370	GO:0044464
orf00370	GO:0008152
orf00370	GO:0003824
orf00371	GO:0008170
orf00371	GO:0043231
orf00371	GO:0000154
orf00371	GO:0016433
orf00371	GO:0005737
orf00372	GO:0009156
orf00372	GO:0006015
orf00372	GO:0043167
orf00372	GO:0004749
orf00372	GO:0009260
orf00372	GO:1901566
orf00372	GO:0006098
orf00372	GO:0006144
orf00372	EC:2.7.6.1
orf00373	GO:0071704
orf00373	GO:0044237
orf00375	GO:0032264
orf00375	GO:0032263
orf00375	GO:0004422
orf00375	GO:0000287
orf00375	GO:0046100
orf00375	EC:2.4.2.8
orf00377	GO:0042744
orf00377	GO:0031977
orf00377	GO:0019761
orf00377	GO:0051301
orf00377	GO:0043934
orf00377	GO:0006098
orf00377	GO:0046872
orf00377	GO:0006364
orf00377	GO:0010304
orf00377	GO:0030428
orf00377	GO:0009941
orf00377	GO:0010027
orf00377	GO:0010205
orf00377	GO:0005886
orf00377	GO:0004222
orf00377	GO:0042793
orf00377	GO:0016887
orf00377	GO:0009773
orf00377	GO:0007049
orf00377	GO:0045893
orf00377	GO:0035304
orf00377	GO:0009902
orf00377	GO:0009523
orf00377	GO:0010207
orf00377	GO:0009535
orf00377	GO:0010206
orf00377	EC:3.4.24.0
orf00377	EC:3.6.1.3
orf00378	GO:0005887
orf00378	GO:0046677
orf00378	GO:0006855
orf00378	GO:0042891
orf00378	GO:0042802
orf00378	GO:0008559
orf00378	GO:0042895
orf00378	GO:0008152
orf00378	EC:3.6.3.44
orf00385	GO:0005515
orf00385	GO:0016020
orf00385	GO:0004824
orf00385	GO:0015630
orf00385	GO:0009507
orf00385	GO:0005829
orf00385	GO:0003676
orf00385	GO:0006430
orf00385	GO:0044085
orf00385	GO:0000287
orf00385	GO:0009657
orf00385	GO:0005524
orf00385	GO:0048481
orf00385	GO:0034470
orf00385	GO:0005739
orf00385	GO:0009085
orf00385	EC:6.1.1.6
orf00390	GO:0050896
orf00390	GO:0044249
orf00390	GO:1901576
orf00390	GO:0030447
orf00390	GO:0009117
orf00390	GO:0003824
orf00391	GO:0009536
orf00391	GO:0046394
orf00391	GO:0016740
orf00391	GO:0006520
orf00391	GO:0032787
orf00391	GO:0051186
orf00391	GO:0006725
orf00391	GO:0046483
orf00391	GO:1901360
orf00391	GO:0008299
orf00393	GO:0046872
orf00393	GO:0005975
orf00393	GO:0044237
orf00393	GO:0016787
orf00395	GO:0005488
orf00396	GO:0003735
orf00396	GO:0022627
orf00396	GO:0006412
orf00396	GO:0019843
orf00396	GO:0009536
orf00396	GO:0042254
orf00400	GO:0032508
orf00400	GO:0006261
orf00400	GO:0042802
orf00400	GO:0003678
orf00400	GO:0005657
orf00403	GO:0006259
orf00403	GO:0016798
orf00403	GO:0044699
orf00403	GO:0005515
orf00403	GO:0006974
orf00405	GO:0009396
orf00405	GO:0016874
orf00405	GO:0043650
orf00408	GO:0006412
orf00408	GO:0005488
orf00408	GO:0043231
orf00408	GO:0044763
orf00408	GO:0016874
orf00408	GO:0044444
orf00409	GO:0008649
orf00409	GO:0000451
orf00412	GO:0006351
orf00413	GO:0006415
orf00413	GO:0009941
[truncated: 1,118 more rows]
