# Supplementary material for: Whole genome analysis of a schistosomiasis-transmitting freshwater snail
Source: Nat Commun. 2017 May 16;8:15451. doi: 10.1038/ncomms15451 (PMC5440852; doi:10.1038/ncomms15451)
Supplement: Supplementary Data 13 — HSP annotation [file ncomms15451-s14.xls]

## Sheet: D13 HSP Annotation 
Supplementary Data 13 HSP annotation
Below are the major conserved classes of HSPs that are represented in the snail genome.
The location of B. glabrata HSPs in the scaffolds, number of gaps in the contigs that make up the gene, start/end position of the gene sequence
in the assembly, number of exons/introns, genomic length, predicted protein size and the number and
location of the nearest snail non-LTR retrotransposon Nimbus (BgI) element (on the same scaffold) are provided
Gene	Scaffold ID	Number of gaps	Start/End Gene Position	Genomic size of translated regions	Protein length (aa)	Number of Exons/Introns	Nearest nimbus location
HSPD/Chaperonin (HSP60)	LGUN_random_Scaffold791	1	163741-171751	8011	571	12 exons/11 introns	1 (1259)
	LGUN_random_Scaffold13875		1325-2992	1659	553	1 exon	0
HSPB (Small HSP, HSP20)	LG1i_random_Scaffold7		327704-332686	4983	182	4 exons/3 introns	1 (1023)
	LG1i_random_Scaffold7		320218-322885	2668	145	5 exons/4 introns	0
	LGUN_random_Scaffold3423		32457-33971	1515	104	3 exons/2 introns	0
	LGUN_random_Scaffold17150		4087-5523	1437	151	3 exons/2 introns	0
HSPC (HSP90)	LG2_random_Scaffold164		197409 - 201044	3636	727	5 exons/4 introns	1 (5088)
	LG4_random_Scaffold285	3	9862-28787	18926	686	13 exons/12 introns	1 (34512)
HSPA (HSP70)	LG9_random_Scaffold563		66089-74762	8674	617	2 exons/1 intron	1 (30259)
	LGUN_random_Scaffold1164		13828- 15471	1644	547	1 exon	0
	LGUN_random_Scaffold2417		32525-34441	1917	638	1 exon	0
	LGUN_random_Scaffold659		87217 - 89118	1902	633	1 exon	1 (3465)
	LG46i_random_Scaffold267		331195-333087	1893	630	1 exon	0
	LG46i_random_Scaffold267		338461-340347	1887	628	1 exon	0
	LGUN_random_Scaffold253		223936-226424	2489	649	8 exons/ 7 introns	1 (34755)
	LGUN_random_Scaffold2856	1	13529-17411	3883	671	8 exons/ 7 introns	0
	LGUN_random_Scaffold87		143380-147433	4054	423	4 exons/3 introns	1 (69774)
	LGUN_random_Scaffold797	1	130200-133251	5525	625	15 exons/14 introns	0
	LG11_random_Scaffold102		471560-473704	2145	634	2 exons/1 intron	1 (3450)
DNAJ (HSP40)	LG4i_random_Scaffold22		649887-652422	2536	323	2 exons/1 intron	1 (11526)
