# Supplementary material for: Whole genome analysis of a schistosomiasis-transmitting freshwater snail
Source: Nat Commun. 2017 May 16;8:15451. doi: 10.1038/ncomms15451 (PMC5440852; doi:10.1038/ncomms15451)
Supplement: Supplementary Data 14 — GREPs bind to S.mansoni [file ncomms15451-s15.xlsx]

## Sheet: D14 GREP binds S. mansoni
Supplementary Data 14. GREPs bind to S.mansoni
Nonredundant NCBI BLASTP results originally identified peptides recovered from B. glabrata proteins binding to S. mansoni sporocysts as derived from Frep 3-related sequences, but subsequent analysis identified them as a Grep-like protein (Accession no. KM975647), for which ORFs are encoded in LGUN_random_Scaffolds_18083/47310. .
vector base (tblastn) with 100% id.	peptide	sequence (ORF) selected	NCBI blast id. Blastp	e-value	identity
LGUN_random_Scaffold18083: 2078-2031	TFDVLYTIDKETLSLK		FREP3.3 [B. glabrata] (AAZ80799.1)	8e-32	0.5
LGUN_random_Scaffold18083: 1817-1773	KLEANSIMEDNVPLK	LGUN_random_Scaffold18083:1677: 2111, Rv frame
LGUN_random_Scaffold18083: 1814-1761	LEANSIMEDNVPLKNIEK		GREP [B. glabrata] (KM975647)	1e-96	0.97
LGUN_random_Scaffold47310: 1090-1116	ASLEITIEK		FREP3.3 [B. glabrata] (AEO50747.1)	7e-24	0.45
LGUN_random_Scaffold47310: 1117-1167	TSLDDLVPIVIDLLAER	LGUN_random_Scaffold47310: 874: 1187, Fw frame
LGUN_random_Scaffold47310: 1036-1083	YVCGANIVNQEGQLEK		GREP [B. glabrata] (KM975647)	3e-70	0.99
