# Supplementary material for: Whole genome analysis of a schistosomiasis-transmitting freshwater snail
Source: Nat Commun. 2017 May 16;8:15451. doi: 10.1038/ncomms15451 (PMC5440852; doi:10.1038/ncomms15451)
Supplement: Supplementary Data 15 — HSP expression in Bge cell-line [file ncomms15451-s16.xls]

## Sheet: D15 HSP expression in Bge cells
Supplementary Data 15. HSP expression in Bge cell-line
Proteomics analysis yielded peptides that indicate constitutive expression of heat shock proteins/chaparonins in the Biomphalaria glabrata embryonic cell line.
HEAT SHOCK PROTEIN 70 FAMILY
Vector base id.		peptide	% identity		% coverage	NCBI id.
		APAVGIDLGTTYSCVGVFQHGK	100
		VEIIANDQGNR	100
		TTPSYVAFTDNER	100
		NQVAMNPENTVFDAKR	100
		HWPFTVINEGGKPK	100
		KTFFPEEISSMVLTK	100
		MKETAEAYLGK	100
		DAGTISGLNVLR	100
BGLB007783-PA		IINEPTAAAIAYGLDKK	100		0.43
LGUN_random_Scaffold253: 223,515-226,430		STAGDTHLGGEDFDNR	100			Heat shock 70 kDa protein cognate 4 [Aplysia californica]
reverse strand		MVNHFIQEFK	100			92% identity; E value: 0.0
		ARFEELNADLFR	100			XP_005098012.1
		AQVHEIVLVGGSTR	100
		LLQDFFNGK	100
		SINPDEAVAYGAAVQAAILHGDK	100
		SEEVQDLLLLDVAPLSLGIETAGGVMTALIK	100
		QTQTFTTYSDNQPGVLIQVYEGER	100
		NALESYAFHMK	100
		TTPSYVAFNDTER	85
		GQIHEIVLVGGSTR	86
		TVTNAVVTVPAYFNDSQR	94.5		potential
		NVLIFDLGGGTFDVSLLTIEEGIFEVK	93		variants
		TLSSSTQANLEIDSLFEGIDFYTSITR	96
		LYSPSQIGAFVLTK	100
		NAVVTVPAYFNDSQR	100
		DAGQIAGLNVLR	100
BGLB013335-PA		VINEPTAAALAYGMDK	100		0.165
LGUN_random_Scaffold797: 128,887-134,411		KTDIGEVILVGGMTR	100			Heat shock 70 kDa protein cognate-5 [Aplysia californica]
reverse strand.		SQVFSTAADGQTQVEIK	100			92% identity; E value : 0.0
		EQQIVIQSSGGLSK	100			XP_005098119.1
		VIENSEGSR	88.9
		STNGDTFLGGEDFDNALVNYLVSEFKK	88.9
		SQVFSTAADGQTQVELK	94		potential
		VINEPTAAAIAYGMDK	94		variants
		STNGDTFLGGEDFDNALVNYLASEFRK	85
		VDIIANDQGNR	100
		ITPSYVAFTPDGER	100
		NQLTSNPENTVFDVK	100
		TFAPEEISAMVLGK	100
		MRDIAEEYLGK	100
BGLB008248-PA		ITNAVVTVPAYFNDAQR	100
forward strand.		IINEPTAAAIAYGLDK	100		0.33	78 kDa glucose-regulated protein precursor [Aplysia californica]
LGUN_random_Scaffold2856: 13,529-17,411		ALSSAHQVR	100			98% identity; E value: 0.0
		AKFEELNMDLFR	100			NP_001191581.1
		TDDIDEIVLVGGSTR	100
		GINPDEAVAYGAAVQAGVLSGEEDTGDLVLLDVNPLTMGIETVGGVMTK	100
		SQIFSTAADNQPTVTIQVYEGER	100
		KTELEGIVQPIMTK	100
		IINQPTAAAIAYGLDK	93.75		potential
		NELESYAYSLK	91.6		variants
BGLB002386-PA		VEIIANDQGNR	100		0.0175	Heat shock 70 kDa protein [Biomphalaria glabrata]
LG46i_random_Scaffold267: 331,195-333,087		NQVAMNPNNTVFDAKR	87.5		potential	82% identity; E value: 0.0
reverse strand		ATSGDTHLGGEDFDNR	94		variants	AAB99911.1
BGLB002387-PA		VEIIANDQGNR	100		0.0175	Heat shock 70 kDa protein [Biomphalaria glabrata]
LG46i_random_Scaffold267: 338,461-340,347						70 % identity; E value: 0.0
reverse strand		NQVAMNPNNTVFDAKR	87.5		variants	AAB99911.1
BGLB003615		VEIIANDQGNR	100		0.019	Heat shock 70 kDa protein [Biomphalaria glabrata]
LG9_random_Scaffold563: 73,020-74,762		NQVAMNPNNTVFDAKR	87.5		potential	95 % identity; E value: 0.0
reverse strand		ATSGDTHLGGEDFDNR	94		variants	AAB99911.1
BGLB007604-PA		VEIIANDQGNR	100		0.017	Heat shock 70 kDa protein [Biomphalaria glabrata]
LGUN_random_Scaffold2417: 32,525-34,441		NQVAMNPNNTVFDAKR	87.5		potential	91 % identity; E value: 0.0
forward strand		ATSGDTHLGGEDFDNR	94		variants	AAB99911.1
BGLB012438-PA		VEIIANDQGNR	100		0.0175	Heat shock 70 kDa protein [Biomphalaria glabrata]
LGUN_random_Scaffold659: 87,217-89,118		NQVAMNPNNTVFDAKR	87.5		potential	99 % identity; E value: 0.0
forward strand		ATSGDTHLGGEDFDNR	94		variants	AAB99911.1
BGLB004431-PA LGUN_random_Scaffold1164: 13,828-15,471 reverse strand		ATSGDTHLGGEDFDNR	94		potential variants	Heat shock 70 kDa protein [Biomphalaria glabrata] 99% identity; E value: 0.0 AB99911.1
BGLB013913-PA LGUN_random_Scaffold8948:3216-7812 reverse strand		AGGIETIANEYSDR	100		0.05	Heat shock 70 kDa protein 4-like isoform X1 [Aplysia californica] 78% identity; E value: 9E-35 XP_005102693.1
HEAT SHOCK PROTEIN 60 FAMILY
		ALMLQGVDLLADAVAVTMGPK	100
		GRNVILEQSWGSPK	100
		LVQDVANNTNEEAGDGTTSATVLAR	100
		RGVMLAVDAVVEHLK	100
		QVTTPEEIAQVATISANGDK	100
		SIGELISSAMK	100
		GYISPYFMNTAK	100
		TLKDELETIEGMK	100
		CEFQDALVLLSEK	100
		KISSIQSIIPALELANQAR	100
BGLB013300-PA		KPLLIVAEDVDGEALSTLVLNR	100
LGUN_random_Scaffold791: 163,741-171,751		VGLQVCAVK	100			Heat shock protein 60 [Biomphalaria glabrata]
forward strand.		KNTLIDMAIATGGVVFGDEGNLYK	100		0.74	100% identity; E value: 0.0
		LSNGVAVLK	100			ACL00842.1
		LEDIQMQDFGNVGEVTVTKDDTLLMK	100
		IGGTSEVEVNEK	100
		INDALNATR	100
		IAQIKDEIEISTSEYEK	100
		AAVEEGIVPGGGTALLR	100
		TENEDQITGVNIIR	100
		ALMLQGVNILADAVAVTMGPK	95
		ALRVPALTIAQNAGVDAHVVVEK	100
		VLNSSGDIGYDALNNEYVNLIEQGIIDPTK	100
		TALVDAAGVASLLTTAEAVVVDLPKEEK	100
		EAGMGGMGMGGMGGMGGMM	100
BGLB007989-PA		IACLDFSLQK	100		0.08	T-complex protein 1, subunit alpha-like [Aplysia californica]
LGUN_random_Scaffold2690:		FATEAAITILR	100			88% identity; E value: 0.0
49,042-53,387 reverse strand		EQLAIAEFAKSLLVIPK	94		variant	XP_005094619.1
BGLB011376-PA LGUN_random_ Scaffold55: 78,062-83,279, reverse strand		VLVELAQLQDDEVGDGTTSVVILAAELLK	76		potential variant	T-complex protein 1, subunit β-like isoform X1 [Aplysia californica] 81% identity; E value: 0.0; XP_005110600.1
BGLB011864-PA LGUN_random_Scaffold591: 1,407-6,264, reverse strand		MLMDPMGGIVMTNDGNAILR	100		0.09	T-complex protein 1, subunit γ-like [Aplysia californica] 74% identity; E value: 5E-112; XP_005102245.1
BGLB005581-PA		SLHDALCVIR	100		0.02	T-complex protein 1 subunit δ-like isoform X3 [Aplysia californica]
LGUN_random_Scaffold1561: 2,319-12,007, reverse strand		IHPTSIISGYR	45.5		potential variants	90% identity; E value: 0.0; XP_005093436.1
BGLB007375-PA		IAILTCPFEPPKPK	100		0.06	T-complex protein 1 subunit ε-like [Aplysia californica]
LGUN_random_Scaffold2276: 19,832-27,138. forward strand		WVGGPEIELIAIATGGR	100			85% identity; E value: 0.0; XP_005099550.1
HEAT SHOCK PROTEIN 9O FAMILY
		ELISNSSDALDKIR	100
		VFIMDNCEDLIPEYLNFVK	100
		IRYESLTDPSK	100
		ADLVNNLGTIAK	100
		HSQFIGYPIK	100
		NADDITQEEYAEFYK	100		0.22
BGLB001827-PA		SLTNDWEDHLAVK	100			Heat shock protein 90-alpha-like [Aplysia californica]
LGUN_random_Scaffold164:		ALLFIPK	100			90% identity; E value: 0.0
197,409-201,044		GVVDSEDLPLNISR	100			XP_005102885.1
forward strand		LVTSPCCIVTSQYGWSANMER	100
		AQALRDTSTMGYMAAK	100
		KHLEINPDHPIIK	100
		ELISNASDALDKIR	93
		NIYYITGESR	90		potential
		ALLFLPK	86		variants
		LIINSLYK	100
BGLB002553-PA		GVVDSDDLPLNVSR	100		0.06
LG4_random_Scaffold285:		LTNSPCALVASQYGWSGNMER	100			Glucose-regulated protein 94 [Crassostrea gigas]
9862-28787		TVWDWELMNSVKPIWTR	58			71% identity; E value: 0.0; BAF63637.1
forward strand		VFITDDFQDMMPK	85		potential
		GVVDSNDLPLNVSR	93		variants
