# Supplementary material for: Whole genome analysis of a schistosomiasis-transmitting freshwater snail
Source: Nat Commun. 2017 May 16;8:15451. doi: 10.1038/ncomms15451 (PMC5440852; doi:10.1038/ncomms15451)
Supplement: Supplementary Data 16 — Cytochrome P 450 (CYP) genes of B. glabrata. [file ncomms15451-s17.xls]

## Sheet: D16 CYP-450 genes
Supplementary Data 16. Cytochrome P 450 (CYP) genes of B. glabrata.
The following CYP-like sequences were identified by a query of the B. glabrata genome assembly with CYP-characteristic heme binding motif and classified to CYP clan/family when known (see: Werck-Reichhart D, Feyereisen R (2000) Cytochromes P450: a success story. GenomeBiology 1(6)30031-30039). The table provides scaffold and with coordinates of each open reading frame, the length in aa, the aa se…
gene location	aa length/ comments	predicted AA seq	clan/family
LG2_random_Scaffold339:1810-12278	incomplete(439 aa)	lintacllasilvlsstclylktnwtyfycnlvqpfplaprkslglflenghqwkrsrslltpafstgklkqmapiMLEAADILVERLTEKCKENQILDIYSSFQSLTLDVIGRCAFGLKTKAQVDENDVFLLKIRNLFKTMSTTIIEPIVMTVPFVSHFIFALKNLVFLFGMNSVMWLKYSMRDVIRARRELGPNSCVIDLVQLMLFPDKTSPNDDACSPLTEQEIVAQSMTFLLAGYETTSAVLAYLCHEMAKHPKMQARLHQEIMENCQQDINYESIQDLHYFDAVFDEVCRLYPTASFIVTRQAAADRQYGDLKIPSGMNILANVWALHRDPKYWTEPDTFNPDRFLEEPHSKKSTFTFLPFGAGPRHCIGMRFATIEAKMTIAKVIKSFQIELA…	CYP3
LG20_random_Scaffold442:100785-93568	495	MDLTTVLIACGVALFVYLWFRRSDDNYPPQPCRPLPVVGHLFILKDDLRPQFKKWHKELGDIFSLKIAGNLMVVLNSYDLMKEVLLKRANEFSDRPPFFVDKALGMEQKGIIFSNGETWKEQRTVTLSILRKFGMGKNVLEQIILEELTQFQKLISGLKGRPVDMRINMNMAMGNITLTLLLGDRFDYSDATFQKLMQNFNDVIRLLNSSQVVHHFPFLMKLPGDIFHAKRVQVITREIMDVILNKLIKEKKSEKLVEGDANNFVMAYLAERDRKLREGQATTMDEENLAKIFADVLNAGADTTSTGMLWCMLYAINFPEVQEKIFREIENEIGLEKAPTTQDKTKLVYLNAFLAEVSRLASVAAHSFTHCCLNETTIKGYKIPKNSMIIPNLDSVMYD…	CYP2
LG20_random_Scaffold442:123737-128066	488	MDLILILATLTLLSLYFWLKREDRRLPPYPVMPLPIVGHMFELTSDLRSKFKQWRAKCGDIFCLKIGSKFMVVLNGYDLIKEVFVQKADDFSDRPLTVLDLVSGLHHYGIITSSGKVWKEQRAVGLQILRNFGLGNNILADRIQNEISYYIEHLSENTGKPVDIHLITYVSSSNIICSILFGHRFEYTDQLFQKVVTNVSLFLGNFNINSAILFIPALRHLPGDLFRVKESEQVVKEMFQFFDSCIEKCRKGETGECFISEYLKEQDKRVKSGIETSMDENHLKRNLFDLFLAGTDTTSDTIYWFVLYMLHYPDVQKKIFDEINEHVGTDIVPNILDKQNLTYLNAAIMETQRISSIAANALAHTCPRDVILRGYTIPKGTFVVPSVDSVFYDENIWGK…	CYP2
LG20_random_Scaffold442:138718-141960	488	MDLVLILAAVTLLSLYFWLKREDRRLPPYPIMPLPIVGHMFELASDLRSKFKQWRAKCGDIFCLKIGSKFMVVLNGYDLLKEAFVQKADDFSDRPLTVLDLVTGLHHYGIITSSGKVWKEQRAVGLQILRNFGLGNNVLADRIQNEISYYIEHLSENTGKPVDIHLITYVSASNIICSILFGHRFEYTDQLFQKVVTNVSLFVDNFQINSAILFIPALRHLPGDLFRVKESKQVVKEMFQFFDSCIEKCRKGETGECFISEYLKEQDKRVNSGIETSMDENHLKRNLFDLFLAGTDTTSNTIYWFVLYMLHYPDVQKQIFDEINEHVGTDRVPNILDKQNLTYLNAAIMETQRISSIAANSLAHTCPRDVILRGYTIPKGTFVVPSVDSVFYDENIWGK…	CYP2
LG20_random_Scaffold442:149905-154692	488	MDLILILASVTLLSLYFWLKREDRRLPPYPVMPLPIVGHMFELTSDLRSKFKQWRDKCGDIFCLKIGSKFMVVLNGYDLIKEAFVQKGDVLSDRPLTPLDLVSGLHHYGIVTSSGKVWKEQRAVGLQILRNFGLGNNILADKIQNEISYYIEHLSENTGKPVDIHLITYVSTSNIICSILFGHRFEYTDQLFQKVVTNVSLFLGNFHINSAILFIPALRHLPGDLFRVKESKQVVKEMFQFFDSCIEKCRNGETGECFISEYLKEQDKRVKSGIETSLDETHLKRNLFDLFLAGTDTTSNTIYWFVLYMLHYPDVQKKIFDEINEHVGTDRVPNILDKQNLTYLNAAIKETQRISSTVANGLAHTCPRDVILRGYTIPKGTFVVPSVDSVFYDENIWGK…	C
LG20_random_Scaffold442:28989-26249	494	MDFMFFCIIFLIIVFLARLYCMYRDTRIMPPSPVRPLPVVGHLLHLKKDFRPQYKKWRRQCGDIFSLYIGSKLLIVLNGYDVIKEALIRRADDFSDRPVMVFDELMGYQGKGLAFASGDVWREHRSVTLNIFRKLGLDENVLATRVTTEVNRFLGHLDKSDGQPVNIRELISASTSSIICAILLGRVFQYDDPRFENIIRDIQTIISKNQQIVMMSYFPLLKLLPLDVLGYKRLLRTMDGLYGEFKLWIEESRNRDPRDNFIAAYLTERTTRVRQGHTTTLDEINLLKVVSDLFIAGSETTSATIVWFILYMLNYPDVQRKIFHEIDQHVEKGRAPTLRDKPKLTYVVASILETQRLSSISPVSIVRTCPKDVHIKGFTVPRGSLVVPNLDSVLFDKTI…	CYP2
LG20_random_Scaffold442:47518-415515	491	MNEITILVLIVTIALVAISLWFGRKKRNFPPCPVFTLPIIGNLLSLSGDQRSQYRKWRKKCGDIFCLYVGSKTIIVLNGYELLKEVIIKRGNEFSDRPVSSFDTMAGSVGLGVITSSGKIWKEHRAVTLNILRKFGMGKNLLAERMQEEVNHYLDHLSSYHGNPVDIRLITRTSLSNVMCAMMFGQRFDYTDAKFNTFMAYLGDLFHYFYLNSFTDFLPLLRHLPGDFFKVKLLKREMKELFQFFDVMVERIREDSTQESVISSYLEELERRRKSGEDTTMDQQNLLKFIFDMFIGSSETTPGTIYWFVLYMINFPEVQEKVFAEIKENVGTERVPTIQDKTKLHYLHAAILETQRLCSLAANSFFHTCLQDTTIQGYDIPKGAYIVPCLDSVMYDENI…	CYP2
LG20_random_Scaffold442:57356-62032	489	MDLLTGAIISAIIALTVYFWFSKNTGRLPPYPVRPLPIVGHLFVLVSDQRAKFKRWREQCGDIFSLQLGSKVLVVLNGYDLIKEALVHKAEDFSDRPLTVVENMTGLPKSGVVASSGRTWKEHRSVSLQILRNFGLGKNILAERIQEEVSVYINSLSECLGRPTDIKMMTTMSVSNIICSVMFGQRFEYTDQSFIKITSLLENFFRTFELNGIINFVPFLxYLPGDLFHLKKFKEDIQEMLRLLDILIEDCRDGNKEDNLVSEYLxEMSRRKENGADTTMSENGLKRLVFDFFNAGTETTATTIDWFVLYMLRHPDVQKKVFDEINEHVGTEREPNIRDKQNLTYLNAAIMETQRLASIAPYSLVHTCPRDVNIRGYTIPKGAYIXPSLDSVLHDAKIW…	CYP2 pseudogene
LG20_random_Scaffold442:68901-74211	490	MDILTGAIISAIIALYVYFWFSKNTGRLPPYPVRPLPIVGHLFALVSDQRSKFMRWREECGDIFCLQLGSKVLVVLNGYDLIKEALVHRAEDFTDRPYTVLDKMTRLPQAGVITSTGRTWKEHRSVSLQILRNFGFGKNILAERIQEEVSFYIDSLSECLRRPTDIKMMTTISTSNIICSIMFGQRFDYTDPSLIKLTFLVDSIFRTFQLNGVVNFIPVLQYLPGDLFHLKKFEADVQEMLRLLSVFIEECRDGNKGDNLVTEYLQELSRRKENGADTTMCENGLKRLVFDFFNAGTETTSTTIDWFVLYMLRHPDVQKKVFDDINEHVGTEREPNIRDKPNLTYLNAAIMETQRLASIAPYSLVRTCPRDVNIRGYTIPKGAYITPSLDSVLHDAKIW…	CYP2
LG20_random_Scaffold442:85778-81682	495	MEITAVLIASILIVCVYLWFRRSDGMYPPQPPGSLPFLGHMFTLEEDPRPQFKKWHKELGDIFSFKVTGTLLIVLNGYDLIKEVLVKRANDFSDRAPFFVDKLLGLEHKGITFSSGQAWKEQRSVAISILRSFGMGKNVLNQIIQEEITHFIGLITDLKGHPTDMRINTNMAMGNITCTLMFGQRFDYSDATFQRLMGHFYEFLRGFNKSEAVHYFPCLAKLPGDIFEAKRVTKVAHAILDIIANKLIKNMKCKTNVESECNNFVMAYLAERDKRLRDGQATTMDEENLAKIVFDLLLAGSDTTASALLWCMLYAINFPEVQEKIFQEIENEIGLERAPTFHDRTKLVYLNAFIAEVTRLASVVAHSFSHLCSADTIVNGYKIPKDSIVIPNLDSIMYD…	CYP2
LG27_random_Scaffold167:274741-278281	496	MDLITVLLASVVVLFLYFWFLRADGNYPPQPSRPLPVVGHLFSLEDDLRPQYKKWHKDLGEIFSLNMAGTIMVVINGYDLIKEIFVKRADEFSDRAPFFLDKATGMPCKGIVFANGKTWKEQRATALSILRNLGMGKDTLAQIIQDEVGHFMQLLAQLEGRPTKMRINMNMGIANIICSFLLGRRFEYDDPTFQKLMQLLRYIVGNTSKGEIVSVFPILSLLPGDQFHSKRLAASSKAVIEIIVEKFIREIQDDTSEDVTPSNFVTLYLEEMERKRKTGEKTTMDEENLAKSIFDFLVAGTETTSTSLLWCLLYALNYPEIQEKIFKEIENEIGLERAPTSQDRTKLVYLNAFLAEVSRLASVAAHAFTHYCPQETTIKGYKIPKDSIIIPNLDSVMYD…	CYP2
LG3_random_Scaffold2051:51084-26532	487	MFFTYIVLALVTFVIGKYLRKFIRMRQIFSKLPSRSDYSYITGTLHKYPGLNEAGLDFVKSSEEFKYFHVVWFGPLVPIVNLFHPDSVRQVVKSSAPKPRSSYLASGYDMLTRWLGEGLLIANGAKWARSRRLLTPAFHFDILKQYVDVYNQSGDLLIEKMKKLSKTDQSFDLYPLINLDALDIILRCAFSYKSNCQTKEKSPDDYSTVIEKIQLMAGDRFLKPHYFSEFIYSFTSQGREFYRLCDVAHKVAEEVIEKRRKELETDPTLMHQGKVRDFLDTLLTARDEDGAGLSLLEIRNEVDTFLFEGHDTTASGMTWTLYSLAKHPEYQERVYQEIMDVLQGRENLEWYTISTYIGLLQKATVTQKYIPLLPGSRVSIQIYALHHNPHVWEEPFEYK…	CYP4
LG78i_random_Scaffold215:228991-220156	incomplete(390 aa)	MTMLRLSVVLHNGLERHVTVMKLNKSVRDLSTSGCPMSSDEAKAKPFHAIPGPGGLYQWPFIGSLLNFKPFTKYSPETIPDYFNHLHDKYGPVIRLRLGYPVVVVADPIDIETVFRNEGKYPRRLAFDLLEAYNKRNNLQATLGQLQGPEWHTLRAPVNKRLLKVDSATHYLGQQNQVVEDFVKILETQELSPEQFQDLFFRYASESIAVVLFNKRLGLFDANPDKGSVDFLKAAETALKMIQNSLYGKSVLHKWFRNETYRTFETAHNLIRRVALGHIRQAREVLDTQVKSGLLKEEEPNLLLSLLSERSLTNEQVADIMIALYFAGTDSTAKYSQVFLYNLAKNPDKQNILRREILDVLGPDGPLTSSALSRMVYLKAALKESFRLIF	mito
LG78i_random_Scaffold215:259242-237927	516	MIRLNLVVQICLERMVTPVWTVRALSTMSRMSSTEQLEVKPFESIPGPGGLHQWPLIGSLLNYKPFTRFTPETLHNFLNHMHDKYGPVVKLRLGSQVVVVCDPKDFETVYRSEGMYPKRTSFDLITAYNKRNNVEPGLSQLQGEGWHALRSPINKRLMKVDSAAHYLQQHNQVADDLVQILATQNLSPEEVQKLFFRFSAESLAVVVFNKRLDLLEENPDKEALEFLKLSETVMSMIQKALFGKSIAHRWFRNSTYLKYEAAQNVVRRIAISRITQEKVKFEQMKTSGQFKEDHSNLLFSLLSETNLTIENVSNVMISLYFGGTESTSKYIPVFLYNLAKNPDKQNILRKEILNCMGQDDPLTTKALSQMPYLKAALKESFRLSFPSAVTSFRILPVDV…	mito
LG8_random_Scaffold135:432883-422566	494	MFVDSTLEQFQETLGLADVSSGTVALVTTTLLLSAALAYRKLTEEKVEGKIPPVIPSTIPFLGHAVSFGSSPIEFLLAAYEKYGPVFSFTMVGKTFTYLVGSEASALMFNSKNENLNAEEVYSRLVTPVFGKGVAYDIPNSIFLEQKKMFKTGLNIARFREHVHIIENETKDYFKRWGTNGTNDLFVALSELIILTASHCLHGREIRERLDEHIAQLYADLDGGFTHLAWLLPGWLPFPSFRKRDKAQKEMKQIFHEIIQKRRANPNPDDDMLQTLIDAKYKSGRSLSDEEISGMLIGLLLAGQHTSSTTSTWMGFFLAKDKELQKRVYEEQLRVCGEGLAPVDYDQLKDMQLLDRCLKETLRLRPPIMTMMRMCKTPQNILGYTIPPGHQVCVSPTTN…	CYP51
LGUN_random_Scaffold 22313:1-2325	incomplete (406 aa)N-term off edge of scaffold	MIKDIFVKNFASFTDRYTLFDFNKPFRDNLLNLRGEHWKHVRNIVTPTFSSGRIKKMTSHIHKNTKVFLENIQQMYETGQEVELRDLSAAFTLDVIASTGFGLEINTLKNPQNKFATEAQKVINPNPVLFTFVLFIPELSKFFSTLGFPIVPQKSLDYFAQVVDQIIEERKRDGLHGKVNDFLDLLMNAEKDEEQMEQRKLTRSELHAQALLFIFAGFDTTATVLSFTLFFLAMNPEVLKKAQQEVDAKCGQGLPNYDTAQTLTYLDMCINESIRVASPAIFINRRCVQDTNIQGIHIPKDMIILIPICAIHSDPEIYPDPDKFDPERFNSENKASRHPYAHLPFGQGPRNCIGMRLALLELKIALAALLQKFSPVPCSKSVYPIKLSKVQPRAQDGLW…
LGUN_random_Scaffold 30271:2-682	loose exon fragment	KEKNRKLKSGEQTFLHDQDLIKIIVEMFGAGMETTSSTILWCILYTLHHPRVQDKIHQELDAVILGDRLPNIQDKTNLVYLNAVIMETQRLASTVPLSAPHLCSEDTTLRGFFIPKGTCILPNLDSVLLDEKIWGVDAKDFRPERFIDNNGCLLHPEELIPFSIGRRLCLGESIAKMELFLYLSSLFQRYTFSPEIQGVPPKMTDIFGIVAVPGAYKVRMLKRQKKQ	CYP2
LGUN_random_Scaffold 7543:20211-8573	incomplete (376 aa, with seq. N’s)	MESEACCSLTLYLSVAVAGLLAYLIYKQFLTKETWDKYGVKRVSSTRIMFHDFKQATNILQEEGDTVGLDMSELLLLTRDLNILRQVMVKDFNNFVDRAVIIASNSPVEKGVFFLGGQDWKRVRHVITPSFSTGKLKLITNFINESGVKLADVLAGYAKSDDLLDIKHVMGQFTGEIIARTGFSLKTDCIGKLSDDDFTNFSKNMFVIPGKLVNFLMFIILQSRWLHVLLVKKLKLYTFDSVSKDADEYFQTILHQTIEDRKQLALSGQKPYTDLFQNLIAAKEAGEKESKYTEGTPNNDSWDTLPKTMSEEELLGQSMFIIFAGFDTTATTLQMCCYNLARHPDIDEKVYQEIQNVVKSDLPSYEEIXXXIRQF	CYP3
LGUN_random_Scaffold10:1054995-1071099	456	MLEDFVLNPSTAIILISSAALLTIYGMTKRSHLPPSPGWSLPVIGHLYMMESNPRKQFLDWGKRLGPLVSLKMGSHLAVVLYGYDTIKEAFVKHADVFSNRPKTFITQILGKDKGFVTSTNQWKKQRKVGSEILRHLGLGSNVMEEKVQEGITELIDQLDKSQCALINPRRLISLSISRIITTLVFGQDFRYKDEQMAECASLIGDQVSLLEGAAVLNFLPFLRHLPGDIFKPHVYFTEENLVMVVSNLFAAGTETTCTTLCWALLYLLHHPDVYAKCYRDIVSHLGTETRPRAKDQHYLKYISATIMEVQRISSIAPFSLYHSASRDIMFKDYLIPKGTIIIPSLDSVLLSEEVWGDPRSFRPERFLDAAGQELIDKEEFIPFSIGNRACLGKALAKM…	CYP2
LGUN_random_Scaffold10:1054995-1071099	last exon repeated 1071437-1071646	GNRACLGKALAKMELFLFLTSLVQRYTISVPQGASLPSLKDRFGLSCSPLPFEICFVPRNSSSQPAQESS
LGUN_random_Scaffold10:1137396-1144240	503	MSIIEHFISDHYVSVIIASLVFVLLRKYLQTKKSPPGPWSLPWIGHLFLLNKGDTRNTFRELRAQYGDLVSLSLGSQSILVVSGLDMLHEVFVKHGKYFDKRPQMFTTVKVGQGKAVVNASGHVWREHRTFLVSNMKEIGISHINFEANVLEELQPFLQLLASTEGKDFDPRLCLQTATSNIICSISFGKRFDYEDPDFKDILEIVESNMKLVGATAIVNYFPFLEFLPGDMFKCKQCLNNVDKVQRILQTWIDRHKLTLEPSKPRDIIDLYMLDMQQKVQANLNTSMSEDQLLKLIGDLFVGGTETTATTLRWTLVFLVHHPEVQERMYSEIMTTLNGRTQLSVLDQRQMPFTSAVTMESQRLGDIAPFSLPHSNTEPVRIGSYVIPAGTLVIPNVNS…	CYP2
LGUN_random_Scaffold10265:5961-5365	incomplete (199 aa) exon 3 only	GQALLFILAGFETVSTVLSFTLFYLALNPECCQKAQEEVDDKCGDQFPDYDEVQSLTYIDMCINEVIRLAPPGFFNNRKCVEDTVIHGIQIPKDMVVGVPVYAIHHDPEIYPEPEKFDPERFNSENKASRHPMAHLPFGHGPRNCVGMRLALLELKMVLVTILQQLTPVPCSKSVYPIKLSKMQLKAENGLWVKFIQRR	CYP3
LGUN_random_Scaffold108:432390-429805	487	MIDAILIFVIVLSTLYWWTSQRKKGFPPEPGLSLPLIGHVHLVETDPTNQFIQWRKRLGDVFLVRYGYKQVVFISGYEAIHEALVKKHAIFMNRSDGFLHEVLFNRKGVISLAGEEWREQRAFLQQALKELGMGRNVMAERIHAEVGHLLHEIDQSKGQPLDLRKLFTASVSNVVCYITFGRRYDYDDKVFIQMRDLTMRQFEIASPSSPLHFFYKIIRRIPLDFFHYREFMQTIKTMIAHFTRMIQETVSDSRNDGHCIVHMFTAEMEKRKEAGCSSTFEDENRLYNCYNFFNAGTETSSTTLLYGVLFLVNFPEIQEKLFEEIKEHVGTDHLPPWSSRKNLVLLNAFIYETQRLASIIPLSVERMTGSDSTIKGCFIPKGTVVIPVLDSLLWDEEVW…	CYP2
LGUN_random_Scaffold108:444693-441643	487	MIDVILVFVVVLSAMYWWTSQRKKGFPPEPGLSLPLIGHAHLIETDPTNQFIQWRKRLGDVFLVRYGYKQVVFISGYEAIHEALVKKHAIFMNRSDGFIHEVLFNARGVVSLPGGEWREQRTFLQLALKKLGMGRNVMAERIHAEIGHLLHEIDQSKGQPLDLRKLFTASVCNVICYITLGRRYDYDDKVFDQMIQLTLRQFEIGSPSSPLHFFYKIIRNLPWDFFYYREFMQIIKTMKAHFIRMIQETVSDSRNDGHSVVHMFTAEMKKRKEAGSSSTFQDDNLLYNCWNFFNAGTETSSTTLHYGVLFLVNFPEIQEKLFEEIKEHVGTDHLPPWSIRNKLVLLNAFIYETQRLSSIIPLSLERMTASDSTIKGCFIPKGTVVIPVLDSLLWDEEVW…	CYP2
LGUN_random_Scaffold11930:1055-450	incomplete (202 aa) exon 3 only	GQAIVFILAGYDTVATVLSFTLFFLAMHPECCQKAQAEVDAKCGKEFPDYDKVQTLTYLDMCINEAIRLVPPGIFLNRKCVQDTDIQGVHFPKDMIVVIPVYAFHTDPDLFPEPEKFDPERFNPENKTTRHQYAHLPFGQGPRNCIGMRLALLELKMVMAAILQKLTPVPCSKTVYPIKLSKMQAKAQDGLWVKFQLRDAKT	CYP3
LGUN_random_Scaffold121:551118-576184	558	MLPNVQTAYVALTRLTGVTAHWNRPCWALRSLCSRMYRVDSQSIVNGVTPETGTKFQVRSIEDIPGPTGLLSVPVIGSLFLYHPFTKHRPEKSHLLFLELYQKYGPIVKFRRGWKWSILLFDPDLIEESMAHEGPCPYRPSPPLYDAYSARTGRKKGISQVQGEEWLSMRRPFQEFLLLPANYNMYIPVLDEVSTDLLKAIQQTRKDDGQVWVENLLFRYAIESSAMYCTNSRLHFLQIDNENSSGTSPDSLLELTRKERDELLIQIRKFMASFGEGYYTFPWFYFFETKLYKDFETALKYTTKVIHKRLALVKEAIKTNEKKVMDQLSQRPNLLQVLLSDGRLDFDTTVTMLTSFFTAATDNVSRSLALLVWQLAKNQSKQEALRAEIFSKIDGNQSI…	mito
LGUN_random_Scaffold12212:13160-11098	incomplete( 288 aa)	TFKWRIFDAFDETADNYFTSTLRKSIQVRQEAEGRGEKLPSDLLQNFINARKPEHKEERTKEEEAEAKLACSGLPSDTQLDKAMSEEELLGQSLIIIFAGFETASGVLATCFYTLAKYPEYQEKVYEELKSVLKSDSPSYEELAQLTYTEQFINETLRLYPPSSMISRQAAETKTYGSVTIPKGAAVLIPIFSILTDPRYYPDPERFDPDRFSEENRAGRDPMTFIPFGYGPHLCIGMRLVYLQLKSALAQTVRRVRFELNDRTEPKLGSEPTFRDLGLLIPDKPFLV	CYP3
LGUN_random_Scaffold12212:4-3782	incomplete (354 aa) scaffold edge. 2 exons repeated on scaffold 16881	AGKLKSVVWNIEDTAKKLASVIEECARKGQLVPIKHFTSQYTSEVIARSAFGLKTDCLGKEDDEFTHFTKVMFKVRSKAMNVVMLIMFRFKWLHRLLVKTFKIGILDQVSLEADHYFNKLLMQVVQERQKCELHGKDKPSDFLQYLVSAKVAGETQVEERPATPVVFKRLKLQRTLSERELIGQSMLIIFAGFETTATTLQFCLYLLAKHQDIQLSAPMLPLVLISQCYPIAFCPNVATCPNLPIGNIGAESYGVTLGDLEDPERFDPDRFSDENVHQIDPIQFTPFGYGPRKCIGMRLAYLELKVGLVHVLRRVKFELNARTEPTPDRDVSTSFQGILVVDKPIQLSVVRRHV	CYP3
LGUN_random_Scaffold1293:14114-18182		MDFITLGLISFTSLLVYAYYRFLKKTLNVPPCPVRPWPIVGHLLTLKADQRPQFKQWREQCGDIFSIYLGSKLLVVINDFELIKETFVKRADDFSDRPIIFIDEDMGDQGRGLAFSSGQLWKEQRSVALSILRKFGFGKNILAERIQEEVSHYLNHLKDYGGMPVDIQQITTESTANIICSIVIGKRFDYNDPTFRKLLTEIEILFSSNKQAAVITFFPFLKYLPGHQKLVQNVKSILNIEQDFIVKSKDKDPEDNFIASYVAERDSRIASGETTTMDERNLLRSVFDLINGGTETTMTTICWFVLYMLNYPQVQKKIYDEINTQIGSGRVPSIQDRPKLVYLNAAIKETQRLASIVPQSVIRICSKTQTIRNYTIPEGSLIVPNLDAVLLDKKIWGSD…	CYP2
LGUN_random_Scaffold1293:2174-5321	488	MDFITLVLIVITSLLVYAYYRFTKKSLNVPPCPVKPWPIVGHLLILKADQRPQFQQWREECGDIFSVYLGSKLLVVINDFDLIKETFVKRADDFSDRPIMFIDEIMNYQASGIVFNSGHAWREQRNAAIAILRNFGFGKNVLADRVLEEVSHYLDNLKNYSGKPVDIRKITTESTANIICSILIGKRYEYNDPVFQRLIMKINFLFASYKQAAIITCFPFLKYLPGHQKLVKNTKFILEILKDFIIRSKDKDPDDNFIASYVAERGSKIVSDETTTMDERNLLRSVFDLFIAGTETTSTTICWFVLYMLNYPQVQKKIFDEIEAHIGTERVPSIQDRPKLVYLNAVIKETQRLSSIAPQSVMRICSKTQTIRNYTIPEGSLIAPNLDSILLDKKIWGSD…	CYP2
LGUN_random_Scaffold1293:30395-34606	incomplete (347 aa)	MDFTTLALISFTSLLVYAYYRFVKKSLNVPPCPVRPLPVVGHLLTLKADQRPQFQQWRKECGDIFSIYLGSKLLVVINDFDLIKETFVKRADDFSDRPVMFIDEFLVLSKDKDPEDNFIASYVSEKDSRIENGEATTMDEINLLRSVFDLFVAGTETTSTTICWFVLYMLSYPQIQKKIFDEINTQIGSGRVPSIQDRPKLVYLNAAIKETQRLASIVPQSVMRICTNNLTIRNYTIPEGSLIVPNLDSVLLDKKIWGSDADVFNPDRFIDTNGQLKKPEEFIPFGVGRRVCLGESMAKTELFLYLSSLIQRFHLLPVHPDQPPPMDYIYGLTMIPKPYKLRLIQRA
LGUN_random_Scaffold1293:43905-47979	488	MDFITLALIFFTSLLVYAGYCLSNKTLNLPPCPVRPLPLVGHLLALKTDRRPKFKQWREQCGDMFSVYLGSQLLVVINDFQLIKETFVKRADEFSDRPVSFLDKMTGQQGRGIVMNSGQVWKEQRSVALSILRKFGFGKNVLAERVQEEVSHYLDYLSSCDGNPVDIKKITTESTANIICSILTGKRYEYTHPTFQKLIMEIERYFISNKQDATITCFPFLKYFPGHTNMAKNMDYILKILREFIVKSKDKDPEDNFISSYVTERDSRIVSGEATTMDKINLLRSVLDLFVAGTETTSTTICWFVLYMLNYPQVQKKIFDEINTHIGSGRVPSIQDRPKLVYLNAAIKETQRFASIVPQSVIRSCSKTLTIRDYTIPEGSLIVPNLDSVLLDKKIWGSD…	CYP2
LGUN_random_Scaffold1293:67515-66751	incomplete (255 aa)	MNYIFSILKEFIVRSKDKDHEDNFIASYVSEKDSRIAIGGDTSMDEINLLRSVFDLFIAGTETTSTTICWFVLYMLNYPHIQKKIFDEIEAHIGTERVPSIQDRPKLVYLSAAIKETQRLSSIAPQAALRMCSKDLTIGEFTLPKGSLMVPNLDSILLDKKIWGADADVFNPDRFIGAKGQLKKPEEFIPFGVGRRVCLGESMAKTELFLYLSSLIQRFHLLPVHPDQPPPMDYIYGLTMIPKPYQLRLVERASI	CYP2 probable pseudogene or loose exon
LGUN_random_Scaffold13446:15668-16836	incomplete (391aa) pseudogene	MTRLNVEYSVVPEKSARSSAQSVYSQSTVSLHILRNFGLGKTLLADKIQKELHHYTQPLSVNTGKPIDIFPMTNVSISNNICSILLGIRFEYNVILxVKLLSNISTLGQNFNLNSCVVFVPILRYLPGDLFRIKETERGVKEIFQLFDVCIEKCMRSERLECFLTEYVKEQKKREQRGVTTTMDERNLKMIFFDLFAAGSETTSTTIYWFVLYMLHYPDVQKxKIFDEINEHVGTEREPNIRDKQNLTYLKAAIMETQRLASIVPNSVPRTCHSDMQVRGYTIPKDSFILPCLDSVLHDSQIWGYDVMAFNPERFISQDGQLQMPEEFIPFSVGNRTCLGENMAKTSLFLYISNMIQKFEFQPAVLGQPPPLKYISGFILSPERYQVKIIA	CYP2 pseudogene
LGUN_random_Scaffold13446:3544-4614	inc (357 aa)	MGKNILAEQIQKEIHKYIEYLSENIDHPVDIDSATNISSSNIICSILFGQRFEYSDQSFRKLMDNIALLINNFIINSSIVFIPALRHLPGDWFRIKQTERGVQEMFQLFVSCIERCRKGETGECFISEYLKEQEKKVKSGIGTSMDDNNLKKVIFDLFITGSETTSTTLYWFVLYMLHYPDAQKRIFDEINEHVGTDRVPNIEDKPNLTYLSAAIMETQRLASIAPNGFIHTCPRDVTIRGYTIPKGAYVMPCLDSVLYDEKIWGQDVMSFRPERFISHEGQLLTPEEFIPFGTGRRICFGKNMANVSMFLYVSNMIQKFEFQPVDPFHLPSTKYNMGLSVHPDHYQVKVVPRRSRN	CYP2
LGUN_random_Scaffold141:90136-76597	499	MLPPGPPGHYVVGSLLEYKGPKTNLQWTKQFGGIYSVNLAGKTLVYLNTIQLVERYMEAAGELLLDRPPGPGAIGEGLLFGSGENWQKNKTATMRALHAATFVQAMEDVVHFELREVLQTLQTKLGQKVMVGDVLIGPCVNSIVGLLKGGPLAMDDPDRREVLLISQNLARCDLASLLQQISLKHPMLRLPLSFLFCTSIVNIPATAKRLHDLLRKWIRESRTETDPSDSSCRESAAPDASSASQEKAPSAALTSSQWNFSKMSLNEENESTLQRILKQPEFDKVTEKTDTELIQSLTDFFFGGVTSTLSGAEFVLMYLSKNPDARRTAQKEIDAVAGNEDIRWSMKDQMPFLQACIAEALRLGCVTPSSLPHVALKETQIEGYSIPKGTTVMASIYSL…	CYP2
LGUN_random_Scaffold1501:33550-36487	487	MDLTCGEAVSVIAVVGICLFWLKHQTVSLPPSLMRPFPLIGHLLHVNTDFRVDIPKWRKCGDIFSVQLGAQLFVVLNGYDVIKEALVKKADDFSERPRMHKDEIMISQGRGVQINSGPVWKEKRAVVITILKKFGMGKKLLASRVQDEVKYYLDHLHGFDGHPVDIRRITTLSTANIICHILTGQRYAYHDETLCKLVDEMDKFTNSNQQAAVTIFFPFLKYLRRDTALRRSVLEIQRRIQSFIESSKGKDPEDNFISSYQAEREGKLRRGEATTMNDLNLLKTVFDLFLGGTETTSTTITWFALFMLNYPDVQEKIFEEINKCVGTERPPTLEDRPKLVYLNATIKETLRRASILPQSVARLCPNEVILRGYTIPKGTIIVPNLDSxVLFDDTIWGPD…	CYP2 pseudogene
LGUN_random_Scaffold153:277494-276038	incomplete (487 aa) pseudogene	YFKHPFKLWQRLGIHGPEPKLIFGNVHEIYSPKGARAAYSKWQSQYGRRYGIYFFRMPALVITDPEWIKHIFVKDFNNFRDRMSFDDNVLINKEVLYGLxFFATGDVWKRIRGIMTPSFSVSKIKSMVAIVNRSAARLGEHVLKLAEEGTPWEAKLYCGAFALDVVTGTGFSIDVDSVKNLNEPFTRHGRSLFIYKWGVQLLAILVHSCPILMCHFYRLFGIAFFKSDDMKFFDRNIKQMIDQRKEDKEKRNDILQNLMEAESDVVLQGGSGKLTSEELVAQGIMLFIAGYETASSTLQFLLYELATHKEVMEKIIAEIDDVIGDQEPTYDLCQNLNYIEATINETLRMYPPLSVIHRECSKPTRLFDLDLPAKTAIIVPVYNLQRDPEYWKNPDEFNP…	CYP3 pseudogene
LGUN_random_Scaffold153:307888-303874	510	MDLDLQLFLGCLVFLFLVLVYKYAKRPFKLWKQLGVNGPEPRLIFGNIHEIHRPEGARVAYSKWQSQYGRRYGVYYFRKPALVITDPEWIKHILVKDFNNFRDRMAYDDNILLNKEALTGLFFANGDVWKRIRGIMTPSFSISKIKSMSAIVNRSAARLGEHVLKLAEEGTPWEAKLYCGAFTLDVVTGTGFSIDVDSVKNLNEPFTRHGRSLFVFKWWVQLQAILTLSCPEVMSHIVRWFEITFFKSDDMKFFDRNIKHMINQRKEDKEKRNDILQNLMEAESDVVLQGGSGKLTSEELVAQGIMLFIAGYETASSTLQFLLYELATHKEVMEKIIAEIDDVIGDQEPTYDLCQNLNYTEAAINETLRMYPPLSVITRECSKPTKLLDLDLPAKTSIA…	CYP3
LGUN_random_Scaffold153:315177-310616	506	MPVWFIVLVICVILLYIYGNSPYRLWKKLGIQGPETVTFFGNIHEIYGSSGGIASYAKWNSQFGRKYGVYYFRQPALVLTDPDWIKEVYVKDFNNFRDRMTVDSNILLNHEIFTGLFFAEGDVWKRIRSIMSPSFSIAKVKAMNSTIDRSAMRLGDHILRLAEDGKPFEAKRLLGAYAIDVVTGAGFSIDVDSVSNVNEPFTKHGRSLFTYTWFLKVLAFIAGCFPSILAPIAKIFNIGFFRREDMDFYVKNIKIMINERKQNPDEAKKRDILQNLIDAESQSITDAGKLKLTSDELVAQGIMLFLAGYETTSSTLQFLLYELASHKDVMEKIFAEINAVIGDQEPTYELCLNLKYMDATINETLRMYPPLSVLTRQCKKPTKLFDLELPAHTAIAIPV…	CYP3
LGUN_random_Scaffold153:319402-324975	505	MQDKMDIPIWLILALLCIILLYIYSQHPYKLWKALQVKGPEPKIFFGNIHEIFGPCGGKETFAKWQSRFGRVYGIYYFREPALVVTEPDWIKQVFIKDYNNFSDRMAFENNILLNPELNTALFFARGDDWKRVRAIMSPSFSIAKIKGMSETVNRCAQRLGEHLLKFAEDGVPWQAKRMLGAYAIDVITSSGFSIDVDSISNPDEPFSSHGRSLFVFKESFKIITFLASAFPVVMSPISKMLRIWTFRNDDMEFFERSIKLLMRQRKTDKNDIYDILQNLMEAESEESPEGCKSKLTSDEIVAQGIMLFIAGYETASSTLQFLLYELATRKDVMKKITDEIDDVIGDQEPTYELCQNLNYTEAAINETLRMYPPLSVLTRECSKPTKLFHLNLPSKTAV…	CYP3
LGUN_random_Scaffold16156:>10193-5176	incomplete (469 aa)	MFDDLGKAMGRLLVEEGDTVGLSFAGLQLLTRDIDLLRNVLVKDFNNYVDRTVFIASNSPVEKGVFFLGGHDWRRIRHVISPSFSSGKIKFVCRYIDESAIKLGNLLETYARDDQLVPMKHVMSQFTSEIIARTALSLRTDCLGKKDDEFLTYSQKIFKIHSKLMNFIMLSMMMFPWLHKFVVKKLKVTLFDSVDENADKYFQTVLNSIVEERKLLTSQGKQHYTDLLQNLLLAQQAGENQISDGKSTESWDNLPKTMSHEELMGQVMLIIFAGFDTTASTLQMCFYRLAKNPEIDRKVFEEIEKVVSSDIPTYEEIQQLKYMEQVLNETLRLHPPAPIVSRRAAETRTYGSITIPKGAGVTIPVDMVMRDPKHYPDPEKFDPDRFTEENVAQRDPMTF…	CYP3
LGUN_random_Scaffold16499:7033-1373	incomplete (446 aa)	MMLISRDVELLRQILVKDFNNFTDRAVSAATVSPVKHGLFFLEGKNWRRMRHILSPSFTGKLKHMCPTIDQAARRLTSVLESLAKKGELLPVKKITGQYTSEIIARTGFGLETHCLGEEDDEFTRLTKGFLKIHNPFMNAVIMALIFVPTFHSFLAKTLRLGVFDHMDLNADKYFKHILTTTVTERHDMMRRGDTTPKDLLQSLIQAKELGDHDAEALKDVATSESWDDLPKNMSEEELMGQSMLILFAGFETTSTTLQFCLYLLAQHQDVQEKVYQEILTQLQSDTPTHEELNKLTYMEQVVDETLRLYPPIPIITRKALETKTYGGVTIPKGTWIMAVLEQVMKDPKHFPEPDKFDPERFSEENVSKRDSLSFLPFGSGPRLCIGMRLAYLELKMAL…	CYP3
LGUN_random_Scaffold17914: 480-4595	incomplete (382 aa)	EEKATVLTKVFEDFARKDELLPIKYVTGQYTSEIIARTAFGISSECLGKEDDEFTQYSKKLFKFQDSRFTLLLPFFQRFPWIQTLLVKFMGVHAFDGVARDADQYLDCVLRKSLAERLEAEHKGQRLPSDLLQSFINAKKAGDQAIIEDSKETQSSNDLNQSTELKTFNKTMTEDELVAQSILIIFAGFETTASTLQMCYYMLARHPDIQEKLFEEIESVVQSDVPTYEELSKLSYMEQVINETLRLYPPVSFISREAAETKTYGHVTIPKGASVFIPIFLILKDPKHFPDPENFDPERFNEENTTKRDPMAFIPFGYGPRLCIGMRLAYLEIKVALAISLRKVRFELNDRTEPKQGEEPTIRGLGILVPDKPFSLSVRLRH
LGUN_random_Scaffold1836:12000-13583	528	MRTARHVPANGSLVTTYLLARCFCDGVSAAKSREVLPTSKVLPMKLMPGPSGLMKLPYIGTALMFAPFSRHSPENFGALVADLHEKYGPVFKSRLGKDYSVHTDNAEDAEAIFRNEGAFPLRRLMTLSKVFRERNGLPPALGTVSGPAWQELRSAINPLLMKPSVCIHYLPAQNHVADDFVNQLQNPTLTPDAQSELLFKFALESIGMVCFNQRLGFLDPTTCDSPDRLELLHALKLCLKSIFLAMLGMERRYLRTADDAFYRSYENAMKLIRQRAMIYVRKIVQDVNRTDLERPAQDSNLLESMLTKGNLQMEKVLAIIDSMLIGGTDSTARNMTVLIYNLAMNPEAQERAAKEVHELVGLNDPITPEALAKLVYLKACVKESMRINFPLANGTERSL…	mito
LGUN_random_Scaffold1839:53249-58248	incomplete (284aa) gap in middle	MKEKGQEWHTLRSPLNRHLLKADSALHYLEQQNQVAEEFAKILAEQNMNPEDLAELFFRFAAESIALVTFNRRLGFFSPDIDDESKQFLQASRDGIKLIYYSQSGKSIAHTWY...RNQTYREYEKVALITRREENFQSDVLVKEMFFRY...RLNYPVVSGPMRILSTDVILSNYTVPAGTTIMMANSRAVKTHFDETDQFMPERWLRTSESRKHDVTSHFVTLPFGHGPRNCIGRRFAEQEIYLAASKVLQSLKIELDKESWDTSFIYKLFIEPEKPLRFRFTKINSS	mito
LGUN_random_Scaffold1867:20709-24082	555 (odd CYP7-like P450 with three codons missing before Cys)	MAAVTIYLGVLILTLIFAYFKLFYRRLRKGEPPLAPGHFLWGNGKQFTEHAVKFLQGAKKCGDVFTIRFLNQYWTMVLDIHSYERFAKEKNFDFDAIQEQVNHNVFGYQLVDARKMIGEAGQKVNGKHLFTSLEHFAENLTEAFKETASEKDRMMNERNSRKMNQVNTAHNDISLCYESHHISQHGWDKIEDMTDKFMADTWCEDQLRNLASKTFFSPVFYTIFGRGQPAANDNFHPQVFHKNFDQFHKYFNFLWFGMPVQMFPQAVNAVGVLAQQPSSADMMQREGCSEYIKFATEFMLKHNQSERDIICHNLVFLHVNYNTFRVVYWCMYKLMEDQTVMAAVRKEVDEVVEAKRTGASASEYEAEFTTEDINKLPVVDSFLKEIIRWTSGVFMVRKC…	CYP7-like
LGUN_random_Scaffold2:452076-462604	543	MFQVTKISSQTAIHQTDATLGIVKRYWTPKKITSEHTLQNLILADDQLSRHTSQCPVRDSVSQVTQITEDSTPMVKILPFSKVPGPRGLPVIGTLFEYLKKDGLKFNKMFEVYRQRALEYGNIFKERVGPMHHVVISCPVEYSKVINAEGKYPVRIQMLPIAHYRKLRGLDLGLVNAQGEEWYKTRTIVSKKMLKLSEVLRFSEEMGQVADDFVTRLDTATNSLEVPGLEYELFKWTLESIGTFLFEERIGCLGDKPTPIAHSFLENVEGFFRTLQPLLFDVPVYRVWPTDTWRQFEHYADNIMSIGTFLVHKSLEESASSSAFINYLANDCHMTTQEITGLVVDLLSAAVETTSAATLWSLYNLAQNPHVQENILQEINDVKVKNGGTITAEQMSKLP…	CYP10-like
LGUN_random_Scaffold2:466756-480992	560	MTSVNQAVQQSIKHFFKSNFLSTKRVVSTSPRKDQGALALQMDIAENNIQKCPFLKLPTQERETLDTPMDTPKTHQVSNVQHFDNIPGPKGLPIVGTLFDYFKKDGPRFNKMFQVQQQRSAQYGEIYYEKIADFESVIVSSPEEYNRLVRSEGKYPCRREMAPMAYYNRKKGYALGIVNSQGKDWYNLRTVVSKKMLKLSEVSRVSENVGEVADDFIQRLSALRDSTGQVPDLDKELFKWAMESIGTFLFEERIGCLGNQPTQNALSFIENLSGFFQNLQVLMYSIPLYKIWPSKTWKKFENCSDRIMTLGDMFVEKKIASMQDNKDSKSALISHLVSNGTLSRKEITGLMTELLSAAVETTSSALTWALYSLARNPQVQADLFDEITEAKSKNGGTLS…	CYP10A2
LGUN_random_Scaffold2007:37014-45243	524	MDSLYTVSSVVTSLSFYLVLATISAAVYLLYTKMVDTDNWRHYGVKQVSMIITNQRTCFEQLLRQHGDTVGLKQARMMLITRDLRILKEVMVKDFNNFVDRPANFHSHSLIKESVFFLRGQNWRRIRQIITPSFSSGKLKGIMSIINERANRLAQVMEEHAMKGQLVPIKHSTGQYTGEVIARTAFGFNSDCLGGEDDEFLYHSKNIFKIKNKFSTILAPFIMRFTSFHGFLVEKLKLRVFDMVNSDADRYFNDLLRRTLEHRQELEDRGQRLPSDLLQSFIRAMKAGADDNGNEMSPEVKDQWMDSKTSKTMTQEELIAQSLLIIFAGFETTATTLQMCCYMLAKHPYVQEKLYQEIESVVNSESPTFEELTQLTYMEQFINETLRLYPPAPVMSRLA…	CYP3
LGUN_random_Scaffold21:325742-304046	504	MYVTLIIGVALIFLYIFYHFSTKKVRDMVDRFPGPQKLPILGNAHQLKTGHEWYKQLLFASTYREQNAFRVWLANKPIICVLKPEYVEKILSSSKHIDKASEYNVLVPWLGTGLLISTGEKWRHRRKMLTPTFHFNILHDFVYVFNQQTRVLLDKLKVKAKTGPFNMFQDITLCALDIIAETAMGKTIDAQLTDSDYVYAVYRMSSLADMRMRQPWFWFDFIYDLFGYGKEFRTKLQTLHNFTNSVIADRLKHFDTKKALLVKQGLSGESFGDKKKPRLAFLDMLLYMSEDLTKLSLEDIREEVDTFMFEGHDTTAAAINWATHLIGSHPEVQVKVHEELDQVFGKDDRDATMEDLKQLKYLECCIKEALRLFPSVPNYARSIKEELHLEGDYTIPKDT…	CYP4
LGUN_random_Scaffold2495:36702-48301	506 last exon is inverted	MILEVTLSGLVIILLCLYLLVWRWEQKRFAHIPKAIPRLPFFGNMRELDLNQCHVIMTEWAQRFGPVYRIKAFDEEILVLNSFDSVHDALVVKGSAFAGRPPMYRTATHQRDKHSIVWQTYTDKLTFLRKEVLKSLKMYGDGMDNLEHKCAPQIKVMVDTITKHNGQQFDPWDVIYDAISNVMLGLTLDTTFDHSTQKFKMIKDINYLFNDTFGAGSARELDFLPWLSRLGLHKYSKKLQRALTMRDTFWNEELKLLKARDDTDCIVQRLLKLTTDNQSQVHDVTELTAKEVFTNLILAGTDTTATALTCLLLVLIHEPDIQEKMWSEIHQHVGVNRLVTLADRVHMPYIQAVLLELLRYTSHVPLAVPHYTMCDTSVLDIPVPKNMTVYINLWALHHD…	CYP2
LGUN_random_Scaffold2785:2716-13104	incomplete (463 aa)	MLDEWRLKYGNSYGIYGMFPRCPTLVTYDAKLLEHIMVKDFSNFVDRVGRNTSLSVVVGLFFLNGDYWRRSRHVMSPMFTVGRLKQMLYHVNTSAALLLELIKKYKAQGKLIPLKVTAGKYTSDVVARVGFSIDSKALTDDNSEFSYNINNFIRIPATRLQDILRSIGEFFPPAMIFGLKYFNEQVDAILPETNNYFLNLIKDSIDRKLQERSKPDFKKPSHVDMLDMLLDAEVDDQTGKHLKAEDRKITRNEVIGNSAILILAAYETTSTALTSILYLLARHPDIQDKLIEEVDEVMQGQTAPRYEDLSKLVYMTQVIYESLRMFPPSPDITRRALETRTYNGFTIPKGVTIFIPIYKIVKDPHYFPDPYKFDPDRFSPQRKSEIDPVTFLPFGFGRR…	CYP3
LGUN_random_Scaffold3052:41829-24940	502 (internal repeat of exon 2)(2 loose exons repeated on scaffold 563554)	MAASVYLVGAVFLGALTYLTMKLVIAFKSLIKRNSYFKQFPQNPSNFFVGHLFEYPGPERGLAFQRDMTGRHPRCSVVWMLQTPMLIVSHPDTVKVILKSSEPKSTRVYNFIRPWIGDGLLTSRGEKWARNRRLLTPAFHFEILKNYVELKNRSADQLLLKFKQCADTGKPFQVFANITMFTLDVILKCAMSYETNCQSQGEKHPYVQAVNQLSELMVGRFFQPWLHSDWLYFLTPSGRKFKKHCDFVHRVAEDIINKRKESIKREGLPNTNRSNRKCLDFLDILLTARDENGQGLSDAEIRDEVDTFLFEGHDTTASAISWALYSIAEHEDVQRRIKEELEELMATKDSTDILWDDLSRLPYLTMVIKEAMRLHSPVPFIQRELTVDTEIDGRIAPAG…	CYP4
LGUN_random_Scaffold307:107641-89012	503	MFDVGLLKTCLVAVTTLFFIWLVCKIYKMILKFHYFNQLPGEPSFSWLYGNLHKLPKTEGRLAYGYWLLTNINSKFVRFWLGPFQPNITVFHPDTVKLLLKSSAPKARGLGGVYQFALPWIGDGLIVSNGATWARARRLLTPAFHFDILKNYVLVYNTAADTLVEKLDKLAESGESFDLCPPMTLCTLEIILKCAMSYDADVQRIGHHPYIKATRELAISWFERNRKPWLWPDFIFKLTTLGKKFLKNCDYVHQVAEEIINKRRDQLNKEGLPSKRHLDFLDILLSARDEDGKPMTDLEIRNEVDTFMFAGHDTTATAAPWIVYCLAKNPEYQTKVQDEIDSVLEGRDSDCILWSDISKLHFLALCIKEAMRLYPPVPFIQRRLNEDVTIEGHKIPAGN…	CYP4
LGUN_random_Scaffold307:125994-138903	506	MLDVGGILNSCSVAVITLGIIWLVCQIYQTIVRFHYFNQLPGEPSFSWLFGNLHKLPSGERRLEYGYQNVTDINSKFSRFWFTPFRPDITVYHPETVKVILKSSAPKARGYGTVYEHAMPWIGDGLIVSNGATWARARRLLTPAFHFDILKNYVSVYNTAADTLVEKLDKLAESGESFDLCPLMTLCTLEIILKCAMSYDTDIQKEGQNPYAKATRELAAAWFERNRQPWFWSDFIFKWTSKGKRFLQNCDFVHQVAEEIINKRRDQLNKEGLPSKRHLDFLDILLSARDEDGKPMTDLEIRNEVDTFLFAGHDTTATAAPWIVYCLAKNPECQTKVQDEIDSVLEGRDSDCIMWSDISKLNYLALCIKEAMRLYPPAPFLQRRLNEDVTIEGHKIPAG…	CYP4
LGUN_random_Scaffold307:82608-68311	incomplete (exon 2 missing here , but 2 copies in next gene)	MFDVGLLKTCLVAVTTLFFIWLVCKIYKMILKFHYFNQLPGEPSFSWLYGNLHKxxxPKARGFGFFYQFALPWIGDGLIISNGATWARARRLLTPAFHFDILKNYLSVYNTAADTLVGKLDKLAESGESFDLCPHMTLCTLEIILKCAMSYDADVQRIGDHPYIKATRELALSWFERNRQPWLWPDFIFKWTTLGKTFLKNCDYVHQVAEEIMNKRRNQLNKEGLPSKRHLDFLDILLSARDEDGKPMTDLEIRNEVDTFMFAGHDTTATAASWMVYCLAKNPECQTKVQDEIDSVLEGRDSDCILWSDISKLHFLALCIKEAMRLYPPIPFIQRRLNEDVTIEGHKIPAGNIVNVAIIYLHRNPAVWDQPHAFIPERFLDANGKDQDYFSFTPFSAGS…	CYP4
LGUN_random_Scaffold3383:11766-13281	505	MQATFFELPIVQFLLILLIIVLTIRLMSQKIRTKRKPDNSPPYPSPPSYFIGHLFQLTTNCRLKMREWRHATGDLYSLDFAGRHYIVVNGYKTFKEVFVHHAGSVQGVPPSFINDKLQEHNKGIAESNGQNWLEQRKVSISILRSFGLGTNLLAERIQNEVCVYLDELSKLRGAPLDARLLTTVSVSNIICSIIIGRRFDHQDPYFTELVSNMGKATKYFANLPLLTLFPWLYHIPGDLFNARKLVSIFKEINYSFSLANIERICVDDSSEKADNFIACYLSKMAKKHNEGKPTTMDKENLIAVIRNLFIAGTDTTSGNILWFLLYMLHYPDVQEKIFQEIVSRVGSERQITIEDKPNLPYLNAVVMETQRHACVTPFASPRVVIEEFTAEGFVFPAGA…	CYP2
LGUN_random_Scaffold3419:13642-29497	584	MTRNKYKIAKMTENSNEDSKLDSPQKPLPPGPSGLPCIGSILDYKGPKTNLAWTKQFGPIYYVKMGSKNLLYLNTLELVQKYLEGKKGELFLDRPMGPGAIAEGLLFGSGDPWRKNKRAFMKALHTETFLEDLEGAVQTEVVYVISALQQVCGETIRIADVLISACVNAVAGLLLGGSLPLDSADRKDLIKVARNLEGCNLSSVLTQISLKYPILRDPLSKLFFQEIVDVHGTSRTLQRLLRQWICQCRSGVLSPRPSCPANKCTSEIFSKLIIPNRNFEEAEEPKESPISPPKNEEHLDIAMRSAQQFAILGFAETGPGELPFEEAEAPLEECPSTPLTEFNWTFTHQMSVNEHKKSILQRILDQPEFALLTDENDQELLQSLIDMFFGGVTSSLSAI…	CYP320A1 CYP2
LGUN_random_Scaffold346:183226-182072	incomplete (385 aa)	MAASGDCWREQRSVTLSIVRTFGMGKNIMAEKMQEEIALFLKLLDSYGGQPVDIRVDTNMSISNVILSILLGQRFDYDDPVFQKLITLMNISITHVSGTSLLNFMPFLRYLPGDLFNAKKVRDYVKEMNEILGVRYVKDKGYDNYDEDNIDNFIAAYVKEKNRKLKSGEQTFLHDQDLVKIIVEMFGAGMETTSSTILWCILYTLHHPRVQDKIHQELDAAILGDRLPNIQDKTNLVYLNAVIMETQRLASTVPLSAPHLCSEDTTLRGFFIPKGTCILPNLDSVLLDEKIWGVDAKDFRPERFIDNNGCLLHPEELIPFSIGRRLCLGESIAKMELFLYLSSLFQRYTFRPEIQGFPPKMTDIFGIVAVPGAYKVRMLKRQKKQ	CYP2
LGUN_random_Scaffold4419:13071-10363	497	MLCTLVILGVVLLLLVALFVKYMSAHHQVFKKLGIDHPQPRWIVGNFDLAMKHGMFEVQKVFYNKYKEKKVYGWFDARRPVIVVKDLDMFKDILIKNFNHFVDHYSFLDFEPPFHDNLLSLRGDHWKRVRSIISPTFSSGRIKRMASHVEKNAKILLENLQHLQETGEDVELREISSCFTLDVIASTGFGLDINTLKDPKNKFAVEANKVMNGNRIVFFVVWFLPALSGILAKLGFHMLPKKPMEYLVQVIDQIIEERKHDDKKNKVNDFIDLVMNAETEAGQASGKDLTRSEIHSQAIIFLFAGFDTIATALSFTLFHLAMHPECCEKVQSEVDAKCGKDIPDYDKVQTLTYLDMCINESNRLTPPGIFINRQCVEDIDIQGVHFPKDMAVIIPTYAI…	CYP3
LGUN_random_Scaffold4419:21476-18253	496	MLTLVLVGGTVVLCAVAFVRYMTANHGVLRKMGIEHPATSWFLGNFDQAFKYGVFEMQRVFYNKYKDKKVYGWYDARRPAIVVRDLDIVKDICVKNFNSFIDRHTLFDAEPPLRDNLLNLRGEHWRRVRNTLSPTFSSGRIKKMICHIERNSRILLDNLQHLQETGEDVELREISSCFTLDVIASTGFGLEINTLKDPKNKFAVEAKKVLNPNPLLFTLVLFFPEVTTFFSKFGLSIMPQKSMEYFAKVVDQLIDVRKKEGLDGTVNDFLDLLMNAETEEGQSSGKDLTRSEMHGQAIVFILAGYDTVATVLSFTLFFLAMHPECCQKAQAEVDAKCGKEFPDYDKVQTLTYLDMCINEAIRLVPPGIFLNRKCVQDTDIQGVHFPKDMIVVIPVYAFH…	CYP3
LGUN_random_Scaffold447:109458-102245	incomplete (267 aa)	MMSIKTIYQLGSLRSLVNRIAARALTSSTTMSSNQSEVKPFESIPGPGGIYKWPIIGTLLHYKPFTRHTPETLQEFLNEQFDKYGPVVKLRLGPTVVVLSDPKDMETVFRHEGKYPKRPQIEIQTIYYKRTGIREDLGHLQGPAWHALRAPLNRRLLKADSATLYLEQQNEVADDFVKILASKNLSPEELEDMFYRYAAESIAVVTFNKRLGLFDPNPDKISIQIIEASKAVMIASQDSLLGKSVAHKWYKNSTYKMIEKAIGTIRR	mito
LGUN_random_Scaffold447:128729-114868	incomplete (480 aa)	ARHTPETLHEFLNEQFDKYGPVVKLRLGPTVVALSDPKDFETVIRHEGKYPRRPSIEISTVFYKRTGMREDLGHLQGPAWHALRAPLNRRLLKANSATLYLDQQNEVADDFVKILASKNLSPEELEDMFYRYAAESIAVVTFNTRLRLFDQNPNEKSVQIVEASKAALQATQDSVFGKSFAHKWYKNSTYKMFEEAIGIIRSVSAAHVSHAQTALENKVKSGQLKEDEPNLLLSLLSEKDLTQEDIVVIMATLYSAGTDSTAKNIQVFLYNLARNPEKQDLLRREIFENIYIRLRIEPIAQTQMYKAINKKIFGSDFSWCFRLNFPTSVGMMRELTEDLVVRNYRVPAGVRLLLFNPRAARTEFDSPEKYLPERWLRSDDGAKKDTAHNMIVLPFGHGA…	mito
LGUN_random_Scaffold447:99819-98912	incomplete (106 aa)	VRVLLFNPRAAKKNFENPEEYQPERWLRSDDTVKKDTAHNMIVQPFGHGARSCIGRRFALQEMYLLATKILQNFHVDLEPESYETKFIYKLFIEAEKTIKFKFTKI	mito
LGUN_random_Scaffold45:689806-680574	510	MADLSDVSTSLALGLVAVTLSLFWLKRKNTSRDPPGPPVLIPGFGHLLQMSSQPVQQLRLLRQRYGDVFRLYMGSYPVVIVSGAEMIADVLQTRGAEFSHRPPSFLAETLANNKGLLNTSGSTWLEQRKTMIRTLKMQAATGGHLETYIGKAAQRLTTQFKSLVDSGQADMLDVAPFIKRAVFFVSFSLAFGRQLDFDSEFLISYANHYDHFFRCLNLAVLTAFMPWISWLPGDLVGYKKCKETAEIIVKNYVEPEIARLKSIVNNNIEDDKDSSTVAPFCLASVYIDEMRQKEREGTPTCLSDEHLPITISDVIAGSFDTMSSGLCWMLLYLIHYTDVQETCRREILDNDCDLDIAKYVYTQAVIMEVQRHANMAPMPPAHCCDKDTEIGGYFVPKNT…	CYP2
LGUN_random_Scaffold4752:26216-27748	511	MDLTFYIALLILLLALWYCRTLRRSPSLGNAKTIPGPKGFGCLKSFIASSRDNNSHELATEWAQQYGDLVQVNILSQKIVYINDSRLARVIFNHPSLKEMTNDRPDTFLSKYVIYGNKNMAFTSRTDQQKVRRKLYHGVVKFYGENVRKFERIFMTSLKKLTKEMQSLNEVNFSHEISMATLRVVDALLAGEESNCTKEHLEALENFDTTLSELFYFDMEAVLKPLPFLRFVPGLPFKTKYDALIKARDDLVNAYFHRLKETYRKGQERGVIDHLLTAQSKLEEEGDVESLCDDSVKALLCETTIASFLTTAHTVNTLVLLLILHPELQEKLHSEVKSVIGNETPSLRHRSSMPYTESSIIEALRYASAGPFLLPHSCREDVEMNGYLIEKGAILLANA…	CYP2
LGUN_random_Scaffold5002:10537-4413	513	MIDASCMSYTTCALTVVAIVLTTYWFFRRRQKSSSWQCYGVKDVQFPSMGFGDFRAICKQFITEHGDTVGVSGANMMLISRDVELLRHVLVKDFNNFTDRAVGVITRSYLKHGLFFLQGRSWRRMRHILSPSFTTGKLKHMSLTIDQAAQRLTSVLESLARKGELLPIKYISGQYTSEIIARTGFGLETHCLGQEDDEFTQMCKSLIKIHGPIRNLLTTFLLFFPRFHTFLSNVTLGLQSFDQVNLEADRYFKxKNMSEKELIGQSILILFAGFETTSTTLQFCLYLLAQHQDVQVRAIASXFLSIVESVVKKLSTSELSLAWLHMKRSMLNEQSCVYxMQEKLLVEIQEVIQSETPTYEEVNKLKYMEQVLDETLRLFPPLPIITRKALETKTYGDVT…	CYP3 pseudogene
LGUN_random_Scaffold5002:21797-14837	528	MVNLLQSWLPCCMSSVSSYLLSLLLLLVTYFLYSYLTNRKSWESYGVEQVSLGKLALTDFRQAVVQLIESHGDTIGIHRGRMTLLTRDLDLLKHVLVKDFNNFVNRLPIMTTTSALETGVFFLNDYDWKRVRHVITPSFTTTKLKQVASNIEESARKLTNVLEEYAKKGYLVPIKYIAGQFTSEVIARSAFGLKTDCIGKEDDEFTGHAKKMLRIRGTVMSVVMRIMFQFKWIQNFLVKKVGITLLDQADPDSDRYFDTILRRTVAERQELSSLGKPMPNDLLQSLISAKEEGDREAASFSEHADGVTWEKLPKTMSERELIGQSMLIIFAGFETTATTLQLALYLLAQHPDIQEKVYQEILETVHSDTPTYEELGHLKYMEQVINETLRLYPPAPISS…	CYP3
LGUN_random_Scaffold5127:17885-22266	incomplete (221 aa)	MILTYTACAVLAYFLIKYIINFFAYRRAYFKLPTPPGYSYVTGTMHLYPGNNEEGLASELEMAKKHKYFHLWWAGPLLPIVVAYHPDVLRHILKSSAPKPRSKILATSYDMGVPWLGEGLILSNGPGWARNRRLLTPAFHFDILKPYIEVYNQCADILIEKIVEQSKQGKSFDIYSLLHRHAMDVILRCSFSYKSDCQNSDLKDNIASVISELNTLWSDRS	CYP4
LGUN_random_Scaffold516:36541-38025	probable pseudogene	MFPYFDTSAILAAVLLLLLTFYIRSRQPTNLPPFPGSSLPFIGHLHLLGKNPRRRFKQWAQEYGDVFTLQMGPQRNIFVNTMEAMKEAFIKKADFFSDRVQDSFVGRHVPNFFHGIIFTSGPNWKAQRTTSLAILRNFGMGKNMLAAKILExISFYSKELINSKGKPCDIHYLTNMSISNVISSIIFGKRFEFNDPKFIKQLKTFNDLAKLSTGVLTLNFFPSLYYLPFDLFKGKKLIQSYLAIRNFTDEMIIEIKKRQNSGNLDNFIVAYIEEMEKGKQSGQHFLDEFNLARIIDNLFIAGSETTSTTIMWCLLYMLHYPEVQQKIYTEIVEQIGTDRPPNITDKRNLKYLTAVIMEVQRKASIVPLSVPHICNKDTTLAGYTIPKCTIVMPNLDAIH…	CYP2
LGUN_random_Scaffold5167:19410-24332	488	MDFVTLGLIVFTSLLVYAYYRFTKESLNVPPCPVRPWPIVGHLLILKADQRPQFQQWREECGDIFSIYLGSKLLVVINDFDLIRDTFVKRADDFSDRPIMFIDENMGDQGKGLIFTSGQVWKEQRSVALSILRIFGFGKNILAERIQDEVSHYLDQLKNYDGKPVDIKRITTESAANIICSIVIGKRFEYNDPTFQRLLTEIEVYFSANKQAALITFFQFLKYLPGHQKLVQNVKSILNIEKDFIVKSKDKDPDDNFIASYVAERDSRIASGETTTMDEMNLLRSVFDLINAATETTTTTICWFVLYMLNYPQVQKKIFDEINTQIGSGRVPGIQDRPKLVYLNAAIKETQRLASIVPQSVIRICSKTQTIRKYTIPEGSLIVPNLDSILLDKQIWGSD…	CYP2
LGUN_random_Scaffold5167:5707-9873	488 (last exon inverted)	MDLGTLGLIVITSLLVYAYYRFAKKSLNVPPRPVRPWPIVGHLLTLKADQRPQLQQWREQCGDIFSIYLGSKLLVVINDFDLIRDTFVKRADDFSDRPIMFIDENMGDLGRGIVFTSGQLWKEQRSVALSTLRKFGFGKNILAERIQEEVSHYLDHLKNYGGKPVDIKKITIESTANIICSILTGKRFDYTDPTFQKLLLEIEVFFSSNQQAAVVTFFPFLKYLPGHQKLVQNVKSIINIMKDFIVKSKDKDPDDNFIASYVAERDSRIASGETTTMDEMNLLRSVFDLINAGTETTTTTICWFVLYMLNYPQVQKKIFDEINTQIGSGRVPGIQDRPKLVYLNAAIKETQRLASILPQSVVRICSKTLNIRNYTIPEGSFIAPNLDSVLLDKKIWGSD…	CYP2
LGUN_random_Scaffold520:196210-205547?	501 Cterm?	MFLTLILFTFSTGLMYLFYRSRKDRMTFFQKMGIPGPEPNFLFGNLLEFQKVPLYKKHQEWKQKYGTTYGYYEGPTPVLVTSDVNILEEVFVKQFNNFHARKLWPVQVDPDKDEDVHMFFARGRRWKRLRGVVNPAFSAAKIRKMTPTVNECINHLLDVMRDTANKTSHKTVELLDIFRRLTLDTILRCEVGIDQNSLKNPDDPILNHCKGVINDTVKTPWLFLLGFLFPSLHCVWITLYKFLHNIKCNPAFWLEDRMREVVSMRRTLTNEHRNDLMQQMLDAQFASDSVKDLENEASKISNPYKKFLKSMTNEEIVSHALLFLLAGYETTSTTLAYLFFELSQNPHVQQRLRLEIMAVLPRGYHTIEYDDLKQLTYLDYVIWETLRKYPLASTVTARQ…	CYP3
LGUN_random_Scaffold531:15557-14586	incomplete (324 aa)	MFETVLPYFETILAAVLLLLVTFYIRSHQPKNLPPSTGAALPLIGHLHLLGKNPRRRFKQWAQEYGDVFTLQMGPQRTIFVNTLEAMKEAFIKKADFFSDRSQNNIIGRHASNFFHGIISTSGSNWKAQRSTSLAILRNFGMGKNMLAEKILEEVSFYTKELANSKGKPCDIHYLTNMSVSNVISSIIFGKRFEFNDPKFIKKIEIFNDLVKLSTGVIVLNFFPSLYYLPFDLFKGKKLIQLYLAMRDFTDEMISEIKMRHDSGNLDNYIVAYIEEMEKEKQVGQHFLDELNLARNIDNLFIAGSETTSTTIMWCLLYMLHYPE	CYP2
LGUN_random_Scaffold531:2581-1079	501	MFQTVMSYLDDANLILSVLMLAVITFYLRSLRPQNLPPAPGTALPFIGHLYMLERNPRGQFKQWAEKYADVFLLQMGPQRTVFINSLKTIKEALVTQADHFSDRPNTSFLAKHLIYYSKGIIFNSGANWKCQRSTTLNILRKFGMGKNILAEKILVEVAFFCKELARLDGKPSDIRELTNMSISNVISSIIFGKRFEFDDPQFIAQMNSLNDIAKLNSGTLILNFFPFLFYIPVDLFKGKKLLKAYLDQRDFLSSLIHSILNLSDSNTVDSYISEYKKEMKKEQELNQPSHLDDENLSRNISNLFGAGTETTSSTILWFMLYMLNFPEVQNKTYNEIVAQIGKERAPSIADKPRLKYFTAVIMEVQRKASILPITIPYFCSTDTTLAGYTIPKNTVVMP…	CYP2
LGUN_random_Scaffold531:25866-24371	498	MFETVLSYFETSNILAAVLLLLVTFYIRSRQPTNLPPSPEAALPLIGHLHLLGKNPRRRFKRWAQEYGDVFTLQMGPQRNIFVNTLEAMKEAFIKKADFFSDQAQNIVIARHVPNFFHGIISSSGSNWKAQRTTSLAILRNFGMGKNMLAEKILEEVSFYTKELAKNNGKPCDIHYLTNMSVSNVISSIIFGKRFEFNDPKFIKQIEMLNDLVKLSTGVLVLNRSLYYLPYDLFKGKKLIQVYCALRNFTDEMISEVKKRHDSGNLDNYIVAYIEEMEKEKQSGGQNYLDELNLARNIENLFVAGSETTSTTIMWCLLYMLHYPEVQQKVYKEIVEQIGTERPPNITDKSNLKYLTAVIMEVQRKASIVPLSLPHLCNKDTTLAGYNIPKGTIVMPNLD…	CYP2
LGUN_random_Scaffold531:32307-31333	461 pseudogene	MFETVLPYFETSAILAAVLLLLVTFYIRSRQPKTLPPSPGAALPLFGHLHLLGKNPRRRFKQWAQEYGDVYTLQMGPQRTIFVNTLEAMKEAFIKKADFFSDRSQNSIVSHHASNVFHGIISSSGSNWKAQRTTSLAILRNFGMGKNMLAEKILEEVSFYTKELANSKRKXXXIVKLSTGVLVLNFFPSLYYLPYDLFKGKKLVQLYFAMRDFTDEMISEVKNRHDSGNLDNYIVAYIEEMEKEKQSGQHNLDELNLARNIDNLFVAGSETTSTTIMWCLLYMLHYPEVQQKIYKEIVEQIGTERPPNITDKSNLKYLTAVIMEVQRKASIVPLSLPHLCNKDTTLAGYTIPKGTIVMPNLDAIHSSKEIWGDPENFRPERFLDVKGNIIKREELMPFS…	CYP2
LGUN_random_Scaffold531:45055-44054	incomplete (334 aa)	MIEAILSYFEISAILAAVLLLLVTFYIRSRQPKNLPPSPGAALPLIGHLHLLGKNPRRKFKQWAQEYGDVFTLQMGPQRNIFVNTLEAMKEAFIKKADFFSDRSQNSIVSHHASNVFNGIIGSSGSNWKAQRTTSLAILRNFGMGKNMLAEKILEEVSFYTKELTKTKGKPCDIHNLTNMSISNVISSIIFGKRFEFNDPKFIKQIEMFNDIVKLSTGVLVLNFFPSLYYLPFDLFKGKKLVQLYFAIRNFTDEMINEVKNRNDSGNLDNYIVAYIEEMEKEKQSGQHYLDELNLARNIDNLFVAGTETTSTTIMWCLLYMLHYPEVQQKIYKE	CYP2
LGUN_random_Scaffold531:58052-56553	500	MLESVMSCLDVSSCLIGLFILLLAMFFRSRKPKNLPPTPGTALPFVGHLYMLEKNPRQQFKQWAEQFGSMFTIKMGPNTAVFINTLDTLKEAFIKQGDYFSDRPNNLFAVKFSQNFDKGLVLSSGSYWKSQRTTSLAILRNFGMGKNILAEKIIEEISFFTKELARKNGQPSDIRNLTNMSISNIICSIIFGKRFEFGDEKFTELVQMFNEAVKANSADLILNFVPILYYLPFDFFKGKRLLEIIGQLRQFDFEKIREIKKSYDPDNLDNYIVAYIDEMRKEASLDQKSYLDEISLARNIDNLFIAGTETTSTTIIWCLLYMLHYPEVQQRIYKEIVEQIGIDRPPNITDKSNLKYLTAVIMEVQRKASIVPLGLPHLCNKDTTLAGYNIPKGTIVMPN…	CYP2
LGUN_random_Scaffold531:9147-10622	with inverted exon	MIYTVLSYVSDTTCLAFIIIILIALYFRSRQPTNLPPSPGAALPIIGHLYLLQKNPRKQFKQWSEKYGDVFTLQMGPQRTIFVNTYEAMKEAFIKKGDYFSDRQNDNFLAKHIxTNGVILASGADWKAQRTTSLAILRNFGMGKNILAEKITEEISYFIRELAKANGKPRDIRYLTNMSVSNVICSIIFGKRFHYDDPKFQKQIELFTEVVKTNTGVLLLNFFPSLYYLPFDLFKGRQLMKLYSEVLSHTSHMVEEIQKSYDPENLDNYIFSYIDAMKKEKLSGESCYLSEVNLERNIDSLFIAGSETTSTSILWCLLYMLNYPETQKNMYDELLEHVGTERTPQLADKSKLTYLTAFIMEVQRKSSIAPISFPHLCTENVTLAGYAIPKGTLVMPNID…	CYP2
LGUN_random_Scaffold5423:20409-19894	138 aa fragment with odd Y..G...C.G motif	EPEAFNPRRFLDSSGQVDRGMVDNFLPYGAGRRKCPGEFLARMEIFMFFTRLIQTCKMSCAKGDYPIIDSKYGLTLKPLDFNAVFSLYGHSTAKLVRAVIRNVLTMAVLVGVVNPNVYRIGLSSLLV
LGUN_random_Scaffold555673:7-510	incomplete(168 aa)	leraqkevdekigkdfpcfenvqnlhyldMCINEAIRMVPPGIFLDRQCVESIDINGVHIPKGMVVLIPVYAIHNDPSFWPEPEKFDPERFTPENKETRHPYSYLPFGQGPRNCIGMRLALVELKIAIAAVLQRYTLVPCSKTVYPFHLSKIQARTTDGAWVKINPRK	CYP3
LGUN_random_Scaffold5667:28263-24908	526	MSSVVLDYLGQWTTTQYLVTAVIVLLILFYYYSTSYLGVWEKVGVPGPKPLPLLNHMLDLRQGLEAAYQKWFKQYGQTFGVYGIHPHKATLVTKDLNLIKEILVKDFENFTVRYRSIETKTNLGKGLSSASAGTWQRHRHVTNPMFTGVRMKAMLHHVTASARNLTELIRQCVERGDLISIKQISTKFSTEVIARVGFGIYTHPASTEETEFAHYSRTLLNFGNFKMRKSAVTFLYYFPHVYSFLQSFISSLDFINSKSDQYFNTIVKAAIDARKRELIDENNARDMLDLLTKASVEDNDIKLTQKGAKKMTEEEIMANSKILILAGVETIATALQGIMFCLAQHPEVQVKVVREVDEVITDLDNIEYEQLSQLKYTEQVINEGLRLFPLLSYVTRLTK…	CYP3
LGUN_random_Scaffold5890:9704-13421	479	MDFISLGLILLSTLLLYSYYRLNRKDLNLPPFPVRPWPIVGHLFAIKADLRPQFNQWRRKCGDIFSIYIGSKLFVVINDFDLIKETFVKRADDFDLLFHQSRGIVWNSGQDWKEQRSVTIAILRKFGFGKNILAERIQEEVSHFLNHLSLSNGQPLDIRHVTSESTANIICSILTGKRFDYNDPLFYKLITEVRFYFQSNKQSGMFDYNPLLKYFPRYKRMLQNVNEILTILKEIIVVSKDGNADENFISSYVAEQGTRTDHNKATTMDETNMLRTVFDLCVAGTETTSTTICWFALYMVNYQDVQNKIFAEIKQHVGTKRAPTLEDRPKLVYLSAAIKETQRLASIIPLSVIRACSNDFVIRGYTIPKGxYIAPNLESVLFDEKFWGSDSRVFNPDRF…	CYP2 pseudogene
LGUN_random_Scaffold60:413181-418011	508	mntsatgrgiwdlhnilldcnvwdstyylMLLSTLLVVIRIVIYCTFILLSFTYYFAPGPQNRHSNLPPGSMGLPIIGETLMFILQGTKFFEFRYKKYGPVFKTHLFGTPVIRVMGEDNIKRILQGENDVVTSYWPASVRMMLGDKALSVSTGDDHRRRRKAIMKTFSHHSMSFYTKLMQQVVKTTLALWCEKDSILGFLECKSMAFDLAAQAFVGIRLHSAQTTELVRQYDTFVKNLFCLPFQFPGMGLVKGMAARKFLLQKIEECLVKKKESTGDDQDLQDAMSLLVREQDEEALDLDTLKEIGLELLFAGHSTTASAATSLLIHLHDNRHVVEKILEELDQFGLSESGQELNMDMLRKLTYVNAVVKEALRVAPPVGAGFRTALKSFTLNGYSIPE…	CYP26-like
LGUN_random_Scaffold6077:11599-12249	incomplete(357 aa)	MGIEHPPTSWFFGNFNLAIKYGIFEVQKVFYNKYKDKKVYGWYDTRKPVLVVKDLDMIKDIFVKNFASFVDRYNLFEVNPPFRDNLLNLRGEHWKHVRNIVTPAFSSGRIKKMTSHIHRNAKILLDNLQHICETGQEVELRDLSACFTLDVIASTGFGLEINTLKDPKNKFATEAQKVINPNPVLFTFVLFIPELGKIFSKLGFPILPQKSMDYFAQVVDQIIEKRKRDGLNGKVNDFLDLVMNAEAEAGHGEGKELTRSEIHAQALLRGHVLVEAERFNSENKATRHPYAHLPFGQGPRNCIGMRLALLELKIVIAAILQKFSPVPCSKTVYPIKLSKVRPRAQDGLWVKFEQRKK	CYP3
LGUN_random_Scaffold6077:10476-9886	incomplete(197 aa)	MIFIFAGFDTTATVLSFTLFFLAMNPEVLKKAQQEVDAKCGQDLPTYDTAQTLTYLDMCINESIRVASPAIFINRRCVQDTNIQGIHIPKDMIILIPICAIHSDPEIYPDPDKFDPERFNSENKATRHPYAHLPFGQGPRNCIGMRLALLELKIVMAAILQKFSPVPCSKTVYPIKLSKVRPRAQDGLWVKFEQRKK	CYP3
LGUN_random_Scaffold6077:25255-21595	incomplete(428 aa)	VYGWYDSRRPVMVVRDLDMVKDIFVKNFASFVDRYTLFDVDPPFRDNLLNLKGEHWKHVRNIVTPTFSSGRIKKMTSHIQKNAKVLLENIQHFYETGQEVELRDLSSCFTLDVIASTGFGLEINTLKDPKNKFATEARKVINPNPILFTIILFIPELTKIFSNLGFPILPQKSMVYFAQVVDQIIEERKRDGLHGKVNDFLDLLMNAETEAGHEEGRELTRSELHAQALVFIFAGFDTTATVLSFTLFFIAMNPEVLKKAQEEVDAKCGQELPTYDVAQTLTYIDMCINEANRLASPAIFINRRCVQDAYIQDIYFPKDMIVLIPLYAIHCDPEIYPEPDKFDPERFNSENKATRHPYAHLPFGQGPRNCIGMRLALLELKIVIATILQKFTPVPCSKT…	CYP3
LGUN_random_Scaffold6436:14059-10722	543	MTSTDSWTILSLMSCVSCSTCLAASLVVILLFYYLFSSRSVEPNNDDWSRLGVTYPNLPSRFFAGTNFRQQVALLIEQYGDIVGLKITSRMWLLTTNLDLLRTIMIKDFNNFVDRADKLNSNTPLARCLFFARGNDWRRHRQVVSPTFSSGKLKYISKSVDFSAKRLADYLAQCAQDGTVVPIKDASARYSCEIIAKVAFGLDAKFVKKESSEFYEHGKNMLVLNPGSITSFILMLMHRVPKLVYTCNKIFRSVQLFEAVNLKANSYFQDILTSTIEARRRNKSSESDQKHVDFLDLLLKANDNIKAGQQDTEDEGVSHEKIDLSKGLDDEEVIGQSMLVIFAGLETTATSLQMCLFELAKHQEIQEKVYEEITSVLSNETPTTDDLQKLHYTECVISE…	CYP3
LGUN_random_Scaffold6521:7376-11651	509	MYPDLHVPIVDLRIKRHGRNQLADSPIGHLTASICFCHYMTSSHGTFQKLGIDIPPKSPVLGHFGHALKYGVFDVQTVFYKKFKDKKVYGWYDTRTPVLVVKDLDMIKDILVKHFNSFVDRRVFMEHDVPFRDNLLILRGDRWKHVRSSVSPTFSSGRIKKMSPHIERNAKILLENLKEKQESGQEVELKEICEFFTLDTIASIAFGIDLNTLKNPENKFAQEIKKITNPNPLLLAIVFLFPFLGPWFTRIGLPFFPKKSMNYLASAVNSVIAERKREGTEGTVNDFLDLVTSEAHEQGVKERLSLSEIHAQSIIFIFGGLETVSTVMSFTLFLLAVHPECLERAQKEVDEKIGKDFPCSENVQNLHYLDMCINEAIRMVPPAFFLDRQCVESIDINGV…	CYP3
LGUN_random_Scaffold7543:272-7057	incomplete (467 aa) with internal inversion	QSINKLINEEGDTVGFHMCEMLLLTRDLNILKQVMVKDFNNFVDRAALIASNSPVEKGVFFLGGQDWKRVRHVITPSFSTGKLKRVTDLINESSVKLANLLDSYAQKDNLLNIKHVMGQFTGEVIARTAFSLKTDCLGKTEDDEFTKFTKKIFVIPGRIRNFLMLIILQWRLLHLFLVKVRVKVFFFDSVSKEADEYFQAILHRTVEDRKQLSRDGQRPYTDLFQNLISAKDAGDKEMKVSDGTPNNDSWDTLPKTMSEEELLGQSMFIIFAGFDTTATTLQMCCYNLARHPDIDEKVYQEIQNVVKSDLPSYEEIQQLKYMEQVINETLRLYPPAPIMTRRAAETRKYGNITIPKGAGVIISLDMVMRDPKHYPDPEKFDPDRFTEENVAQRDPMTFM…	CYP 3
LGUN_random_Scaffold8316:2656-6451	incomplete (477)	MSSLLDQYGDTFGTRSRFGVSLFTTNFDILRHIFIKDFNNFVDRGSDIVSHSPFAESLFFAKGSNWRRHRQIISPTFTSGKLKLIAKIIEKSAENLTSHLERFAKSGETVPIKETTGRFTCEVIAKTGFGLDVSFIDEKESEFVDHAKKFLYNAHGLGRFIVQLLFFIHPTAFKLCNKVFRNTQLFDPVSLRSNEYFRTVLNTTVAQRRETRRQGERKRHVDFLDLLLAANEAVKSGHLETATEEEDTAVSWKSKKALKELTDEEILGHSMLIIFAGQETTATALQMCLYSLACHQDIQDTVYQEIMFKVKSVPPSPDELTSLTYTECVLNETLRMYPPVPIVTRKAKETKTYNGVTIPKGAIVQVPFFYILMDPNVWPEPDKFKPERFFPEEVEKRDP…	CYP3
LGUN_random_Scaffold8364:881-7511	incomplete (300 aa)	LDSAASDYSTVIGQLQTLWAERAINPFYLNEFIYSLTAKGRKFYQLCDTAHKVAEEIINKRKKELENDSTPVQQHKVKDFLDTLLTARDEEGAGLSLLEIRNEVDTFLFEGHDTTASGMTWTLYSLAQHPEHQERVYQEIMDVLQGREQLEWSDLPKLEFTTMCIKEGLRLHAPVPFIERTITEDCNVHGHIIPAGSRVCIQIYALHHNPHVWEDPHEYRPERFHPDDQKKMDPFQFVPFSAGSRNCIGQNFAMNEMKVTICKVIQNFKLSLDPAQTARRMPIVTMKPEKGAFVYATIRE	CYP4
LGUN_random_Scaffold942:71614-78654	511	MDFLGIVDIPTWLLILVTCGVLYVYYMTSTHGTFNKLGIPGPQPLPVLGNALYVVRKGLFDSIVDGYKYYKHHKMYGIFEGRTPVLTVTDLDLLKEILVKQSNNFTNRRQYASMAQRYTDTILFIVKDNEWKQLRATLKSSFTSSRLKAMHPKMAELLKQMFDVLKEQAKDKGQVEISSVIGCFCMDFIASIGFEHNCDSLHNPQNDFMRVSRNVLDSFAERTFFFEFFSPPFVKPVLDQLGINILPKSDILFLRKFVTKAMEARSQRVENPDDFLQYLIHHCPGLGLDKSATEGGLTLEQIYGSALTMILAGYDTSAKGFHFAVYLLAMHPECFSRAQREVDEVLQGEFPNPTNVGQLTYLDMCIKESTRMYPLGFFFERTCNKETILQGVKIPKDMI…	CYP3
LGUN_random_Scaffold955:26906-65517	internal gaps (450 aa)	MSDIALRRALGQGARVLRQTRAMFTTSATEEATAPTASTPATDIKPFTDLPGPKGWPILGSFPDYFKKENQGQMHELMRRRHRQFGKIFREQFGPRHNVAVADPALLEEILRKEGKYPSRPPYESWVLYNTLRNRQGGLMTSDKEYWRRSRSALATKLRPKAVSDYVEGMNQVCVDLVDRIGYLKDEKGGTHLVPRLLNELNKFTMETADLINQRIDEVSKELESGETVEGEHVDFMKYVVSTHQLSRNEIVDNIIEIFMGGIDTTANSLAFLFYLLAKNEHIQTKLIAEIDNVLGKRQPGSSDLQNMSYLKACVKETLRLFPPIPMNARTTTEDMTIGGYFIPKDTILMLNVYVMSHDENIFPDPDEFRPDRWMRGEEEVAPSPFSFVPFGFGTRSCV…	mito
LGUN_random_Scaffold9868:4833-6421	489	MLFLQCSRYGTESHKVWKSAGVPGPTPTPFFGNIHQLFNVEIGVRCSVKKWQEKYGRIFGIYFFHKPVLVVTDPEAMKRIFVKDFNIFVDRFFVGEGKLQHSIIQKTLFFALGHSWKRLRKMVNPAFTSGKLKLLMGYINRTAGLLSEQLLDSAKKGTPVEAKTVFGAYALDVIAGTAFGLDINSQNDLSNPLIQHARSLRTTIDKIVQLKLTIIGIFPSLIPVFRAFKIGYFRYKDVKFFRETLLKLISEKKHTKSEQSDLLQLLMDVEADPSDGDVLCQKLSDEEVAAQCLLFMIAGYDATSSALQYFFYELARYPQIQEKIYSEIMSVLGEDEELSYESCLKMKYLEAAVEEILRMYPLLHTLTRNTVKETTLNGMFIPANSAVLIPAYNVGRDPE…	CYP3
LGUN_random_Scaffold9920:12093-11614	incomplete(160 aa)	DNLLNLKGDHWRHVRTTVSPTFTSGMIKRMASHIERNAKILLENLEDFKEADKEVELKEISSCFTLDVIASTGFGLDINTLKDPKNKFAVEARKVLSPNPILFILVFFIPELMKLFSKLGLSIMSRKSLEYLTRVVDQLIEERTKDGLKGKVNDFLDLLM	CYP3
LGUN_random_Scaffold9920:13470-12871	incomplete(200 aa)	GQALAFILAGYDTVSTVMSFTLFFLAMHPECCQKAQAEVDAKCGKDFPDYDKVQSLAYLDMCLNEAMRLVPPGILINRVCVQDTDIQGVNFPKDMIVIIPVYAFYTDPDIFPEPETFDPERFSPENKSSRHPYSHLPFGQGPRKCIGMRLALLVLKIVMAAILQRFTPVPCSRSVYPIKLSKMQPKAQDDLWVKFQSRKT	CYP3
LGUN_random_Scaffold9920:24237-20487	493	MITLIIVGTTLVLSVGALYKYMTANQGVFKKLGIDHPPTSWFFGNLSLAFQHGVFDIQKVLYKQYKDHKVYGWYDVRRPVMVIKDLDMAKDIFIKNFNNFVDRYQIFDADPPFKDNLLSLSGNHWKHVRGAISPVFSASKIKKMSGHIERNSKILLENLRQCQETGQEVELKDICSNFALDVIASTGFGLEINTQKDPKNKFAIEAKKVMNPNPLLFTLIYFFPVVKTLLTAVGIPVLSQRSLEYFAKLIDQVIEDRKKEERMGTVNDFVDLVMRAEAESEQPGVKKLTRSEIHGQALLFILAGFETVSTVLSFTLFYLAMNPECCQKAQEEVDDKCGDKFPDYDEVQSLTYLDMCINECIRLAPPGFFNNRKCVEDTVIHGVQIPKDMVVGVPVYAIH…	CYP3
LGUN_random_Scaffold9920:4163-420	493	MFTLIIVGSTIALSVAALYKYMTANQGVFKKLGIDHPPTSWFFGNAGLAFQHGNFDLQKLMYKQYKDHKVYGWYDMRRPVMVIKDLDIAKDIFIKNFNNFVDRYQIFDADPPFKDNLLSLSGNHWKHVRGAISPVFSASKIKKMSGHIERNSKILLENLRQCQETGQEVELKDICSNFALDVIASTGFGLEINTQRDPKNKFAIEAKKVMNPNAAIITLIYFFPVVKTLLTALGIPVLSQRSLEYFAELIDQVIEDRKKEERMGTVNDFVDLVMRAEAESEQPGVKKLTRSEIHGQALAFILAGFETVSTVLSFTLFYLAMNPECCQKAQEEVDDKCGEQFPDYDEVQSLTYIDMCINESMRLAPPGFFNTRICVEDTVIHGIQIPKDMVVGVPVYAIH…	CYP3
