# Supplementary material for: Whole genome analysis of a schistosomiasis-transmitting freshwater snail
Source: Nat Commun. 2017 May 16;8:15451. doi: 10.1038/ncomms15451 (PMC5440852; doi:10.1038/ncomms15451)
Supplement: Supplementary Data 17 — Pattern recognition receptors (PRRs) and cytokines [file ncomms15451-s18.xls]

## Sheet: D17 PRRs and cytokines
Supplementary Data 17 Pattern recognition receptors (PRRs) and cytokines
The below tables list PRRs (TLRs, PGRPs) and cytokines, activators and regulators of B glabrata immunity.
Gene identifiers (if availble) and locations are indicated.
Class	TLR	Gene model	Scaffold	Start	Stop	Status
1	BgTLR1		LGUN_random_Scaffold1024	21730	24321	Complete
	BgTLR4		LGUN_random_Scaffold13	153252	155903	Complete
	BgTLR9		LGUN_random_Scaffold17838	1984	4851	Complete
	BgTLR15		LGUN_random_Scaffold3770	24774	22096	Complete
	BgTLR16		LGUN_random_Scaffold3770	33375	30727	Complete
	BgTLR20		LGUN_random_Scaffold13230	14600	17260	Complete
	BgTLR22		LGUN_random_Scaffold9667	4352	1713	Complete
	BgTLR25	BGLB005059	LGUN_random_Scaffold13794	8030	4630	Complete
	BgTLR26		LGUN_random_Scaffold778	55398	52780	Complete
	BgTLR27		LGUN_random_Scaffold778	43779	41164	Complete
	BgTLR28		LGUN_random_Scaffold778	12720	10162	Complete
	BgTLR32		LGUN_random_Scaffold7179	16857	19442	Complete
	BgTLR33		LG631_random_Scaffold170	5223	2641	Complete
	BgTLR2		LGUN_random_Scaffold1024	13139	13648	Pseudogene
	BgTLR18		LGUN_random_Scaffold3770	4914	6068	Pseudogene
	BgTLR29		LGUN_random_Scaffold778	17325	16741	Pseudogene
	BgTLR30		LGUN_random_Scaffold778	30648	30295	Pseudogene
	BgTLR42		LGUN_random_Scaffold3289	24884	26434	Pseudogene
	BgTLR48		LGUN_random_Scaffold1742	71233	72204	Pseudogene
	BgTLR53		LGUN_random_Scaffold933	52235	52729	Pseudogene
	BgTLR58		LGUN_random_Scaffold545796	955	596	Pseudogene
	BgTLR17		LGUN_random_Scaffold3770	16239	14551	Partial
	BgTLR35		LGUN_random_Scaffold9630	12768	14918	Partial
	BgTLR39		LGUN_random_Scaffold6191	2099	3742	Partial
2	BgTLR19		LGUN_random_Scaffold5690	30410	33073	Complete
	BgTLR21		LGUN_random_Scaffold17331	5685	3037	Complete
	BgTLR23	BGLB009964	LGUN_random_Scaffold4207	13446	16043	Complete
	BgTLR49		LGUN_random_Scaffold5388	864	2031	Pseudogene
	BgTLR54		LGUN_random_Scaffold568	55281	55688	Pseudogene
	BgTLR24		LGUN_random_Scaffold4207	3335	5236	Partial
	BgTLR37		LGUN_random_Scaffold16299	4671	2773	Partial
3	BgTLR10		LGUN_random_Scaffold365	90002	87225	Complete
	BgTLR13		LG12_random_Scaffold280	141579	138892	Complete
4	BgTLR7		LGUN_random_Scaffold296	299250	296128	Complete
	BgTLR40		LGUN_random_Scaffold15756	4469	6037	Pseudogene
	BgTLR41		LGUN_random_Scaffold15756	4390	3926	Pseudogene
	BgTLR43		LGUN_random_Scaffold7936	7126	8598	Pseudogene
	BgTLR44		LGUN_random_Scaffold7936	18928	20991	Pseudogene
	BgTLR6		LGUN_random_Scaffold15756	8666	5076	Partial
	BgTLR51		LGUN_random_Scaffold29796	1	591	Partial
5	BgTLR8	BGLB010216	LGUN_random_Scaffold447	142246	145116	Complete
	BgTLR11		LGUN_random_Scaffold447	176910	179657	Complete
	BgTLR12		LGUN_random_Scaffold447	158193	160880	Complete
	BgTLR31		LG20i_random_Scaffold8437	3136	524	Complete
	BgTLR34	BGLB007854	LGUN_random_Scaffold2577	38497	35945	Complete
	BgTLR52		LGUN_random_Scaffold2472	40896	41447	Pseudogene
	BgTLR56		LGUN_random_Scaffold553990	993	619	Pseudogene
	BgTLR59		LGUN_random_Scaffold78537	331	2	Pseudogene
	BgTLR60		LGUN_random_Scaffold329	265006	265320	Pseudogene
	BgTLR55		LGUN_random_Scaffold3550	24898	25281	Partial
	BgTLR61		LGUN_random_Scaffold40605	2	304	Partial
6	BgTLR36		LGUN_random_Scaffold2501	23207	21225	Complete
7	BgTLR5		LGUN_random_Scaffold31	183116	186769	Complete
	BgTLR14		LGUN_random_Scaffold28	612429	609745	Complete
	BgTLR45		LGUN_random_Scaffold685	126901	125729	Pseudogene
	BgTLR57		LGUN_random_Scaffold55	160059	160415	Pseudogene
	Gene name	Gene model or Scaffold	Domain structure	Notes
	PGRP
	BgPGRP-1	BGLB000837	Non-catalytic PGRP:Catalytic PGRP	2 PGRP domains
	BgPGRP-2	BGLB000839	Non-catalytic PGRP
	BgPGRP-3	BGLB000903	Catalytic PGRP	May be partial
	BgPGRP-4	BGLB010467	Catalytic PGRP
	BgPGRP-5	BGLB000840	Catalytic PGRP	PGRP-SA
	BgPGRP-6	BGLB000838	Catalytic PGRP
	BgPGRP-7	BGLB000904	Catalytic PGRP
	BgPGRP-8	BGLB010280	Catalytic PGRP:long C-terminal tail	PGRP-LA
	IL-17
	BgIL17-1	LGUN_random_Scaffold664:145654 - 145836	IL-17
	BgIL17-2	LGUN_random_Scaffold53:287757 - 287569	IL-17
	BgIL17-3	LGUN_random_Scaffold11276:165 - 407	IL-17
	BgIL17-4	LGUN_random_Scaffold4866:17144 - 17419	IL-17
	BgIL17-5	LG26_random_Scaffold59:34402 - 34112	IL-17
	BgIL17-6	LGUN_random_Scaffold664:133045 - 133518	IL-17
	BgIL17-7	LGUN_random_Scaffold2274:13173 - 12640	IL-17
	BgIL17-8	LGUN_random_Scaffold2274:33397 - 33945	IL-17
	BgIL17-9	LGUN_random_Scaffold3314:8239 - 7529	IL-17
	BgIL17-10	LG29_random_Scaffold27:576546 - 577277	IL-17
	BgIL17-11	LGUN_random_Scaffold3314:33728 - 32982	IL-17
	BgIL17-12	LGUN_random_Scaffold1764:22994 - 22209	IL-17
	Mif
	BgMif-1	BGLB011842
	BgMif-2	BGLB012227
	BgMif-3	BGLB005683
	BgMif-4	BGLB013586
	TNF
	BgTNF-1	LGUN_random_Scaffold86:74395 - 74601
	BgTNF-2	LGUN_random_Scaffold86:96613 - 96984
	BgTNF-3	LGUN_random_Scaffold86:99602 - 99787
	BgTNF-4	LGUN_random_Scaffold10158:15051 - 15218
	BgTNF-5	LGUN_random_Scaffold1728:38206 - 38388
	BgTNF-6	LGUN_random_Scaffold2639:55311 - 55475
	BgTNF-7	LGUN_random_Scaffold3588:11348 - 11518
	BgTNF-8	LGUN_random_Scaffold3588:17857 - 17693
	BgTNF-9	LGUN_random_Scaffold38:943217 - 943561
	BgTNF-10	LGUN_random_Scaffold5815:16412 - 16579
	BgTNF-11	LGUN_random_Scaffold74:36929 - 36644
