# Supplementary material for: Whole genome analysis of a schistosomiasis-transmitting freshwater snail
Source: Nat Commun. 2017 May 16;8:15451. doi: 10.1038/ncomms15451 (PMC5440852; doi:10.1038/ncomms15451)
Supplement: Supplementary Data 18 — TLR pathway signaling [file ncomms15451-s19.xls]

## Sheet: D18 TLR pathway
Supplementary Data 18 TLR pathway signaling
Components of the signaling pathway downstream of TLR receptors are indicated by gene name and location in the assembly
See supplementary text for abbreviations
Gene	scaffold	nucleotide range (-: reverser strand)
MyD88	LG7_random_Scaffold119	267332-276602
IRAK	LGUN_random_Scaffold418	94863-108561
TRAF	LG79i_random_Scaffold1315	80,186 – 107, 014 (-)
SARM	LGUN_random_Scaffold2288	3763-24,699
TBK	LGUN_random_Scaffold2837	9,866-24,959 (-)
IKK a	LGUN_random_Scaffold1051	34963-47225 (-)
IKK g (NEMO)	LGUN_random_Scaffold1365	1-12809 (missing N terminus)
IKK	LGUN_random_Scaffold2837	15315-24,959
IKB	LG2_random_Scaffold189	392595-393734
IKB	LG27_random_Scaffold71	382376-387457
NFkB p65	LG78i_random_Scaffold144	350675-365514
NFkB p105	LG2_random_Scaffold91	346803-366117
LITAF	LGUN_random_Scaffold4437	27,198-31,465
IRF	LGUN_random_Scaffold455	24405-25895
TAK	LGUN_random_Scaffold1354	58592-75227 (-)
TAB	LGUN_random_Scaffold654	262507-272559 (-)
UBC13	LGUN_random_Scaffold1215 LGUN_random_Scaffold8689	62805-73492 7045-7383
Uev1	LGUN_random_Scaffold 140	151,250-157,822
AP	LGUN_random_Scaffold2	417992-418876 (-)
Mpeg	LG17_random_Scaffold186	111,752-131,729
