# Supplementary material for: Whole genome analysis of a schistosomiasis-transmitting freshwater snail
Source: Nat Commun. 2017 May 16;8:15451. doi: 10.1038/ncomms15451 (PMC5440852; doi:10.1038/ncomms15451)
Supplement: Supplementary Data 19 — Complement-like factors. [file ncomms15451-s20.xls]

## Sheet: D19 Complement-like factors
Supplementary Data 19. Complement-like factors.
Characteristics of several complement-like factors identified from the assembled B. glabrata genome, including gene model, location, domains and blast similarities to gene homologs from genbank.
Label	Vectorbase ID	Scaffold	Strand	Domain Name	RNA match	Hypothetical transcript size (nt)	RNA fragment size (nt)	Domain	NCBI ID	Location	E-value	Hit	Organism	Query cover	E-value	Identity	Accession No.
C1q-1
	BGLB000101	LG71i_random_Scaffold224	Minus	Complement C1q tumor necrosis-related protein	Yes	645	660	C1q	pfam00386	93 to 216	5.06 e-26	PREDICTED: uncprotein	Aplysia californica	0.97	8.0 e-63	0.65	XP_005101350.1
								C1Q	smart00110	88 to 218	4.15 e-16	C1q-related protein	Crassostrea gigas	0.82	2.0 e-47	0.42	EKC38921.1
								Collagen	pfam01391	56 to 83	1.08 e-07	C1q tumor protein 3	Clonorchis sinensis	0.85	3.0 e-39	0.4	GAA50060.1
												C1q-related protein	Echinococcus granulosus	0.58	8.0 e-35	0.48	EUB59512.1
												C1q -related protein 3	Schistosoma haematobium	0.57	3.0 e-29	0.42	KGB40909.1
C3-1
	BGLB000031	LG48i_random_Scaffold305	Minus	Complement component C3-like protein-A	Yes	2055	5259	complement_C3_C4_C5	cd02896	859-1074	3.91 e-38	complement component C3	Branchiostoma belcheri	0.99	0	0.3	BAB47146.1
								A2M	pfam00207	650-722	2.19 e-23	complement component 3-1	Hasarius adansoni	0.99	0	0.28	BAK64109.1
								A2M_N	pfam01835	105-193	1.12 e-15	complement component C3	Apostichopus japonicus	0.92	4.0 e-173	0.27	ADN97000.1
								A2M_N_2	pfam07703	400-493	4.69 e-13	PREDICTED: C3-like protein	Aplysia californica	0.26	8.0 e-173	0.61	XP_005110548.1
								A2M_recep	pfam07677	1128-1172	2.26 e-11	complement component 3	Crassostrea gigas	0.91	3.0 e-163	0.27	AHK60744.1
								Thiol-ester_cl	pfam10569	861-890	1.30 e-09
								NTR_complement_C345C	cd03574	1213-1345	1.61 e-05
								A2M_comp	pfam07678	910-1076	8.09 e-14
								COG2373	COG2373	101-941	2.46 e-10
CCP-1
	BGLB000697	LG14i_random_Scaffold367	Plus	Sushi, von Willebrand factor type A, EGF and pentraxin domain-containing protein-2	Yes	3447	9033	vWFA_subfamily_ECM	cd01450	1554-1727	2.15 e-29	PREDICTED: unch protein	Aplysia californica	0.53	0	0.57	XP_005092683.1
								EGF_CA	cd00054	2773-2807	6.63 e-09	hypothetical protein	Capitella teleta	0.54	1.0 e-132	0.33	ELU02705.1
								CCP	cd00033	1935-1986	1.05 e-07	hypothetical protein	Branchiostoma floridae	0.52	6.0 e-124	0.35	XP_002604604.1
								CCP	cd00033	1853-1922	7.80 e-07	Sushi, vWFA, EGF protein	Cerapachys biroi	0.56	9.0 e-91	0.25	EZA54205.1
								EGF_CA	cd00054	2734-2770	1.17 e-06	PREDICTED: Sushi, vWFA	Ochotona princeps	0.47	4.0 e-87	0.3	XP_004581212.1
								CCP	cd00033	1990-2050	1.99 e-06
								EGF_CA	cd00054	2850-2883	1.19 e-05
								EGF_CA	cd00054	158-193	5.67 e-05
								EGF_CA	cd00054	2887-2921	5.95 e-05
								EGF_CA	cd00054	201-232	2.17 e-04
								EGF_CA	cd00054	119-154	2.82 e-04
								EGF_CA	cd00054	75-114	8.73 e-04
								VWA	pfam00092	1555-1742	3.44 e-29
								VWA	smart00327	1555-1742	1.28 e-24
								GCC2_GCC3	pfam07699	1789-1833	5.71 e-09
								EGF_CA	smart00179	2773-2807	9.35 e-08
								CCP	smart00032	1935-1985	4.35 e-07
								GCC2_GCC3	pfam07699	2652-2692	4.78 e-07
								GCC2_GCC3	pfam07699	2613-2651	6.52 e-07
								CCP	smart00032	1853-1921	5.66 e-06
								Sushi	pfam00084	1886-1921	5.99 e-06
								CCP	smart00032	1990-2043	5.39 e-05
								EGF	pfam00008	2779-2806	5.78 e-05
								EGF_CA	smart00179	2741-2770	1.23 e-04
								Sushi	pfam00084	1934-1985	1.91 e-04
								EGF_CA	smart00179	2850-2884	2.85 e-04
								EGF_CA	smart00179	158-193	6.61 e-04
								Sushi	pfam00084	1990-2044	1.57 e-03
								EGF_CA	smart00179	2887-2922	3.04 e-03
								HYR	pfam02494	2050-2132	3.79 e-03
								EGF_3	pfam12947	1765-1796	3.98 e-03
								EGF_CA	smart00179	75-114	4.97 e-03
								PHA02927	PHA02927	1888-2041	6.21 e-09
CCP-2
	BGLB014448	LG4_random_Scaffold36	Plus	Sushi, von Willebrand factor type A, EGF and pentraxin domain-containing protein-1	Yes	9081	14541	VWFA_subfamily_ECM	cd01450	30-164	3.71 e-20	PREDICTED: sushi, von Willebrand factor type A, EGF and pentraxin domain-containing protein 1-like	Aplysia californica	0.94	0	0.41	XP_005098553.1
								Sushi	cd00033	304-4481	1.37 e-10	hypothetical protein LOTGIDRAFT_233055	Lottia gigantea	0.94	0	0.41	XP_009056747.1
								EGF_CA	cd00054	1228-1264	7.96 e-09	PREDICTED: sushi, von Willebrand factor type A, EGF and pentraxin domain-containing protein 1	Ficedula albicollis	0.93	0	0.34	XP_005061208.1
								EGF_CA	cd00054	1267-1302	2.40 e-07	PREDICTED: sushi, von Willebrand factor type A, EGF and pentraxin domain-containing protein 1-like	Saccoglossus kowalevskii	0.88	0	0.31	XP_006814579.1
								EGF_CA	cd00054	1152-1187	2.02 e-06	PREDICTED: sushi, von Willebrand factor type A, EGF and pentraxin domain-containing protein 1	Gallus gallus	0.93	0	0.34	XP_424917.4
								EGF_CA	cd00054	1194-1226	2.02 e-06
								EGF_CA	cd00054	1115-1150	4.88 e-05
								Pentraxin	pfam00354	1313-1498	5.37 e-24
								VWA	smart00327	25-178	3.13 e-20
								VWA	pfam00092	30-183	3.58 e-19
								HYR	pfam02494	488-570	1.05 e-14
								HYR	pfam2494	571-650	1.48 e-12
								GCC2_GCC3	pfam07699	1015-1058	1.99 e-10
								GCC2_GCC3	pfam07699	903-950	5.76 e-10
								GCC2_GCC3	pfam07699	957-1004	1.23 e-07
								EGF_CA	smart00179	1228-1264	4.56 e-07
								EGF_CA	smart00179	1267-1302	2.05 e-06
								GCC2_GCC3	pfam07699	243-287	2.58 e-05
								EGF_CA	smart00179	1194-1226	3.49 e-05
								EGF_CA	smart00179	1152-1187	5.70 e-05
								EGF_CA	smart00179	1115-1150	8.13 e-04
								EGF	pfam00008	1198-1224	5.25 e-03
								EGF	pfam00008	1236-1261	5.55 e-03
								PHA02927	PHA02927	3854-4480	1.51 e-28
CCP-3
	BGLB000135	LGUN_random_Scaffold547500	Minus	Complement component C3-like protein-A	Yes	1764	927	KU	cd00109	249-302	1.87 e-19	PREDICTED: unch protein	Aplysia californica	0.65	1.0 e-49	0.43	XP_005097588.1
								CCP	cd00033	15-166	5.63 e-08	trypsin inhibitor, putative	Ixodes scapularis	0.16	1.0 e-13	0.61	XP_002408122.1
								KU	smart00131	251-301	5.19 e-20	blackelin-4-like isoform X1	Diaphorina citri	0.2	2.0 e-12	0.55	XP_008472165.1
								Kunitz_BPTI	pfam00014	251-302	3.39 e-19	trypsin inhibitor, putative	Ixodes scapularis	0.18	2.0 e-12	0.55	XP_002404036.1
								CCP	smart00032	115-168	2.90 e-07	hypothetical protein	Branchiostoma floridae	0.18	3.0 e-12	0.54	XP_002593726.1
								Sushi	pfam00084	115-166	1.35 e-05
								Organism	Query Cover	E-value	Identity	Accession No.
								Aplysia californica	0.65	1.0 e-49	0.43	XP_005097588.1
								Ixodes scapularis	0.16	1.0 e-13	0.61	XP_002408122.1
								Diaphorina citri	0.2	2.0 e-12	0.55	XP_008472165.1
								Ixodes scapularis	0.18	2.0 e-12	0.55	XP_002404036.1
								Branchiostoma floridae	0.18	3.0 e-12	0.54	XP_002593726.1
