# Supplementary material for: Whole genome analysis of a schistosomiasis-transmitting freshwater snail
Source: Nat Commun. 2017 May 16;8:15451. doi: 10.1038/ncomms15451 (PMC5440852; doi:10.1038/ncomms15451)
Supplement: Supplementary Data 20 — Apoptosome [file ncomms15451-s21.xls]

## Sheet: D20 Apoptosome
Supplementary Data 20, Apoptosome
Factors involved in apoptosis are listed by genemodel (if available), modification of genemodel by manual annotaition, location in the assembly, evidence for gene assignment (including presence in RNAseq data collected from BB02 snails and presence of pfam domains), comments and proposed gene name
VectorBase name	Modified from predicted gene model	Location	Evidence	Observation	New name
Caspases and related proteins
BGLB000043	yes	LG2_random_Scaffold2161: 25483-36296	RNA-Seq, pfam00656		Bg_caspase3
new, not detected	yes	LG2_random_Scaffold250: 121686-130429	RNA-Seq, Blast, pfam00656		Bg_caspase7c-like
BGLB000006	yes	LG2_random_Scaffold250: 145342-138872	RNA-Seq, pfam00656		Bg_caspase7d-like
new, not detected	yes	LG2_random_Scaffold250: 165724-170613	RNA-Seq, pfam00656		Bg_caspase7b-like
BGLB000065	yes	LGUN_random_Scaffold1378: 16582-27558	RNA-Seq, pfam00656		Bg_caspase3b-like
BGLB000115	yes	LGUN_random_Scaffold1378: 33463-41781	RNA-Seq, pfam00656		Bg_caspase3a-like
BGLB000038	yes	LGUN_random_Scaffold1378: 45949-64125	RNA-Seq, pfam00656		Bg_caspase7a-like
BGLB000024	no	LGUN_random_Scaffold2588: 20445-32018	RNA-Seq, pfam00656	partial	Bg_caspase2
BGLB000048	no	LGUN_random_Scaffold43: 492203-495832	RNA-Seq, pfam00656	partial	Bg_caspase3d-like
new, not detected	yes	LGUN_random_Scaffold4398: 35901-44478	RNA-Seq, pfam00619	partial	Bg_caspase-like
BGLB000014	yes	LGUN_random_Scaffold584: 23486-39249	RNA-Seq, pfam00656		Bg_caspase9
BGLB011818	yes	LGUN_random_Scaffold584: 2617-18955	RNA-Seq, pfam00656		Bg_caspase1
new, not detected	yes	LGUN_random_Scaffold594: 17716-37450	RNA-Seq, Blast, pfam00656		Bg_caspase8
BGLB000013	yes	LGUN_random_Scaffold6095: 32481-40308	RNA-Seq, pfam00656		Bg_caspase7
new, not detected	yes	LGUN_random_Scaffold997: 119407-124439	RNA-Seq, Blast		Bg_caspase14
PARP
BGLB000067	no	LG8_random_Scaffold96: 21600-223899	RNA-Seq, Blast, pfam00644		Bg_PARP14a_like
new, not detected	yes	LGUN_random_Scaffold3376: 17611-23164	RNA-Seq, Blast, pfam00644		Bg_PARP11a_like
BGLB000081	no	LGUN_random_Scaffold82: 257474-284434	RNA-Seq, Blast	partial	Bg_PARP14c_like
BGLB013465	no	LGUN_random_Scaffold82: 215740-231769	RNA-Seq, Blast	partial?	Bg_PARP14b_like
new, not detected	yes	LGUN_random_Scaffold229: 457396-468993	RNA-Seq, Blast, pfam00644		Bg_PARP11b_like
BGLB000989	no	LG19i_random_Scaffold3: 586512-598707	RNA-Seq, Blast	partial	Bg_tankyrase1 / PARP ?
BGLB002964	no	LG5i_random_Scaffold95: 270082-278744	RNA-Seq, Blast	partial	Bg_PARP3
BGLB010104	no	LGUN_random_Scaffold445: 30371-45981	RNA-Seq, Blast	partial	Bg_PARP1
BGLB000138	no	LGUN_random_Scaffold82: 125524-145878	RNA-Seq, Blast		Bg_PARP14d_like
BGLB013464	no	LGUN_random_Scaffold82: 188498-198319	RNA-Seq, Blast	partial	Bg_PARP14e_like
BGLB000114	no	LG29_random_Scaffold726: 210339-218914	RNA-Seq, Blast		Bg_PARP15
BGLB011262	no	LGUN_random_Scaffold5408: 7286-7699	Blast	partial	Bg_PARP12_like
BGLB012526	no	LGUN_random_Scaffold67: 376546-381372	RNA-Seq, Blast, pfam00644	partial	Bg_PARP16_like
AIF (Apoptosis Inducing Factor)
new, not detected	no	LGUN_random_Scaffold53: 326635-348248	RNA-Seq, Blast, cd03478		Bg-AIF2 (Apoptosis inducing factor)
BGLB000080	no	LGUN_random_Scaffold613: 127391-137089	RNA-Seq, Blast, pfam07992		Bg-AIF1 (Apoptosis inducing factor)
Bcl/Bax family member
new, not detected	yes	LGUN_random_Scaffold9715: 9836-14172	RNA-Seq, Blast	no BH domain, Ankyrin domain	Bg_Bcl3
BGLB000069	no	LGUN_random_Scaffold1595: 38930-78499	RNA-Seq, Blast	hypothetical	Bg_BCL9
new, not detected	yes	LGUN_random_Scaffold249: 63473-73946	RNA-Seq, Blast, pfam00452	4 BH domain	Bg_Bcl-2
new, not detected	yes	LG7_random_Scaffold822: 48312-.48373	RNA-Seq, Blast, pfam00452	3BH domain	Bg_BAX
new, not detected	yes	LGUN_random_Scaffold1: 214848-223997	RNA-Seq, Blast, pfam00452	4BH domain	Bg_BAK
new, not detected	yes	LG80i_random_Scaffold35: 73184-80300	RNA-Seq, Blast, pfam00452	4 BH domain	Bg_Bcl-2b
BGLB000040	yes	LGUN_random_Scaffold4376: 3850-10920	RNA-Seq, Blast, pfam01027	BAX inhibitor (BI)-1 like domain	Bg_Bl-2 (Bax inhibitor)
new, not detected	yes	LGUN_random_Scaffold594: 88351-99992	RNA-Seq, Blast, pfam01027	BAX inhibitor (BI)-1 like domain	Bg_Bl-1 (Bax inhibitor)
new, not detected	yes	LGUN_random_Scaffold3290: 23949-27185	RNA-Seq, Blast, pfam00452	4 BH domain	Bg_Bcl2_X associated protein
new, not detected	yes	LG21_random_Scaffold123: 93500-97016	RNA-Seq, Blast, pfam00452	3BH domain	Bg_Mcl1
new, not detected	yes	LGUN_random_Scaffold1818: 9571-35931	RNA-Seq, Blast, pfam06553		Bg_BNIP3
BGLB010109	no	LGUN_random_Scaffold4363: 6613-18327	RNA-Seq, Blast, pfam12496		Bg_BNIP1
IAP
new, not detected	no	LGUN_random_Scaffold1: 671257-676594	RNA-Seq, Blast, pfam00653 and pfam13639	1 BIR and 1 RING motifs	Bg_IAP1a
new, not detected	no	LG11_random_Scaffold102 : 427380-434203	RNA-Seq, Blast, pfam00653 and pfam13639	1 BIR and 1 RING motifs	Bg_IAP1b
new, not detected	no	LGUN_random_Scaffold1: 710857-715481	RNA-Seq, Blast, smart00238, cd00162	1 BIR and 1 RING motifs	Bg_IAP1c
BGLB000089	no	LGUN_random_Scaffold154: 325149-344049	RNA-Seq, Blast, pfam00653 and pfam13639	1 BIR and 1 RING motifs	Bg_IAP1d
new, not detected	no	LGUN_random_Scaffold848: 127806-118150	RNA-Seq, Blast, pfam00653 and pfam13639	1 BIR and 1 RING motifs	Bg_IAP1e
new, not detected	no	LGUN_random_Scaffold16997: 2478-6578	RNA-Seq, Blast, pfam00653 and pfam13639	1 BIR and 1 RING motifs	Bg_IAP1f
new, not detected	no	LGUN_random_Scaffold848: 134802-138345	RNA-Seq, Blast, pfam00653 and pfam13639	1 BIR and 1 RING motifs	Bg_IAP1g
new, not detected	no	LGUN_random_Scaffold6086: 36446-46676	RNA-Seq, Blast, smart00238, pfam13920	1 BIR and 1 RING motifs	Bg_IAP1h
BGLB000106	no	LGUN_random_Scaffold9415: 364-3302	RNA-Seq, Blast, smart00238, cd00162	1 BIR and 1 RING motifs	Bg_IAP1i
BGLB000078	no	LG17_random_Scaffold539: 172043-175683	RNA-Seq, Blast, pfam00653 and pfam13639	2 BIR and 1 RING motifs	Bg_IAP2a
BGLB000217	no	LGUN_random_Scaffold154: 371990-377134	RNA-Seq, Blast, pfam00653 and pfam13639	2 BIR and 1 RING motifs	Bg_IAP2b
new, not detected	no	LG11_random_Scaffold102: 442699-460707	RNA-Seq, Blast, pfam00653 and pfam13639	2 BIR and 1 RING motifs	Bg_IAP2c
new, not detected	no	LGUN_random_Scaffold293: 76315-90233	RNA-Seq, Blast, pfam00653 and pfam13639	2 BIR and 1 RING motifs	Bg_IAP2d
new, not detected	no	LG11_random_Scaffold102: 539030-532598	RNA-Seq, Blast, pfam00653 and pfam13639	2 BIR and 1 RING motifs	Bg_IAP2e
new, not detected	no	LGUN_random_Scaffold154: 355227-36935	RNA-Seq, Blast, pfam00653 and pfam13639	2 BIR and 1 RING motifs	Bg_IAP2f
new, not detected	no	LGUN_random_Scaffold154: 425661-430222	RNA-Seq, Blast, pfam00653 and pfam13639	2 BIR and 1 RING motifs	Bg_IAP2g
new, not detected	no	LGUN_random_Scaffold154: 466234-471104	RNA-Seq, Blast, pfam00653 and pfam13639	2 BIR and 1 RING motifs	Bg_IAP2h
BGLB000130	no	LGUN_random_Scaffold703: 46602-56342	RNA-Seq, Blast, pfam00653 and pfam13639	2 BIR and 1 RING motifs	Bg_IAP2i
new, not detected	no	LGUN_random_Scaffold83: 532589-545687	RNA-Seq, Blast, pfam00653 and pfam13639	2 BIR and 1 RING motifs	Bg_IAP2j
new, not detected	no	LGUN_random_Scaffold695: 82515-82500	RNA-Seq, Blast, pfam00653 and pfam13639 smart00238	2 BIR and 1 RING motifs	Bg_IAP2k
BGLB000071	no	LGUN_random_Scaffold471: 13181-30017	RNA-Seq, Blast, pfam00653 and pfam13639 smart00238	2 BIR and 1 RING motifs	Bg_IAP2l
new, not detected	no	LGUN_random_Scaffold2609: 21424-28393	RNA-Seq, Blast, pfam00653 and pfam13639	3 BIR and 1 RING motifs	Bg_IAP3a
new, not detected	no	LGUN_random_Scaffold293: 123856-136572	RNA-Seq, Blast, pfam00653	3 BIR and 1 pseudo-RING motifs	Bg_IAP3b
BGLB000038	no	LG17_random_Scaffold539: 207634-209191	RNA-Seq, Blast, smart00238	partial, 2 BIR domains
new, not detected	no	LG78i_random_Scaffold68: 254075-263887	RNA-Seq, Blast, smart00238	partial, 1 BIR domain
new, not detected	no	LGUN_random_Scaffold1108: 80207-83387	RNA-Seq, Blast, smart00238	partial, 1 BIR domain
BGLB000082	no	LGUN_random_Scaffold154: 361007-363848	RNA-Seq, Blast, pfam00653 and pfam13639	1 BIR and 1 RING motifs
new, not detected	no	LGUN_random_Scaffold16584: 2824-8010	RNA-Seq, Blast	partial, 1 RING domain
new, not detected	no	LGUN_random_Scaffold16687: 36-1229	RNA-Seq, Blast, pfam00653	partial, 2 BIR domains
new, not detected	no	LGUN_random_Scaffold17624: 1038-4315	RNA-Seq, Blast, pfam00653	partial, 1 BIR domain
BGLB006562	no	LGUN_random_Scaffold1885: 11921-17256	RNA-Seq, Blast,	partial, 1 BIR domain
BGLB000219	no	LGUN_random_Scaffold2533 : 38930-78499	RNA-Seq, Blast, pfam00653 and pfam13639	partial, 2 BIR domains
BGLB000219	no	LGUN_random_Scaffold2533: 2450-16000	RNA-Seq, Blast, pfam00653	partial, 2 BIR domains
new, not detected	no	LGUN_random_Scaffold2533: 36411-37714	RNA-Seq, Blast	partial, 2 BIR domains
new, not detected	no	LGUN_random_Scaffold293: 14723-15184	RNA-Seq, Blast, smart00238	partial, 1 BIR domain
new, not detected	no	LGUN_random_Scaffold293: 16792-.25652	RNA-Seq, Blast, pfam00653	partial, 1 BIR domain
BGLB008356	no	LGUN_random_Scaffold293: 190107-195002	RNA-Seq, Blast, pfam00653	1 BIR and 1 RING motifs
BGLB000054	no	LGUN_random_Scaffold293: 238033-338847	RNA-Seq, Blast, pfam00653	partial, 3 BIR domains
new, not detected	no	LGUN_random_Scaffold293: 28744-45886	RNA-Seq, Blast, smart00238	partial, 2 BIR domains
new, not detected	no	LGUN_random_Scaffold293: 314073-325000	RNA-Seq, Blast, smart00238	partial, 1 BIR domain
new, not detected	no	LGUN_random_Scaffold545355: 3953-5879	RNA-Seq, Blast, pfam00653	partial, 2 BIR domains
new, not detected	no	LGUN_random_Scaffold552497: 1050-3189	RNA-Seq, Blast, pfam00653	partial, 3 BIR domains
new, not detected	no	LGUN_random_Scaffold5537: 20199-13246	RNA-Seq, Blast, pfam00653 and pfam13639	partial, 2 BIR domains
new, not detected	no	LGUN_random_Scaffold6086: 10500-11200	RNA-Seq, Blast, smart00238	partial, 1 BIR domain
new, not detected	no	LGUN_random_Scaffold703: 103475-107680	RNA-Seq, Blast, pfam00653	partial, 1 BIR domain
new, not detected	no	LGUN_random_Scaffold810: 150694-154644	RNA-Seq, Blast	partial, 1 BIR domain
new, not detected	no	LGUN_random_Scaffold848 : 85694-2242	RNA-Seq, Blast, pfam00653	partial, 1 BIR domain
new, not detected	no	LGUN_random_Scaffold848: 103213-110239	RNA-Seq, Blast, pfam00653	partial, 1 BIR domain
new, not detected	no	LGUN_random_Scaffold848: 2095-9698	RNA-Seq, Blast, smart00238	partial, 1 BIR domain
new, not detected	no	LGUN_random_Scaffold848: 25235-28608	RNA-Seq, Blast, smart00238	partial, 1 BIR domain
new, not detected	no	LGUN_random_Scaffold8623: 396-3048	RNA-Seq, Blast	partial, 1 BIR domain
Apoptotic related proteins
new, not detected	no	LGUN_random_Scaffold677: 14581-16421	RNA-Seq, cd00270	partial	Bg_TRAF4
new, not detected	no	LG2_random_Scaffold80: 511027-526561	RNA-Seq, cd01774, cd02991	partial	Bg_FAS associated factor2B
new, not detected	no	LG4_random_Scaffold124: 70276-83827	RNA-Seq, cd01774, cd02991		Bg_FAS associated factor1
new, not detected	no	LGUN_random_Scaffold2464: 37741-52117	RNA-Seq, cd00987		Bg_HTRA2
new, not detected	no	LGUN_random_Scaffold43: 389189-785467	RNA-Seq, cd00185	partial	Bg_TNFR14
BGLB000083	no	LGUN_random_Scaffold1054: 108939-116961	RNA-Seq, pfam06905		Bg_Fas apoptotic inhibitory molecule
new, not detected	no	LGUN_random_Scaffold3588: 17691-17817	RNA-Seq, pfam00229	partial	Bg_Fas_ligand
new, not detected	no	LGUN_random_Scaffold684: 8144-15447	RNA-Seq, pfam00229		Bg_Fas_ligand
new, not detected	no	LGUN_random_Scaffold16455: 1252-3273	RNA-Seq, cd01671, cd08319		Bg_CRADD/RAIDD
new, not detected	no	LGUN_random_Scaffold1611: 45481-45865	RNA-Seq, cd08323	partial	Bg_APAF1 like protein
new, not detected	no	LGUN_random_Scaffold2639: 41332-55564	RNA-Seq, pfam00229		Bg_Fas_ligand
new, not detected	no	LGUN_random_Scaffold5348: 17245-17578	RNA-Seq, pfam00619	partial	Bg_CRADD like protein
new, not detected	no	LGUN_random_Scaffold16141: 4690-9579	RNA-Seq, cd08336		Bg_FADD like protein
new, not detected	no	LGUN_random_Scaffold114: 186700-.205567	RNA-Seq, pfam06743		Bg_FAST kinase
new, not detected	no	LG17_random_Scaffold241: 38997-39142	RNA-Seq, cd01671, cd08319		Bg_CRADD/RAIDD
new, not detected	no	LG17_random_Scaffold241: 38997-65368	RNA-Seq	partial	Bg_PCDP6
new, not detected	no	LGUN_random_Scaffold1728: 330-13326	RNA-Seq, pfam00229		Bg_Fas_ligand
new, not detected	no	LGUN_random_Scaffold2834: 29780-42843	RNA-Seq, cd00162, pfam02176		Bg_TRAF3
new, not detected	no	LGUN_random_Scaffold1728: 21660-38548	RNA-Seq, pfam00229		Bg_Fas_ligand
new, not detected	no	LG4i_random_Scaffold22: 838683-850884	RNA-Seq, pfam06905		Bg_Fas apoptotic inhibitory molecule
new, not detected	no	LG20_random_Scaffold198: 62762-66728	RNA-Seq, pfam09057		Bg_Smac_DIABLO
new, not detected	no	LG3_random_Scaffold99: 248883-287155	RNA-Seq, cd00185	partial	Bg_TRAIL_receptor
BGLB000070	no	LGUN_random_Scaffold1187: 112194-118392	RNA-Seq, pfam13365		Bg_HTRA2
BGLB003361	no	LG79i_random_Scaffold1315: 66694-95291	RNA-Seq, pfam00229, pfam02176		Bg_TRAF4 like
BGLB013070	no	LGUN_random_Scaffold7514: 9871-18364	RNA-Seq, cd03777, pfam00917		Bg_TRAF3 like
new, not detected	no	LGUN_random_Scaffold3802: 855-2171	smart00266	hypothetical	Bg_DFF
BGLB012472	no	LGUN_random_Scaffold676: 141076-146979	RNA-Seq, Blast		Bg_APIP
BGLB000009	no	LGUN_random_Scaffold7520: 654-6645	RNA-Seq, blast, cd01439		Bg_APLF (aprataxin PNK-like factor)
new, not detected	no	LGUN_random_Scaffold720: 133641-138617	RNA-Seq, Blast		Bg_Proapoptotic_caspase_adapter_protein
new, not detected	no	LGUN_random_Scaffold1986: 50817-41743	RNA-Seq, Blast, smart00114	partial	Bg_CRADD/RAIDD
new, not detected	no	LGUN_random_Scaffold16077: 3-7552	RNA-Seq, Blast, pfam05918	API domain	Bg_AIP
BGLB000088	no	LGUN_random_Scaffold43: 212517-182920	RNA-Seq, Blast, pfam14237		Bg_HLJ
