# Supplementary material for: Whole genome analysis of a schistosomiasis-transmitting freshwater snail
Source: Nat Commun. 2017 May 16;8:15451. doi: 10.1038/ncomms15451 (PMC5440852; doi:10.1038/ncomms15451)
Supplement: Supplementary Data 21 — REDOX genes [file ncomms15451-s22.xls]

## Sheet: D21 REDOX genes
Supplementarty Data 21 REDOX genes
The table list genes for factors involved in the REDOX metabolism, generating and metabolizing reactive oxygen species (ROS) and nitrogen oxide (NO). Note, the identifiers under locus number can be retrieved from http://ihpe.univ-perp.fr/acces-aux-donnees/, browse to the file Biomphalaria glabrata reference transcriptome. This file contains contigs in Fasta format representing a reference transcr…
Group	Family	Blast2GO annotation	Best BlastX hit on NCBI	Locus # in Biomphalaria transcriptome (available at http://ihpe.univ-perp.fr/acces-aux-donnees/)	Scaffold # in Biomphalaria genome	Open reading Frame	Name in Web Apollo
Redoxin pathways	Peroxiredoxin	peroxiredoxin- mitochondrial precursor	peroxiredoxin-5, mitochondrial-like [Aplysia californica]	Locus_3382_Transcript_17/25_Confidence_1.000_Length_2240	LGUN_random_Scaffold346 [revcomp]	Full length	BgPeroxiredoxin-5a
		peroxiredoxin 6	glutathione peroxidase [Aplysia californica]	Locus_3249_Transcript_4/5_Confidence_1.000_Length_748	LGUN_random_Scaffold3827 [revcomp]	Full length	BgPeroxiredoxin-6a
		peroxiredoxin 4 precursor	peroxiredoxin 4 precursor [Biomphalaria glabrata]	Locus_85111_Transcript_1/1_Confidence_1.000_Length_1793	LGUN_random_Scaffold5346 [revcomp]	Full length	BgPeroxiredoxin-4 precursor
		peroxiredoxin isoform b	peroxiredoxin-5, mitochondrial-like [Aplysia californica]	Locus_70221_Transcript_2/9_Confidence_1.000_Length_903	LG78i_random_Scaffold518 [revcomp]	Partial	BgPeroxiredoxin-5b
	Glutaredoxin	glutaredoxin 3	glutaredoxin-3-like [Aplysia californica]	Locus_9913_Transcript_1/1_Confidence_1.000_Length_1329	LGUN_random_Scaffold303	Full length	BgGlutaredoxin-3
		potential glutaredoxin	glutaredoxin-2, mitochondrial-like [Aplysia californica]	Locus_1328_Transcript_3/4_Confidence_1.000_Length_1181	LG17_random_Scaffold369	Full length	BgGlutaredoxin-2 mitochondrial-like
		glutaredoxin domain-containing cysteine-rich protein cg12206-like	glutaredoxin domain-containing cysteine-rich protein CG31559-like isoform X2 [Aplysia californica]	Locus_73491_Transcript_1/1_Confidence_1.000_Length_375	LGUN_random_Scaffold968 [revcomp]	Partial	BgGlutaredoxin domain-containing cysteine-rich protein
		glutaredoxin 3	Glutaredoxin [Crassostrea gigas]	Locus_75293_Transcript_1/5_Confidence_2.000_Length_317	LGUN_random_Scaffold3057 [revcomp]	Partial	BgGlutaredoxin
		glutaredoxin 5	glutaredoxin-related protein 5, mitochondrial-like [Aplysia californica]	Locus_38664_Transcript_1/1_Confidence_1.000_Length_981	LGUN_random_Scaffold2311	Full length	BgGlutaredoxin-5
	Nucleoredoxin	nucleoredoxin 1	putative nucleoredoxin [Neospora caninum Liverpool]	Locus_19891_Transcript_2/4_Confidence_1.000_Length_303	LG2_random_Scaffold218	Partial	BgNucleoredoxin-like_b
		nucleoredoxin	nucleoredoxin-like [Aplysia californica]	Locus_233_Transcript_1/3_Confidence_2.000_Length_568	LGUN_random_Scaffold2878	Full length	BgNucleoredoxin-like_a
		nucleoredoxin	nucleoredoxin-like protein [Callorhinchus milii]	Locus_39166_Transcript_1/1_Confidence_1.000_Length_702	LGUN_random_Scaffold148	Partial	BgNucleoredoxin-like_c
	Glutathione	sigma class glutathione-s-transferase	glutathione S-transferase 3-like [Aplysia californica]	Locus_366_Transcript_2/2_Confidence_1.000_Length_1279 Sigma class glutathione-s-transferase	LG4_random_Scaffold124 [revcomp]	Full length	BgGlutathione S-transferase 3_a
		glutathione s-transferase	hypothetical protein LOTGIDRAFT_238691 [Lottia gigantea]	Locus_84995_Transcript_1/12_Confidence_2.000_Length_884 glutathiones-transferase	LG4_random_Scaffold124 [revcomp]	Full length	BgGlutathione S-transferase
		glutathione s-transferase	glutathione S-transferase 3-like [Aplysia californica]	Locus_1549_Transcript_1/8_Confidence_0.000_Length_900 glutathiones-transferase	LGUN_random_Scaffold1106 [revcomp]	Full length	BgGlutathione S-transferase 3_b
		glutathione s-transferase pi 2	glutathione S-transferase 1-like [Aplysia californica]	Locus_1978_Transcript_18/33_Confidence_1.000_Length_737 glutathiones-transferase pi2	LGUN_random_Scaffold1106	Full length	BgGlutathione S-transferase 1
		glutathione s- pi 1	glutathione S-transferase 3-like [Aplysia californica]	Locus_3443_Transcript_4/10_Confidence_1.000_Length_874 glutathiones-pi1	LGUN_random_Scaffold1106 [revcomp]	Full length	BgGlutathione S-transferase 3_c
		glutathione s- pi 1	glutathione S-transferase 3-like [Aplysia californica]	Locus_4648_Transcript_11/16_Confidence_1.000_Length_1045 glutathiones-pi1	LGUN_random_Scaffold1106	Full length	BgGlutathione S-transferase3_d
		microsomal glutathione s-transferase 2	hypothetical protein LOTGIDRAFT_237360 [Lottia gigantea]	Locus_2817_Transcript_12/13_Confidence_1.000_Length_1039_microsomal glutathione s-transferase 2	LGUN_random_Scaffold2167 [revcomp]	Partial	BgGlutathione s-transferase 2 microsomal
		glutathione s-transferase mu 3-like	mu-class gst glutathione S-transferase [Cipangopaludina cathayensis]	Locus_3196_Transcript_6/15_Confidence_0.000_Length_1333 glutathiones-transferase	LGUN_random_Scaffold6939 [revcomp]	Full length	BgGlutathione s-transferase mu-class
		glutathione s-transferase kappa 1	glutathione S-transferase kappa 1-like isoform X2 [Aplysia californica]	Locus_3323_Transcript_1/1_Confidence_1.000_Length_1093 glutathiones-transferase kappa 1	LGUN_random_Scaffold3951 LGUN_random_Scaffold1002	Full length	BgGlutathione S-transferase kappa-class
		glutathione s-transferase theta-1-like	glutathione S-transferase theta-1-like [Aplysia californica]	Locus_3854_Transcript_7/8_Confidence_1.000_Length_1102 glutathiones-transferasetheta-1-like	LGUN_random_Scaffold2448	Full length	BgGlutathione S-transferase theta-class
		glutathione s-transferase pi-class	glutathione S-transferase P 1-like isoform X2 [Aplysia californica]	Locus_4156_Transcript_1/8_Confidence_1.000_Length_980 glutathiones-transferase pi-class	LG11_random_Scaffold102 [revcomp]	Full length	BgGlutathione s-transferase pi-class
		glutathione s-transferase 1	hypothetical protein LOTGIDRAFT_238691 [Lottia gigantea]	Locus_9722_Transcript_5/20_Confidence_0.000_Length_809 glutathiones-transferase1	LG17_random_Scaffold460	Partial	BgGlutathione s-transferase 1
		sigma class glutathione-s-transferase	sigma class glutathione-s-transferase [Haliotis discus discus]	Locus_23525_Transcript_2/5_Confidence_1.000_Length_906_sigma class glutathione-s-transferase	LGUN_random_Scaffold5715	Full length	BgGlutathione-s-transferase sigma-class
		glutathione s-transferase omega 1	glutathione S-transferase omega-1-like isoform X1 [Aplysia californica]	Locus_35528_Transcript_2/4_Confidence_1.000_Length_2155 glutathiones-transferase omega 1	LGUN_random_Scaffold270 [revcomp]	Full length	BgGlutathione s-transferase omega-class
		glutathione transferase zeta 1	maleylacetoacetate isomerase-like [Aplysia californica]	Locus_37676_Transcript_1/2_Confidence_1.000_Length_893 Glutathione transferase zeta 1	LGUN_random_Scaffold3083	Full length	BgGlutathione S-transferase zeta-class
		glutathione s-transferase	glutathione S-transferase 3-like [Aplysia californica]	Locus_39474_Transcript_1/1_Confidence_1.000_Length_903 glutathione s-transferase	LG17_random_Scaffold1201 [revcomp]	Full length	BgGlutathione S-transferase3_e
		glutathione s-transferase	Glutathione-requiring prostaglandin D synthase [Crassostrea gigas]	Locus_44064_Transcript_1/1_Confidence_1.000_Length_1131 Glutathione-requiring prostaglandin D synthase [Crassostrea gigas]	LGUN_random_Scaffold2967 [revcomp]	Partial	BgGlutathione s-transferase_b
		glutathione s-transferase c-terminal domain-containing protein isoform 1	glutathione S-transferase C-terminal domain-containing protein-like [Aplysia californica]	Locus_44891_Transcript_4/5_Confidence_1.000_Length_733 glutathiones-transferasec-terminal domain-containing protein isoform1	LGUN_random_Scaffold3636 LGUN_random_Scaffold960 [revcomp]	Partial	BgGlutathione s-transferase_c
		glutathione s-transferase 1	sigma class glutathione-s-transferase 2 [Haliotis discus discus]	Locus_81176_Transcript_1/3_Confidence_1.000_Length_1084 glutathiones-transferase1	LG24_random_Scaffold785 [revcomp]	Full length	BgGlutathione-s-transferase 2 sigma class
		glutathione s-transferase	probable glutathione S-transferase 7-like [Aplysia californica]	Locus_83575_Transcript_1/1_Confidence_1.000_Length_846 glutathiones-transferase	LGUN_random_Scaffold2426	Partial	BgGlutathione S-transferase 7-like
		glutathione s-transferase s2	probable glutathione S-transferase 6-like [Aplysia californica]	Locus_84072_Transcript_1/1_Confidence_1.000_Length_605 glutathiones-transferases2	LGUN_random_Scaffold6468	Partial	BgGlutathione S-transferase 6-like
	Thioredoxin	thioredoxin 2	thioredoxin, mitochondrial-like [Aplysia californica]	Locus_262_Transcript_6/10_Confidence_1.000_Length_1359	LG2_random_Scaffold339	Partial	BgThioredoxin mitochondrial-like
		thioredoxin peroxidase	thioredoxin peroxidase 2 [Haliotis discus discus]	Locus_315_Transcript_8/11_Confidence_0.000_Length_1270	LGUN_random_Scaffold838 [revcomp]	Full length	BgThioredoxin peroxidase2
		thioredoxin domain-containing protein 12 precursor	thioredoxin domain-containing protein 12-like isoform X1 [Aplysia californica]	Locus_295_Transcript_1/14_Confidence_0.000_Length_954	LGUN_random_Scaffold19	Full length	BgThioredoxin domain-containing protein 12 precursor
		thioredoxin domain-containing protein 3 homolog	thioredoxin domain-containing protein 3 homolog [Aplysia californica]	Locus_1044_Transcript_13/24_Confidence_1.000_Length_3098	LGUN_random_Scaffold3298 [revcomp]	Full length	BgThioredoxin domain-containing protein 3 homolog
		thioredoxin domain-containing protein 1	Chain A, Crystallographic Structure Of Thioredoxin From Litopenaeus vannamei	Locus_2476_Transcript_1/1_Confidence_1.000_Length_1550	LGUN_random_Scaffold4477 [revcomp]	Full length	BgThioredoxin domain-containing protein 1
		thioredoxin-like protein	Chain A, Crystallographic Structure Of Thioredoxin From Litopenaeus vannamei	Locus_2746_Transcript_1/1_Confidence_1.000_Length_987	LGUN_random_Scaffold8597 [revcomp]	Full length	BgThioredoxin-like protein
		thioredoxin-like protein	thioredoxin-like protein 1-like isoform X1 [Aplysia californica] with PITH domain thioredosxin interacting proteasome domain	Locus_3404_Transcript_1/1_Confidence_1.000_Length_1397	LGUN_random_Scaffold5033	Full length. Exon 4 to 6 between 2355 and 5827 bp and exons 1 to 3 between 9600 and 11142 bp. Thus the Nter is down-stream of the Cter part of the molecule on the scaffold5033.	BgThioredoxin-like protein 1
		thioredoxin domain-containing protein 12 precursor	thioredoxin domain-containing protein 12-like isoform X2 [Aplysia californica]	Locus_3616_Transcript_3/5_Confidence_0.000_Length_809	LGUN_random_Scaffold19	Full length	BgThioredoxin domain-containing protein 12
		thioredoxin-dependent peroxide reductase	thioredoxin-dependent peroxide reductase, mitochondrial-like isoform X1 [Aplysia californica]	Locus_5579_Transcript_11/19_Confidence_2.000_Length_1635	LGUN_random_Scaffold621 [revcomp]	Full length	BgThioredoxin-dependent peroxide reductase
		thioredoxin reductase 3	thioredoxin reductase 3-like isoform X3 [Aplysia californica]	Locus_23572_Transcript_1/2_Confidence_1.000_Length_3019	LGUN_random_Scaffold2221 [revcomp]	Full length	BgThioredoxin reductase 3
		thioredoxin-related transmembrane protein 2 homolog	thioredoxin-related transmembrane protein 2-B-like isoform X1 [Aplysia californica]	Locus_38303_Transcript_2/2_Confidence_1.000_Length_1194	LG5_random_Scaffold183	Full length	BgThioredoxin-related transmembrane protein 2
		thioredoxin domain containing 15	thioredoxin domain-containing protein 15-like [Aplysia californica]	Locus_40883_Transcript_1/3_Confidence_1.000_Length_2761	LGUN_random_Scaffold596 [revcomp]	Full length	BgThioredoxin domain-containing protein 15
		thioredoxin-like protein 4b-like	thioredoxin-like protein 4B-like [Aplysia californica]	Locus_48968_Transcript_1/1_Confidence_1.000_Length_770	LGUN_random_Scaffold1516 [revcomp]	Full length	BgThioredoxin-like protein 4B
		thioredoxin domain-containing protein 11-like	thioredoxin domain-containing protein 11-like [Aplysia californica]	Locus_65550_Transcript_1/1_Confidence_1.000_Length_143	LGUN_random_Scaffold1866 [revcomp]	Partial	BgThioredoxin domain-containing protein 11
		low quality protein: thioredoxin domain-containing protein 11-like	thioredoxin domain-containing protein 11-like [Aplysia californica]	Locus_68375_Transcript_1/1_Confidence_1.000_Length_206	LGUN_random_Scaffold1866 [revcomp]	Partial	BgThioredoxin domain-containing protein 11_b
		thioredoxin domain containing 9	thioredoxin domain-containing protein 9-like [Aplysia californica]	Locus_70845_Transcript_1/1_Confidence_1.000_Length_938	LGUN_random_Scaffold141 [revcomp]	Full length	BgThioredoxin domain-containing protein 9
		thioredoxin domain-containing protein 16	thioredoxin domain-containing protein 16-like isoform X1 [Aplysia californica]	Locus_71633_Transcript_3/7_Confidence_1.000_Length_2495	LG78i_random_Scaffold396 [revcomp]	Partial	BgThioredoxin domain-containing protein 16
		thioredoxin domain-containing protein 12 precursor	thioredoxin domain-containing protein 12-like isoform X3 [Aplysia californica]	Locus_78979_Transcript_1/1_Confidence_1.000_Length_554	LGUN_random_Scaffold303 [revcomp]	Partial	BgThioredoxin domain-containing protein 12_b
	Peroxinectin	chorion peroxidase	peroxidasin-like [Aplysia californica]	Locus_36392_Transcript_4/5_Confidence_1.000_Length_1025	LGUN_random_Scaffold4305	Full length	BgPeroxidasin-like
Nitric oxide pathway	Nitric oxide synthase	nitric oxide synthase	nitric oxide synthase [Aplysia californica]	Locus_53016_Transcript_1/1_Confidence_1.000_Length_133	LGUN_random_Scaffold6434 [revcomp]	Partial	BgNitric oxide synthase_b
		nitric oxide synthase	nitric oxide synthase [Aplysia californica]	Locus_56847_Transcript_1/1_Confidence_1.000_Length_240	LGUN_random_Scaffold5622 [revcomp]	Partial	BgNitric oxide synthase_c
		nitric oxide synthase	nitric oxide synthase [Azumapecten farreri]	Locus_47964_Transcript_1/1_Confidence_1.000_Length_126	LGUN_random_Scaffold15724 [revcomp]	Partial	BgNitric oxide synthase_a
			nitric oxide synthase [Aplysia californica]	Locus_51691_Transcript_1/1_Confidence_1.000_Length_192	LGUN_random_Scaffold15724
	Nitric oxide synthase-interacting protein	nitric oxide synthase-interacting protein	nitric oxide synthase-interacting protein-like [Aplysia californica]	Locus_73090_Transcript_1/2_Confidence_2.000_Length_1056	LGUN_random_Scaffold3673	Partial	BgNitric oxide synthase-interacting protein_a
		nitric oxide synthase-interacting protein	nitric oxide synthase-interacting protein-like [Aplysia californica]	Locus_73090_Transcript_1/2_Confidence_2.000_Length_1056	LGUN_random_Scaffold6440 [revcomp]	Partial	BgNitric oxide synthase-interacting protein_b
ROS generation pathway	NADPH oxidase	nadph oxidase 3	cytochrome b-245 heavy chain-like [Aplysia californica]	Locus_20749_Transcript_1/1_Confidence_1.000_Length_359	LGUN_random_Scaffold6779	Full length	BgNadph oxidase 3
			cytochrome b-245 heavy chain-like [Aplysia californica]	Locus_14203_Transcript_2/3_Confidence_1.000_Length_1460	LGUN_random_Scaffold6779 [revcomp]
		cytochrome b-245 light chain	cytochrome b-245 light chain-like [Aplysia californica]	Locus_4300_Transcript_4/6_Confidence_1.000_Length_865	LGUN_random_Scaffold4939 [revcomp]	Full length	BgCytochrome b-245 light chain-like
		sh3 and px domain-containing protein 2b	SH3 and PX domain-containing protein 2A-like [Aplysia californica]	Locus_38897_Transcript_10/13_Confidence_0.000_Length_3040	LGUN_random_Scaffold174 [revcomp]	Full length	BgSH3 and PX domain-containing protein 2A-like
	Dual oxidase	dual oxidase 1 isoform 1	dual oxidase 2 like Aplysia californica	Locus_4523_Transcript_2/44 et Locus_4523_Transcript_32/44.	LGUN_random_Scaffold584	Full length	BgDualox2b
		dual oxidase 1	dual oxidase 1 like Aplysia californica	Locus_81845_Transcript_1/1_Confidence_1.000_Length_636	LGUN_random_Scaffold303	Partial	BgDualox1d
			dual oxidase 1 like Aplysia californica	Locus_82652_Transcript_1/1_Confidence_1.000_Length_236	LGUN_random_Scaffold303
		dual oxidase	dual oxidase 2 like Aplysia californica	Locus_76688_Transcript_1/1_Confidence_1.000_Length_125	LGUN_random_Scaffold584 [revcomp]	Partial	BgDualox2d
		dual oxidase 1	Dual oxidase [Crassostrea gigas]	Locus_59616_Transcript_1/1_Confidence_1.000_Length_196	LGUN_random_Scaffold584	Partial	BgDualox1c
			dual oxidase 2 like Aplysia californica	Locus_4366_Transcript_1/1_Confidence_1.000_Length_211	LGUN_random_Scaffold584 [revcomp]
		dual oxidase	dual oxidase 2 like Aplysia californica		CUFF49114 / LGUN_random_Scaffold584 [revcomp]	Partial	BgDualox2a
		dual oxidase 1	dual oxidase 2 like Aplysia californica	Locus_5749_Transcript_14/19_Confidence_2.000_Length_5285	LGUN_random_Scaffold3514 [revcomp]	Partial	BgDualox2c
		dual oxidase 1	Dual oxidase [Crassostrea gigas]	Locus_31200_Transcript_1/5_Confidence_2.000_Length_763	LGUN_random_Scaffold4822 [revcomp]	Partial	BgDualox1b
		dual oxidase 1	Dual oxidase [Crassostrea gigas]	Locus_31200_Transcript_1/5_Confidence_2.000_Length_763	LGUN_random_Scaffold4822	Partial	BgDualox1a
	Dual oxidase maturation factor	dual oxidase maturation factor 1 (dual oxidase activator 1) (numb-interacting protein)	Dual oxidase maturation factor 1 [Crassostrea gigas]	Locus_6872_Transcript_1/1_Confidence_1.000_Length_2077	LG22_random_Scaffold62	Full length	BgDualox maturation factor 1a
		dual oxidase activator 1	Dual oxidase maturation factor 1 [Crassostrea gigas]	Locus_36108_Transcript_2/7_Confidence_0.000_Length_1782	LG2_random_Scaffold250	Full length	BgDualox maturation factor 1b
