# Supplementary material for: Whole genome analysis of a schistosomiasis-transmitting freshwater snail
Source: Nat Commun. 2017 May 16;8:15451. doi: 10.1038/ncomms15451 (PMC5440852; doi:10.1038/ncomms15451)
Supplement: Supplementary Data 22 — Antimicrobial factors [file ncomms15451-s23.xls]

## Sheet: D22 antimicrobial factors 
Supplementary Data 22. Antimicrobial factors
Search for antimicrobial factors identified a single family of antimicrobial peptides (AMPs) and three categories of antibacterial proteins
Antibacterial Factors are listed by genemodel (if available), location in the assembly, evidence for gene assignment (including presence in RNAseq data collected from BB02 snails and presence of InterPro features), observations and gene name
VectorBase name	Location	Evidence	Observation	New name
Antimicrobial peptides
BGLB000047	LGUN_random_Scaffold4840 : 23999 - 29375	Blast, IPR029230		Bg_Biomphamacin1
BGLB000223	LGUN_random_Scaffold3131 : 59254 - 61911	Blast, IPR029230		Bg_Biomphamacin2
BGLB000222	LGUN_random_Scaffold3131 : 65839 - 67105	Blast, IPR029230		Bg_Biomphamacin3
new, not detected	LG18i_random_Scaffold2999 : 45504 - 48782			Bg_Biomphamacin4
BGLB010608	LGUN_random_Scaffold4840 : 18707 - 21028	Blast, IPR029230	partial ?	Bg_Biomphamacin5
new, not detected	LGUN_random_Scaffold11671 : 4158 - 6535			Bg_Biomphamacin6
new, not detected	LGUN_random_Scaffold158855 : 48 - 158 LGUN_random_Scaffold97687 : 243 - 377	Blast, IPR029230		Bg_Biomphamacin7
Achacin
new, not detected	LGUN_random_Scaffold9646 : 972-11297			Bg_Achacin1
new, not detected	LGUN_random_Scaffold7085 : 657 - 1350 LGUN_random_Scaffold11656 : 4166 - 4284			Bg_Achacin2
LBP/BPI (Lipopolysaccharide-Binding Protein / Bactericidal/Permeability-Increasing protein)
BGLB000068	LGUN_random_Scaffold4547 : 3506-13509	RNA-Seq, Blast, IPR017942 and IPR001124		Bg_LBP-BPI1.1
BGLB000211	LGUN_random_Scaffold4547 : 25494 - 37613	RNA-Seq, Blast, IPR017942 and IPR001124		Bg_LBP-BPI1.2
new, not detected	LGUN_random_Scaffold5460 : 66 -19806	RNA-Seq, Blast, IPR017942 and IPR001124		Bg_LBP-BPI 2
BGLB000090	LGUN_random_Scaffold4110 : 16808 - 27422	RNA-Seq, Blast, IPR017942 and IPR001124		Bg_LBP-BPI3.1
BGLB000195	LGUN_random_Scaffold1023 : 9125 - 24833	RNA-Seq, Blast, IPR017942 and IPR001124		Bg_LBP-BPI3.2
Biomphalysin
BGLB000137	LGUN_random_Scaffold10 : 1097514-1099332	RNA-Seq, Blast, IPR005832		Bg_Biomphalysin1
BGLB000033	LGUN_random_Scaffold10 : 1110269-1112087	RNA-Seq, Blast, IPR005832		Bg_Biomphalysin2
BGLB000003	LGUN_random_Scaffold3572 : 21250-23063	RNA-Seq, Blast, IPR005832		Bg_Biomphalysin3
BGLB000104	LGUN_random_Scaffold1426 : 112551-114080	RNA-Seq, Blast, IPR005832	partial	Bg_Biomphalysin4
BGLB000002	LGUN_random_Scaffold16626 : 3296-5096	RNA-Seq, Blast, IPR005832		Bg_Biomphalysin5
BGLB000004	LGUN_random_Scaffold2873 : 5317-5972	RNA-Seq, Blast, IPR005832	partial	Bg_Biomphalysin6
BGLB000119	LGUN_random_Scaffold3109 : 25502-27320	RNA-Seq, Blast, IPR005832		Bg_Biomphalysin7
BGLB000016	LGUN_random_Scaffold6128: 3,895-5,710	RNA-Seq, Blast, IPR005832		Bg_Biomphalysin8
BGLB000044	LGUN_random_Scaffold420 : 30587-32390	RNA-Seq, Blast, IPR005832		Bg_Biomphalysin9
BGLB000056	LGUN_random_Scaffold3376 : 47498-49325	RNA-Seq, Blast, IPR005832		Bg_Biomphalysin10
BGLB000108	LGUN_random_Scaffold2594 : 60800-62586	RNA-Seq, Blast, IPR005832		Bg_Biomphalysin11
new, not detected	LGUN_random_Scaffold3364 : 26033-27835	RNA-Seq, Blast		Bg_Biomphalysin12
BGLB000122	LGUN_random_Scaffold9048 : 7184-8171	RNA-Seq, Blast, IPR005832	partial	Bg_Biomphalysin13
BGLB000086	LGUN_random_Scaffold4589 : 18243-20200	RNA-Seq, Blast, IPR005832		Bg_Biomphalysin14
BGLB000076	LGUN_random_Scaffold6076 : 1894-3181	RNA-Seq, Blast, IPR005832		Bg_Biomphalysin15
BGLB000125	LGUN_random_Scaffold579 : 168120-169407	RNA-Seq, Blast, IPR005832		Bg_Biomphalysin16
BGLB000064	LG21_random_Scaffold2814 : 29800-31635	RNA-Seq, Blast, IPR005832		Bg_Biomphalysin17
BGLB000010	LGUN_random_Scaffold5980 : 10564-12385	RNA-Seq, Blast, IPR005832		Bg_Biomphalysin18
BGLB000001	LGUN_random_Scaffold4811 : 4500-6598	RNA-Seq, Blast, IPR005832		Bg_Biomphalysin19
new, not detected	LGUN_random_Scaffold2201 : 49905-51652	RNA-Seq, Blast		Bg_Biomphalysin20
new, not detected	LGUN_random_Scaffold2201 : 64436-66365	RNA-Seq, Blast		Bg_Biomphalysin21
