# Supplementary material for: Whole genome analysis of a schistosomiasis-transmitting freshwater snail
Source: Nat Commun. 2017 May 16;8:15451. doi: 10.1038/ncomms15451 (PMC5440852; doi:10.1038/ncomms15451)
Supplement: Supplementary Data 23 — Antimicrobial factors expression profiles [file ncomms15451-s24.xls]

## Sheet: D23 expression antimicrobials 
Supplementary Data 23. Antimicrobial factors expression profiles
For each antimicrobial factor gene, the table lists expression in response to fungal, and Gram - or Gram + challenge, 6 and 24h after exposure (see Deleury ey al., 2012) . The RNAseq data collected for the genome project was used to determine tissue specific expression patterns.Total RNA was extracted from 12 different tissues/organs dissected from several individual adult BB02 B. glabrata snails…
	Fungi (6h)/(24h)	Gram -(6h)/(24h)	Gram + (6h)/(24h)	AG	BUC	CNS	DG	Hapo	FOOT	OVO	SAL	STO	TRG	KID	MAN
	modulation (+/-, fold change)
Bg_Achacin1	(-)/(0.5)	(-)/(-)	(-)/(-)	+	+			+				+
Bg_Achacin2	(-)/(-)	(-)/(-)	(-)/(-)	+	+			+				+
SUMMARY				2	2	0	0	2	0	0	0	2	0	0	0
Bg_Biomphamacin1	(8)/(3.5)	(-)/(3.5)	(-)/(3)	+	+	+	+	+				+	+	+
Bg_Biomphamacin2	(-)/(-)	(-)/(-)	(-)/(-)			+		+						+
Bg_Biomphamacin3	(4)/(-)	(4)/(-)	(5)/(-)		+	+		+					+	+
Bg_Biomphamacin4	(-)/(3.5)	(-)/(2.4)	(-)/(-)	+	+			+				+		+	+
Bg_Biomphamacin5	(0.3)/(-)	(0.6)/(2)	(0.5)/(-)
Bg_Biomphamacin6	(-)/(-)	(-)/(-)	(-)/(-)			+		+	+				+	+	+
Bg_Biomphamacin7	ND	ND	ND		+		+	+
SUMMARY				2	4	4	1	5	1	0	0	2	3	5	2
Bg_Biomphalysin1	(12)/(-)	(12)/(-)	(14)/(-)						+						+
Bg_Biomphalysin2	(-)/(-)	(0.5)/(-)	(-)/(-)					+	+						+
Bg_Biomphalysin3	(0.1)/(-)	(-)/(6.7)	(-)/(-)						+						+
Bg_Biomphalysin4	(0.02)/(-)	(-)/(-)	(-)/(-)										+
Bg_Biomphalysin5	(0.2)/(-)	(0.6)/(8.4)	(3)/(2)						+
Bg_Biomphalysin6	ND	ND	ND
Bg_Biomphalysin7	ND	ND	ND						+					+
Bg_Biomphalysin8	(0.6)/(-)	(-)/(-)	(-)/(-)					+	+		+			+	+
Bg_Biomphalysin9	(0.6)/(-)	(0.6)/(2)	(-)/(-)												+
Bg_Biomphalysin10	(-)/(2.5)	(0.5)/(5)	(-)/(-)						+				+		+
Bg_Biomphalysin11	(0.04)/(-)	(0.3)/(6)	(-)/(-)		+	+			+
Bg_Biomphalysin12	ND	ND	ND				+
Bg_Biomphalysin13	ND	ND	ND		+			+	+	+		+		+
Bg_Biomphalysin14	(-)/(-)	(0.6)/(-)	(-)/(-)						+
Bg_Biomphalysin15	(2.7)/(2.6)	(-)/(4.8)	(2.3)/(-)	+		+		+		+		+	+	+
Bg_Biomphalysin16	(0.1)/(-)	(0.4)/(6.4)	(-)/(2)
Bg_Biomphalysin17	(0.1)/(2.4)	(0.3)/(2.5)	(0.7)/(-)		+				+			+		+
Bg_Biomphalysin18	(0.1)/(-)	(3)/(7.5)	(2)/(-)				+		+	+
Bg_Biomphalysin19	ND	ND	ND				+			+			+
Bg_Biomphalysin20	ND	ND	ND					+		+			+
Bg_Biomphalysin21	ND	ND	ND							+			+
SUMMARY				1	3	2	3	5	12	6	1	3	6	5	6
Bg_LBP-BPI1.1	(2.8)/(0.4)	(2)/(-)	(3.2)/(-)	+	+			+
Bg_LBP-BPI1.2	(2.6)/(0.3)	(3)/(0.6)	(14)/(-)	+	+			+
Bg_LBP-BPI 2	(3.6)/(-)	(3.5)/(-)	(2.2)/(-)	+
Bg_LBP-BPI3.1	(-)/(-)	(2.4)/(-)	(-)/(2)		+	+		+	+	+		+	+	+	+
Bg_LBP-BPI3.2	(0.2)/(2.4)	(-)/(2)	(-)/(-)								+
SUMMARY				3	3	1	0	3	1	1	1	1	1	1	1
