# Supplementary material for: Whole genome analysis of a schistosomiasis-transmitting freshwater snail
Source: Nat Commun. 2017 May 16;8:15451. doi: 10.1038/ncomms15451 (PMC5440852; doi:10.1038/ncomms15451)
Supplement: Supplementary Data 24 — Annotation unknown microarray features [file ncomms15451-s25.xls]

## Sheet: D24 annotation unknowns 
Supplementary Data 24 Annotation unknown microarray features
Previous microarry studies, performed to investigate compatibility between B. glabrata snails and trematode parasites, applied microarrays with features (probes) that are not associated with any defined gene or protein. We sought to identify such unknowns that potentially represent unique molecules that are in some way important for snail resistance to infection. We focused on unknown transcripts…
GAL_OLIGO_ID	70-mer OLIGO sequence	representative GenBank entry	BLAST Result from new annotation	Differentially expressed with anti-trematode resistance
BGC00033	TACTTAACTCTAGCTGTATGAAGCCTAGCGAGTCAATGCGCCATTTCATTCCCTACACATCGCTGGCTAA	CO635882
BGC00063	GTTCAGGAAGTCTTGAAGCCATCAGTGACTTTTAAACCCAAATCACTGAACGAACTTTCCGAATCTGAGG	CO635916
BGC00115	AAATGGAAGGAATGGGCATGGTCCGTATGGAATGCGTTATCACGACCATGACAATGACGATTCACGTTTG	FC855604
BGC00145	TTCCGATGTTGGCAACGATTTCCGCTAAGTTGAAGTTCTCCTCTTTTTTGCCCAGAGTATGAATCCAGTT	ES491476	A-kinase anchor protein	Y
BGC00234	GAAGAAGGTTACTTTTGCTGAGTGCAATATGGATGACCATGCGATCACGAGGTCGATGCAACCAGATGAA	CV548289	glycerol kinase
BGC00242	GTGGAACTATAACTTTCTTGCCAGAACTTCATCTGCACTGACAATTCCACTGCCCTGTCGAAAATCTGGT	AW739630	gamma-glutamyltransferase	Y
BGC00271	TGAAACCTTGTCAGGCTTGTGTCCTGCAACAATAGGTCTAGGCACACATCTCGCCATTTCTTATCTAAAA	AW739623
BGC00321	AAATATGCAGTTTTGAACGATTCAAGATCGAACCTTATTCTATCCTAGCCAAGAGCTCCCGCAGGACGGC	AW739609
BGC00325	CTTATGAAAGGATTCTTTCCCTTTGATAATGTCTTAAAGTTCCATCCCTTTGGTCGTGCCTGAAGGTTCC	AW739615
BGC00326	ATGACTTCATTCTAGGCTCCAAATATGTCCCTCTTGGAGTAGTCAGCAAGCCATACTTTTCTCTGCCCGT	AW739616
BGC00335	CCCTACACAAGCACGACAAACACGTCAAGATTTTACGCAAAACATCTTCCCGAGCTTTGAGCGTTTCAAA	CK656657	formate acyltransferase
BGC00340	AGCACCTGGCTGATGATATTGATGATAAAATAAGTTAGTTTGGGATTATCTGTGATAACAATCAGCCAAC	AW739634
BGC00347	CCACCAAATTAAATGACGAGCAACGGAACCAGAAAGGATGCAGTCAGTATATAGAAAACATTACATTATT	FC857600	sugar ABC transporter substrate-binding protein	Y
BGC00461	GTGTGTGAGTGTGAATGAGCTGCATAAATTTGCATAAATTAGCATAAAATATACGCTGTTGAAAGCCAGT	AW739939	glycosyl transferase family 2 puataive	Y
BGC00537	AAGACGGACAAGATGTTGGTCTGACACAGACGGTCCGATGTCCATCACGAATAGTCATTGATAGAGTTTC	AW739922
BGC00562	ACTTCAAGTAAACAACCTGAATTGCCCCCTCCCCCTTTCTCCTTTAAAGTTAACAGGTGACCCAGACTGA	AW739959
BGC00588	TGTATCTTTGGCCCAGAGAGTATCCAACAAATACTGGATAGGCTCCTACTTCTATTTCCTTACTAGTTAG	CV548366	Leucine-rich repeat protein	Y
BGC00594	TATACAAATCTCACTAAACACGCGTCTTATGGTGAAACTTTAGATCCTTTGATCTTTCTATGTTAAGGGG	AW739997
BGC00596	TAGCTAGACTTCGTGAAGGTCTTTTGGGGATAGTTCGTTCAACGTGAACATGTGTCTCTACTTAGCAGGC	AW739999
BGC00601	GCCAAGTTTGACATATATCTAATTTCTAACCAGTAGATACGTAGTTAGCAATGTGTGCCCTGCAGGTCGC	AW740004
BGC00658	CAACAATATTCCCAAAATGACTTCGGGTATATATCCTTCCTTAACAAATTATTCATCCGAGCGAGGCTCG	BG360438
BGC00723	GTAGGACCTTTTATACTGTTTTCTCGAGAAGCGTCCGCAACAAGATGGATTCATAAAGCTCTTTTGAAAA	AW740139
BGC00842	GCTCTTTGTGGAATATTCTAAAGAATGAGTTCGTTTCTTTCCAATCTTTGTAAGGTCAACAACCAACTGT	AW740277
BGC00845	CAAGCCTCAATACGCCTCATCCATTATCAAATATGCAGACTGCAGCCAACTCAGTAATATTTTCTTCATC	AW740281	dentin sialophosphoprotein-like	Y
BGC00861	CTGACTGCAGACATTTGTGAAGACATCATCAGAAACAATATTATCCATTAGTTTGTACTTCTGGTAGTCA	AW740300
BGC00910	ACCCATCACAGCTGTTGAATGATAAGTATTTCTTCTATACTACCCACACCAGCCTCCAGCAGAACATTTT	AW740362
BGC01070	AAAAGATGTGCAGTGTTACACACATGAGATGTCAAGAACACGGCTAGCTCTATACAGCCGCGGGTATTGT	BE949570	amidohydrolase
BGC01158	ACAAGTTCCAGGTGCGTCCATTGTATGATTTGGTTGCTGTCCTCAGTCGAAATTCTTTGAAGTTCTTCAA	ck989437	Uncharacterized protein LOC101856886
BGC01164	TGACACGCGTTTCGAAGACGTATAGAGTTCAGAGATGACTGAGAATGTCGCACATCACTGCTAGCTATGA	CD038849
BGC01284	TTTGGTGACAGAAACGACAATTGCCACGCCTACTCTTCATCGATTTGTTCTGATGCACATAACCAGCAGG	DW473935	A disintegrin and metalloproteinase with thrombospondin motifs 18	Y
BGC01293	CTGAGGGTTTTAAATGGAGTCTCATTTGGACAGTGGAATGTATGTCTGTAATCTATTTATTCTCTAATTG	CD760619
BGC01363	CCCAAAGTGGCCTCGATCTGATTATAGAATCCTTGACCTTTGAGACCTTATCAATTGATTTGATTAAATA	CO870433	Membrane protein
BGC01366	TTTCTTGCTGTGCAGGAAAAGAAGGGGCTCTTCAAAGAATATGACTTTGCTAGAAAGTATGACACGGCGC	CN779677	Protocadherin-like wing polarity protein stan	Y
BGC01396	TCTGGGAAATGATCTTAAAATGTCCTGGCAGAAACTGACTTTGTCATCACATCCTCCTCTGCATGCCGAG	CK136136	Uncharacterized protein
BGC01413	GGTAATCGAAGTAACTATGAGATTGAGCGGGTCACTGTTTACACGCAGAGTAATATCTACAGACTCTTTC		Uncharacterized protein LOC101851345
BGC01416	CATCTAAATTTCATAGGAAAAGACAGTAAAGGAGAAGCTTGACTAGCTCCATTGAGAATATCTTGACCAA
BGC01421	ATCTATATCTACAGATGATTAGCTATAGGGACGGAGGCACTCAACTTGTCAGGGAGACACGTTTTGTTTT
BGC01435	CATGTGTCTATGTCAAATGTGCAGACAGTCATGTCTTGCCCACTTGAGGCAGATAGTCTAAATTCTGGTA		Uncharacterized protein LOC101864701
BGC01440	TCGTGAACTGTGTTCGTTCATCGTGAACACGTCTTTAGCTAGCATTTAATTGTATTCACATTAATGGAAC		Hypothetical protein T265 / DNA Methylase N-4/N-6 domain	Y
BGC01465	TCATGAGAGGCTGGTTCAGGTGAAGTCGTTGGAGGCGAAAATGTTGCTTGTACATAGTCATCACTATCGA
BGC01470	CGTTTTACACCTGTATGATCTCTGGAGACTTGTATTATCCTGAACAAAGAACAATTAAGGTTCACTCCTT		membrane protein [Starkeya novella] Sequence ID: ref|WP_013166917.1|
BGC01522	TGACATGTTATGTGATGGAGAATCTACCACTTGCTGTAGAGCTGTAGACTTTGAACTTATCCAAGTCCCC		PREDICTED: uncharacterized protein LOC101848876 [Aplysia californica] Sequence ID: ref|XP_005094427.1 |PREDICTED: fibrillin-1-like [Aplysia californica] Sequence ID: ref|XP_005098939.1	Y
BGC01530	TAATAAAAGTACAATAACTCCTCCAAGTACAGTTTCTCATGCTGAAGTACAGTCCAAAGAAAGTGGCAAA		alpha-amylase [Ralstonia solanacearum] Sequence ID: ref|WP_011003555.1|
BGC01533	TCAATGTCATCAAAGAGGAAACAGACAGGCCCACTTCCGGTGGTGATGATGTAGGCATGAAAGTAGGTAT		hypothetical protein LOTGIDRAFT_155380 [Lottia gigantea] Sequence ID: gb|ESO84065.1|
BGC01545	GGTAGCCCCACTCAAAGGCTGGACTGTGTCTTGCCTTAATCAACTTCTGATTGTCATTCATGTGAATACA		RING finger protein 157-like isoform X1 [Aplysia californica] Sequence ID: ref|XP_005112497.1|	Y
BGC01550	GTATGTTTGGTTGTTTCTCCTCATGATTTGATCTGGAGCTACAACATACACTGATTTTGAATCCCGATGT
BGC01575	CACAACCTAGATATGGTGGAGCCATAGCAGATGACTTGAGATTTCCGTTGGACTGTTGATCGTTAATTTT		kelch-like protein 21-like [Aplysia californica] Sequence ID: ref|XP_005100980.1|	Y
BGC01587	AGAGTTCACTCCCAGGATTCAGTGATGCTGGGGATCAAACCTCATCATCGAAAGATCAGGGTAGACTAAT		pericentriolar material 1 protein-like isoform X5 [Aplysia californica] Sequence ID: ref|XP_005091185.1|	Y
BGC01603	ATCAAGTGTGCAACAAAATGTGAGAAACGAAGCTCCGATTTCACCAGAAGAAGCAGTCGAAGAGCTGGTC		GNAT family acetyltransferase, partial [Streptococcus pneumoniae] Sequence ID: ref|WP_000155426.1|
BGC01607	TTCCACGCAAATAGATACTTCAAGGCCCACAATGCCAGAACCTCCTGGTTTGACATGGTCAGAACTTGAT		hypothetical protein NEMVEDRAFT_v1g5947 [Nematostella vectensis] Sequence ID: ref|XP_001619729.1|
BGC01608	TTCCAACTCTATCAATAATCAAGAAACAAAAGCAAGATGTAGAGAACAGTTACAGTGCAGCCAGTCAAAA		hypothetical protein MUS1_04695 [Marinomonas ushuaiensis DSM 15871] Sequence ID: gb|ETX10012.1|
BGC01609	AAAGAGAAATAATCGAATACTCTCCTGCAGCTACTAAAGGTAGTCTGAAGGAGTCGACTCCAGTAACCAA		protein RnfH [Thiomicrospira kuenenii] Sequence ID: ref|WP_024851344.1|
BGC01615	ACTGTATTGAAAGAACCAGTCATCAGTAAGAGCTCGTGCCAGTACTTCCATCCCCTGGAAACTCTTTCCT		hypothetical protein [Kluyveromyces lactis NRRL Y-1140] Sequence ID: ref|XP_454568.1|
BGC01616	TGACAATGACGACCCGACGTGTCTGAAGGTACCTTGGCATGAAATAAAGTTCCGTTTGTCAGAGAGGTAT		PREDICTED: receptor-type tyrosine-protein phosphatase U-like [Aplysia californica] Sequence ID: ref|XP_005096903.1|	Y
BGC01631	GCAGATAAAATCACGCGAAACTAATATTGAGGAAATAGACATAGTCAATCCATCTGGAAAGGATTCTTCA		hypothetical protein MPTA5024_29410 [Microbispora sp. ATCC PTA-5024] Sequence ID: gb|ETK32496.1|
BGC01653	AATCAAGTCAAGTCCTTGTCTGGCCAGACTCTTAAGCAGTACACAAGCTCTTCAAATCAACTTTATTCTC		hypothetical protein NECAME_16424, partial [Necator americanus] Sequence ID: gb|ETN86286.1|
BGC01655	CATCCTCTCCTAAAGAAGCGTTGCTAAAGTTTTCGTATATGATTCAAATTCCTTAATAAAGCTGAACAGC		PREDICTED: uncharacterized protein LOC101852884 isoform X1 [Aplysia californica] Sequence ID: ref|XP_005110263.1|
BGC01703	GCGCATTGTTAATAGAACTATCGAAATAGCAAAACTCCATGTGAACTTTTAGTGTCAAGTTGGCATTCTT
BGC01712	TAAACAAGCAGACCACAATGTAAATCGTTCGTTTTGCATTGAGGCAGGCCTAGTTGGTGCCATCCTTATG		Iron-containing alcohol dehydrogenase [Sphingomonas paucimobilis] Sequence ID: gb|EZP74516.1|	Y
BGC01718	CTCAAGTGTTGCTTAGGAGGAACAAAATATGGAGAAACACTGATCCTAGTTAATATAAGTTGTAATGGGT
BGC01770	GATTTTCTTGACTATGCCAGGGGAATGTGTTTACAGGAATTTTGAGGAAATGCAATGGGATCTATATTTT
BGC01856	CCAACTGGGCCAGCTCTTACTTCTCGTTATTATGTATCTTTTAGGTATCTACTAAAGAGACCAATTTGTA
BGC01857	GAAGCAGACGATCGTGCCAAGTTGGCGGTTACAAATCGATGGCCAATTCAGAAAACATGAAAAGTTTAAT		hypothetical protein [Hyphomicrobium nitrativorans] Sequence ID: ref|WP_023788659.1|
BGC01859	AGACCTTGGTAGCAGGAAACACGGCTGTAGCTGTAGCTAATGTAGAAAGTGAAGCTACTTATTCACTTTT		predicted protein [Nematostella vectensis] Sequence ID: ref|XP_001634212.1|
BGC01862	AAGCTTTCTAAGCCACTGGTCATCTCAGGAGAAGTCCTCTTCAGTGGATGACATAGTTTTGCTTAGAAAA		PREDICTED: uncharacterized protein LOC101854495 [Aplysia californica] Sequence ID: ref|XP_005097271.1|
BGC01864	TGAAACTAAAAGCGTTGTGCCCTAAACTGAAGATCCAGAGAGAGGAGGACGAAATCGAGTTCTACCCAGA		hypothetical protein DAPPUDRAFT_128385 [Daphnia pulex] Sequence ID: gb|EFX80529.1|
BGC01865	CCATAACGAACTAGAGATGAAGAGATCATCAGCACTGGCTCTATCTCAGACCACAAGTGATACACTCAAT		FAD-dependent oxidoreductase [Roseobacter sp. SK209-2-6] Sequence ID: ref|WP_008208284.1|
BGC01867	AAACCTTATATGAGCTACGTTCACACTGTCACAAGCAACCTAACGATGACGCTAACCCGAGACAACTTTA		PREDICTED: sialoadhesin [Equus przewalskii] Sequence ID: ref|XP_008531834.1|	Y
BGC01884	TAGTTAATGACGCAGACGAGAATGCTGGCCCAATAGATTTGAAGGTAGAAGTAACTGAATACCAAGAAAA		predicted protein [Nematostella vectensis] Sequence ID: ref|XP_001638840.1|
BGC01886	TCATACAGTGTGCATATCACAAGACCAGCCAGCCATCTCATATGACTGAATGCAGTTACTATCTTTAAAA
BGC01904	AAGTGGACTTCATGTGTTTCTCGGCTATGGTTCGAAAGAGAGTTTGGCCGATACTCTAGATCAAGTGCTG		hypothetical protein FG05178.1 [Fusarium graminearum PH-1] Sequence ID: ref|XP_385354.1|
BGC01911	AAACATCCCTTGGAGAGAAGCCACGGGAAGAGTTTAAGAAAATTGAGGAACCTACTGAAACTACGGAGAT		Protein HPO-22, isoform b [Caenorhabditis elegans] Sequence ID: ref|NP_001256184.1|
BGC01946	GGACGAAGGAACGCACTTTTAACGATGATGAATATTCAAATAAACTTGGTATTACTCTGCGATGCAAATT		nitrate ABC transporter ATP-binding protein [Ferroglobus placidus] Sequence ID: ref|WP_012966235.1|	Y
BGC01949	ACATGAATTTGAATTTCCTTCACCTCCACCACCTATACCTGATCGACGACTTAAACCAGAATATTTAAAA		hypothetical protein [Vibrio parahaemolyticus] Sequence ID: ref|WP_015313190.1|
BGC01954	CTCAAAACAAGGTGATATTAACTTGGTTCTCGATGCGATTAACTCTTGCCGTTCTTAAATAAATAGAGCT		PREDICTED: sequestosome-1-like [Oreochromis niloticus] Sequence ID: ref|XP_005463852.1|	Y
BGC01964	GACTTGCTTAGCGAACTCTGTACGCAAAACACAAGAAAAGGTATACAGATTCCATCAATGAAAATATATG		hypothetical protein [Hafnia alvei] Sequence ID: ref|WP_004090547.1|
BGC01967	AGACTTTAAAACGCAAACAAACTCCTACCAAGAATGAATTACCATCTAATATCGAGTCGCCAAGTATATC		hypothetical protein [Pseudomonas aeruginosa] Sequence ID: ref|WP_023123695.1|
BGC01969	GACAGATTTAGGCAGCAATGCCGTTTAATGAATATTCTGTTAAAATTACCACGTACTTTAGAAGCTAAGC		ATP phosphoribosyltransferase [Bacillus cereus] Sequence ID: ref|WP_000170306.1|
BGC01971	TATGTCTCACCCTTTACCCAGAAGATGATTTTGTTTGTGAAAAACGAGTAGATTCTTGTGTAAGGATTTG
BGC01974	GAAAGTATGCAGTTTTGCAACTGATATCCATGTCTACACATCTGACGTGCAGATCATTTCTCATACAAAA
BGC01982	CGCAGCATTACCTATGTCAAATTAAAACTAACTGTGAGCGTTAATGGACAAGGAAGTTTCCTATCAATAT
BGC01985	TAATTCACATCTATCATCTGTTAATACAATGATACCATCCATGACGGGACAATCAACTCAAGCCCAACAA
BGC01998	TCTTAGAAGATTGATTCAAATGCCCCTGTGCTGAAGCTGCTTGTGTAAAATTAGGAAGCTATTTACATAT
BGC02013	CCCAAAACGTCGAAATGCCACAAGAAGAGGGGCAGCATGTTGGAGTCGTCAAAATCTGAGTTAGATAAAG		hypothetical protein SELMODRAFT_446136 [Selaginella moellendorffii] Sequence ID: ref|XP_002985089.1|
BGC02014	AGAAAATGCGCAAGATAAACCGGTTCAGATGAATTCTAAAGAAGCTCCTGCTGTAAAACGTGCCTTAAAA		PREDICTED: mucin-19-like [Aplysia californica] Sequence ID: ref|XP_005111332.1|	Y
BGC02020	CTTGGCAGAAATGTTCCTTGGGTACTAACTTAGACAATAGTGTATGTATTGTAGCCCTTAAACAAACTTA
BGC02038	GCTACTGTCACTAGAAATGGATTCTCATCTTTTCATTTGCCAAGTCAGTTTTCTTTCTAAGCCTTGAAAA
BGC02051	GCCCTTGTTCTGCTTACCATCTAACAGTATTATGAAAGTATTGCAAACAGAATGTTCTCAATGTTTCTAC
BGC02052	TCGCCTAGCTACATCATGATCATGTACTGATGTAGGGAGGTGGAAATAACAAATTTATAGATCTATTTGA
BGC02061	TCTTCAGCATACTTCCTTCACACACATGCTCGCAAAAGAGATTGAGCCCAGCGTTACAGGACATGAAAGA		inositol 2-dehydrogenase [Clostridiales bacterium VE202-06] Sequence ID: ref|WP_029468039.1|
BGC02165	AATGGTCTTCAAACATGGCTGCCTAGTTTGTCCATGCCTAAAGCTGGCTTTTGTAGTACCTTCATTGGGC
BGC02256	CTCTACATACCAAGAGCACCTCCATGCGACTAAATGCGTAGTCAAATAGCGCATTTAACAATGTCATTTT
BGC02269	ATGCATGTAAAACGTCTACCAGTAAAATTAAAAGTCACTATCACACACTCTCTGGATGTGGCAAAATATG
BGC02270	TGGCGTGGGACATTTCGTTCGGCACACACAGTTTAGCACATTGCATATGTTCATTTATTATGTCTTAAAA		GA26139 [Drosophila pseudoobscura pseudoobscura] Sequence ID: ref|XP_002138098.1|
BGC02278	AGGTGAACTTAAAGAAAATCCATCTCAAGGCTACAGCGTGCCTCACAATTGCCTATCTCCCAAACGAGCT		PREDICTED: uncharacterized protein LOC101860221 [Aplysia californica] Sequence ID: ref|XP_005090524.1|
BGC02309	AGTCGTGGACCCTGGAAAAGTATAGGTTGGGAAACAGAGAAACTCTTACAGTAAATGTTTGTATATATAA
BGC02389	ACTAGGAACAAACATATCAGCCATTTTAACTGCAACCACTTGCCTCTTTAAATTCTGAGGCAAAGGTTTT		CREB3 regulatory factor-like isoform X3 [Aplysia californica] Sequence ID: ref|XP_005089702.1|	Y
BGC02410	ATTTGTAATGATTCATTATGACAATTTTATACCGGTACCAAATCAGTGGGGACGCAAAGGTATACACCTT		Transcription factor jumonji domain containing protein [Haemonchus contortus] Sequence ID: emb|CDJ87740.1|	Y
BGC02437	CTATCGTGTCCCTATGAAACTTGTATGCTAGAATGTCCAGCCATCGGAGAGTCTGCTGACGACATCTTTA
BGC02446	TATTCGAGGATAAGCTACTACAACACAGTCACAGTACTTTGGCTCTAAGTTCCTCTAGACCTGGAGCCCA
BGC02447	TTTACTGTGACACTTCAGTAACAACACACCTATGATCAAATCGTGAGAGCCTGCCAGGCCTTCAAAGGTC		PREDICTED: uncharacterized protein LOC101860199 [Aplysia californica] Sequence ID: ref|XP_005108421.1|
BGC02478	CTCCCAGTTGCTAACATGCTCCTGGTTCTCACAGATAATGGTTGCTTTGACTAGGGCCCTACATAATTTT		inter-alpha-trypsin inhibitor heavy chain H4-like [Aplysia californica] Sequence ID: ref|XP_005107418.1|	Y
BGC02491	GTCGTTTAAATCTTGGTGGCAAATCTCTGTAACGATTGTTATGGTTTTCCTGATGGTGACGATATCTTTT		PREDICTED: uncharacterized protein LOC101855829 [Aplysia californica] Sequence ID: ref|XP_005110020.1|
BGC02532	ATTCGGCCTGTCCTAACACTTCGTAATATAACTTGTTTCAACTGCGGTCTTCTAGAAAAGGAAACTCAGT
BGC02570	TACTCTCTGAGGCCTGTGTTTTGCTTCCCAGAAATTTCTTAATTCATCCTCAGACTTTTACCTTATAAAA
BGC02750	TAAAATGAAATACATCAGCATTATACAGATCGCACTGTTGGTGCTTGCTGCCCACCTTGCTGCGTCTAAC		collagen alpha-1(XII) chain-like [Aplysia californica] Sequence ID: ref|XP_005100989.1|	Y
BGC02760	ACCCTCGCTCTCAATAATTTAGAAATACTTTTCTTACCCTAGAAGCCTAGCTCTCAACAATTATTTAACC
BGC02778	TGGATAATCTATGTTTGCAATGTCCTAACCGTCCTACAATAAGCTGCCTGGAAACCCCAAACTAAGTTTT		similar to mitochondrial aconitate hydratase [Leptosphaeria maculans JN3] Sequence ID: ref|XP_003835523.1
BGC02817	CGTCCTATGCTGCTGAGAAATGATTCAATGAGATCACTACCAAGATTATGTCCACAAATTTAAACATACA		hemagglutinin/amebocyte aggregation factor-like [Aplysia californica] Sequence ID: ref|XP_005099799.1|	Y
BGC02822	TCCTTCAACTCTAAAATTTATGGCATACCCAAATGTTGGCCGCAAATGTGAAACTTCTTTGATGGTGGAT
BGC02844	CGGGTGTTCAGGCTACATTTACAATGAACATACTTGATTTTGTTGTTTGTTACACATGATTAAACGAGTC
BGC02968	AGGAAGTAGTGCAGAAAGCCAACCAATTGCATACTTGGGCTATTACAAGTAGGATGACTACAACTTTAAC		hypothetical protein LOTGIDRAFT_229485 [Lottia gigantea] Sequence ID: gb|ESO85680.1|
BGC03092	CTTGTGTTTGTCTGGAACCGCTGAGTGTCATGTATAATGAATCATTCAACCATCCTCCAAAATACTTGGA		glycerol dehydrogenase [Dickeya dianthicola] Sequence ID: ref|WP_024107644.1|
BGC03254	GAGCCACAATTGAGTACTACAGCTGAAATACTTCCTACTACAACTAGTCCAATTGTTTTTACAACTGAAA		SCO-spondin-like [Aplysia californica] Sequence ID: ref|XP_005107625.1	Y
BGC03258	AATAACGACACCCGTCCCGAAAGATCAGCCTACTTAATAAAACTATGTACTTACGTACCCTTACAAGGGG		PREDICTED: protein FAM210A [Sorex araneus] Sequence ID: ref|XP_004620169.1|
BGC03266	TAACGCTGTTCCCTTTGAGACTGAAGACTTGACCATCTTGGTTGTGGACGGAACTGTGGCTATCAGAATT		P granule abnormality protein 1-like [Aplysia californica] Sequence ID: ref|XP_005102851.1|	Y
BGC03299	GGTTGACTCATCCTGTTACAGGGGAAACTAATTCATCTCAAAGACTTCACTTTCAGAGTTTAAATACTAA		fibroblast growth factor receptor-like 1-like isoform X2 [Aplysia californica] Sequence ID: ref|XP_005089977.1|	Y
BGC03313	TGTCTCGGAGGCTCGTATCTCTCCTGAGCTAATTCTCTGAATTTGTTGCTGGGCATGACAATAATGGATG		protein FYV8-like [Aplysia californica] Sequence ID: ref|XP_005090492.1|
BGC03338	GTTACAAGAATGCGTTTACGCAAAGCAATGGCATTCATTACACATTTCGGGCTTTGGGACTATCTCAAAA
BGC03355	TACTCAAAGAAATGGAATTGAATGACTCTGTTGTTAGATGTCAGCTCCAGCATAACAGGTATAGGATTTT		PREDICTED: uncharacterized protein LOC101848261 [Aplysia californica] Sequence ID: ref|XP_005090994.1|
BGC03361	CCAAGAACAACCAACAACAGTATCTGCAACTACTACATCTACTACATTAGAAACAACAGTAGTTGAATCA		hypothetical protein [Methanoplanus petrolearius] Sequence ID: ref|WP_013329931.1|
BGC03362	TCAGTCTCCTAGTAGATTGAAATGTCCTACTTTATTTCTGGGATGCTGTGTAGTATTCTTAGTTTCGTTT
BGC03430	ATGTTACTAATATTGCGGCTCTAGACAAATAAGTATACACATTCATGTATGGCTCCTTTTGTCTCGAAAG
BGC03454	GGATTTCATCAATTATATGTGTGGAGAAATATACAGTGAAAGTAGAAGTAGGCTTCCTGGTGGATTTGTT
BGC03535	TGCCATGTTGCAGTTAATTCCTTGCCACTCTGGTACTGTGTGTGGTACAGAACCTACTTCACATTTATTT		galactocerebrosidase-like [Aplysia californica] Sequence ID: ref|XP_005089505.1|	Y
BGC03568	CGGCGCTAGCTACAAAGTCAATAGATTCGATTAAAATATTGTTTTGAATGAAAGCAGTAGGCCTATTCAT
BGC03601	AGTTATGAAGGGCTAGCCCAGTGTATTACTGAACGAGGGTTGGGGTTAATAAGGTGGAGAAAGAACGACT		GG11823 [Drosophila erecta] Sequence ID: ref|XP_001981064.1|
BGC03602	ATCGAGTAAAAGGGGAATCTTGGACGCGATCAAAAGCAGTGGTATCGAACTGAAGACAAATGCTGGACAG		hypothetical protein [Rhizobium giardinii] Sequence ID: ref|WP_018327009.1|
BGC03603	GCAAGGAAACCACCAAAGTACACAGATCTTACCCGGTGAAAACCAGAATTGATCGCATTTACAAGCAAAA
BGC03604	TAGAAACCAGAGCAGACTTGACGCGTAGTTGATACGAAAGTAGTTGATTGCGCTTCTCCTTACATCGTCG		hypothetical protein A1O1_06357 [Capronia coronata CBS 617.96] Sequence ID: ref|XP_007725426.1|
BGC03605	GCCTCAGTTTCCTTCAAATCGTCTCTTTGTATATCCTTTTAAATCACTCTCCTCTCTCTCTTTTCTTCTT		cathepsin L [Ictalurus furcatus] Sequence ID: gb|ADO28278.1|	Y
BGC03619	GGAAGTATCTCTGGCAGGCATTGAATCAACTCCATACCCATGTTTAGGATCACCTGAACAAGATTGGTGA		ubiquitin carboxyl-terminal hydrolase 34-like [Aplysia californica] Sequence ID: ref|XP_005104376.1|	Y
BGC03621	GACCCTAAGAGAAGGTTCATAAGACAGGAAAGATTATTCAAAGAAGGCACAAACTGATAAGGATGAAAAT
BGC03649	CCCTAAAGGATTTAGCAACAATTAAAATAGGCAGGCGAGCAGAATTAGACATTACCAAAGTTATTAACTC
BGC03652	GGTTTCAATGAGACAGTTCATTCAAGACTCTCTCTTCTAATGTTGTGGTACAGTTAAACAGTAAGAAACT
BGC03661	GGGATGATTTAACAATGACAGACATGACTTGTCACTAACAGAATTGACTTTGCACTTACATAGCTCTGTA
BGC03668	GGTAAGGATATGGGTGGCAATTACATGTGACATGTTCATTCATTAAACTATCATATCAGTATGTGACTCT
BGC03670	AGTTCTTCGTCCCCAACTAAAACAGGCTTCAGATCTGGAAGCTCATTCTCGGGTGAAACATTGAATAAAA
BGC03685	TCGTGTAATGACTACTGTCCCGAAAATGATTCCACAAACAATGACCACGACCGCAATGATGACCACCATG		ATP-binding protein [Streptomyces sp. NRRL WC-3773] Sequence ID: ref|WP_031004525.1|
BGC03688	ATTGGACAGTTCCAAGACGAGAGGTCCGCGTATGAGTTATATCACAATACCTGGCATGGGACGAATACTT		PREDICTED: uncharacterized protein LOC101861673 isoform X3 [Aplysia californica] Sequence ID: ref|XP_005103803.1|
BGC03698	AGTGGCGTGAATGTTCAACCAATGAAAACGTCCAAGCTTCGAAATCTCTTGTTTACCAGGAAGAAGAAAA		hypothetical protein HL41_07725 [Thermodesulfobacterium commune DSM 2178] Sequence ID: gb|AIH04571.1|
BGC03701	TGGTGATGACACAGGCACAGAGGCACAAGAACCAGAGGAGCATGATGTTGTTGTTGTTGATGATGATGAT
BGC03718	TATCAGGTCCTTGTATGTGCCTAGTGTCGAGACGACATTTAAAGAGCATGCTTCGCGAAGATGCAAAACC		hypothetical protein [Robinsoniella sp. KNHs210] Sequence ID: ref|WP_027296568.1|
BGC03731	ATAGTGAACTATCCAAATCATCCACTGCGCCAAACTCCTCCAGAATTAAAAGCTCCGGCTCGGATTCCAT		4-oxalocrotonate decarboxylase [Pseudomonas putida] Sequence ID: dbj|BAB62058.1|
BGC03738	GTAATGACTTTGAGAAGTTGGTCGAAGCAGCAACTGAAGCGTTAGATGTGAGTTTGGAAAAGTCTCCCTT		PREDICTED: uncharacterized protein LOC101860840 [Aplysia californica] Sequence ID: ref|XP_005106724.1|
BGC03749	TTTAGCAACAGTTTGTTTTAGCAATTGGTTCATATCCAGTGTTTGGAAGAAAAGTCTAGCTTGCATTTCG
BGC03757	GGTCAGTGTTGGATTCTTGCTTAGAGTCCTGAGACATTTGATTTTAAATTGTGTTTTGCAGTCTATCAAT
BGC03791	TGAATCTATTGGACAACAAATACAGGCTCGGTGATCTCGCTCTAGAGCTTGGTATTATCAGTCCCGAAAA		hypothetical protein [uncultured marine thaumarchaeote AD1000_100_C06] Sequence ID: gb|AIE90991.1|
BGC03807	CTGTGCATGGAATTTATCACTGACCTAAATAAATGACTGGTGCTTCTTATAATTAGAGGTTTCTATGGAC
BGC03820	TTATATTACAATATATTATCATCAGTGTATACTTGTAACAGGAGGCGAGGTGGCTGAGTGGTGAAGTGCT
BGC03829	AATTGATCAATGCTCACCGTATACAGAGAGACATCTATATTAGTGTGCATGGAAACTAATTTGAACCTTC		hypothetical protein [gamma proteobacterium WG36] Sequence ID: ref|WP_017493705.1|
BGC03871	AAACTTGACCCATCCGATACAAAAGTTGTTTTGGTGTCCTTGCCTAGATAGAAATGGAAAACTAAGTTTT
BGC03898	GTGTCCAAAGTCCTAAGTCTAAGTATTAGTTTACAGTTACGTGACTAGATACTTAGATAGGCATATAGAC
BGC03902	GCGGGATGCCTTCCACAAATAAATGGTATGGAGTAAGAATGTGAATACTAATTGCATTCTTTTGTTCAAA
BGC03940	CCCATTCACTCCATAACACTTGCCACACTAAAATAATTGTCCGTAGTACCTATACCTTTGTTGTTGTTGT
BGC03988	GTCATGCCAGAGTCACAAAGCCAACAATGGAACTTAGTTGATACAATTCATTTCACTTCATTACATTTTC		GRB2-associated-binding protein 2-like [Xiphophorus maculatus] Sequence ID: ref|XP_005814679.1|	Y
BGC03996	AGACACCTACCAAGCCAACGATGATTGCTGCAATGGGAACGATATTAATGGATTCAGTTACGGATGCGCT
BGC03998	GGCTCTGCCTTCTTTCATGCTTTCATCTATTAGTTATGCATTATTCTTAGCATAGTTTAACACTGCTCTA
BGC04001	CTTGTTTGTATTTTCATAGGGAGCCAGATTTGTGCTAGGAGTCACTGGGTGAGGGCACTTGCTTTGTCTT
BGC04003	GCACTTTACTTGATAGGCTGCACACGGATTAAGACCCACTGTTAACCCCATGGATCTTATAGATACACAT
BGC04005	TTAGAACTAAGTACACATAGGCACTTCAATGTATGGTTCCAGTCTCCTTACAAGCATTTTGCTAAGCAAA		reverse transcriptase from transposon X-element protein, putative, partial [Rhizoctonia solani AG-3 Rhs1AP] Sequence ID: gb|EUC61620.1|
BGC04007	AATAAAAGGACCAGGGCTTCAAAGACTTATTAGTTTATATTCTTCTTTAGATGGAAGGAACTCTGCAACC
BGC04014	CATCAATCCATTGTCTGCTTTTGATTTAGTCTTTGGTTCTTGATTTCTATGCTGCACTGTGTCAATAACT
BGC04015	GTTCAGATATGTTTAACTAATGATCTTGCTTGATACAAAGGGCATGGTCTTCAAGTCTGAAGGTTAAGAA
BGC04019	GTGTACGTAACCAGGCAGAGGAAGTGGAAATTATAAAATGTTATCATTCTTCATTGTCTCCAAAACCAAA		hypothetical protein [Arthrobacter castelli] Sequence ID: ref|WP_026818001.1|
BGC04021	CCATGTCTACCTTCTAGTTTCCCTTAAATGTTACTATGTCTTTGTAGGCTTATCACTGCTAAACCCATTT
BGC04026	TATAAGTCTTCTCGAGTAAACATACTAGCCACTGTGCAAAAGTAGTGCTTACGAAAATAGAAGGTTTTCT
BGC04027	AGACCCGCTCAATTGGTTTGTATTATAACACATGTACAACAGGGAGGAGACAGGGACTTGGAAGTGGGTA
BGC04032	GCTTTAACGAAGCGCTTGATAATTTAGAGAGCGTTTTGAACAAATATTGAAGCGTCAAAGCCATTGTTTA
BGC04034	GGTATTTGACGAGTACTGGTAATTAAATTGTGAAACACTCATGTACATGGCTCAAAGATGTAGATGAATG		hemolysin [SAR116 cluster alpha proteobacterium HIMB100] Sequence ID: ref|WP_009604498.1|
BGC04035	TTTCAAGGAGTCTAATTATTATTAGGAAGGCGGACAACAGTAACAGGGCACGAAGCATGGTGTACAACAT		universal stress protein A-like protein-like [Aplysia californica] Sequence ID: ref|XP_005097873.1|	Y
BGC04041	TGTGTTGCTCATTGTCATTCGAACAATGCTCATTGCCATTGCAAATGTACCTTGAAAGTGATAGTGCCAA
BGC04045	CAAGACCAACAACAACACAACAGAAAGCAATATGAATATTTAGTGTTAAAGAAAGCCAGTCCCACGAATA		hypothetical protein [Streptomyces flavidovirens] Sequence ID: ref|WP_028814757.1|
BGC04053	TACAGTATCAGAAGGTCAATGAAATGTTGCTTCTATTACACTGAGATTTTACTTCAGCATCTGTATCCCC
BGC04064	TCTTATCACTAGAACAATGTAAAAGATTTATTGTGAGACTATTGATCCAGACTTGATGGACTCGTTTCGG
BGC04067	CTGACTTTGGTAACTGGAGCCATAGGTGTGGGACAAAACAGATTCAAAAGACAGATAAATAAATAATCTT
BGC04069	ATTTACGGTTAAACATTTTACGCTCAAGTCATTTGAAAAGAAACATGTGTCCACACCAAGTTACAGGACA
BGC04072	TTCAAACATCCATTAGAACCTAGGAACACACACTGATGTGCAAACAATGATTTAACAATTGAACTGGTGA		alpha/beta hydrolase [Gordonia neofelifaecis] Sequence ID: ref|WP_009680140.1|
BGC04074	GACCCACATTGCCATTATGAGATGTGTACATTCAGGGTCTTGGATGAAATAAAGGTATATATATTTCCTT
BGC04075	CTCCTGTGCTTTAAACTAGAATTACTTGTGCTGTTTCTTCATTCTAGCAAACCAAACTGAAGTATTTCTC
BGC04077	CTGGAGTATACAAGTGTACATTAGAACAGTTAAGTAGGGAAACAAAGTGCTGTAGTGGAGATATGAAGAC
BGC04091	GGTCATTGTTCAGGTGTCACAGTAAGAAACCTTGTGTATTTAACTATAATTGTGCATGTGATCCTTTCAA		probable helicase with zinc finger domain-like [Aplysia californica] Sequence ID: ref|XP_005091973.1|
BGC04100	CTAATTCTAAAGCTGATCTCATTGACTACTGCCCCACCATTTAATCATTTAATACCAACCTTATCATTGC
BGC04106	AGAACTCTTCACGACTGGCTTCACTGACGTATATATATCCTTGCTGGAGTGGAATGTTTGCACAAGCCCT
BGC04113	CTCATTCCTGTTACGTTCTTTAAGCTTGCATATGGAAAACGTGATATCATAATTACACTGCTCTTTGTTG
BGC04118	AAACAGACATGGTCAATAGCAGAACAAATTCGCTTCCATATCTAGACAGGCCGGACACCATTCCCAGACA		microtubule-associated protein futsch-like isoform X1 [Aplysia californica] Sequence ID: ref|XP_005102308.1	Y
BGC04139	TGTTGATTCTATTGGCTATCAGTTCCGTATTGTAGTTCCATCTTGTGACACATCATCTTCAATAGGAAAA
BGC04144	TAGTAGTTTCAGCGGCTGCACGATGGACTTAAGTAATTGGGGTGCATAGCAATCTTAAAGGCAACCAAAA
BGC04145	CCATGAATCATCTCGCTTGTAAAATGTTCACAATGGTGAAGATCAATAGTGATTGTTGTACAGGTTTTGA		transcription initiation factor TFIID subunit 7-like isoform X1 [Aplysia californica] Sequence ID: ref|XP_005103084.1|	Y
BGC04148	CAATGTTTTCAGTGCATGACATTGTGTAGTAGTTCAGTTCTGATGGTAAACATTTCACTCTTGTGTTCAA		PREDICTED: uncharacterized protein LOC101849338 [Aplysia californica] Sequence ID: ref|XP_005111956.1|
BGC04150	GAGACGGCTATTTCTTGGGAGATCTACTCAGCACATAGACTACACGTAACTCTTACCAAGATCTCTCTCT		hypothetical protein HHA_246635 [Hammondia hammondi] Sequence ID: gb|KEP65514.1|
BGC04152	TTCTGGTTAATCTGCCTGACCACTAATGCCCTTGCCATCGTCAAGCTTTTGTCCTTTATTTTCATTTACT		PREDICTED: uncharacterized protein LOC101236784 [Hydra vulgaris] Sequence ID: ref|XP_004212451.1|
BGC04167	ATAACTCTGATTACAGCCTAAATGAAGGTAGCAGAAGTGTGAACGGAAGTCACGGCGAAGTGGATGCAAG
BGC04205	ACTCCATTAACATTTCCCCATCTTTGTATTTCCAAGTTACTCTTCTTCGGAATTCTGTGTTTGTCTTGTC
BGC04216	GAAACTATCTAGCCAGCTACACAAGAGTGAAATAGTACAATGTTTGTTAGGTGTAGATTATAATGCTGCT
BGC04236	ACAACATACTACATTGCAATGGTCCCCAACCTTAACGTCACCGACCCACACAATGCTATGTGACTCATGT		septin-1-like, partial [Aplysia californica] Sequence ID: ref|XP_005110996.1|	Y
BGC04237	CAACGGATCAAATTAACTTTTCTCTCGTAATTGACAAAGCGAACGTTGATTAAACCCCTTTAACCTCAAT
BGC04238	GAATAATAACAGATGCATGATGGGAACAACAAATGCATGATTGGAATAACAAGATGATACACATCAGCCA
BGC04251	AGACCTTCGACTTGCTTTGACTAATTTAAAGCGTTACATTTCTTATATTGTCAGACTACAGGAGGCACAA		hypothetical protein M513_05201 [Trichuris suis] Sequence ID: gb|KFD53934.1|
BGC04255	ATAACGTACACAGCAAGCCAAATGGTTTCTTTCACACATCCTCCCTCTCACTTGTTGGCTACAATGACGC		S-adenosylmethionine decarboxylase proenzyme-like [Aplysia californica] Sequence ID: ref|XP_005101998.1|	Y
BGC04262	GTGCTTTTTGATTTGTTCTTTTGTTTGATTGGAATGGGCTGCTTCAGAATAACTTTCAAAAGATCCAGTT
BGC04267	AGAGAATCCAAACAGAAACAGTGAAGGGGAGATGACTGAAAACATTTGAACCCAGGTTGCCAGATGGAGG
BGC04275	TTGCTAAGCCTAGTCCCATCCTCCTCATCACGTTCATTCACTTTTCAATATTCGATTTTCTCCCTTCCCC
BGC04276	GTCGCTGACATTTTAGTGAAGCTCCAGCGTATTGATTTCTGACGTGACTAATTGATTGCATCGCGTCTAG
BGC04277	TTTAAGGTAACCAGTTCCCATCCCTGTCCTGTTTGAGGCGTTGGCAGTAGTATGGAATATGCTACTTAGC		PREDICTED: uncharacterized protein LOC101864551 isoform X5 [Aplysia californica] Sequence ID: ref|XP_005108100.1|
BGC04280	ATTTTTGTACATGTAGAATGACAAACAGGGCAGGTCCTAACAATTGCGGGGCCCAATGCGAAACTGATTG
BGC04316	CGAAAACGTACTTATTTCGGATCATTTGTCTCTATACAATGCGGTAAGCTACCGTTTTCTTTCATCTTTT
BGC04337	ATGCTAAGCAAATCAAGGTGGGAAGTACCGTGGTAGTAGGGGAGGTTAAGGAGGGAATAAGTCAAAGAGT		hypothetical protein [Pantoea sp. A4] Sequence ID: ref|WP_017345484.1|
BGC04349	ACCATATTTGTGTTGCACCTTCAATCACATTTCCATATGTATCACCCATCATAGCGATAATATAAGCATC		hypothetical protein H310_00448 [Aphanomyces invadans] Sequence ID: gb|ETW10061.1|
BGC04351	ATTTTGTGGAAATGGCCTAAGCGGGGACCGTGATATGGACGACATTCAAAACTGCATTGACCCTATTAGC
BGC04370	CGCGAAGTACATATGCAACAGCCAGTTTCTATCGTCTTTTATTTTGATGAACGATAATATCTGCACTCAT		rRNA small subunit 7-methylguanosine (m7G) methyltransferase GidB [Halanaerobium saccharolyticum] Sequence ID: ref|WP_005489192.1|
BGC04383	AAGCTACAGTAGCTATACGACCCTATGATTTGCCCTGAAACAGATAAAGGAACTTTGATCCACACTAAAA
BGC04388	TCAGGCCACTGATTATGATGAAAATGTTCGAGTTCGCTGTAAAATTTGTGGTGATATTCTTCAAGGAAGA		2-keto-4-pentenoate hydratase [Bacillus cereus] Sequence ID: ref|WP_002021157.1|
BGC04397	TAAGAACGAAAACTTTTCTGTTCAAATCAAATCAGTCTCAGATGGTTTTGGTTTCGGGGTTGGGACGGGG
BGC04416	CAGAGTTGTCAAAATCATGGAACACTCACTGATGGACCACTTAAGAGAAATTTAAAATGTGTACAAGTTC
BGC04420	AAGATGCACAAGAGTTAAGTTTTACTTTGGAAGAGGATCAAAGTTTACATGATGTCTCACAACCAGTGCC		hypothetical protein LOTGIDRAFT_228691 [Lottia gigantea] Sequence ID: gb|ESO94051.1|
BGC04421	GTCAAAGGTCAGGTTCCATCCCTAGATTCTGGTGAGATGATGGCAATGGTGAGGAAGAAGGCTTTGAAAA
BGC04431	CGAAACACAAGAGCAGCAGTACTCATTGTGACATTTCATTTCAAGACATTTTACACAAGTTAGATCTAGA		hypothetical protein M91_19203, partial [Bos mutus] Sequence ID: gb|ELR56546.1|
BGC04457	CGCCAGAAGCTTCATTTGATGAGTTTGATTCTTCATCTTCTCCATTGAAAGTAGTCAGAATGTTATTTCT		PREDICTED: uncharacterized protein LOC101882099 [Danio rerio] Sequence ID: ref|XP_005166629.1|
BGC04458	AATCGTTTGGCTGAAACCTATGACGAAGCCAAGCTTGAAAACGACGCTGGGATCTACTTCAATCTCACCT		radical SAM domain protein [Clostridium sp. CAG:221] Sequence ID: ref|WP_022166978.1|
BGC04471	TCCATCGTCATTGATGCCGAGACCAAACAAGTTGAAGTTACTGATACAGAAGAAACTCTGGAAATACACA
BGC04472	ACAACTCAAAATGAGGCCAAGCTGTCGTCTAGTGAAACGAAAGTTCAAGAGCCTTGGACCAACTGGAACA		PREDICTED: uncharacterized protein LOC101860840 [Aplysia californica] Sequence ID: ref|XP_005106724.1|
BGC04492	AGACCATGCTGAACAACTGTGAGCCATGCAGGACTAATCAGAGGGTTGAACAGGATAGTTCAGATCGATT
BGC04517	AAGTCACCTCCACAAGTCAGTGAATGCCCTACATTCCATATGATTGCTCTTAATGTCTGTTGTATTGGGA		chromodomain-helicase-DNA-binding protein 2-like isoform X3 [Aplysia californica] Sequence ID: ref|XP_005103679.1|	Y
BGC04531	TTTCAGGGCCGGTTATAACAGAATGGTATAGGCCTTATAAAGTAATGTCCTCCTCTAGACCTTGTGATCT
BGC04535	GCCTTACGTCAATTAAAGTGCATGGTGGCTGAGAGGTCCCTGGTTCAAATCTTGGGGAAAACTGGATTTT
BGC04539	ACAAGTCTTGAGTGATTTCGAAGATGAACAAGAATCTGTTAGTACTTCTGGTGACAACATCTTTACACAA		titin-like, partial [Aplysia californica] Sequence ID: ref|XP_005092626.1|	Y
BGC04545	GACCAGCACAATAAAGACAAGGATATACACGGCGAGCCGTATTCAAGACAGATGTCATTATTTGAAAACC		toll-like receptor 13-like isoform 1 [Apis mellifera] Sequence ID: ref|XP_001120678.1|	Y
BGC04546	ACTGGCCAACGAGATGATTTGTATTTGTTCTCCACTAACCTGTAGATTCTCATTATATCTTGTATTGGCG		hypothetical protein BRAFLDRAFT_95072 [Branchiostoma floridae] Sequence ID: ref|XP_002600786.1|
BGC04547	ATAACTTAAAATCGACCCTGACACACATCTGCGTGAGGATTTCTAGATCTAGGTCACAGCTGGGTTAAAA
BGC04560	CAGGGTCTTATCTCCATAATGCTTAAATGGCAGTTTGCTATACAAGCTAGAGTTTACACAATTTCGAAAT
BGC04569	AGAAGACTCGTATATAGTAATGGAACTGAGATGCTATACAAAGACCGCACCACAAACGAAGAGATTAAAA		hypothetical protein CM54_11920 [Staphylococcus sp. TE8] Sequence ID: gb|KDE94397.1|
BGC04580	TGTCAGACCCAGACTGTACAATGCTGGATAGTTGTTCTCCCAAGAAATGAGAATAGACTGTTTAAAACAG		PREDICTED: uncharacterized protein LOC101852742 [Aplysia californica] Sequence ID: ref|XP_005090136.1|
BGC04584	CCAACTTGTTTATGTAACTTACGTAGAGGCTAAACATCTTAAAGCAACTCTTGTACGGCTTGTACTAAAT
BGC04590	ATTACACTGACTTGTCAATAAATTCCAATGTCCGAGGAACATACGCAGGAGAAGCCTAAAGGTGCACACA
BGC04591	TTAGAAAGGCAAAGCAAACGTCTCCAACTTCTGCCTCAGTAAGGAAGCCCTCCATGTCAGTTTCTGTTCA		protein Hook homolog 3-like [Aplysia californica] Sequence ID: ref|XP_005092023.1|
BGC04596	CCAATACGAGCTCCAACTTTGGTTTTGCCAAGTAGGTTTTGTAAAAGTGGAGATTTGAATTTGGGTCCCC		microtubule-associated protein futsch-like isoform X12 [Aplysia californica] Sequence ID: ref|XP_005101377.1|	Y
BGC04600	CCAAAATCACTAGTCGAGAAGCCTCCACAAGTTCGACAGACCGGTTTCCAGATGTTGACTTGTCATCTAA		glucose-1-phosphate thymidylyltransferase [Gramella forsetii] Sequence ID: ref|WP_011709904.1|
BGC04606	AATGAAATGCTTCCCAATTACACGTCGTCCGTTGAATACTTCACAGAAGGAACTGAACCCGAGACCGAAG		thioredoxin [Arthroderma otae CBS 113480] Sequence ID: ref|XP_002848159.1|
BGC04612	TTCAATAAAACGGAAGAGACCCCATTTTGTTTTATCCCAAGCACCACCGTCCCAATTCTCCCAATAAGCC
BGC04631	TCTTGATTGGTAACCAAGAAGTGCATTCATTCCTTACCTTCTGCTTTGAGACTGGAAAATTTGTTGAATC
BGC04636	TTGGTAATGCCACCCATTAAATCTTGAAAGGAACTAGTTTAGCGTTATGGAGCCATTGCCTCCCCTCCAC
BGC04638	AAAGAGTTTACAAGTGAATGGATTCAATGAAACGTAAATGCTCTGTGTCCGTATAGCGTACACACACACA		hypothetical protein G210_0193 [Candida maltosa Xu316] Sequence ID: gb|EMG49121.1|
