# Supplementary material for: Whole genome analysis of a schistosomiasis-transmitting freshwater snail
Source: Nat Commun. 2017 May 16;8:15451. doi: 10.1038/ncomms15451 (PMC5440852; doi:10.1038/ncomms15451)
Supplement: Supplementary Data 25 — Expression patterns of previous unknowns. [file ncomms15451-s26.xls]

## Sheet: D25 expression unknowns
Supplementary Data 25. Expression patterns of previous unknowns.
Transcript expression heat map for the 42 updated B. glabrata microarray features. The newly characterized identity for each feature (Original Array ID #, see (GEO platform GPL9483) is listed in the left column along with the GenBank accession number for the closest database match. The heat map highlights the average fold change in expression for M-line (left table) and BS-90 (right table) B. gla…
		M-Line															BS-90
		Echinostoma paraensei Challenge							Schistosoma mansoni Challenge								Echinostoma paraensei Challenge							Schistosoma mansoni Challenge
Original Array ID	Updated BLASTx Result	12h	1 day	2 day	4 day	8 day	16 day	32 day	12h	1 day	2 day	4 day	8 day	16 day	32 day		12h	1 day	2 day	4 day	8 day	16 day	32 day	12h	1 day	2 day	4 day	8 day	16 day	32 day
BGC00347	sugar ABC transporter substrate-binding protein [Marvinbryantia formatexigens] Sequence ID: ref|WP_006862893.1|	1.15853	0.823808	0.561396	0.647615	1.03671	0.462244	0.603532	0.495063	0.574468	0.323043	0.39174	-0.257266	0.916006	0.743707		0.855147	0.237299	0.083054	0.60248	0.351725	0.110861	0.315597	0.391351	0.597048	0.273844	0.245617	-0.171802	0.255064	0.234372
BGC00461	glycosyl transferase family 2 putative [Albugo laibachii Nc14] Sequence ID: emb|CCA24176.1|	-0.579962	-0.475714	0.353777	0.226475	0.706539	-0.315789	0.339713	-0.160795	1.17544	0.430622	-0.247354	-0.509932	-0.446861	2.26316		-0.552348	-0.0615284	0.367152	0.155104	0.266547	-0.230437	0.23283	-0.0897676	1.21015	0.224287	-0.111073	-0.339483	-0.211817	2.30321
BGC00588	leucine-rich repeat region [Trypanosoma vivax Y486] Sequence ID: emb|CCD19884.1|	0.513929	0.347262	0.26561	0.450288	1.24063	0.494717	1.07685	0.871278	1.35134	0.784582	1.13977	0.790586	1.10327	1.02354		0.330113	0.275939	0.235932	0.298198	0.837861	0.074297	0.303077	1.74053	3.41484	5.4302	5.14108	3.79678	1.95592	0.423906
BGC00845	PREDICTED: dentin sialophosphoprotein-like [Aplysia californica] Sequence ID: ref|XP_005109357.1|	-0.303475	-0.442471	-0.0169884	-1.28378	0.235521	-0.487645	-0.683398	-0.254826	-0.0146718	-0.412355	0.355212	-0.108494	-1.27375	0.260232		-0.103926	-0.335133	-0.014233	-1.03019	0.218579	-0.293288	-0.0768127	-0.191176	-0.00715013	-0.31412	0.0410923	-0.0204751	-0.983188	0.226198
BGC01284	A disintegrin and metalloproteinase with thrombospondin motifs 18 [Crassostrea gigas] Sequence ID: gb|EKC35874.1|	0.854874	1.11018	1.33274	0.990471	0.373437	1.79889	1.48997	0.676792	0.470518	0.512011	0.29184	1.47191	0.150089	0.46615		0.794142	0.382432	0.687068	0.217808	0.130726	1.80449	1.57465	0.310082	0.385144	0.173783	0.258731	0.910381	0.0400005	0.447981
BGC01366	Protocadherin-like wing polarity protein stan [Harpegnathos saltator] Sequence ID: gb|EFN87178.1|	16.6763	22.5202	10.1098	10.2081	-9.57803	-7.17341	-12.8382	-0.277457	-0.890173	-4.9711	2.28324	5.82081	6.22543	-0.277457		17.7352	9.75415	1.50737	0.925694	-3.42422	-4.40699	-13.4662	-0.212146	-0.681562	-4.24604	0.906717	4.71473	4.77096	-0.20974
BGC01440	DNA methylase N-4/N-6 domain protein [Moraxella macacae] Sequence ID: ref|WP_009501781.1|	0.922779	0.706095	0.823605	0.876033	1.32903	-0.437758	1.67717	2.18208	1.02402	0.600723	1.95287	0.741219	1.29184	0.0670196		0.124369	0.521565	0.723514	0.558209	0.669165	-0.412257	1.46599	0.390808	0.907388	0.409395	1.89284	0.347716	0.508413	0.0302243
BGC01522	PREDICTED: fibrillin-1-like [Aplysia californica] Sequence ID: ref|XP_005098939.1	1.43256	1.19429	1.31654	1.39155	1.09278	0.778263	0.983627	-0.93981	1.25963	0.792141	0.312022	-0.146577	0.530173	-0.476376		0.725193	0.50344	0.199392	0.605294	0.211245	0.744372	0.195785	-0.495168	0.173031	0.738526	0.272804	-0.0478171	0.116676	-0.379749
BGC01545	RING finger protein 157-like isoform X1 [Aplysia californica] Sequence ID: ref|XP_005112497.1|	0.357731	0.910784	0.326548	0.785188	0.0342139	1.06583	-0.0454742	0.795583	-0.268081	0.724123	1	0.709398	1.61369	-0.110004		0.225419	0.396718	0.0793039	0.396435	0.0166228	0.78958	-0.0484345	0.493081	-0.103539	0.463969	0.184979	0.356279	0.375484	-0.042963
BGC01575	kelch-like protein 21-like [Aplysia californica] Sequence ID: ref|XP_005100980.1|	-1.73684	-0.00956938	-0.258373	-3.55502	1.49761	-1.49282	-7.00957	-1.45455	-0.516746	1.0622	-0.167464	-3.00478	-11.3349	-6.01914		-0.376102	-0.0100141	-0.102448	-0.60781	1.10638	-1.44998	-6.46809	0.925024	-0.401205	0.668726	-0.0563361	2.0478	5.89389	4.73729
BGC01587	pericentriolar material 1 protein-like isoform X5 [Aplysia californica] Sequence ID: ref|XP_005091185.1|	2.73505	2.62805	1.03538	1.65838	-0.0804549	-0.644482	-0.983572	0.166807	0.659225	-0.373631	-0.251474	0.757793	-0.380792	1.46209		0.371798	2.35587	0.950034	0.506781	-0.0641126	-0.386887	-0.204775	0.120958	0.100833	-0.0547627	-0.114082	0.549604	-0.151981	1.12723
BGC01616	PREDICTED: receptor-type tyrosine-protein phosphatase U-like [Aplysia californica] Sequence ID: ref|XP_005096903.1|	0.9573	0.659414	-0.0152501	0.848719	1.08723	0.819235	1.41155	1.47519	0.98109	0.591094	1.05409	0.851159	1.11915	0.619561		0.631915	0.338614	-0.00622312	0.63363	1.15765	0.250371	0.896271	0.692012	0.948074	0.36522	0.59446	0.241996	0.225716	0.115224
BGC01712	Iron-containing alcohol dehydrogenase [Sphingomonas paucimobilis] Sequence ID: gb|EZP74516.1|	0.541043	0.363796	0.274431	0.743362	1.67475	0.572584	0.954711	1.40208	1.36218	0.892034	1.01483	0.437256	1.44238	0.842432		0.468893	0.2672	0.191567	0.120572	0.878443	0.407313	0.196497	0.782858	0.531355	0.371058	0.168571	0.463712	0.433151	0.285692
BGC01867	PREDICTED: sialoadhesin [Equus przewalskii] Sequence ID: ref|XP_008531834.1|	3.71525	3.85	3.19195	2.97161	3.56356	1.63475	1.62839	1.52034	2.2178	1.92415	0.752542	1.61059	1.46186	2.18771		3.76804	1.43577	1.30802	2.64946	1.47245	0.571244	1.28532	0.353022	0.360576	0.813448	0.281312	0.617393	0.267788	2.07228
BGC01946	nitrate ABC transporter ATP-binding protein [Ferroglobus placidus] Sequence ID: ref|WP_012966235.1|	0.53175	0.663676	0.316623	0.580299	1.01953	0.369921	1.29903	1.25312	1.235	0.76781	0.810026	0.721372	1.07546	0.558663		0.474995	0.343714	0.271406	0.519658	0.608888	0.391644	1.18974	0.244401	0.353132	0.619045	0.770116	0.247156	0.161187	0.584973
BGC01954	PREDICTED: sequestosome-1-like [Oreochromis niloticus] Sequence ID: ref|XP_005463852.1|	0.69538	0.706449	0.214148	0.82018	1.11822	0.578762	1.35579	1.0563	1.21126	0.859641	0.825954	0.71864	0.777671	0.643407		0.133197	0.16756	0.0557628	0.695282	0.810334	0.207453	1.43927	1.11038	0.738812	0.870508	0.148218	0.181335	0.592773	0.509679
BGC02014	PREDICTED: mucin-19-like [Aplysia californica] Sequence ID: ref|XP_005111332.1|	0.733004	1.52699	0.529048	1.44499	-1.04821	0.542645	-1.64813	-0.295838	-0.771323	-0.717759	-0.0745777	0.039967	0.5274	-0.561599		0.638313	1.05061	0.170109	0.586632	-0.600836	0.358441	-0.480618	-0.159226	-0.535917	-0.606732	-0.0536269	0.0161293	0.499478	-0.179075
BGC02389	CREB3 regulatory factor-like isoform X3 [Aplysia californica] Sequence ID: ref|XP_005089702.1|	0.183655	0.704984	1.20341	-0.345308	-0.842838	0.997755	-1.53794	-2.22272	-1.40638	1.59273	1.2097	0.440952	0.531208	2.07858		0.1746	0.526875	1.13263	-0.235431	-0.606326	0.530352	-0.62149	-0.885395	-0.334387	0.29917	1.09374	0.452088	0.266495	1.46998
BGC02410	Transcription factor jumonji domain containing protein [Haemonchus contortus] Sequence ID: emb|CDJ87740.1|	-0.859163	-0.440856	0.81502	0.00038219	-0.0810243	0.983757	-0.223581	-0.207529	-0.163959	0.0708962	0.772024	0.471622	0.693866	2.05962		-0.279243	-0.337487	0.411576	0.00020926	-0.058787	0.66348	-0.145186	-0.181433	-0.024048	0.047699	0.66796	0.0948149	0.224994	0.903856
BGC02478	inter-alpha-trypsin inhibitor heavy chain H4-like [Aplysia californica] Sequence ID: ref|XP_005107418.1|	0.78136	1.48363	1.48514	1.65642	-0.897229	0.862469	0.694207	0.246348	-0.941562	1.19194	0.918892	0.962217	0.284131	1.3471		0.303938	1.56933	0.314296	1.58529	-0.931399	0.118754	0.0754084	0.0338887	-0.879714	0.289965	0.97833	0.148341	0.161979	1.4329
BGC02750	collagen alpha-1(XII) chain-like [Aplysia californica] Sequence ID: ref|XP_005100989.1|	1.10029	1.03975	0.993613	0.92183	1.09028	1.17464	0.934795	1.07912	1.03394	1.18046	0.96673	1.0367	1.12726	0.639276		0.266469	0.923585	0.926811	0.711283	0.578911	0.861779	0.813737	0.235924	0.271238	0.900827	0.739456	0.945495	0.774757	0.50332
BGC02817	hemagglutinin/amebocyte aggregation factor-like [Aplysia californica] Sequence ID: ref|XP_005099799.1|	3.22925	6.14763	3.79944	4.13788	2.61783	4.04262	3.25989	4.13621	2.64708	4.03955	3.58384	4.40279	2.91671	2.47744		0.370876	1.28522	2.98563	0.548542	1.91266	1.16638	2.68498	0.987217	0.604192	4.10819	1.63191	1.90412	2.45315	2.5745
BGC03254	SCO-spondin-like [Aplysia californica] Sequence ID: ref|XP_005107625.1	0.716718	-0.718653	0.369969	-0.923762	-0.0390867	0.2113	-1.19118	5.34443	-0.182276	3.3808	3.15867	4.87384	3.63235	4.75387		0.69205	-0.319139	0.297158	-0.538982	-0.0256484	0.194712	-0.664318	5.63795	-0.143263	2.01309	0.589542	1.05004	3.09398	2.52704
BGC03266	P granule abnormality protein 1-like [Aplysia californica] Sequence ID: ref|XP_005102851.1|	0.535171	0.668251	0.0289924	0.256179	1.2058	1.05466	0.330561	0.697719	0.82557	0.755228	1.04634	-0.224097	0.618821	0.471008		0.224773	0.297922	0.0234548	0.194252	0.411477	0.357527	0.0910713	0.453191	0.526286	0.537356	0.279218	-0.196301	0.410171	0.442837
BGC03299	fibroblast growth factor receptor-like 1-like isoform X2 [Aplysia californica] Sequence ID: ref|XP_005089977.1|	-0.151828	1.15914	2.52559	1.01799	0.380319	0.205061	0.17732	0.353702	1.66917	1.58557	0.915276	0.486598	0.47179	0.802999		0.73197	1.03122	2.39522	0.908679	0.0919962	0.132369	0.137804	0.262775	0.101981	0.492068	0.59989	0.307247	0.16757	0.342622
BGC03535	galactocerebrosidase-like [Aplysia californica] Sequence ID: ref|XP_005089505.1|	1.26087	2.08075	-4.79503	-0.706522	2.63043	2.50466	-2.7236	2.74224	-3.27174	3.19255	1.7236	3.3028	1.24845	-3.23602		0.982041	2.15171	-5.08888	-0.747258	0.405184	1.58357	-1.58643	0.946869	-1.85583	2.55965	0.454781	1.3601	0.220384	-2.26581
BGC03605	cathepsin L [Ictalurus furcatus] Sequence ID: gb|ADO28278.1|	0.724263	0.997648	0.673602	1.33183	0.442736	0.534829	1.53953	1.30306	1.26922	1.00814	1.04107	0.813099	1.21024	1.96436		0.556184	0.548462	0.28338	1.22162	0.0952004	0.126966	0.388864	0.367183	0.184435	0.661598	0.225738	0.157299	0.173273	0.538234
BGC03619	ubiquitin carboxyl-terminal hydrolase 34-like [Aplysia californica] Sequence ID: ref|XP_005104376.1|	0.190775	0.322217	0.194673	0.068861	0.630143	0.707882	0.19922	0.812473	0.839324	0.902988	0.915115	0.539194	0.873105	0.330013		0.145983	0.234429	0.0660737	0.059162	0.452093	0.216461	0.182916	0.316993	0.815797	0.391474	0.345354	0.440142	0.413932	0.232809
BGC03988	GRB2-associated-binding protein 2-like [Xiphophorus maculatus] Sequence ID: ref|XP_005814679.1|	1.16981	1.09358	1.33666	1.08716	1.08158	0.522028	0.792067	1.06377	0.87828	0.316589	0.924356	0.441634	1.12778	0.706567		0.273202	0.337849	1.22455	0.386194	0.915894	0.265218	0.478647	1.0939	0.282114	0.309978	0.209086	0.0941552	0.439952	0.602304
BGC04005	reverse transcriptase from transposon X-element protein, putative, partial [Rhizoctonia solani AG-3 Rhs1AP] Sequence ID: gb|EUC61620.1|	1.17581	1.67972	0.878155	0.862054	2.22759	0.926458	1.76806	1.29547	1.78329	1.41732	1.98216	1.27154	0.736728	1.0248		0.464822	0.773017	0.824371	0.576166	0.943616	0.791619	0.332761	0.400718	0.664616	0.174288	1.68765	0.867691	0.750102	0.289952
BGC04035	universal stress protein A-like protein-like [Aplysia californica] Sequence ID: ref|XP_005097873.1|	0.751278	0.715395	0.873181	0.756488	0.889697	0.388419	0.732501	0.82324	0.79188	0.187574	0.752851	0.343492	0.81862	0.47326		0.0957784	0.59073	0.718016	0.258938	0.746878	0.318495	0.266344	0.240717	0.118847	0.138032	0.245984	0.20585	0.560606	0.375637
BGC04118	microtubule-associated protein futsch-like isoform X1 [Aplysia californica] Sequence ID: ref|XP_005102308.1	0.270639	1.63245	-0.173008	1.62886	1.0402	1.93037	0.27351	2.33094	0.153625	0.37832	-0.978464	1.59153	2.90668	-3.03446		0.264132	0.174817	-0.0881192	1.05069	0.327843	1.53355	0.203328	0.838395	0.158897	0.35873	-0.654502	0.527972	0.88455	-3.23532
BGC04145	transcription initiation factor TFIID subunit 7-like isoform X1 [Aplysia californica] Sequence ID: ref|XP_005103084.1|	-2.28277	-4.64396	-2.38596	-3.75955	2.06811	1.18369	0.909185	-0.404541	-0.0608875	2.49742	3.33127	4.24458	1.2709	2.35397		-1.76336	-1.134	-1.24061	-1.84101	1.15238	0.34465	0.449449	-0.147452	-0.0196682	1.2928	0.489762	2.91253	0.56484	2.30403
BGC04236	septin-1-like, partial [Aplysia californica] Sequence ID: ref|XP_005110996.1|	0.959136	0.760936	0.405311	0.866247	0.915752	0.433123	0.659946	0.794689	0.675878	0.339064	0.591449	0.445365	0.70135	0.546895		0.998435	0.572104	0.350541	0.50133	0.28833	0.417356	0.663783	0.496829	0.709096	0.135644	0.227979	0.163593	0.16426	0.463867
BGC04255	S-adenosylmethionine decarboxylase proenzyme-like [Aplysia californica] Sequence ID: ref|XP_005101998.1|	0.386462	0.0972774	0.237001	0.142276	0.379561	0.513897	0.445547	0.582719	0.464455	0.518056	0.919928	0.335508	0.57232	0.58442		0.28269	0.0478678	0.0878851	0.0397933	0.304924	0.280561	0.338678	0.536322	0.317673	0.106379	0.690564	0.134008	0.140871	0.326276
BGC04517	chromodomain-helicase-DNA-binding protein 2-like isoform X3 [Aplysia californica] Sequence ID: ref|XP_005103679.1|	1.41643	1.70369	1.32446	1.77784	-0.144665	0.121932	0.9628	0.484629	0.289848	0.164299	0.570395	0.159907	-0.111599	-0.9845		1.49826	1.79659	0.366341	0.502409	-0.104239	0.102495	1.00073	0.135866	0.299778	0.145468	0.433272	0.0305119	-0.105089	-0.132427
BGC04539	titin-like, partial [Aplysia californica] Sequence ID: ref|XP_005092626.1|	6.69873	5.39746	3.53975	4.15965	5.80628	1.27655	7.51436	3.98664	4.20374	4.39078	3.68003	3.19506	2.77488	-0.196393		6.79469	0.889383	1.71404	3.79013	3.56187	0.583217	6.98189	1.73688	4.27432	2.54831	3.22687	1.22922	2.69487	-0.114844
BGC04545	toll-like receptor 13-like isoform 1 [Apis mellifera] Sequence ID: ref|XP_001120678.1|	0.913227	0.627164	0.509543	1.02685	0.977585	0.630715	1.03307	1.01798	1.2146	0.884376	0.964936	0.791611	1.04949	0.22348		0.337863	0.585476	0.962534	0.183465	0.321373	0.676015	0.914054	0.746666	1.34504	2.53966	2.90561	0.713103	0.174053	0.293142
BGC04596	microtubule-associated protein futsch-like isoform X12 [Aplysia californica] Sequence ID: ref|XP_005101377.1|	4.17067	4.51818	3.51879	3.374	1.66913	3.19593	-0.304991	1.748	2.92853	2.55638	1.91744	2.34196	2.66051	3.2594		1.84863	2.80565	0.469366	1.85293	-0.215363	0.794019	2.62192	1.92965	0.86945	0.881463	0.480483	1.9699	1.83039	0.566752
