# Supplementary material for: Whole genome analysis of a schistosomiasis-transmitting freshwater snail
Source: Nat Commun. 2017 May 16;8:15451. doi: 10.1038/ncomms15451 (PMC5440852; doi:10.1038/ncomms15451)
Supplement: Supplementary Data 26 — Epigenetic toolbox genes [file ncomms15451-s27.xls]

## Sheet: D26 Epigenetic toolbox
Supplementary Data 26. Epigenetic toolbox genes
Genes involved in epigenetics processes are listed by genemodel (if available), location in the assembly, identity/function, evidence for gene assignment (including presence in RNAseq data collected from BB02 snails, sequence similarity, motifs), observations and gene name
Total RNA was extracted from 12 different tissues/organs dissected from several individual adult BB02 B. glabrata snails (between 2 and 10 snails per sample to obtain sufficient amounts of RNA). Illumina RNAseq was used to generate tissue-specific transcriptomes for albumen gland (AG); buccal mass (BUC); central nervous system (CNS); digestive gland/hepatopancreas (DG/HP); muscular part of the he…
VectorBase name	modified	Chromosome	putative identity/function	evidence	new name
Histones
Linker histone
BGLB000806-RA	no	LG17_random_Scaffold264:277054-277560	Histone H1/H5	InterPro IPR005818	BgH1/H5
BGLB000807-RA	no	LG17_random_Scaffold264:292455-296961	Histone H1/H5	InterPro IPR005818	BgH1/H5
BGLB009463-RA	yes	LGUN_random_Scaffold3775:11507-12165	Histone H1/H5	InterPro IPR005818, RNA-Seq	BgH1/H5
BGLB013646-RA	no	LGUN_random_Scaffold8449:11062-13203	Histone H1/H5	InterPro IPR005818, RNA-Seq	BgH1/H5
BGLB009563-RA	no	LGUN_random_Scaffold3856:34446-36085	Histone H1/H5	InterPro IPR005818, RNA-Seq	BgH1/H5
H2
new, not detected	yes	LGUN_random_Scaffold7250:5106-5936	histone H2A	AmiGo, RNA-seq (BUC, CNS)	BgH2A
BGLB011050-RA, BGLB011051-RA	yes	LGUN_random_Scaffold526:125713-114226	histone H2A	AmiGo, RNA-seq (BUC, CNS), cl00074 H2A superfamily, cl00074	BgH2A
H3
BGLB002040-RA	yes	LG2_random_Scaffold66:220295-231424	Histone H3	AmiGO, RNA-seq (BUC, CNS, DGHP), ptz00018	BgH3
new, not detected	yes	LGUN_random_Scaffold197618:7-291	Histone H3.short	Blast, similarity with human H3	BgH3.s
BGLB003390-RA	yes	LG7_random_Scaffold730:5270-8850	Histone H3.x	AmiGO, RNA-seq (BUC, CNS, DGHP), weak similarity with H3	BgH3.x
H4
new, not detected	yes	LGUN_random_Scaffold111024:44-289	Histone H4	homology with human H4	BgH4
new, not detected	yes	LGUN_random_Scaffold204837:120-299	Histone H4	homology with human H4	BgH4
BGLB009366-RA	no	LGUN_random_Scaffold3683:39221-39397	Histone H4	InterPro IPR001951, Blast Hit with human H4	BgH4
HDACs (Histone deacetylases)
Class I HDACs
BGLB010943-RA	yes	LGUN_random_Scaffold515:84960-87892	Histone deacetylase complex subunit SAP30 homolog	RNA-Seq, AmiGO, SAP30_Sin3_bdg[pfam13867]	BgSAP30
BGLB002444-RA	yes	LG4_random_Scaffold124:349716-355158	Histone deacetylase	RNA-Seq, AmiGO, AmiGO, HDAC1 (CD10010)	BgHDAC1-1
BGLB002444-RA	yes	LG4_random_Scaffold124: 359084-349653	Histone deacetylase	RNA-Seq(BUC, HAPO,CNS), AmiGO, HDAC (CD10010)	BgHDAC1-2
BGLB009973-RA	yes	LGUN_random_Scaffold421:133056-140504	Arginase-like/histone-like hydrolase superfamily	RNA-seq (BUC, CNS, DGHP), Cd10000	BgHDAC1-3
BGLB010415-RA	no	LGUN_random_Scaffold467:164240-166049	Histone desacetylasee complex subunit SAP18 homolog	RNA-Seq (BUC), SAP18 (pfam06487)	BgSAP18
BGLB002522-RA	no	LG4_random_Scaffold247:59473-68489	Arginase-HDAC superfamily	RNA-Seq (AGcat), Cl17011
Class II HDACs
BGLB012596	yes	LGUN_random_Scaffold680: 150528-154591	HDAC-4/7	IPR023801, RNA-Seq, NCBI Blast	BgHDAC4/7
Class III HDACs (Sir2-likes)
none					Sir1 (AmiGO)
Class IV HDACs (HDAC11-likes)
BGLB000919-RA	no	LG17_random_Scaffold9055:11839-18927	Arginase-like amidino hydrolase family and histone/histone-like deacetylase class I, II, IV family	RNA-Seq (BUC, CNS), Cl17011
new, not detected	yes	LGUN_random_Scaffold6085:15308-16577	Arginase-like/histone-like hydrolase superfamily	RNA-seq (BUC, CNS, DGHP), Cl17011
complex of co-repressor of HDAC
new, not detected	yes	LGUN_random_Scaffold260: 70062-84341	Sds3-like (co-repressor of HDAC), sin3	RNA-seq (BUC, CNS), AmiGo, sds3 (co-repressor complexes of HDAC)
HATs (Histone acetyltransferases)
GNAT superfamily
BGLB007171-RA, BGLB007172-RA	yes	LGUN_random_Scaffold2143:25055-87938	Histone acetyltransferase 1	RNA-Seq, AmiGO, Hat1_N[pfam10394]	BgHAT1
new, not detected	yes	LGUN_random_Scaffold3363:1265-2539	Histone acetyltransferase type B subunit 2	RNA-Seq, NCBI blast, AMIGO	BgRBBP7
MYST family
BGLB000711-RA	yes	LG16i_random_Scaffold158:377126-384441	Histone acetyltransferase KAT7	RNA-Seq, AmiGO	BgKAT7a
BGLB013348-RA	yes	LGUN_random_Scaffold799:106927-81527	Histone acetyltransferase KAT7	RNA-SEq (BUC CNS, DGHP), PLN03238[PLN03238], probable histone acetyltransferase MYST,	BgKAT7b
BGLB011748-RA	no	LGUN_random_Scaffold5760:8422-15336	Histone acetyltransferase KAT5	NCBI Blast, RNA-Seq	BgKAT5
CBP/p300 family
BGLB010882-RA	no	LGUN_random_Scaffold51:596696-607982	Histone acetyltransferase	Bromo_gcn5_like[cd05509, NAT_SF[cd04301], COG5076, PCAF_N super family[cl05793], RNA-Seq
BGLB012768-RA	yes	LGUN_random_Scaffold709:28138-54558	CBP/p300-interacting transactivator with ED-rich tail	pfam04487: CITED , RNA-seq
Nuclear receptor cofactor family
none					NCoA1
Basal transcription factors
several
HMTs (Histone methyltransferases)
Class I (Histone arginine methyltransferase, H3K79 methyltransferase)
new, not detected	yes	LG4_random_Scaffold26:270702-277239	histone arginine methyltransferase	RNA-Seq, AmiGO, dot1 (pfam08123)	BgHMT
new, not detected	yes	LGUN_random_Scaffold109:348749-376425	Histone-arginine methyltransferase PRMT5	PRMT5 super family[cl17640]	BgPRMT5
Class II (SET domaine lysine methyltransferase)
BGLB006790-RA	yes	LGUN_random_Scaffold196:35238-69137	set1/Ash2 histone methyltransferase complex subunit ASH2-like	AmiGo, SPRY-Ash2[cd12872]
BGLB000848-RA	no	LG17_random_Scaffold37:428438-429843	histone-lysine N-methyltransferase SETMAR-like	AmiGO, pfam05033, smart00317, RNA-seq (HAPO, DGHP)
BGLB003591-RA	yes	LG8_random_Scaffold96:265869-272116	histone-lysine N-methyltransferase SUV39H2-like	NCBI Blast, RNA-Seq, IPR003606, SET domain	BgSu(var)3-9
BGLB010778-RA	no	LGUN_random_Scaffold50:608270-637774	Histone-lysine N-methyltransferase SETDB1-like	NCBI Blast, RNA-Seq, IPR003606, SET domain, Tudor domain, MBD domain	BgSETDB1
BGLB008909-RA	no	LGUN_random_Scaffold3311:47060-48507	Histone-lysine N-methyltransferase SETD8-like	Histone H4-K20 methyltransferase (IPR016858), NCBI Blast	BgSETD8
new, not detected	yes	LGUN_random_Scaffold709:12078-34830	lysine (K)-specific methyltransferase 2C	SET[smart00317], AmiGO, RNAseq (BUC,CNScat, DGHPcat)	BgKMT2C
BGLB011462-RA	yes	LGUN_random_Scaffold554:30805-34147	lysine (K)-specific methyltransferase 2B	pfam13771: zf-HC5HC2H , amigo	BgKMT2B
BGLB011460-RA	yes	LGUN_random_Scaffold554:40353-36436	lysine (K)-specific methyltransferase 2A	cl17445, pfam00628, amigo, rna-seq (BUC, CNS, DGHP)	BgKMT2A
BGLB004702-RA	no	LGUN_random_Scaffold126:376755-372965	histone lysine N-methyl-transferase (EZH2)	pfam00856, smart00317, amigo, rna-seq (CNS, DGHP)	BgEZH2
new, not detected	yes	LG4_random_Scaffold26: 270483-277240	Histone methylation protein DOT1; The DOT1 domain regulates gene expression by methylating histone H3	RNA-Seq (BUC, CNS), AmiGO, DOT1 super family[cl18036],	BgDOT1
new, not detected	yes	LGUN_random_Scaffold2629:1118-10459	Histone-lysine N-methyltransferase SETD3-like	NCBI Blast, RNA-Seq	BgSETD3
BGLB004375-RA	yes	LGUN_random_Scaffold1149:23216-65228	Histone-lysine N-methyltransferase SETD2-like	NCBI Blast, RNA-Seq, AmiGO	BgSETD2
BGLB006944-RA	yes	LGUN_random_Scaffold201:217985-229052	Histone-lysine N-methyltransferase, H3 lysine-36 and H4 lysine-20 specific	NCBI blast, RNA-seq, AmiGO	BgNSD2
HDMTs (Histone demethylases)
LSD-Class
BGLB003691-RA	no	LGUN_random_Scaffold10:74680-85980	Lysine-specific histone demethylase 1	NCBI Blast, RNA-Seq	BgLSD1
jumonji-Class
BGLB014353-RA	no	LGUN_random_Scaffold9810:3749-28107	Lysine-specific histone demethylase 1 (KDM1)	AmiGo, RNA seq	BgKDM1
BGLB002334-RA	yes	LG3i_random_Scaffold478:79788-87717	Lysine-specific demethylase 2A (KDM2)	AmiGO, RNA-Seq, pfam02373	BgKDM2
BGLB003493-RA	yes	LG8_random_Scaffold175:141601-154031	Lysine-specific demethylase 3 (KDM3)	AmiGO, RNA-Seq, cl18224	BgKDM3
BGLB003691-RA	no	LGUN_random_Scaffold10:76680-83980	Lysine-specific demethylase 5A (KDM5A)	NCBI Blast, RNA-Seq	BgKDM5
DNMTs (DNA methyltransferases)
DNA (cytosine-5)-methyltransferase 1
BGLB005557-RA	no	LGUN_random_Scaffold15589:19525-32146	DNA (cytosine-5)-methyltransferase 1 (DNMT1)	InterPro IPR017198, RNA-Seq, NCBI Blast, Blast2GO, PCR Verification for 5' catalytic domain	BgDNMT1
BGLB012233-RA	Yes	LGUN_random_Scaffold6274:7,097-13,184	DNA (cytosine-5)-methyltransferase 2 (DNMT2)	RNA-Seq, NCBI Blast, Blast2GO, PCR Verification	BgDNMT2
Heterochromatin Protein 1 (HP1) ("Chromobox Homolog", CBX)
BGLB014314-RA	no	LGUN_random_Scaffold9748:3750-12699	Heterochromatin protein 1	Chromo domain/shadow (IPR000953), NCBI Blast, RNA-Seq	BgHP1-alpha/CBX5
HMGB family
new, not detected	yes	LGUN_random_Scaffold7462:98-6427	HMGB family	RNA-seq (BUC, CNS, DGHP), AmiGO, cl00082, HMGbox
CpG Islands
CpG island prediction	new			Obs/Exp ratio > 0.80. % C + % G > 60.00. Length > 200.	CpG
other
BGLB008316-RA	yes	LGUN_random_Scaffold29:864219-875764	histone H2A deubiquitinase MYSM1-like isoform X1	RNA-Seq, NCBI blast (cl13996), AMIGO	BgMYSM1
new, not detected	yes	LGUN_random_Scaffold3363:396-9320	Histone-binding protein RBBP4 or subunit C of CAF1 complex	RNA-Seq, NCBI blast, AMIGO	BgRBBP4
BGLB002396-RA	yes	LG46i_random_Scaffold473:73955-93283	Argonaute-1	RNA-Seq, NCBI blast, AMIGO	BgAgo1
BGLB012864-RA	yes	LGUN_random_Scaffold7228:2,778-8,339	methyl-CpG binding domain protein 2/3	RNA-Seq, NCBI Blast, Blast2GO, PCR Verification	BgMBD2/3
