# Supplementary material for: Whole genome analysis of a schistosomiasis-transmitting freshwater snail
Source: Nat Commun. 2017 May 16;8:15451. doi: 10.1038/ncomms15451 (PMC5440852; doi:10.1038/ncomms15451)
Supplement: Supplementary Data 27 — miRNA and piRNA pathway factors [file ncomms15451-s28.xls]

## Sheet: D27 mi_piRNA factors
Supplementary Data 27: miRNA and piRNA pathway factors
The table lists factors involved with miRNA- and piRNA pathways by name, and provides characteristics including genome location, transcript and protein properties, conserved domains, and BLAST similarities
Name	Pathway	Scaffold: Genome position	Strand	Transcript ID	Length (nt)	Protein ID	Length (aa)	Conserved Domains	EST NCBI	Ortholog protein (Blastp Best hit)	E-value (Blastp)
Bgl-Argonaute	miRNA	LG46i_random_Scaffold473: 79990-93283	Plus	BGLB002396-RA	2565	BGLB002396-PA	855	DUF1785, PAZ and PIWI	ES744909.1	XP_005107589.1 - PREDICTED: protein argonaute-2-like isoform X4 [Aplysia californica]	0
Bgl-Dicer	miRNA	LG33_random_Scaffold118: 304037-320879	Minus	BGLB002125-RA	6579	BGLB002125-PA	2165	Helicase_C, dsRNA_bind, PAZ, Ribonuclease_3 and dsrm		XP_005106232.1 - PREDICTED: endoribonuclease Dicer-like [Aplysia californica]	0
Bgl-Drosha	miRNA	LG73i_random_Scaffold3021: 4712-37027	Minus	BGLB003167-RA	3387	BGLB003167-PA	1128	Ribonuclease_3 and dsrm	DW474552.1	XP_005107264.1 - PREDICTED: ribonuclease 3-like [Aplysia californica]	0
Bgl-Fmr1	miRNA	Scaffold_LGUN_random_Scaffold74: 255517-266655	Minus	BGLB012977-RA	1184	BGLB012977-PA	376	KH_1	DN966840.1	NP_001191563.1 - fragile X mental retardation protein [Aplysia californica]	0
Bgl-Partner-Dicer	miRNA	LGUN_random_Scaffold399: 172373-176683	Plus	BGLB009745-RA	957	BGLB009745-PA	319	dsrm		XP_005098097.1 - PREDICTED: probable RISC-loading complex subunit BRAFLDRAFT_242885-like isoform X2 [Aplysia californica]	7e-167
Bgl-TDRD1	piRNA	LG4_random_Scaffold1766: 22826-47531	Minus	BGLB002484-RA	9999	BGLB002484-PA	3332	Tudor		XP_005100619.1 - PREDICTED: uncharacterized protein LOC101858039 [Aplysia californica]	0
Bgl-PIWI	piRNA	LGUN_random_Scaffold443: 34109-49170	Plus	BGLB010170-RA	2565	BGLB010170-PA	854	PAZ and PIWI	FC855819.1 and CV022349.1	XP_005096149.1 - PREDICTED: piwi-like protein 1-like [Aplysia californica]	0
Bgl-Tudor-SN	piRNA	LGUN_random_Scaffold1451: 25731-37471	Plus	BGLB005262-RA	2595	BGLB005262-PA	864	Snase and Tudor	ES484689.1 and ES489656.1	XP_005100071.1 - PREDICTED: staphylococcal nuclease domain-containing protein 1-like [Aplysia californica]	0
Bgl-SPN-E	piRNA	LG27_random_Scaffold64: 204653-230649	Minus	BGLB001557-RA	4275	BGLB001557-PA	1424	Tudor and DEAD		XP_005093451.1 - PREDICTED: putative ATP-dependent RNA helicase TDRD9-like [Aplysia californica]	0
