# Supplementary material for: Whole genome analysis of a schistosomiasis-transmitting freshwater snail
Source: Nat Commun. 2017 May 16;8:15451. doi: 10.1038/ncomms15451 (PMC5440852; doi:10.1038/ncomms15451)
Supplement: Supplementary Data 28 — Conserved precursor miRNAs, Structural, location and thermodynamic [file ncomms15451-s29.xls]

## Sheet: D28 pre-miRNA characterisitic 
Supplementary Data 28: Conserved precursor miRNAs, Structural, location and thermodynamic characteristics
Along with structural characteristics and location in the genome assembly, the following thermodynamic parameters are indicated for these conserved B. glabrata pre-miRNAs: Minimal Free Energy (MFE), Adjusted Minimal Free Energy (AMFE), Minimal Free Energy Index (MFEI), length, A content, U content, C content, G content, GC content, AU content, GC ratio, AU ratio, Minimal Free Energy of the thermo…
	location in assembly					structural characteristics									thermodynamic characteristics
mirNA ID	Genome Scaffold	Start	End	Strand	Genome Region	Length	G (%)	A (%)	C (%)	U (%)	GC Content (%)	AU Content (%)	UA-ratio	GC-ratio	MFE (kcal/mol)	AMFE	MFEI	MFE-ensemble (kcal/mol)	Frequency – MFE in assembly (%)	Ensemble diversity
bgl-miR-2a-1	LG6_random_Scaffold1244	15480	15569	Plus	Intron 7,BGLB003054-RA	90	21,11	26,67	21,11	31,11	42,22	57,78	1,17	1,00	-29,86	-33,18	-0,79	-29,86	16,87%	3,98
bgl-miR-2a-2	LG6_random_Scaffold1244	16119	16204	Plus	Intron 7, BGLB003054-RA	86	23,26	30,23	25,58	20,93	48,84	51,16	0,69	0,91	-44,3	-51,51	-1,05	-44,3	34,58%	2,16
bgl-miR-2b	LG6_random_Scaffold1244	15776	15874	Plus	Intron 7, BGLB003054-RA	99	22,22	26,26	18,18	33,33	40,40	59,60	1,27	1,22	-32,2	-32,53	-0,81	-32,2	5,32%	8,4
bgl-miR-2d	LG6_random_Scaffold1244	15674	15762	Plus	Intron 7, BGLB003054-RA	89	22,47	20,22	21,35	35,96	43,82	56,18	1,78	1,05	-33,2	-37,30	-0,85	-32,7	61,64%	1,59
bgl-miR-71	LG6_random_Scaffold1244	15354	15442	Plus	Intron 7, BGLB003054-RA	89	19,10	25,84	16,85	38,20	35,96	64,04	1,48	1,13	-35,2	-39,55	-1,10	-35,2	28,08%	3,28
bgl-miR-3286	LGUN_random_Scaffold45	382291	382389	Plus	Intron 6, BGLB010262-RA	99	23,23	28,28	23,23	25,25	46,46	53,54	0,89	1,00	-39,6	-40,00	-0,86	-39,6	8,92%	8,72
bgl-miR-153	LGUN_random_Scaffold671	116601	116698	Minus	Intron 4, BGLB012541-RA	98	23,47	24,49	21,43	30,61	44,90	55,10	1,25	1,10	-35,1	-35,82	-0,80	-35,1	15,89%	3,86
bgl-miR-7398j	LGUN_random_Scaffold81	335244	335343	Minus	Intron 37, BGLB013406-RA	100	18,00	31,00	21,00	30,00	39,00	61,00	0,97	0,86	-62,9	-62,90	-1,61	-62,9	29,33%	2,65
bgl-miR-92a-1	LGUN_random_Scaffold4152	20211	20307	Minus	Intron 3, BGLB009891-RA	97	20,62	21,65	21,65	36,08	42,27	57,73	1,67	0,95	-32,9	-33,92	-0,80	-32,9	10,44%	4,82
bgl-miR-190	LG2_random_Scaffold42	62684	62774	Minus	Intron 2, BGLB001984-RA	91	29,67	27,47	17,58	25,27	47,25	52,75	0,92	1,69	-38	-41,76	-0,88	-37,2	4,86%	7,23
bgl-miR-92a	LGUN_random_Scaffold4152	19817	19905	Minus	Intron 1, BGLB009891-RA	89	17,98	29,21	19,10	33,71	37,08	62,92	1,15	0,94	-33	-37,08	-1,00	-33	36,52%	3,84
bgl-miR-7908-1	LGUN_random_Scaffold3157	29674	29773	Plus	Intron 1, BGLB008690-RA	100	14,00	26,00	28,00	32,00	42,00	58,00	1,23	0,50	-44,45	-44,45	-1,06	-41,27	17,49%	7,31
bgl-miR-7908-2	LGUN_random_Scaffold3157	29704	29803	Minus	Intron 1, BGLB008690-RA	100	21,00	28,00	20,00	31,00	41,00	59,00	1,11	1,05	-70,7	-70,70	-1,72	-70,7	36,54%	3,19
bgl-miR-96	LGUN_random_Scaffold2789	17391	17486	Plus	Intron 1, BGLB008149-RA	96	17,71	31,25	15,63	35,42	33,33	66,67	1,13	1,13	-21,4	-22,29	-0,67	-19,96	9,89%	19,23
bgl-miR-214	LG1i_random_Scaffold7	408941	409027	Plus	Intron 1, BGLB001023-RA	87	25,29	31,03	24,14	19,54	49,43	50,57	0,63	1,05	-22,8	-26,21	-0,53	-13,08	7,75%	24,18
bgl-miR-723	LG17_random_Scaffold37	268024	268094	Minus	Intergenic	71	15,49	33,80	19,72	30,99	35,21	64,79	0,92	0,79	-21,5	-30,28	-0,86	-21,5	44,15%	2,02
bgl-miR-193	LG2_random_Scaffold42	420501	420584	Minus	Intergenic	84	22,62	26,19	23,81	27,38	46,43	53,57	1,05	0,95	-29,5	-35,12	-0,76	-29,5	27,55%	2,44
bgl-miR-281	LG24_random_Scaffold115	29213	29283	Plus	Intergenic	71	26,76	29,58	22,54	21,13	49,30	50,70	0,71	1,19	-29,5	-41,55	-0,84	-28,5	30,61%	2,01
bgl-miR-72	LG24_random_Scaffold169	50436	50520	Plus	Intergenic	85	24,71	25,88	20,00	29,41	44,71	55,29	1,14	1,24	-39,1	-46,00	-1,03	-38,7	11,39%	3,89
bgl-miR-277a	LG26_random_Scaffold796	46625	46724	Plus	Intergenic	100	23,00	21,00	24,00	32,00	47,00	53,00	1,52	0,96	-45,7	-45,70	-0,97	-45,7	28,20%	5,42
bgl-miR-317	LG26_random_Scaffold796	31870	31967	Plus	Intergenic	98	26,53	25,51	17,35	30,61	43,88	56,12	1,20	1,53	-37,5	-38,27	-0,87	-36,1	10,36%	7,79
bgl-miR-34	LG26_random_Scaffold796	58910	58997	Plus	Intergenic	88	20,45	20,45	30,68	28,41	51,14	48,86	1,39	0,67	-33,3	-37,84	-0,74	-33,3	39,67%	5,71
bgl-miR-7428	LG29_random_Scaffold106	519664	519754	Minus	Intergenic	91	19,78	26,37	18,68	35,16	38,46	61,54	1,33	1,06	-23,5	-25,82	-0,67	-22,32	6,80%	6,06
bgl-miR-8	LG3_random_Scaffold555	179139	179237	Minus	Intergenic	99	28,28	20,20	25,25	26,26	53,54	46,46	1,30	1,12	-46,8	-47,27	-0,88	-43,6	2,07%	10,71
bgl-miR-1984	LG3_random_Scaffold688	139863	139942	Minus	Intergenic	80	26,25	18,75	28,75	26,25	55,00	45,00	1,40	0,91	-32,3	-40,38	-0,73	-32,2	8,43%	6,26
bgl-miR-1985	LG3_random_Scaffold688	136038	136125	Minus	Intergenic	88	22,73	26,14	20,45	30,68	43,18	56,82	1,17	1,11	-35,8	-40,68	-0,94	-35,8	42,28%	1,93
bgl-miR-96b	LG4_random_Scaffold36	489389	489476	Plus	Intergenic	88	20,45	36,36	17,05	26,14	37,50	62,50	0,72	1,20	-28,9	-32,84	-0,88	-27,84	7,02%	12,55
bgl-miR-219c	LGUN_random_Scaffold1058	33865	33960	Minus	Intergenic	96	18,75	27,08	18,75	35,42	37,50	62,50	1,31	1,00	-25,7	-26,77	-0,71	-19,49	4,06%	13,9
bgl-miR-745a	LGUN_random_Scaffold1067	13642	13735	Minus	Intergenic	94	27,66	21,28	23,40	27,66	51,06	48,94	1,30	1,18	-36,1	-38,40	-0,75	-34,9	13,95%	6,41
bgl-miR-745b	LGUN_random_Scaffold1067	13253	13328	Minus	Intergenic	76	27,63	19,74	26,32	26,32	53,95	46,05	1,33	1,05	-33,5	-44,08	-0,82	-28,81	9,07%	9,74
bgl-miR-1260	LGUN_random_Scaffold121	296099	296174	Plus	Intergenic	76	21,05	28,95	22,37	27,63	43,42	56,58	0,95	0,94	-22,35	-29,41	-0,68	-22,35	19,32%	4,6
bgl-miR-284	LGUN_random_Scaffold122975	55	142	Plus	Intergenic	88	26,14	28,41	20,45	25,00	46,59	53,41	0,88	1,28	-56,8	-64,55	-1,39	-56,4	16,70%	3
bgl-miR-3134	LGUN_random_Scaffold12552	10936	11016	Minus	Intergenic	81	27,16	28,40	16,05	28,40	43,21	56,79	1,00	1,69	-22,6	-27,90	-0,65	-20,9	7,80%	10,18
bgl-miR-1992	LGUN_random_Scaffold126	219037	219133	Minus	Intergenic	97	26,80	24,74	13,40	35,05	40,21	59,79	1,42	2,00	-45	-46,39	-1,15	-45	10,92%	4,51
bgl-miR-125b	LGUN_random_Scaffold1467	57393	57484	Plus	Intergenic	92	32,61	19,57	22,83	25,00	55,43	44,57	1,28	1,43	-37,3	-40,54	-0,73	-37,3	13,65%	7,5
bgl-miR-4079	LGUN_random_Scaffold15627	1960	2058	Plus	Intergenic	99	18,18	29,29	16,16	36,36	34,34	65,66	1,24	1,13	-25,1	-25,35	-0,74	-23,4	9,21%	12,87
bgl-miR-137	LGUN_random_Scaffold162	214432	214517	Minus	Intergenic	86	23,26	24,42	19,77	32,56	43,02	56,98	1,33	1,18	-30,2	-35,12	-0,82	-29,4	9,07%	7,17
bgl-miR-7	LGUN_random_Scaffold1659	33266	33359	Plus	Intergenic	94	21,28	27,66	19,15	31,91	40,43	59,57	1,15	1,11	-38,4	-40,85	-1,01	-32,4	4,90%	10,49
bgl-miR-67-1	LGUN_random_Scaffold175600	277	358	Minus	Intergenic	82	26,83	26,83	19,51	26,83	46,34	53,66	1,00	1,38	-23	-28,05	-0,61	-24,5	10,36%	7,41
bgl-miR-12	LGUN_random_Scaffold18	762312	762388	Plus	Intergenic	77	25,97	20,78	19,48	33,77	45,45	54,55	1,63	1,33	-29,8	-38,70	-0,85	-29,8	12,50%	4,64
bgl-miR-216a	LGUN_random_Scaffold18	759287	759363	Plus	Intergenic	77	20,78	28,57	20,78	29,87	41,56	58,44	1,05	1,00	-27,7	-35,97	-0,87	-27,3	10,71%	5,75
bgl-miR-216b	LGUN_random_Scaffold18	757131	757202	Plus	Intergenic	72	25,00	30,56	16,67	27,78	41,67	58,33	0,91	1,50	-30,7	-42,64	-1,02	-30,3	5,77%	5,29
bgl-miR-1000	LGUN_random_Scaffold183128	234	332	Minus	Intergenic	99	20,20	32,32	16,16	31,31	36,36	63,64	0,97	1,25	-53,6	-54,14	-1,49	-53,6	16,09%	2,73
bgl-miR-33	LGUN_random_Scaffold1923	29991	30077	Plus	Intergenic	87	21,84	27,59	17,24	33,33	39,08	60,92	1,21	1,27	-36,5	-41,95	-1,07	-32	4,20%	4,16
bgl-miR-1991	LGUN_random_Scaffold2012	1834	1928	Plus	Intergenic	95	24,21	20,00	23,16	32,63	47,37	52,63	1,63	1,05	-41	-43,16	-0,91	-38,25	10,22%	7,94
bgl-miR-2722	LGUN_random_Scaffold2019	53436	53507	Plus	Intergenic	72	31,94	25,00	22,22	20,83	54,17	45,83	0,83	1,44	-35,7	-49,58	-0,92	-35,7	36,34%	2,06
bgl-miR-252a	LGUN_random_Scaffold20250	2987	3085	Minus	Intergenic	99	24,24	24,24	25,25	26,26	49,49	50,51	1,08	0,96	-37,4	-37,78	-0,76	-36,4	2,88%	9,13
bgl-miR-1994a	LGUN_random_Scaffold2100	47010	47095	Minus	Intergenic	86	19,77	24,42	23,26	32,56	43,02	56,98	1,33	0,85	-29,2	-33,95	-0,79	-27,6	26,31%	2,82
bgl-miR-1994b	LGUN_random_Scaffold2100	46368	46454	Minus	Intergenic	87	22,99	21,84	26,44	28,74	49,43	50,57	1,32	0,87	-31,8	-36,55	-0,74	-29,6	22,75%	5,91
bgl-miR-134	LGUN_random_Scaffold23543	2860	2933	Minus	Intergenic	74	32,43	29,73	18,92	18,92	51,35	48,65	0,64	1,71	-22,9	-30,95	-0,60	-10,87	4,80%	23,23
bgl-miR-1993	LGUN_random_Scaffold24466	814	884	Minus	Intergenic	71	23,94	30,99	16,90	28,17	40,85	59,15	0,91	1,42	-22,7	-31,97	-0,78	-22,22	10,42%	4,94
bgl-miR-184	LGUN_random_Scaffold26723	1552	1675	Plus	Intergenic	124	21,77	25,00	25,81	27,42	47,58	52,42	1,10	0,84	-45,2	-36,45	-0,77	-41,9	5,49%	7,39
bgl-miR-199a	LGUN_random_Scaffold26964	1961	2054	Minus	Intergenic	94	20,21	22,34	21,28	36,17	41,49	58,51	1,62	0,95	-21,26	-22,62	-0,55	-21,26	10,91%	11,29
bgl-miR-981	LGUN_random_Scaffold2747	35119	35200	Plus	Intergenic	82	26,83	15,85	25,61	31,71	52,44	47,56	2,00	1,05	-34,8	-42,44	-0,81	-34	14,18%	5,8
bgl-miR-219a	LGUN_random_Scaffold276	211507	211604	Minus	Intergenic	98	20,41	25,51	24,49	29,59	44,90	55,10	1,16	0,83	-31,82	-32,47	-0,72	-31,22	3,69%	6,71
bgl-miR-219b	LGUN_random_Scaffold276	211507	211604	Plus	Intergenic	98	24,49	29,59	20,41	25,51	44,90	55,10	0,86	1,20	-35,22	-35,94	-0,80	-35,22	6,15%	6,76
bgl-miR-7620a-1	LGUN_random_Scaffold2766	9116	9215	Minus	Intergenic	100	16,00	25,00	15,00	44,00	31,00	69,00	1,76	1,07	-47,2	-47,20	-1,52	-47,2	36,14%	2,31
bgl-miR-4864	LGUN_random_Scaffold2799	5486	5585	Minus	Intergenic	100	30,00	17,00	30,00	23,00	60,00	40,00	1,35	1,00	-35,5	-35,50	-0,59	-28,9	1,89%	12,86
bgl-miR-133	LGUN_random_Scaffold313	111956	112046	Minus	Intergenic	91	28,57	20,88	20,88	29,67	49,45	50,55	1,42	1,37	-39	-42,86	-0,87	-38,9	24,23%	5,49
bgl-miR-1a	LGUN_random_Scaffold313	141974	142081	Minus	Intergenic	108	19,44	32,41	19,44	28,70	38,89	61,11	0,89	1,00	-33,9	-31,39	-0,81	-32,9	6,07%	8,56
bgl-miR-5607-1	LGUN_random_Scaffold32162	1315	1395	Plus	Intergenic	81	19,75	37,04	14,81	28,40	34,57	65,43	0,77	1,33	-23,7	-29,26	-0,85	-23,7	42,45%	2,44
bgl-miR-279	LGUN_random_Scaffold3355	16180	16272	Plus	Intergenic	93	23,66	24,73	21,51	30,11	45,16	54,84	1,22	1,10	-39,8	-42,80	-0,95	-39,8	28,12%	3,68
bgl-miR-6833	LGUN_random_Scaffold3504	32322	32403	Plus	Intergenic	82	21,95	29,27	23,17	25,61	45,12	54,88	0,88	0,95	-58,3	-71,10	-1,58	-58,3	49,92%	1,69
bgl-miR-7620a-2	LGUN_random_Scaffold35292	934	1032	Plus	Intergenic	99	18,18	25,25	14,14	42,42	32,32	67,68	1,68	1,29	-32,4	-32,73	-1,01	-32,4	7,43%	6,14
bgl-miR-92	LGUN_random_Scaffold36250	1201	1300	Minus	Intergenic	100	25,00	22,00	20,00	33,00	45,00	55,00	1,50	1,25	-31,6	-31,60	-0,70	-30,36	5,89%	9,12
bgl-miR-92b	LGUN_random_Scaffold36250	103	192	Minus	Intergenic	90	17,78	26,67	26,67	28,89	44,44	55,56	1,08	0,67	-29,1	-32,33	-0,73	-29,02	5,40%	6,14
bgl-miR-9a	LGUN_random_Scaffold370	127677	127751	Minus	Intergenic	75	21,33	29,33	16,00	33,33	37,33	62,67	1,14	1,33	-36	-48,00	-1,29	-36	9,31%	4,2
bgl-miR-9b	LGUN_random_Scaffold370	127677	127751	Plus	Intergenic	75	16,00	33,33	21,33	29,33	37,33	62,67	0,88	0,75	-28,1	-37,47	-1,00	-27,9	14,09%	3,18
bgl-let-7	LGUN_random_Scaffold446	100296	100363	Minus	Intergenic	68	22,06	30,88	16,18	30,88	38,24	61,76	1,00	1,36	-23,72	-34,88	-0,91	-23,72	19,63%	4,62
bgl-miR-100	LGUN_random_Scaffold446	93669	93762	Minus	Intergenic	94	25,53	22,34	28,72	23,40	54,26	45,74	1,05	0,89	-44,21	-47,03	-0,87	-43,01	30,01%	2,65
bgl-miR-125	LGUN_random_Scaffold446	104272	104360	Minus	Intergenic	89	24,72	23,60	25,84	25,84	50,56	49,44	1,10	0,96	-34,7	-38,99	-0,77	-33	19,19%	5,05
bgl-miR-1175	LGUN_random_Scaffold448	170932	171027	Minus	Intergenic	96	26,04	25,00	18,75	30,21	44,79	55,21	1,21	1,39	-46,4	-48,33	-1,08	-46,4	17,78%	2,86
bgl-miR-750	LGUN_random_Scaffold448	178337	178436	Minus	Intergenic	100	24,00	21,00	21,00	34,00	45,00	55,00	1,62	1,14	-41,8	-41,80	-0,93	-41,8	51,64%	3,08
bgl-miR-96a	LGUN_random_Scaffold45	468626	468699	Plus	Intergenic	74	28,38	24,32	20,27	27,03	48,65	51,35	1,11	1,40	-31	-41,89	-0,86	-30,4	9,83%	2,4
bgl-miR-5607-2	LGUN_random_Scaffold4879	2835	2916	Minus	Intergenic	82	19,51	36,59	14,63	29,27	34,15	65,85	0,80	1,33	-24	-29,27	-0,86	-24	42,48%	2,41
bgl-miR-278	LGUN_random_Scaffold5083	7879	7980	Plus	Intergenic	102	25,49	22,55	20,59	31,37	46,08	53,92	1,39	1,24	-33,1	-32,45	-0,70	-33,1	1,38%	10,84
bgl-miR-29a	LGUN_random_Scaffold532	101201	101301	Minus	Intergenic	101	19,80	26,73	20,79	32,67	40,59	59,41	1,22	0,95	-32	-31,68	-0,78	-31,5	1,46%	15
bgl-miR-29b	LGUN_random_Scaffold532	117297	117383	Minus	Intergenic	87	22,99	22,99	16,09	37,93	39,08	60,92	1,65	1,43	-29,9	-34,37	-0,88	-29,3	5,16%	11,4
bgl-miR-2176	LGUN_random_Scaffold5334	17970	18068	Minus	Intergenic	99	15,15	35,35	16,16	33,33	31,31	68,69	0,94	0,94	-61,1	-61,72	-1,97	-61,1	55,27%	0,99
bgl-miR-87b-1	LGUN_random_Scaffold538	17530	17635	Minus	Intergenic	106	28,30	29,25	17,92	24,53	46,23	53,77	0,84	1,58	-42,7	-40,28	-0,87	-39,21	7,51%	10,56
bgl-miR-87b-2	LGUN_random_Scaffold538	21935	22033	Minus	Intergenic	99	28,28	22,22	19,19	30,30	47,47	52,53	1,36	1,47	-39,9	-40,30	-0,85	-39,9	12,16%	4,43
bgl-miR-124	LGUN_random_Scaffold540242	3321	3417	Minus	Intergenic	97	26,80	25,77	23,71	23,71	50,52	49,48	0,92	1,13	-37,6	-38,76	-0,77	-37,5	10,96%	5,94
bgl-miR-124c	LGUN_random_Scaffold540242	3321	3417	Plus	Intergenic	97	23,71	23,71	26,80	25,77	50,52	49,48	1,09	0,88	-23,6	-24,33	-0,48	-10,2	4,91%	25,07
bgl-miR-315	LGUN_random_Scaffold550284	2385	2464	Minus	Intergenic	80	26,25	22,50	21,25	30,00	47,50	52,50	1,33	1,24	-27,9	-34,88	-0,73	-27,9	8,13%	4,51
bgl-miR-36a	LGUN_random_Scaffold551705	952	1043	Plus	Intergenic	92	28,26	18,48	25,00	28,26	53,26	46,74	1,53	1,13	-39,7	-43,15	-0,81	-39,7	5,81%	5,76
bgl-miR-67-2	LGUN_random_Scaffold6774	14221	14302	Minus	Intergenic	82	26,83	19,51	23,17	30,49	50,00	50,00	1,56	1,16	-35	-42,68	-0,85	-33,1	5,15%	6,26
bgl-miR-375	LGUN_random_Scaffold682	129296	129395	Minus	Intergenic	100	23,00	26,00	27,00	24,00	50,00	50,00	0,92	0,85	-32,6	-32,60	-0,65	-31	11,57%	5,79
bgl-miR-2001	LGUN_random_Scaffold7055	11299	11398	Minus	Intergenic	100	20,00	25,00	20,00	35,00	40,00	60,00	1,40	1,00	-33,5	-33,50	-0,84	-30,44	4,08%	9,66
bgl-miR-252b	LGUN_random_Scaffold7055	558	648	Minus	Intergenic	91	27,47	19,78	26,37	26,37	53,85	46,15	1,33	1,04	-41	-45,05	-0,84	-41	38,16%	1,83
bgl-bantam	LGUN_random_Scaffold7592	2170	2245	Minus	Intergenic	76	17,11	28,95	18,42	35,53	35,53	64,47	1,23	0,93	-23,7	-31,18	-0,88	-23,7	24,91%	3,33
bgl-miR-4966	LGUN_random_Scaffold7881	5258	5335	Plus	Intergenic	78	20,51	26,92	16,67	35,90	37,18	62,82	1,33	1,23	-24,1	-30,90	-0,83	-23,6	4,53%	6,95
bgl-miR-2354	LGUN_random_Scaffold819	49791	49877	Plus	Intergenic	87	26,44	31,03	12,64	29,89	39,08	60,92	0,96	2,09	-31,3	-35,98	-0,92	-31,3	56,91%	1,77
bgl-miR-1986	LGUN_random_Scaffold828	164246	164322	Plus	Intergenic	77	29,87	22,08	23,38	24,68	53,25	46,75	1,12	1,28	-30,7	-39,87	-0,75	-30,5	12,71%	3,07
bgl-miR-1990	LGUN_random_Scaffold828	160164	160258	Plus	Intergenic	95	29,47	25,26	22,11	23,16	51,58	48,42	0,92	1,33	-41,5	-43,68	-0,85	-41,3	1,88%	9,59
bgl-miR-1542	LGUN_random_Scaffold8858	7010	7108	Plus	Intergenic	99	25,25	20,20	23,23	31,31	48,48	51,52	1,55	1,09	-50,9	-51,41	-1,06	-48,8	4,26%	12,72
