# Supplementary material for: Whole genome analysis of a schistosomiasis-transmitting freshwater snail
Source: Nat Commun. 2017 May 16;8:15451. doi: 10.1038/ncomms15451 (PMC5440852; doi:10.1038/ncomms15451)
Supplement: Supplementary Data 29 — Conserved mature miRNAs B. glabrata and homologs [file ncomms15451-s30.xls]

## Sheet: D29 miRNA and homologs
Supplementary Data 29: Conserved mature miRNAs B. glabrata and homologs
Mature miRNA ID	Mature miRNA sequence	Mature miRNA position (Start..End)	miRNA length (nt)	Ortholog miRNA
(-5p and -3p)
bgl-bantam-3p	UGAGAUCAUUGUGAAAACUGAUU	47..69	23	ame-bantam
bgl-let-7-5p	UGAGGUAGUAGGUUGUAUUGUU	2..23	22	cel-let-7-5p
bgl-miR-1000-5p	AUAUUGUCCUGUCACAGU	34..51	18	tca-miR-1000-5p
bgl-miR-100-5p	AACCCGUAGAACCGAACUUGUGCG	17..40	24	tca-miR-100-5p
bgl-miR-1175-3p	UGAGAUUCAACUCCUCCAACUGC	59..81	23	cte-miR-1175-3p
bgl-miR-1175-5p	AGUGGAGAGAGUUUUAUCUCAU	18..39	22	cte-miR-1175-5p
bgl-miR-124-3p	UAAGGCACGCGGUGAAUGCCAAG	57..79	23	dme-miR-124-3p
bgl-miR-124c-5p	CAUUCACCGCGUGCCUUAAUU	24..44	21	gga-miR-124c-5p
bgl-miR-125-5p	UCCCUGAGACCAUAAUUUGUGCC	20..42	23	ola-miR-125c
bgl-miR-125b-3p	ACAAGUCACGCUCUUGGGGCCA	38..59	22	cgr-miR-125b-3p
bgl-miR-12-5p	UGAGUAUUACUUCAGGUACUGAG	10..32	23	bmo-miR-12
bgl-miR-1260-3p	AUCCCACCGCUGCCACCA	50..67	18	cgr-miR-1260
bgl-miR-133-3p	UUUGGUCCCCUUCAAUCAGUUG	57..78	22	mmu-miR-133a-3p
bgl-miR-133-5p	AGCUGGUUGAAUCUGGGCCAAAU	17..39	23	lgi-miR-133-5p
bgl-miR-134-5p	UGUGACUGGUGGACCAAAGUGC	14..35	22	bta-miR-134
bgl-miR-137-3p	UUAUUGCUUGAGAAUACACGUA	52..73	22	ame-miR-137
bgl-miR-137-5p	ACGGGUAUUCUUGGGUAAAUAAUA	15..38	24	oan-miR-137b-5p
bgl-miR-153-3p	UUGCAUAGUCACAAAAGUGAUC	59..80	22	mmu-miR-153-3p
bgl-miR-1542-3p	UAUUGAUCUCCAUUGCCUACA	67..87	21	mdo-miR-1542-3p
bgl-miR-184-3p	UGGACGGAGAACUGAUAAGGGC	74..95	22	dme-miR-184-3p
bgl-miR-190-5p	AGAUAUGUUUGAUAUAUUUGGUGG	18..41	24	cte-miR-190
bgl-miR-193-3p	UACUGGCCUUCAAAAUCCCAAA	52..73	22	lgi-miR-193
bgl-miR-1984-5p	UGCCCUAUCCGUCAGGAACUGUG	9..31	23	hru-miR-1984
bgl-miR-1985-5p	UGCCAUUUUUAUCAGUCACUGUG	17..39	23	hru-miR-1985
bgl-miR-1986-3p	UGGAUUUCCCAAGAUCCGUGAU	47..68	22	hru-miR-1986
bgl-miR-1990-5p	AGUAAGUUGAUGGGGUCCCAGG	20..41	22	hru-miR-1990
bgl-miR-1991-5p	CUUACCCUGUUAUACUGAGAAGU	16..38	23	hru-miR-1991
bgl-miR-1992-3p	UCAGCAGUUGUACCACUGAUUUG	59..81	23	lgi-miR-1992
bgl-miR-1993-3p	UAUUAUGCUGCUAUUCACGAGA	45..66	22	cte-miR-1993
bgl-miR-1994a-3p	UGAGACAGUGUGUCCUCCCUUG	53..74	22	lgi-miR-1994a
bgl-miR-1994b-3p	UGAGACAGUGCGUCCUCCCUCA	51..72	22	lgi-miR-1994b
bgl-miR-199a-3p	CAGUAGUCUGCACAUUGUUUA	63..83	21	pma-miR-199a-3p
bgl-miR-1a-3p	UGGAAUGUAAAGAAGUAUGUAU	69..90	22	mmu-miR-1a-3p
bgl-miR-2001-5p	UUGUGACCGUUAUAAUGGGCAUU	20..42	23	lgi-miR-2001
bgl-miR-214-3p	ACAGCAGGCACAGACAGCAGA	55..75	21	ipu-miR-214
bgl-miR-216a-5p	UAAUCUCAGCUGGUAAUUCAGAG	10..32	23	lgi-miR-216a
bgl-miR-216b-5p	UAAUAUCAGCUGGUAAUCCUGAG	9..31	23	lgi-miR-216b
bgl-miR-2176-5p	AGAACAUUCUGAUUCACUU	26..44	19	sme-miR-2176
bgl-miR-219a-3p	AGAACUGUGUGUGGACAUCA	60..79	20	spu-miR-219-3p
bgl-miR-219a-5p	UGAUUGUCCAAACGCAAUUCUUG	22..45	23	dps-miR-219
bgl-miR-219b-3p	AGAAUUGCGUUUGGACAAUCAUA	57..79	23	hsa-miR-219b-3p
bgl-miR-219c-5p	UGAUUGUCCAUUGGCAUUUGA	34..54	21	sja-miR-219-5p
bgl-miR-2354-3p	UAGUAGGUCAUGUUGUUUAGU	41..61	21	bta-miR-2354
bgl-miR-252a-5p	CUAAGUACUGGUGCCGCGGGA	24..44	21	lgi-miR-252a
bgl-miR-252b-5p	AUAAGUAGUGGUGCCGCAGGUA	18..39	22	lgi-miR-252b
bgl-miR-2722-3p	UGGCGCCGUGGAAACAUCUACC	44..65	22	lgi-miR-2722
bgl-miR-277a-3p	UAAAUGCAUUAUCUGGUAUCUG	60..81	22	cte-miR-277a
bgl-miR-278-3p	UCGGUGGGACUUUCGUUCGUUU	62..83	22	sko-miR-278
bgl-miR-279-3p	UGACUAGAUCCACACUCAUCCA	55..76	22	lgi-miR-279
bgl-miR-281-3p	UGUCAUGGAGUUGCUCUCUUUA	44..65	22	cte-miR-281
bgl-miR-281-5p	AAGGGAGCAUCCGUCGACAGU	9..29	21	lgi-miR-281-5p
bgl-miR-284-5p	UGAAGUCACCCAGUUGAAUCCAGCA	28..52	25	dps-miR-284
bgl-miR-29a-3p	UAGCACCAUUUGAAAUCAGUUU	62..83	22	cte-miR-29a
bgl-miR-29b-3p	AGCACCAUUUGAAAUCAGUGCUU	55..77	23	bfl-miR-29b-3p
bgl-miR-2a-1-3p	UAUCACAGCCAGCUUUGAUGAGCG	54..77	24	api-miR-2a
bgl-miR-2a-2-3p	UAUCACAGCCAGCUUUGAUGACA	52..74	23	dme-miR-2a-3p
bgl-miR-2b-3p	UAUCACAGCCAGCUUUGAUGAGCU	57..80	24	aae-miR-2b
bgl-miR-2d-3p	UAUCACAGCCUGCUUGGAUCAGU	53..75	23	lgi-miR-2d
bgl-miR-3134-3p	UGAUGGAUAAAAGACUGCAUCUG	37..59	23	hsa-miR-3134
bgl-miR-315-5p	UUUUGAUUGUUGCUCAGAAAGCC	11..33	23	cte-miR-315
bgl-miR-317-3p	UGAACACAGCUGGUGGUAUCUUAU	56..79	24	lgi-miR-317
bgl-miR-3286-3p	AACUAUUGGUCUCUCCACAGGUU	72..94	23	bmo-miR-3286-5p
bgl-miR-33-5p	GUGCAUUGUAGUUGCAUUGCGUG	18..40	23	tca-miR-33-5p
bgl-miR-34-3p	CAACCACUCUCCACAUUACCGCC	51..73	23	aae-miR-34-3p
bgl-miR-34-5p	UGGCAGUGUGGUUAGCUGGUUGU	17..39	23	cte-miR-34
bgl-miR-36a-3p	UCACCGGGUAUACAUUCAUCCG	56..77	22	asu-miR-36a-3p
bgl-miR-375-3p	UUUGUUCGUUCGGCUCGCGUUAU	61..83	23	bbe-miR-375-3p
bgl-miR-4079-5p	UAGCUCUAGCUGAUAUAGCA	17..36	20	cin-miR-4079-3p
bgl-miR-4864-3p	AGCCAGACCUUAUUUCCCUGCG	60..81	22	bbe-miR-4864-3p
bgl-miR-4966-3p	UGUUCAACAUAUGUAGCACUGU	52..73	22	dme-miR-4966-3p
bgl-miR-5607-1-3p	AUUUAAUUUUCGUGCCAAAA	63..82	20	cin-miR-5607-3p
bgl-miR-5607-2-3p	AUUUAAUUUUCGUGCCAAAA	63..82	20	cin-miR-5607-3p
bgl-miR-67-1-5p	UCACAACCUGCUUGAAUGAGGAC	23..45	23	lgi-miR-67
bgl-miR-67-2-3p	UCACAACCUGCUUGAAUGAGGAC	50..72	23	lgi-miR-67
bgl-miR-6833-5p	UUUCUCUCUACACUUCCUCAA	21..41	21	hsa-miR-6833-3p
bgl-miR-71-5p	UGAAAGACAUGGGUAGUGAGAUG	18..40	23	cte-miR-71
bgl-miR-723-5p	AAGACAUCAAUUUAAUCUAUGCU	1..23	23	dre-miR-723-3p
bgl-miR-72-5p	AGGCAAGAUGUUGGCAUAGCUGA	15..37	23	cel-miR-72-5p
bgl-miR-7398j-3p	UAACCUUUUCUUAUCUCACAGU	61..82	22	mdo-miR-7398j-3p
bgl-miR-7428-5p	UCUGAUUGGCGCUUUGCUUUAAC	20..42	23	oan-miR-7428-3p
bgl-miR-745a-3p	AGCUGCCUGAUGAAGAGCUGU	55..75	21	lgi-miR-745a
bgl-miR-745b-3p	AGCUGCCAAAUGAAGGGCUGUU	49..70	22	lgi-miR-745b
bgl-miR-750-3p	CCAGAUCUAACUCUUCCAGCUCA	60..82	23	cte-miR-750
bgl-miR-7-5p	UGGAAGACUAGUGAUUUAGUUGUU	18..41	24	ssc-miR-7
bgl-miR-7620a-1-5p	UAUUGUAGGACUUAUUUUUAUA	33..54	22	cbn-miR-7620a
bgl-miR-7620a-2-3p	UAUUGUAGGACUUAUUUUUAUA	74..95	22	cbn-miR-7620a
bgl-miR-7908-1-3p	AGCAUCACUAUCUCUUGACAUAC	40..62	23	prd-miR-7908-5p
bgl-miR-7908-2-5p	AGCAUCACUAUCUCUUGACAUAC	10..32	23	prd-miR-7908-5p
bgl-miR-8-3p	UAAUACUGUCAGGUAAAGAUGUC	63..85	23	dme-miR-8-3p
bgl-miR-87b-1-3p	GUGAGCAAAGUUUCAGGUGUAU	60..81	22	cte-miR-87b
bgl-miR-87b-2-3p	GUGAGCAAAGUUUCAGGUGUAU	59..80	22	cte-miR-87b
bgl-miR-92-3p	AAUUGCACUCGUCCCGGCCUGC	60..81	22	dpu-miR-92
bgl-miR-92a-1-3p	CAUUGCACUUUUCCCGGCCUGU	57..78	22	hsa-miR-92a-3p
bgl-miR-92a-3p	UAUUGCACUUUUCCAGGCCUUU	56..77	22	bfl-miR-92a
bgl-miR-92b-3p	AAUUGCACUAAUCCCGGCCUAC	54..75	22	dme-miR-92b-3p
bgl-miR-96-3p	AUUGGCACUUUUGGAAUGAAC	63..83	21	emu-miR-96
bgl-miR-96a-5p	CUUGGCACUGGCGGAAUAGUCA	10..31	22	lgi-miR-96a
bgl-miR-96b-5p	AUUUGGCACUUGUGGAAUAAUCG	16..38	23	lgi-miR-96b
bgl-miR-981-3p	UUCGUUGUCGUCGAAACCUGCCU	50..72	23	cte-miR-981
bgl-miR-9a-3p	AUAAAGCUAGGUUACCAAAGGC	47..66	20	spu-miR-9-3p
bgl-miR-9a-5p	UCUUUGGUUAUCUAGCUGUAUGA	9..31	23	dme-miR-9a-5p
bgl-miR-9b-5p	CCUUUGGUAACCUAGCUUUAUGA	9..31	23	ame-miR-9b
