# Supplementary material for: Whole genome analysis of a schistosomiasis-transmitting freshwater snail
Source: Nat Commun. 2017 May 16;8:15451. doi: 10.1038/ncomms15451 (PMC5440852; doi:10.1038/ncomms15451)
Supplement: Supplementary Data 30 — conserved precursor miRNAs tissue distribution in B. glabrata [file ncomms15451-s31.xls]

## Sheet: D30 miRNA tissue distribu  
Supplementary Data 30: conserved precursor miRNAs tissue distribution in B. glabrata
Presence of conserved precursor miRNAs as indicated by analysis of the BB02 B. glabrata tissue specific RNAseq data
The RNAseq data collected for the genome project was used to determine tissue specific expression patterns.Total RNA was extracted from 12 different tissues/organs dissected from several individual adult BB02 B. glabrata snails (between 2 and 10 snails per sample to obtain sufficient amounts of RNA). Illumina RNAseq was used to generate tissue-specific transcriptomes for albumen gland (AG); bucca…
	Ovotestis	Digestive gland	Stomach	Albumen gland	Heart/ APO	Terminal genitalia	Mantle edge	Kidney	head foot	Salivary glands	Central nervous system	Buccal mass
miR-9a							+		+
miR-96a					+		+		+
miR-96	+	+	+	+	+	+	+	+	+	+	+	+
miR-87b-2			+	+
miR-87b-1						+
miR-750		+		+	+
miR-745a						+		+
miR-71						+
miR-7			+	+		+	+		+		+	+
miR-67-2	+	+	+	+	+		+	+	+		+	+
miR-67-1										+
miR-375				+		+
miR-34		+	+		+		+		+
miR-317			+			+		+	+			+
miR-315			+	+		+	+			+	+
miR-2a-2						+			+
miR-279			+				+	+	+
miR-278						+				+
miR-277a			+						+
miR-252b				+
miR-219c					+
miR-216b		+	+	+		+	+				+
miR-216a	+	+	+		+	+		+
miR-1a			+	+		+	+		+		+	+
miR-1994b					+
miR-1990							+	+	+
miR-1985			+	+	+		+	+			+	+
miR-193							+		+		+
miR-190	+						+
miR-184			+					+
miR-133		+	+	+		+	+
miR-125	+		+		+		+				+
miR-124											+
miR-12			+	+	+	+		+
miR-1175		+	+	+	+		+	+	+		+
let-7				+
Summary	5	8	18	15	12	15	17	11	14	4	11	6
