# Supplementary material for: Whole genome analysis of a schistosomiasis-transmitting freshwater snail
Source: Nat Commun. 2017 May 16;8:15451. doi: 10.1038/ncomms15451 (PMC5440852; doi:10.1038/ncomms15451)
Supplement: Supplementary Data 31 — Conserved miRNA target gene predictions [file ncomms15451-s32.xls]

## Sheet: D31 miRNA targets
Supplementary Data 31: Conserved miRNA target gene predictions
3′ UTR sequences were collected from the GFF3 file Biomphalaria-glabrata-BB02_BASEFEATURES_BglaB1.0.gff3 in VectorBase. To search the predicted microRNA target genes in B. glabrata genome the miRanda software version 3.3a was used within the following parameters and conditions: a gap opening penalty of − 8, a gap extension penalty of − 2; match with minimum score threshold 110, target duplex with…
miRNA gene ID	Target gene ID	Genome Scaffold	Start position	End position	miRAnda Score	miRAnda Delta-G	miRNA position	3' UTR position	Length
bgl-let-7-5p	BGLB010307-RA	LGUN_random_Scaffold4534	18711	18768	140	-25,73	2..21	1..23	22
bgl-miR-124-3p	BGLB000799-RA	LG17_random_Scaffold259	265210	267078	132	-21,52	2..22	142..162	20
bgl-miR-124-3p	BGLB002915-RA	LG5_random_Scaffold183	102639	102825	140	-23,11	2..22	2..22	20
bgl-miR-124-3p	BGLB003850-RA	LGUN_random_Scaffold103	6832	6964	128	-21,43	2..22	96..118	22
bgl-miR-125-5p	BGLB001853-RA	LG2_random_Scaffold188	218282	218346	136	-21,37	2..22	36..61	25
bgl-miR-125-5p	BGLB002915-RA	LG5_random_Scaffold183	103007	103198	125	-18,57	2..22	44..65	22
bgl-miR-125b-3p	BGLB001318-RA	LG24_random_Scaffold17	491736	491876	113	-19,9	2..12	83..103	10
bgl-miR-125b-3p	BGLB001674-RA	LG29_random_Scaffold14	1002493	1002951	134	-16,46	2..21	64..88	23
bgl-miR-1260-3p	BGLB000799-RA	LG17_random_Scaffold259	265210	267078	125	-23,45	2..17	1800..1819	17
bgl-miR-133-3p	BGLB011422-RA	LGUN_random_Scaffold5514	19792	19841	124	-16,29	2..18	1..19	18
bgl-miR-133-5p	BGLB009141-RA	LGUN_random_Scaffold349	7413	7479	122	-17,42	2..22	7..36	27
bgl-miR-133-5p	BGLB013961-RA	LGUN_random_Scaffold904	97770	98092	138	-16,77	2..22	36..62	26
bgl-miR-134-5p	BGLB005110-RA	LGUN_random_Scaffold1397	67700	67877	121	-17,16	2..21	17..39	22
bgl-miR-137-5p	BGLB013440-RA	LGUN_random_Scaffold8168	4766	4785	128	-15,03	2..22	1..20	22
bgl-miR-153-3p	BGLB009266-RA	LGUN_random_Scaffold360	19670	19828	121	-15,4	2..21	128..156	26
bgl-miR-1990-5p	BGLB001288-RA	LG24_random_Scaffold159	186155	186349	124	-15,39	2..21	78..105	26
bgl-miR-1990-5p	BGLB008165-RA	LGUN_random_Scaffold28	468034	468151	125	-16,97	2..17	37..60	17
bgl-miR-1992-3p	BGLB003132-RA	LG6_random_Scaffold885	66032	66230	129	-15,66	2..22	10..36	25
bgl-miR-1992-3p	BGLB005110-RA	LGUN_random_Scaffold1397	67700	67877	130	-17,73	2..21	22..44	22
bgl-miR-1993-3p	BGLB008897-RA	LGUN_random_Scaffold3305	3301	3525	139	-19,31	2..21	53..72	19
bgl-miR-1993-3p	BGLB008897-RA	LGUN_random_Scaffold3305	3301	3525	135	-16,75	2..21	14..33	19
bgl-miR-1994a-3p	BGLB010854-RA	LGUN_random_Scaffold5079	19116	19289	132	-23,84	2..21	54..75	20
bgl-miR-1994a-3p	BGLB013031-RA	LGUN_random_Scaffold748	84040	84265	142	-23,69	2..21	185..207	21
bgl-miR-1994b-3p	BGLB010854-RA	LGUN_random_Scaffold5079	19116	19289	131	-21,32	2..20	57..75	18
bgl-miR-1994b-3p	BGLB013031-RA	LGUN_random_Scaffold748	84040	84265	134	-20,51	2..21	185..207	21
bgl-miR-199a-3p	BGLB010392-RA	LGUN_random_Scaffold4632	35488	35682	136	-17,76	2..18	113..131	16
bgl-miR-2001-5p	BGLB004954-RA	LGUN_random_Scaffold134	510899	511481	129	-16,33	2..22	269..291	21
bgl-miR-2001-5p	BGLB010854-RA	LGUN_random_Scaffold5079	17623	17800	138	-19,88	2..22	1..29	28
bgl-miR-216a-5p	BGLB008165-RA	LGUN_random_Scaffold28	468034	468151	127	-16,32	2..22	57..80	22
bgl-miR-216a-5p	BGLB009266-RA	LGUN_random_Scaffold360	17109	17265	130	-15,29	2..22	52..73	21
bgl-miR-216a-5p	BGLB009743-RA	LGUN_random_Scaffold399	97777	97933	142	-20,57	2..22	11..39	26
bgl-miR-216b-5p	BGLB004879-RA	LGUN_random_Scaffold132	101377	101500	145	-15,84	2..22	61..82	22
bgl-miR-219a-3p	BGLB012291-RA	LGUN_random_Scaffold6362	41151	41642	121	-15,92	2..19	172..189	17
bgl-miR-219a-5p	BGLB004318-RA	LGUN_random_Scaffold11363	6350	6418	127	-16,1	2..16	1..17	15
bgl-miR-2354-3p	BGLB004324-RA	LGUN_random_Scaffold11379	752	914	125	-15,28	2..17	133..155	17
bgl-miR-2354-3p	BGLB010331-RA	LGUN_random_Scaffold4560	298	503	147	-23,19	2..19	4..26	19
bgl-miR-2354-3p	BGLB010331-RA	LGUN_random_Scaffold4560	298	503	147	-23,19	2..19	102..124	19
bgl-miR-2354-3p	BGLB010331-RA	LGUN_random_Scaffold4560	298	503	147	-23,19	2..19	168..190	19
bgl-miR-2354-3p	BGLB010331-RA	LGUN_random_Scaffold4560	298	503	144	-20,99	2..20	33..59	24
bgl-miR-2354-3p	BGLB010331-RA	LGUN_random_Scaffold4560	298	503	141	-18,87	2..19	132..157	22
bgl-miR-252a-5p	BGLB001237-RA	LG22_random_Scaffold62	207984	208656	128	-16,64	2..20	253..274	21
bgl-miR-252b-5p	BGLB013031-RA	LGUN_random_Scaffold748	85081	85231	130	-17,8	2..19	17..35	17
bgl-miR-281-3p	BGLB003910-RA	LGUN_random_Scaffold10402	2548	2614	119	-15,62	2..16	1..15	15
bgl-miR-281-3p	BGLB005648-RA	LGUN_random_Scaffold15748	7340	7542	121	-17,82	2..21	20..48	26
bgl-miR-281-3p	BGLB010331-RA	LGUN_random_Scaffold4560	298	503	142	-17,51	2..21	35..54	20
bgl-miR-281-3p	BGLB012659-RA	LGUN_random_Scaffold69	295374	295540	133	-21,28	2..21	74..99	23
bgl-miR-284-5p	BGLB002915-RA	LG5_random_Scaffold183	103987	104072	127	-20,17	2..24	11..46	34
bgl-miR-284-5p	BGLB004954-RA	LGUN_random_Scaffold134	510899	511481	134	-16,03	2..24	267..298	29
bgl-miR-284-5p	BGLB005110-RA	LGUN_random_Scaffold1397	50969	51334	135	-19,15	2..23	188..216	25
bgl-miR-284-5p	BGLB008897-RA	LGUN_random_Scaffold3305	3301	3525	142	-22,69	2..24	111..135	24
bgl-miR-284-5p	BGLB008897-RA	LGUN_random_Scaffold3305	3301	3525	142	-22,69	2..24	150..174	24
bgl-miR-29b-3p	BGLB002915-RA	LG5_random_Scaffold183	102639	102825	132	-15,47	2..22	1..19	21
bgl-miR-2a-1-3p	BGLB003132-RA	LG6_random_Scaffold885	59028	59116	138	-20,69	2..22	27..49	21
bgl-miR-2a-2-3p	BGLB003132-RA	LG6_random_Scaffold885	59028	59116	138	-21,73	2..22	28..49	21
bgl-miR-2b-3p	BGLB003132-RA	LG6_random_Scaffold885	59028	59116	138	-19,97	2..22	27..49	21
bgl-miR-2d-3p	BGLB001318-RA	LG24_random_Scaffold17	496087	496193	127	-15,56	2..22	36..57	20
bgl-miR-2d-3p	BGLB003132-RA	LG6_random_Scaffold885	59028	59116	129	-18,23	2..22	25..49	23
bgl-miR-3134-3p	BGLB004954-RA	LGUN_random_Scaffold134	514474	514591	134	-19,84	2..22	60..83	23
bgl-miR-317-3p	BGLB000799-RA	LG17_random_Scaffold259	265210	267078	133	-18,56	2..23	896..929	31
bgl-miR-33-5p	BGLB008238-RA	LGUN_random_Scaffold2847	4270	4386	135	-15,71	2..22	29..52	22
bgl-miR-33-5p	BGLB012291-RA	LGUN_random_Scaffold6362	42748	42926	128	-16,41	2..22	101..126	23
bgl-miR-34-5p	BGLB007260-RA	LGUN_random_Scaffold2202	22616	22691	123	-21,17	2..21	1..18	19
bgl-miR-36a-3p	BGLB010972-RA	LGUN_random_Scaffold5183	5953	6057	133	-19,28	2..19	31..52	19
bgl-miR-4079-5p	BGLB007224-RA	LGUN_random_Scaffold2180	43974	44038	124	-19,89	2..19	40..60	19
bgl-miR-4079-5p	BGLB008897-RA	LGUN_random_Scaffold3305	3301	3525	131	-17,48	2..19	25..43	18
bgl-miR-4079-5p	BGLB008897-RA	LGUN_random_Scaffold3305	3301	3525	131	-17,48	2..19	64..82	18
bgl-miR-4079-5p	BGLB008897-RA	LGUN_random_Scaffold3305	3301	3525	131	-17,48	2..19	103..121	18
bgl-miR-4079-5p	BGLB008897-RA	LGUN_random_Scaffold3305	3301	3525	131	-17,48	2..19	142..160	18
bgl-miR-4079-5p	BGLB008897-RA	LGUN_random_Scaffold3305	3301	3525	131	-17,48	2..19	181..199	18
bgl-miR-4079-5p	BGLB013472-RA	LGUN_random_Scaffold82	421714	421867	127	-16,21	2..19	43..63	20
bgl-miR-4864-3p	BGLB004277-RA	LGUN_random_Scaffold11211	25	138	127	-19,83	2..21	4..26	22
bgl-miR-4966-3p	BGLB007224-RA	LGUN_random_Scaffold2180	29576	29620	140	-19,95	2..21	1..23	22
bgl-miR-67-1-5p	BGLB009527-RA	LGUN_random_Scaffold382	182725	182838	123	-17,96	2..20	58..77	18
bgl-miR-67-2-3p	BGLB009527-RA	LGUN_random_Scaffold382	182725	182838	123	-17,96	2..20	58..77	18
bgl-miR-6833-5p	BGLB000438-RA	LG10_random_Scaffold113	19228	19554	138	-20,34	2..20	204..227	21
bgl-miR-6833-5p	BGLB000438-RA	LG10_random_Scaffold113	19228	19554	136	-16,08	2..20	287..311	22
bgl-miR-6833-5p	BGLB000438-RA	LG10_random_Scaffold113	19228	19554	133	-17,69	2..20	242..263	20
bgl-miR-6833-5p	BGLB000438-RA	LG10_random_Scaffold113	19228	19554	132	-23,26	2..20	141..165	22
bgl-miR-6833-5p	BGLB000648-RA	LG13_random_Scaffold41	338286	338429	136	-18,64	2..20	1..20	19
bgl-miR-6833-5p	BGLB000648-RA	LG13_random_Scaffold41	338286	338429	135	-16,9	2..20	87..107	19
bgl-miR-6833-5p	BGLB000648-RA	LG13_random_Scaffold41	338485	338566	139	-18,64	2..20	46..68	21
bgl-miR-6833-5p	BGLB003839-RA	LGUN_random_Scaffold10272	3191	3253	141	-19,85	2..20	32..53	20
bgl-miR-6833-5p	BGLB003839-RA	LGUN_random_Scaffold10272	3191	3253	138	-26,05	2..20	4..27	21
bgl-miR-6833-5p	BGLB003839-RA	LGUN_random_Scaffold10272	3265	3527	145	-20,11	2..20	88..111	22
bgl-miR-6833-5p	BGLB003839-RA	LGUN_random_Scaffold10272	3265	3527	137	-21,74	2..20	126..147	20
bgl-miR-6833-5p	BGLB003839-RA	LGUN_random_Scaffold10272	3265	3527	136	-18,65	2..20	172..191	19
bgl-miR-6833-5p	BGLB004157-RA	LGUN_random_Scaffold10996	12995	13178	139	-19,57	2..20	130..152	21
bgl-miR-6833-5p	BGLB004157-RA	LGUN_random_Scaffold10996	12995	13178	137	-23,29	2..20	66..89	22
bgl-miR-6833-5p	BGLB004157-RA	LGUN_random_Scaffold10996	12995	13178	137	-19,57	2..20	104..127	22
bgl-miR-6833-5p	BGLB004157-RA	LGUN_random_Scaffold10996	12995	13178	134	-21,16	2..20	32..55	21
bgl-miR-6833-5p	BGLB004228-RA	LGUN_random_Scaffold1111	20705	21163	138	-18,77	2..20	123..146	21
bgl-miR-6833-5p	BGLB004228-RA	LGUN_random_Scaffold1111	20705	21163	138	-18,77	2..20	201..224	21
bgl-miR-6833-5p	BGLB004228-RA	LGUN_random_Scaffold1111	20705	21163	138	-18,77	2..20	349..372	21
bgl-miR-6833-5p	BGLB004228-RA	LGUN_random_Scaffold1111	20705	21163	134	-18,01	2..20	145..170	23
bgl-miR-6833-5p	BGLB004228-RA	LGUN_random_Scaffold1111	20705	21163	134	-18,01	2..20	371..396	23
bgl-miR-6833-5p	BGLB004228-RA	LGUN_random_Scaffold1111	20705	21163	133	-16,83	2..20	93..114	20
bgl-miR-6833-5p	BGLB004228-RA	LGUN_random_Scaffold1111	20705	21163	133	-16,83	2..20	319..340	20
bgl-miR-6833-5p	BGLB004228-RA	LGUN_random_Scaffold1111	20705	21163	133	-17,97	2..20	429..450	20
bgl-miR-6833-5p	BGLB004651-RA	LGUN_random_Scaffold12323	4700	4739	136	-19,43	2..19	1..21	19
bgl-miR-6833-5p	BGLB005648-RA	LGUN_random_Scaffold15748	7340	7542	126	-17,08	2..18	145..167	18
bgl-miR-6833-5p	BGLB006016-RA	LGUN_random_Scaffold168	5028	5219	145	-23,05	2..20	84..105	20
bgl-miR-6833-5p	BGLB006016-RA	LGUN_random_Scaffold168	5028	5219	135	-17,69	2..20	145..165	19
bgl-miR-6833-5p	BGLB006072-RA	LGUN_random_Scaffold1696	13037	13335	141	-19,6	2..20	224..245	20
bgl-miR-6833-5p	BGLB006072-RA	LGUN_random_Scaffold1696	13037	13335	127	-17,72	2..19	124..143	18
bgl-miR-6833-5p	BGLB007334-RA	LGUN_random_Scaffold225	110755	111276	143	-25,54	2..20	137..157	19
bgl-miR-6833-5p	BGLB007334-RA	LGUN_random_Scaffold225	110755	111276	143	-25,54	2..20	295..315	19
bgl-miR-6833-5p	BGLB007334-RA	LGUN_random_Scaffold225	110755	111276	142	-21,47	2..20	5..25	20
bgl-miR-6833-5p	BGLB007334-RA	LGUN_random_Scaffold225	110755	111276	142	-21,47	2..20	37..57	20
bgl-miR-6833-5p	BGLB007334-RA	LGUN_random_Scaffold225	110755	111276	142	-21,47	2..20	69..89	20
bgl-miR-6833-5p	BGLB007334-RA	LGUN_random_Scaffold225	110755	111276	142	-21,47	2..20	95..115	20
bgl-miR-6833-5p	BGLB007334-RA	LGUN_random_Scaffold225	110755	111276	142	-21,47	2..20	113..133	20
bgl-miR-6833-5p	BGLB007334-RA	LGUN_random_Scaffold225	110755	111276	142	-21,47	2..20	201..221	20
bgl-miR-6833-5p	BGLB007334-RA	LGUN_random_Scaffold225	110755	111276	142	-21,47	2..20	253..273	20
bgl-miR-6833-5p	BGLB007334-RA	LGUN_random_Scaffold225	110755	111276	142	-21,47	2..20	271..291	20
bgl-miR-6833-5p	BGLB007334-RA	LGUN_random_Scaffold225	110755	111276	142	-21,47	2..20	339..359	20
bgl-miR-6833-5p	BGLB007334-RA	LGUN_random_Scaffold225	110755	111276	142	-21,47	2..20	373..393	20
bgl-miR-6833-5p	BGLB007334-RA	LGUN_random_Scaffold225	110755	111276	142	-21,47	2..20	391..411	20
bgl-miR-6833-5p	BGLB007334-RA	LGUN_random_Scaffold225	110755	111276	142	-21,47	2..20	409..429	20
bgl-miR-6833-5p	BGLB007334-RA	LGUN_random_Scaffold225	110755	111276	142	-21,47	2..20	476..496	20
bgl-miR-6833-5p	BGLB007334-RA	LGUN_random_Scaffold225	110755	111276	142	-21,47	2..20	494..514	20
bgl-miR-6833-5p	BGLB007334-RA	LGUN_random_Scaffold225	110755	111276	139	-23,03	2..20	159..179	19
bgl-miR-6833-5p	BGLB007334-RA	LGUN_random_Scaffold225	110755	111276	139	-23,03	2..20	179..199	19
bgl-miR-6833-5p	BGLB007334-RA	LGUN_random_Scaffold225	110755	111276	139	-23,03	2..20	317..337	19
bgl-miR-6833-5p	BGLB007334-RA	LGUN_random_Scaffold225	110755	111276	138	-21,61	2..19	433..453	18
bgl-miR-6833-5p	BGLB009979-RA	LGUN_random_Scaffold4225	60501	60949	141	-24,25	2..20	161..182	20
bgl-miR-6833-5p	BGLB009979-RA	LGUN_random_Scaffold4225	60501	60949	141	-24,25	2..20	221..242	20
bgl-miR-6833-5p	BGLB009979-RA	LGUN_random_Scaffold4225	60501	60949	141	-20,03	2..20	253..274	20
bgl-miR-6833-5p	BGLB009979-RA	LGUN_random_Scaffold4225	60501	60949	141	-24,25	2..20	309..330	20
bgl-miR-6833-5p	BGLB009979-RA	LGUN_random_Scaffold4225	60501	60949	140	-20,81	2..20	21..42	21
bgl-miR-6833-5p	BGLB009979-RA	LGUN_random_Scaffold4225	60501	60949	140	-20,81	2..20	65..86	21
bgl-miR-6833-5p	BGLB009979-RA	LGUN_random_Scaffold4225	60501	60949	140	-20,81	2..20	237..258	21
bgl-miR-6833-5p	BGLB009979-RA	LGUN_random_Scaffold4225	60501	60949	140	-20,81	2..20	281..302	21
bgl-miR-6833-5p	BGLB009979-RA	LGUN_random_Scaffold4225	60501	60949	140	-19,01	2..20	329..350	21
bgl-miR-6833-5p	BGLB009979-RA	LGUN_random_Scaffold4225	60501	60949	138	-20,99	2..20	3..26	21
bgl-miR-6833-5p	BGLB009979-RA	LGUN_random_Scaffold4225	60501	60949	138	-21,16	2..20	47..70	21
bgl-miR-6833-5p	BGLB009979-RA	LGUN_random_Scaffold4225	60501	60949	138	-20,99	2..20	109..132	21
bgl-miR-6833-5p	BGLB009979-RA	LGUN_random_Scaffold4225	60501	60949	137	-21,48	2..20	127..150	22
bgl-miR-6833-5p	BGLB009979-RA	LGUN_random_Scaffold4225	60501	60949	137	-21,48	2..20	191..214	22
bgl-miR-6833-5p	BGLB011183-RA	LGUN_random_Scaffold536511	7098	7191	129	-16,14	2..20	37..56	18
bgl-miR-6833-5p	BGLB011444-RA	LGUN_random_Scaffold5529	22559	22688	131	-17,69	2..19	41..60	18
bgl-miR-6833-5p	BGLB012394-RA	LGUN_random_Scaffold6533	130	167	137	-20,05	2..19	1..19	18
bgl-miR-6833-5p	BGLB014329-RA	LGUN_random_Scaffold978	4193	4320	141	-26,42	2..20	39..60	20
bgl-miR-6833-5p	BGLB014329-RA	LGUN_random_Scaffold978	4193	4320	140	-23,17	2..20	17..36	19
bgl-miR-6833-5p	BGLB014329-RA	LGUN_random_Scaffold978	4193	4320	134	-23,46	2..20	1..22	21
bgl-miR-71-5p	BGLB010929-RA	LGUN_random_Scaffold5134	26344	26476	141	-18,46	2..22	44..70	25
bgl-miR-745a-3p	BGLB013031-RA	LGUN_random_Scaffold748	84040	84265	130	-18,96	2..20	7..28	19
bgl-miR-745b-3p	BGLB000799-RA	LG17_random_Scaffold259	265210	267078	118	-15,13	2..12	1..12	11
bgl-miR-745b-3p	BGLB011560-RA	LGUN_random_Scaffold560730	2050	2159	119	-17,5	2..21	62..83	21
bgl-miR-7-5p	BGLB002556-RA	LG4_random_Scaffold285	35844	35960	140	-19,78	2..22	38..66	25
bgl-miR-7908-1-3p	BGLB008004-RA	LGUN_random_Scaffold270	31130	32081	128	-23,09	2..22	436..466	28
bgl-miR-7908-1-3p	BGLB009266-RA	LGUN_random_Scaffold360	18853	19055	139	-18,66	2..22	156..181	24
bgl-miR-7908-2-5p	BGLB008004-RA	LGUN_random_Scaffold270	31130	32081	128	-23,09	2..22	436..466	28
bgl-miR-7908-2-5p	BGLB009266-RA	LGUN_random_Scaffold360	18853	19055	139	-18,66	2..22	156..181	24
bgl-miR-87b-1-3p	BGLB002591-RA	LG4_random_Scaffold3486	10086	10177	130	-18,5	2..21	60..82	21
bgl-miR-87b-2-3p	BGLB002591-RA	LG4_random_Scaffold3486	10086	10177	130	-18,5	2..21	60..82	21
bgl-miR-981-3p	BGLB000799-RA	LG17_random_Scaffold259	265210	267078	122	-16,39	2..14	1190..1212	12
bgl-miR-9a-5p	BGLB000799-RA	LG17_random_Scaffold259	265210	267078	139	-17,45	2..22	1775..1795	21
bgl-miR-9a-5p	BGLB013031-RA	LGUN_random_Scaffold748	79948	80122	125	-16,77	2..22	74..98	23
bgl-miR-9b-5p	BGLB005025-RA	LGUN_random_Scaffold13668	9370	9587	127	-15,76	2..22	169..194	24
