# Supplementary material for: Whole genome analysis of a schistosomiasis-transmitting freshwater snail
Source: Nat Commun. 2017 May 16;8:15451. doi: 10.1038/ncomms15451 (PMC5440852; doi:10.1038/ncomms15451)
Supplement: Supplementary Data 32 — Novel miRNAs predictions [file ncomms15451-s33.xls]

## Sheet: D32 novel miRNA
Supplementary Data 32. Novel miRNAs predictions
Characteristics and location of 107 novel miRNA sequences predicted in addition to the conserved miRNA from B. glabrata
miRNA name	Genome scaffold	Start	End	Length (nt)	Precursor microRNA sequence (5'-3')	mature microRNA (-3p)	mature microRNA (-5p)	Precursor microRNA secondary structure
>bgl-non-conserved1	LG1_random_Scaffold2075-59451	1707	1827	120	CUGUCUUCACUAGUCGGGUCUGUCUUCACAGGUCGGGUCUGUUUUCACUAGUCUGGUCUGUCAGACCAGACUAGUGAAGACAGACCAGACUAGUGAAGACAGACCAGACUAGUGAAGACAG	UAGUGAAGACAGACCAGACUAGUGAAGACA	GUCUUCACAGGUCGGGUCUGUUUUCACUAG	(((((((((((((((.(((((((((((((.((((.((((((((((((((((((((((((...)))))))))))))))))))))))).)))).))))))))))))).)))))))))))))))
>bgl-non-conserved2	LGUN_random_Scaffold21637-3150	3150	3271	121	AGAAACAGUAAGUUAUGAGAGAAACAGCAAGUUAAAGAAACAGCAAGUUAAGAGAAGCUGUUUCUCUCUCAACUUGCUGUUUCUCUCUUAACUUGCUGUUUCUCUCUCAACUUGCUGUUUCU	CUUGCUGUUUCUCUCUCAACUUGCUGUUUC	AAACAGUAAGUUAUGAGAGAAACAGCAAGU	((((((((((((((..(((((((((((((((((((((((((((((((((.(((((.........))))).))))))))))))))...)))))))))))))))))))..))))))))))))))
>bgl-non-conserved3	LGUN_random_Scaffold188752-162	162	283	121	AAUACAUGACUACACAUACACAUACAGGAGAACACAAAGAAAUACAUGACUUCUUCUGUAUGUGUAUGUGUAGUCAUGUAUUUCUUUGGGUUCUCCUGUAUGUGUAUGUGUAGUAUUGUAUU	CUCCUGUAUGUGUAUGUGUAGUAUUGUAU	UACAUGACUACACAUACACAUACAGGAGAA	.(((((..(((((((((((((((((((((((((.(((((((((((((((((.(................).))))))))))))))))).)))))))))))))))))))))))))..))))).
>bgl-non-conserved4	LGUN_random_Scaffold19-929946	13221	13341	120	UAUAUCAGUCAUCACAGUUUCAAAGCACUCUGCCAUCACAUUAUAGUAUAUUUAAACCAGUCAUCAAAAAAUAUACUAUAAUGUGAUAGCAGAGUGCUUUGAAACAUUGAUGACUGAUAUA	AGAGUGCUUUGAAACAUUGAUGACUGAUAU	UAUCAGUCAUCACAGUUUCAAAGCACUCUG	((((((((((((((..(((((((((((((((((.(((((((((((((((((((...............))))))))))))))))))).)))))))))))))))))..))))))))))))))
>bgl-non-conserved5	LG4_random_Scaffold52-536368	2375	2478	103	AUGUGUCUGUCUGUCAUAUUUACGUGUGCUUGUCAUGUGUCUGUCUGUCAUAUUUACGUAUGCUUGUCACGACAAGCACACGUAAAUAUGACAGACAGACACAA	AGCACACGUAAAUAUGACAGACAGACACA	GUGUCUGUCUGUCAUAUUUACGUGUGCUUG	.(((((((((((((((((((((((((((((((((..(((.(.....(.(((((....))))))..).)))))))))))))))))))))))))))))))))))).
>bgl-non-conserved6	LGUN_random_Scaffold39865-1319	1319	1432	113	AGAGUUGACUAGCUACAUAGAGUGAAACACAGACUAACUGAUUAACUUCUAGAGCUUAGCUUUAAAGAGUCUACAAGUCAGUCUGUGUUUUACUUUGUGUAGCUGGAUAACUUG	GUGUUUUACUUUGUGUAGCUGGAUAACUU	AGUUGACUAGCUACAUAGAGUGAAACACAG	.((((((.(((((((((((((((((((((((((((.(((.....((((.((((((...))))))..)))).....))).))))))))))))))))))))))))))).)))))).
>bgl-non-conserved7	LGUN_random_Scaffold2061-14475	10350	10464	114	CUCAUGUGUUUAACAACUCAGAUCUAAGUUUCUUAAAAAAACAUUGUCAUAACUACCUACUGUUUCGUCAGAAUUUUUUUUAAGAAACUUAGAUCUGAGUAGUUAAACACAUGAA	AACUUAGAUCUGAGUAGUUAAACACAUGA	CAUGUGUUUAACAACUCAGAUCUAAGUUUC	.(((((((((((((.((((((((((((((((((((((((((..(((.(..(((........)))..).)))...)))))))))))))))))))))))))).))))))))))))).
>bgl-non-conserved8	LG24_random_Scaffold261-73328	5046	5148	102	AGUGUGGAGCCCUAUGUAUGUGCUGGAAUGUGGAGCCCUAUGUAUGUGCUGGAAUGUGGAGCCGUAUGCAGGGCCGGUCCUACAGGUUGCGGGGCCCUAUACG	UCCUACAGGUUGCGGGGCCCUAUAC	UGUGGAGCCCUAUGUAUGUGCUGGAAU	.((((((.(((((....((.((..(((...(.(.(((((.((((((.(((.........))))))))).)))))).))))..)).))...))))).)))))).
>bgl-non-conserved9	LGUN_random_Scaffold1732-26333	26333	26440	107	GGAGAAGAGAAUGGGGGCGGGUUUGAUCCCUCGAACAAUAGGAAAUCUUCAGACUGUCAUGUGGAGAGGGUGGAAGCGGCGCCCCUUUUGUAACUUUCUCCCGUCUCA	GGCGCCCCUUUUGUAACUUUCUCCCGUCUC	AGAAGAGAAUGGGGGCGGGU	((((((((.((.(((((((.((((...(((((..(((((((............))))..)))...)))))...))))..))))))).)).)...))))))).......
>bgl-non-conserved10	LGUN_random_Scaffold20633-2110	119	183	64	ACCAGGGGCGGACUGGCUAUAUGGGCAUUCGGGCAAAUGCCCGGUGGGCCGGUACCCAAAUGGG	AAAUGCCCGGUGGGCCGGUACCCAAAUGG	CAGGGGCGGACUGGCUAUAUGGGCAUUCGG	.(((.(((...(((((((...((((((((......))))))))...))))))).)))...))).
>bgl-non-conserved11	LGUN_random_Scaffold2267-15103	10210	10311	101	UAGGUUGAAUAAGGCCUGGUCGCUUGUUGUUUCGUCUGGAUGGGGAGGACUGGCUCGACCACGCGACGUUACAUCACAGCACGACUAGGUCCACGCGACUUU	CAUCACAGCACGACUAGGUCCACGCGACUU	GGUUGAAUAAGGCCUGGUCGCUUGUUGUU	.((((((.....((((((((((((((.(((..((((..(.(((.(((......)))..))))..))))..))).)).)))..)))))))))....)))))).
>bgl-non-conserved12	LGUN_random_Scaffold8250-5117	1478	1556	78	UCCUGCCAAACAACGGCCAUCAACGUUGUGGCAUAUCUUGAAAGGCGACACUGUCAUGGUGGCCGGUGUUGAGGCUGGG	CACUGUCAUGGUGGCCGGUGUUGAGGCUGG	CUGCCAAACAACGGCCAUCAACGUUGUG	.((.(((.((((.((((((((((((.(((.((............)).))).)))..))))))))).))))..))).)).
>bgl-non-conserved13	LGUN_random_Scaffold1215-14973	4205	4298	93	UGGGUACCGAGUGGGGACAAAGAGUGAGACAAGUACUCUCAAUUGAGGGUACGACUGACUGUCCACUAGUGGUGUUACCCCUCCUAGAUACCCC	CACUAGUGGUGUUACCCCUCCUAGAUACCC	GGUACCGAGUGGGGACAAAGAGUGAG	.((((((.(((.(((((((...((((.((((.((((((((....)))))))).......)))))))).....)))).))))))...).))))).
>bgl-non-conserved14	LGUN_random_Scaffold10933-330	132	244	112	GGUUUGUGAUGCGGUCUUUGAAUGUGAUGCCUAGGAUCCUUCUGUAGCAUCUCAAUUCCAUUGCUAGGAUCCUCCUCUCAAGCUCUGCAUUCAACGUCCACGACUCGCAAGCA	CUCUGCAUUCAACGUCCACGACUCGCAAGC	UUUGUGAUGCGGUCUUUGAAUGUGAUGCC	.((((((((((.((.(.((((((((((.((..((((((((.....((((............))))))))))))........)))).)))))))).).)).))..)))))))).
>bgl-non-conserved15	LGUN_random_Scaffold2430-32390	14526	14617	91	UUGACCCCAUUUGAUAAAUGACUGUUGUGAAGUGUGAUGGUGGCUUCUCACACUGAAGCACUUCACUUAUAGCAAUGUCAUUGUGAAGUCAU	UCACUUAUAGCAAUGUCAUUGUGAAGUCA	GACCCCAUUUGAUAAAUGACUGUUGUGAAG	.((((..(((.(((((..((.((((.(((((((((...((((........))))...)))))))))..)))))).)))))..)))..)))).
>bgl-non-conserved16	LG3_random_Scaffold555-150917	57514	57590	76	GUAGAGGAGGCGAUAGUUCUCAGGGCUCUACCACAGAGGCGGAGUUUUGUGGUACUCUGGUGCUAGCCCUCCUGUGU	UACUCUGGUGCUAGCCCUCCUGUG	AGAGGAGGCGAUAGUUCUCAGGGCUCUACC	.((.((((((.(.((((.(.(((((...((((((((((......)))))))))))))))).)))).))))))).)).
>bgl-non-conserved17	LG4_random_Scaffold311-134487	20462	20558	96	ACUUUGGUCUGGUGAUAGCUCAAUACCCAAGGAUUCCAUACUAGACUAUGAGGGUAUGGGUAGGCGUAUUGAGUAUACACAACUAGAUUGCAGC	GCGUAUUGAGUAUACACAACUAGAUUGCAG	UUUGGUCUGGUGAUAGCUCAAUACCCA	.((.(((((((((....(((((((((((......((((((((..........))))))))..)).))))))))).......))))))))).)).
>bgl-non-conserved18	LGUN_random_Scaffold12675-3519	674	748	74	CUCGGCUGACCGUCGUAACUCGUCACGGUUGACCGCUCGUCUAGCGCUGGCCUGGGGCGAUUUGCGUCGGCUGAC	GCCUGGGGCGAUUUGCGUCGGCUGA	CGGCUGACCGUCGUAACUCGUCACGGUUGA	.(((((((((....((((.(((((.(((.(.(.((((.....)))).).).))).))))).))))))))))))).
>bgl-non-conserved19	LGUN_random_Scaffold4256-48607	5219	5298	79	AGACUUCUUGUUCUUCUUGACAGCUUUUCACUGCUGAGCUGUGAGCUGUGGCAGCAGAGGGAUAGAAGAACAGAAAGUUG	CAGAGGGAUAGAAGAACAGAAAGUU	ACUUCUUGUUCUUCUUGACAGCUUUUCACU	.(((((.((((((((((......(((((..(((((.((((...))))..)))))..)))))..)))))))))).))))).
>bgl-non-conserved20	LGUN_random_Scaffold3460-36761	8508	8615	107	AGCUGGUCAUGUGAUGUUCAAAGGUCAUACAAGCAAAUCCAACUUAACGAGAGUUCGAGGUCUGGAGCGUACAUAUUGUGUGUGACAUUUCUGUACAUGCCUUCAGCC	GUGUGACAUUUCUGUACAUGCCUUCAGC	CUGGUCAUGUGAUGUUCAAAGGUCAUACAA	.(((((.((((((..........((((((((......((((((((..(((....))))))).))))............)))))))).......))))))...))))).
>bgl-non-conserved21	LG11_random_Scaffold102-480867	18732	18844	112	GUGAAGGUGGGAUAGAGAGGAACCAGCGAGAAACGUGAGGAAGAAAAGACUUGUGAGUUAUUUCUUAUUCAAAUUCUCAUUUCAAUUGUGUUUCUAUGUACAUCUAUUUUCAA	CAAUUGUGUUUCUAUGUACAUCUAUUUUCA	GAAGGUGGGAUAGAGAGGAACCAGCGA	.((((((((((.((.(.(((((((((.(((((...((((.((((((.((((....)))).)))))).))))..))))).......))).)))))).).))..)))))))))).
>bgl-non-conserved22	LGUN_random_Scaffold101611-277	277	371	94	UUGUCAGUAUUGAUGUUCACUGAUUUGAGGUCACGUUUUAUUACAUCUAUGUAAUGGAAGUGGGGGCGUCAUUAGUUUUAACACACUACUGACAC	CGUCAUUAGUUUUAACACACUACUGACA	GUCAGUAUUGAUGUUCACUGAUUUGAGGUC	.((((((((.((.((((.(((((..(((.(((.((((((((((((....)))))))))).))..))).))))))))...)))))).)))))))).
>bgl-non-conserved23	LGUN_random_Scaffold154-424044	8437	8511	74	CUCGGCUGACCGUCGCAACUCGUCACGGUUGACCGCUCGUAUAGCACUUGCCUGGGGCGAUUUGCGUCGGCUGAC	UGCCUGGGGCGAUUUGCGUCGGCUGA	CGGCUGACCGUCGCAACUCGUCACGGUUGA	.(((((((((....((((.(((((.((((.....(((.....)))....))).).))))).))))))))))))).
>bgl-non-conserved24	LGUN_random_Scaffold9570-6409	802	919	117	CGUAAGCGGGUGUUGGUAUUGGAUACAUCUGGUAGCAUGACAGUAAGUAGAGCGAGUAUUUCCUUUUUUUUUCUUUUAAGCUUUAGAAGUUACAUAUUAAUUACUUCACCUGUCUAUU	AGUUACAUAUUAAUUACUUCACCUGUCUAU	UAAGCGGGUGUUGGUAUUGGAUACAUC	.(((.(((((((..(..(((((..((.(((((.(((.(((.((.(((.((((.((.....)))))).)))..)).))).)))))))).))......)))))..)..))))))).))).
>bgl-non-conserved25	LGUN_random_Scaffold110049-204	204	312	108	GCCAUAGGUGUUAUAUAAGAGUUUCCGUCUCCAAGACUGGCUGACUGUUUUCAAGGGAAGUUGAUAAUCGUCUGGCCAGGGCCAGUAGUGCUUUUAGACGCCUCCAGGA	CCAGUAGUGCUUUUAGACGCCUCCAGG	CAUAGGUGUUAUAUAAGAGUUUCCGUCUCC	.((..(((((((...(((((((........((....(((((((((.(((.((((......)))).))).))).))))))))........))))))))))))))...)).
>bgl-non-conserved26	LGUN_random_Scaffold2804-37362	998	1074	76	CCCCUUUCAGACCUUGUGGUCUAUAGGGCAGAUGAUGUAAAGGUCAUCUGUUUCUGUGGCCUACGGUUAACAAGGGU	UGUUUCUGUGGCCUACGGUUAACAAGGG	CCUUUCAGACCUUGUGGUCUAUAGGGCAGA	.(((((...((((..((((.((((((((((((((((......)))))))).)))))))).))))))))...))))).
>bgl-non-conserved27	LGUN_random_Scaffold2042-21767	1915	2036	121	GCCUUUUGGAGAAAUACUGAAAAUAAAAUACAAAGGUUGAUAGAGCUUGUGGUUUUUCAUGAAUGGUGGUCAUCAGGUUGCGAAUCUGUCAAAAAAGUGUUCUAAGUAAGCAUCUAGGAGGU	AAAAGUGUUCUAAGUAAGCAUCUAGGAGG	CUUUUGGAGAAAUACUGAAAAUAAAAUACA	((((((((((....((((.....((.(((((.....((((((((((.(.((((...((((.....))))..)))).)..))...))))))))....))))).))))))....))))))))))
>bgl-non-conserved28	LGUN_random_Scaffold2403-44161	13793	13895	102	UUAAGAAUGUUUAGUCCCUGGUUGGAAGCCUUGUGAGGACUUGGAUUUUUAAUUAUGGAUCCUUAGGGCGCCUCUGAGUCCACCCAGCUUUAAUAGGUCUUGG	GUCCACCCAGCUUUAAUAGGUCUUG	AAGAAUGUUUAGUCCCUGGUUGGAAGCCUU	.(((((.(..((((...((((.((((...((((.((((.(((((((((........))))))..)))...)))))))))))).))))..))))..).))))).
>bgl-non-conserved29	LG14_random_Scaffold93-641509	1829	1927	98	CCCAAUGGUGUGCAGCCAAACCUCAUUAACUCAAAGAGUAUUUAAAUCUAGAUAUUUGAAAGUGUAAUAUGAGGGAAUGGGUGCUGGGUCACUUCUGGA	AUGAGGGAAUGGGUGCUGGGUCACUUCUGG	CAAUGGUGUGCAGCCAAACCUCAUUA	.(((..((((.(((.(((..((((((..(((....(((((((((....)))))))))...))).....))))))...))).))).....))))..))).
>bgl-non-conserved30	LGUN_random_Scaffold30991-44	44	157	113	UGACUCAUUUGGGCGCAUCCAUUGCCUUUCGAGACAAAAGGAGCCAUAUAACUCAUAUUGUUCACAAACUAUGUUUCUGCAUAAAGAUGAGACCGCCCACCACUAAAUGGGUUA	AAGAUGAGACCGCCCACCACUAAAUGGGUU	ACUCAUUUGGGCGCAUCC	(((((((((((((((((((...(((.....((((((....((((.((((.....)))).))))........)))))).)))....))))....))))))......)))))))))
>bgl-non-conserved31	LGUN_random_Scaffold159615-37	37	130	93	UUCACACCUCCCACGUGACUCCUUAUCUCACUGUUCAUUAUCUACGCGCGUGUGUGUGUUGUAGCAUUGUAGUAUAGAGGUCAGGGCGUGUGAA	AUUGUAGUAUAGAGGUCAGGGCGUGUGA	CACACCUCCCACGUGACUCCUUAUCUCACU	(((((((..(((...(((((.((...((((.((((((......((((((....)))))))).)))).)).))...)).)))))))).)))))))
>bgl-non-conserved32	LGUN_random_Scaffold1992-32680	1835	1932	97	UCUCACCGACAUGGCGAUAUAUUUCAACUAAUGCAUUUGUUGCUGCCUCUCUCACCUGUACAAUAAAUGCUGUUUGUAUUAACUAUGUCUAAGUGAGG	UGUUUGUAUUAACUAUGUCUAAGUGAG	UCACCGACAUGGCGAUAUAUUUCAACUAA	.(((((.(((((((.((((((....(((....((((((((((.(((...........))))))))))))).)))))))))..)))))))...))))).
>bgl-non-conserved33	LGUN_random_Scaffold38510-1346	1664	1714	50	UCUCUGAGGAGAACCUGUGUCAGACAUGAUGUCUCCGGGUUCUCCCGGAGU	AUGAUGUCUCCGGGUUCUCCCGGAG(loop)	UCUGAGGAGAACCUGUGUCAGACAUGAUGU	.(((((.((((((((((.(..(((((...))))))))))))))))))))).
>bgl-non-conserved34	LGUN_random_Scaffold1121-70537	7783	7845	62	ACCUUGGGUCCUGGGUUCGAAUCUCGGUGAAGACUGGGAUUUUGAAUUUCGGGAUUUUUAGGG	ACUGGGAUUUUGAAUUUCGGGAUUUUUAGG	CUUGGGUCCUGGGUUCGAAUCUCGGUGA	.(((.(((((((((((((((((((((((....))))))).)))))).))))))))))..))).
>bgl-non-conserved35	LGUN_random_Scaffold921-47871	4606	4696	90	AGCUGGUCCGAUAUCUACCACCUCUUCCAGUGUUGGUGGUGGCGUCAAGGCCCACAUAACUUAUAUCCCGAUCGUGGUAGUGGCGGCAGUG	UAUCCCGAUCGUGGUAGUGGCGGCAGU	CUGGUCCGAUAUCUACCACCUCUUCCAGUG	.((((..(((....(((((((.((.......((((((((.(.(.....).))))).)))).........))..)))))))...))))))).
>bgl-non-conserved36	LGUN_random_Scaffold2810-21756	998	1074	76	AUCAAUAGCCCAGUUGGAACAGGCGGUACAUGCUGUUUGUUUGAGUUUAAGUUUUGAAAUAAAUGCUAUAGAACUAUGCAAUAGAUGCUGCUUGUUUGAUUUUAAGCGUUGAA	AUGCUGCUUGUUUGAUUUUAAGCGUUGA	CAAUAGCCCAGUUGGAACAGGCGGUACAU	.(((((.((.....(.((((((((((((....(((((.((...(((((.(((.((......)).)))...)))))..))))))).)))))))))))).)......))))))).
>bgl-non-conserved37	LGUN_random_Scaffold75350-440	2913	2988	75	UGCUGCCUUUAGGCGCUCAGUAAACACAACUCUGCCCGAGUCGGGUGUCGAACCUCGAGCCCCCUUCUAGGUAGCC	UGUCGAACCUCGAGCCCCCUUCUAGGUAGC	CUGCCUUUAGGCGCUCAGUAAACACA	.(((((((..(((.((((((...((((.((((.....))))...)))).....)).))))..)))...))))))).
>bgl-non-conserved38	LGUN_random_Scaffold10745-3423	3423	3517	94	CUGGUGUGUAAUGAUAGAUUAAUCUGUAGUGCCAUGACCUAUGUGUAAUGACAGACUAAUGUGUAACGACAGAUUGAUCUGUAGUGCCAUGUCAA	AACGACAGAUUGAUCUGUAGUGCCAUGUCA	GGUGUGUAAUGAUAGAUUAAUCUGUAGUGC	.(((((((..((.((((((((((((((.(((((((......(((......))).....))).)).)).)))))))))))))).))..))))))).
>bgl-non-conserved39	LGUN_random_Scaffold4517-14174	6648	6711	63	GUCCAGGGUUCAAACCCUGCCCGCUCCCAUCCCCCGUCGUCCUGCGGGAGGUUUGGACUAGGAA	CGUCCUGCGGGAGGUUUGGACUAGGA	CCAGGGUUCAAACCCUGCCCGCUCCCAUCC	.(((..((((((((((...(((((...................))))).)))))))))).))).
>bgl-non-conserved40	LG46i_random_Scaffold267-360683	20169	20230	61	CGAGUGCACAUACCAUGUGUGUUGUUCCGACAUUCCGGACAUGCACUGUAAAGGUGCACUCA	CCGGACAUGCACUGUAAAGGUGCACUC	AGUGCACAUACCAUGUGUGUUGUUCCGACA	.((((((((.......((((((.((.(((......))))))))))).......)))))))).
>bgl-non-conserved41	LG78i_random_Scaffold110-316108	7292	7394	102	AGUGGACGAAUAAUCUCCCCCUCUUCAGGCAGUCACUUCAUUGUGAGGAAUGAAACAGACUAAGAGGCCUUAAUGAGGGAAGCUAAGAUUAAUUUAUGUCACA	AUGAGGGAAGCUAAGAUUAAUUUAUGUCAC	UGGACGAAUAAUCUCCCCCUCUUC	.((((..((.((((((..(((((((.((((((((..((((((......))))))...)))).....)))).)).)))))......)))))).))....)))).
>bgl-non-conserved42	LGUN_random_Scaffold1116-8573	8573	8686	113	AGUGAGUAAAUGUUGAAUGCUUGAAUGUGUAUGGAAAUUAUUUCUACUAUUGUCUACUGGAAAUAAAUAGUAUGAUUUAUAAACAUCGUGUUUUCUUUUUCAUGUGUGCUCAUG	CGUGUUUUCUUUUUCAUGUGUGCUCAU	UGAGUAAAUGUUGAAUGCUUGAAUGUGUA	.(((((((.....((((.....(((((((.(((.....((..(((((((((..............))))))).))..))....)))))))))).....))))....))))))).
>bgl-non-conserved43	LGUN_random_Scaffold5177-3030	3030	3120	90	AUCUCGGCGAAGACUGAGGUUUUGAGCUUCUUGAUUUUAGGACGCCCCUGAAUCCGCACAGCUGAAAUGAGUACCUCACCUUAGUUGGGGA	GCUGAAAUGAGUACCUCACCUUAGUUGGGG	CUCGGCGAAGACUGAGGUUUUGAGCUU	.(((((((.(((..(((((((((.((((...((..((((((.....))))))..))...)))).))).....)))))).))).))))))).
>bgl-non-conserved44	LGUN_random_Scaffold708-113489	9274	9376	102	CGCGUCUUUCGACUUAUCUUCCCUUGACCGGGGCGAAAAUAGACACAUUCUCUUUGAUCGUACCGGCCGGAUGUCUGACGCA	CGGCCGGAUGUCUGACGC	CGUCUUUCGACUUAUCUUCCCUUGACCGGG	.(((((....(((......(((...(.((((.((((....(((.......)))....)))).))))).))).))).))))).
>bgl-non-conserved45	LGUN_random_Scaffold72-322412	26	92	66	UGGCUCAUGAUCAAAUCCACCUGUAGACUAGAAUUUGUAUUUCAAGAUUUGACUCUGAAUGGGUUGUGUUUAGAAGAGCACCCUAAGACUGCAUGGAAUUGUUAACUCAAGACUCU	AGACUGCAUGGAAUUGUUAACUCAAGACUC	GCUCAUGAUCAAAUCCACCUGUAGACUAG	.((.((.(((.(((.((((..(((((.((((....(((.((((.((((.((((((.....)))))).)))).)))).)))..)).)).))))))))).))).....))).))))..
>bgl-non-conserved46	LGUN_random_Scaffold1026-22081	4739	4801	62	CGUCUGCUUGAAGGGGGUCGUGGUGGCUUCAGUAGCCAAGGGUCACGAGUUCCAUCCCAGACU	UAGCCAAGGGUCACGAGUUCCAUCCCAGAC	UCUGCUUGAAGGGGGUCGUGGUGGCUUCA	.(((((...((.((((.(((((((((((.....)))))....)))))).)))).)).))))).
>bgl-non-conserved47	LGUN_random_Scaffold766-33308	9436	9498	62	CAGACCUUGUGGUCUAUAGGGCAGAUGAUGUAAAGGUCAUCUGAUUCUGUGGUCUAAGGUUUA	GGUCAUCUGAUUCUGUGGUCUAAGGUUU	GACCUUGUGGUCUAUAGGGCAGAUGAUGUA	.((((((((.((.((((((((((((((((......)))))))).)))))))))))))))))).
>bgl-non-conserved48	LG8_random_Scaffold1812-16871	16871	16961	90	UGAUUUAAAACAUUAGUUGACAGUUUGAAGUGUUUUAAUCUUUAAAAUAAGACAGCUUCGGGUGUACUGUAGGCCUAAAUGUGUUAAAUCU	GGUGUACUGUAGGCCUAAAUGUGUUAAAUC	AUUUAAAACAUUAGUUGACAGUUUG	.(((((((.(((((.(((.((((((((((((((((((..........))))))).))))))....))))).)))...))))).))))))).
>bgl-non-conserved49	LGUN_random_Scaffold21880-2702	19	101	82	ACAGCGCCUAUUCCAGUAUUGCUCGCAUCGGUGUCAAGUAUGAACGUCUCGCCUGGUAUCGGGUAGGCCAGAAUGGGUGAUGA	CUGGUAUCGGGUAGGCCAGAAUGGGUGAUG	AGCGCCUAUUCCAGUAUUGCUCGCAUCGGU	.((.(((((((((..((..((((((.(((((((....((....))....)))).)))..)))))).))..))))))))).)).
>bgl-non-conserved50	LGUN_random_Scaffold315-85960	23152	23264	112	CACUUCUGACUCCAUUUUAGUACUGUUACUUCUUGUUAGUCAUUUGUCUGGUUAGAGGCAAGACUUCAUGAAUGAUAAGAAUAUAUAGUAUUUUAAAACGACAUUUCUAAGUA	AUAUAGUAUUUUAAAACGACAUUUCUAAGU	CUUCUGACUCCAUUUUAGUACUGUUACU	..................((((((((...(((((((((.((((((((((......))))))......)))).)))))))))...)))))))).....................
>bgl-non-conserved51	LGUN_random_Scaffold7314-10094	937	1019	82	AGGCGGUUGGUCUUUGUGCUGGCCACAUGACACUCUCGUUAACCGUAGGCCAUCGACACAGAUGACCUUUACAUUAUAUGCCC	UCGACACAGAUGACCUUUACAUUAUAUGCC	GCGGUUGGUCUUUGUGCUG	.((((...((((((((((((((((((.((((......))))...)).)))))..).)))))).))))...........)))).
>bgl-non-conserved52	LGUN_random_Scaffold4445-28512	2057	2131	74	ACUUUAGUCGGCGCAGGCUCAAACUCCGGCAGACGAACUCGUAUGGCGGGUAGAGCGAUGCAUGCUGGGGGGAGA	GGCGGGUAGAGCGAUGCAUGCUGGGGGGAG	UUUAGUCGGCGCAGGCUCAAACUCCGGCAG	.(((...((((((((.((((..((.(((.((.(((....))).)).))))).))))..)))..)))))...))).
>bgl-non-conserved53	LGUN_random_Scaffold7325-1350	127	185	58	UGAUUCCCAAAGUGGUCUAUAUAGACCCCCAGGGGUCUACGAAGACUUCCAGGGGGUCU	AGGGGUCUACGAAGACUUCCAGGGGGUC	AUUCCCAAAGUGGUCUAUAUAGACCCCCAG	.(((((((.....(((((...(((((((....)))))))...)))))....))))))).
>bgl-non-conserved54	LGUN_random_Scaffold782-66148	10279	10384	105	UUUUAUUACUAGUACUGUGACCUAUUACCCUUUCCAUGGAGGCGUGUACUUGAUAUUUUAAAAACAAUACUCUCUAUGGGCUGGUAUUGGUACAUAAUGAAUGAAC	UGGUAUUGGUACAUAAUGAAUGAA	UUAUUACUAGUACUGUGACCUAUUACCCUU	...............(((((((...((((...((((((((((..(((..((((....))))..)))....))))))))))..))))..))).))))..........
>bgl-non-conserved55	LGUN_random_Scaffold2618-2682	2682	2765	83	CUGUCUAUUCUCAUCUGACACUGUCUCAGAUUUGAGGAACAACUGUCUAUCCUCAUCUGACACUGUCUCAAACUUGAAGGACGA	UCUGACACUGUCUCAAACUUGAAGGACG	GUCUAUUCUCAUCUGACACUGUCUCAGAUU	.(((((.(((.....(((.((.((.(((((..((((((((....))...))))))))))).)).)).))).....)))))))).
>bgl-non-conserved56	LGUN_random_Scaffold1208-34618	21962	22046	84	UGGAGGCGCCAUGAUGAGUCUACGGGAGCUAAAAUCCACCGAUGUCCGCCCCUAGAAAUUCCUGCCUUGUCUAUUGAAGCCUCUG	GAAAUUCCUGCCUUGUCUAUUGAAGCCUCU	GAGGCGCCAUGAUGAGUCUA	.((((((..((.((((((((((.(((.((....(((....)))....))))))))).........))))))...))..)))))).
>bgl-non-conserved57	LGUN_random_Scaffold28844-1167	1167	1273	106	UGAGUUAGAGCAACUAUGUGGAUAGGGGUUGAGGUGUUAGCAUGUCAGAGAGUUUCUUGUAAGUAUAAAGCCUUGAUCUAUCUACUUUUGUUUCCAUUAUGAAUUCU	UCUAUCUACUUUUGUUUCCAUUAUGAAUUC	AGUUAGAGCAACUAUGUGGAUAGGGGUU	.......((((((....((((((((..((((((((.(((..((....((((...))))....)).))).))))))))))))))))..))))))..............
>bgl-non-conserved58	LGUN_random_Scaffold8460-10107	5527	5620	93	CGCCUUUUUUUUGUGGACAACGGCUUUGUUUGCGUUAGAUGUGUAAUAAUAUAUAGGUCGCAGCUGGGUCUGCGUUGUCACGUAAAAUAUUGCA	CUGGGUCUGCGUUGUCACGUAAAAUAUUGC	CCUUUUUUUUGUGGACAACGGCUUUGUU	.((...((((.((((.((((((((((.(((.(((....((((((....))))))....)))))).))))...)))))))))).))))....)).
>bgl-non-conserved59	LGUN_random_Scaffold70834-77	77	144	67	GGUUUUUGAUGGGGACAUCUGACCUCUGUUGUGUGAGGAGCAAUAGGGGUGGGGUGGUUAAUAAAACA	AAUAGGGGUGGGGUGGUUAAUAAAAC	UUUUUGAUGGGGACAUCUGACCUCUGUUGU	.(((((.........(((((.(((((((((((.......))))))))))).)))))......))))).
>bgl-non-conserved60	LGUN_random_Scaffold8360-1592	1592	1704	112	AUGCUUCUGACAGUCAAAUCCAGUUCCUGGCCUCUACGUGUAAUUUUUUCAUUUUCAUGGAUAUUCCAGUCACAACUAGACCCAGAUGUUCUUUGACGUCAGCAUUGGAGCAA	CAGAUGUUCUUUGACGUCAGCAUUGGAGCA	GCUUCUGACAGUCAAAUCCAGUUCCUGGC	.((((((((((.((((((....((..((((..((((.(((.......(((((....))))).........)))...)))).))))))....))))))))))).....))))).
>bgl-non-conserved61	LG17_random_Scaffold3759-28155	558	621	63	AGACCUUGUGGUCUAUAGAGCAGAUGAUGUAAAGGUCAUCUGUUUCUGUGGCCUACGAUUAUCG	GGUCAUCUGUUUCUGUGGCCUACGAUUAUC	ACCUUGUGGUCUAUAGAGCAGAUGAUGUA	.....((((((.((((((((((((((((......)))))))).)))))))).))))))......
>bgl-non-conserved62	LGUN_random_Scaffold133398-1	157	222	65	GCGCAGGAAAACGAGAGCUACGCAAGUCACGCUGUAUGUGUGCUGUGGCGGGCGCAUUUGGGCGCA	GUGCUGUGGCGGGCGCAUUUGGGCGC	GCAGGAAAACGAGAGCUACGCAAGUCACGC	((((..(((..((...(((((...((.(((((.....))))))))))))...))..)))..)))).
>bgl-non-conserved63	LGUN_random_Scaffold16140-3190	3190	3311	121	GUCUUUGGAAUCCAUGUUUGGGGUAUCAGUGUUUCUACCGGUCUCACUCUCAAUAGUAGUCAGUAUUGUUCUCAUUUGUGUCCAUGGUCCUAGUGUAUACUUUGAAUCCUGUUUCUGAGGAA	AGUGUAUACUUUGAAUCCUGUUUCUGAGGA	CUUUGGAAUCCAUGUUUGGGGUAUCAGUGU	.(((((((((.....(((((((((((((.((.....((((....(((....(((((((.....))))))).......)))....))))..)).)).))))))))))).....))))))))).
>bgl-non-conserved64	LGUN_random_Scaffold10586-6725	1475	1540	65	AGUGGCUGUCAGCACUGUGAACUCCCACCACACACGGCUGGGCUGACCGCAGUCUUGGCAUUUGCG	GGCUGGGCUGACCGCAGUCUUGGCAUUUGC	UGGCUGUCAGCACUGUGAACUCCCACCAC	.((((.((((((.((((((..(.((((((......)).))))..)..)))))).)))))).)))).
>bgl-non-conserved65	LGUN_random_Scaffold10384-2320	503	612	109	GGCUGGAUCCGUCCUUGUGUUCAUAUUAACCUGAAAUAGUCAAUAUUGGAAUAAUGCAUGUUGGGAUAUUAAUUGGACUUUUUAGAAGCUGCGGGAAAGGAUUUUCAGCG	UUUUAGAAGCUGCGGGAAAGGAUUUUCAGC	CUGGAUCCGUCCUUGUGUUCAUAUUAAC	.(((((((((.((((...(((..((..((((...((((.(((((((.(........))))))))..))))....))..))..))..)))...))))..)))))..)))).
>bgl-non-conserved66	LGUN_random_Scaffold4211-12365	2938	3017	79	UGUAUGGCUGGAUUCCAAUAUAUUUCUUUUAGCUGUAUGUUUGUAUGGCUGUAUUCCAAUAUAUUUCUUUUAGCUGUAUG	GUAUUCCAAUAUAUUUCUUUUAGCUGUAU	UAUGGCUGGAUUCCAAUAUAUUUCUUUUAG	.(((((((((((....((((((((.....(((((((((....)))))))))......))))))))...))))))))))).
>bgl-non-conserved67	LGUN_random_Scaffold10423-7996	503	612	109	UCAUAAAACUCUUCUACUGCCUCAUCGUCAUAUGUUGAUGUAGGAGCGUAGGCUUGAAUGAUGGUGAUAUUGAAGGGUGAUGC	UGAUGGUGAUAUUGAAGGGUGAUG	AUAAAACUCUUCUACUGCCUCAUCGUCAUA	.(((...(((((((.......((((((((((..(((.((((....)))).)))....))))))))))....))))))).))).
>bgl-non-conserved68	LGUN_random_Scaffold1095-92624	7858	7945	87	UGAUCAACAAAAUGGUUUUGUCUUGAGUUUGGCCACAGUAUGCAGGUCACAUCUGCGUAGCCACGUAAAGUGCAAUCUCCAUUGAUCU	ACGUAAAGUGCAAUCUCCAUUGAUC	AUCAACAAAAUGGUUUUGUCUUGAGUUUGG	.(((((.....((((..(((((((.....((((.....(((((((((...)))))))))))))....))).))))...))))))))).
>bgl-non-conserved69	LGUN_random_Scaffold52971-703	703	761	58	GUGGUAAAUCGCUGGGCUUCCAAACCGGAGACCGGGGUUCGAAACCUGGUGAAUACUAG	GACCGGGGUUCGAAACCUGGUGAAUACUA	GGUAAAUCGCUGGGCUUCCAAACCGGAGAC	.(((((..((((((((.(((....((((...)))).....))).)))))))).))))).
>bgl-non-conserved70	LGUN_random_Scaffold540173-1576	1576	1648	72	CAAGUCACUGGUUUUCCUGGCUAGCUCAGGCAACCCAUUCCAUGCUCUAAUAGCACAAGGGAAGAAGGACUUA	CUCUAAUAGCACAAGGGAAGAAGGACUU	AGUCACUGGUUUUCCUGGCUAGCUCAGGCA	.(((((.((..((((((((((((.....((((..........))))....)))).).))))))).))))))).
>bgl-non-conserved71	LGUN_random_Scaffold10333-8319	4739	4801	62	AGAUCAUCUUUUUCUUUGGCCAACGUCUAACAAACAGGGUGUCACGUGGCACUAAAAAGUUGGGUGGACUCAGAACUGCCAAACGAAUCCUGAAAUUCA	CUCAGAACUGCCAAACGAAUCCUGAAAUUC	AUCAUCUUUUUCUUUGGCCAACGUC	.((...((...(((((((((....(((((...(((..((((((....)))))).....)))...)))))........)))))).)))....))...)).
>bgl-non-conserved72	LGUN_random_Scaffold12370-4883	2479	2590	111	AGCAUCCCUGCGUGUUUCAUGUUUUUUGUUUCUAGUCAAGGUACAAUGCAGUUCUGACUUGAACAGAAGUAUAUUGUAAAAAAGAAAGAAAAGUGAAUAUGUAUAUUAUGCA	AAGAAAAGUGAAUAUGUAUAUUAUGC	CAUCCCUGCGUGUUUCAUGUUUUUUGUUUC	.((((...((((((((.(((...((((.(((((........(((((((.(.(((((.......))))).).)))))))....))))).)))))))))))))))....)))).
>bgl-non-conserved73	LGUN_random_Scaffold1852-31941	2640	2705	65	AGCAAAAUGUUUCUGCAUCUUUUAAUUUCUCAUUGACAAGUUAGGAAAAAUAAACUAAAAGUUCUGUUUGACAAAUGAAAUGGAUAAGAUGCAAUAAUGGUGUC	UGAAAUGGAUAAGAUGCAAUAAUGGUGU	CAAAAUGUUUCUGCAUCUUUUAAUUUCUCA	.(((....(((..((((((((...(((((...(((.(((..(((((...............))))).))).)))..)))))....))))))))..)))..))).
>bgl-non-conserved74	LGUN_random_Scaffold9288-1813	1813	1883	70	AGCGCUUCGCUUCCGAACCGUUCAAAUCUUGGUGAAGACUGGGAUUUUUAUUUUCGGGAUCUUCGGGCGCC	GGGAUUUUUAUUUUCGGGAUCUUCGGGCGC	CGCUUCGCUUCCGAACCGUUCAAAUCUUGG	.((((((.(.(((((((..((..((((((((((....))))))))))..)).))))))).)...)))))).
>bgl-non-conserved75	LGUN_random_Scaffold2122-32864	13778	13869	91	GUGGGUUUGUGUUACGCUGCGAGUCAGUCCUACUUACAAUAAACAAAUGAUGGGAAAUCGGAUUUGUAAUAGCGCUUUUAGCAUGAUCUCAA	AUUUGUAAUAGCGCUUUUAGCAUGAUCUCA	GGGUUUGUGUUACGCUGCGAGUCA	.((((.(((((((((((((((((((..((((((...............).))))).....)))))))...))))....)))))))).)))).
>bgl-non-conserved76	LGUN_random_Scaffold4040-13027	1176	1254	78	AGGGACCACAGGCAGAGAUGAGUUGAAGAGAGAACCAGGCUAACCCCUGGCCUUCAGCUAUGGUUCAUGUAUUGUUCCG	CCUUCAGCUAUGGUUCAUGUAUUGUUCC	GGACCACAGGCAGAGAUGAGUUGAAGAGAG	.(((((.....((((((...((((((((.(....(((((......))))))))))))))....))).)))...))))).
>bgl-non-conserved77	LGUN_random_Scaffold3474-22596	19418	19523	105	UGCACAUCUGCACGCUAGGACAAAAUACAUAUCUAUCAUUCAAGGGCUGCACAUCUGCACGCUAGGACAAAAUACAUAUCUAUCAUACAAGGGCUGCACAUCUGCA	UAUCUAUCAUACAAGGGCUGCACAUCUGC	CACAUCUGCACGCUAGGACAAAAUACAUAU	((((.((.((((.(((........(((.((((.(((........(((((((....)))).)))........))).)))).)))........))))))).)).))))
>bgl-non-conserved78	LGUN_random_Scaffold10948-3820	3820	3909	89	UAAAAAGAAAGGAAAUGGUAGAUCUACAUCAAAUAAGCAUCCACUGUGGGCAUUCUGAUUCUUUGACUUUGACCAUUUUCUUUUUUUUUU	UCUUUGACUUUGACCAUUUUCUUUUUUUUU	AAAAGAAAGGAAAUGGUAGAUCUACAU	.(((((((((((((((((((((((...((((.....((..(((...)))))....)))).....)).))).)))))))))))))))))).
>bgl-non-conserved79	LGUN_random_Scaffold2305-42126	3969	4072	103	ACCAAGAUCAAUUUGUUGGGAUCAAGAAGUGAGUUCGCUGUCAAAGAUUUAAGAGAAAUCAACAUAGUCAAGGCACUUAAUGAAAGGCCCUCUGAAGCAUUGGA	ACUUAAUGAAAGGCCCUCUGAAGCAUUGG	CAAGAUCAAUUUGUUGGGAUCAAGAAGUGA	.((((......((((..(((.(((..(((((..((.(((((....(((((.....)))))...))))).))..)))))..)))....)))..))))...)))).
>bgl-non-conserved80	LG80i_random_Scaffold35-845221	7982	8089	107	AAUUAGUGUGUCUAAAUUAUGGCUUCUAUUUUGUGUCUAGUCAAGACUUAUAUUUUGUGUCUAGAAACGAAGUUACAGAGCUAAGUUUCAAUUAAUAAAGACCUAAUG	GAGCUAAGUUUCAAUUAAUAAAGACCUAAU	UUAGUGUGUCUAAAUUAUGGCUUCU	.(((((...(((((((((.((((((..(((((((.(((((.(((((......)))))...))))).)))))))....)))))))))))..........))))))))).
>bgl-non-conserved81	LGUN_random_Scaffold1266-63316	12701	12809	108	AUGUGAUCUUGAAAUCUCGCUCAAUACUACAACGAUAAUCUUCAUUCUUUUAGACAAAAUUGUCUUUUUCUAGGUUUGCUGUAAUUGUAUGGGUGUCAUUUGAAUACAA	GUAAUUGUAUGGGUGUCAUUUGAAUACA	GUGAUCUUGAAAUCUCGCUCAAUACUACAA	.((((...((.((((..((((((.(((((((.(((..((((..........(((((....)))))......))))))).))))...)))))))))..)))).)))))).
>bgl-non-conserved82	LGUN_random_Scaffold85-24257	15665	15744	79	AGGUUGUACAGUUCUGCGAUACCAUACAACAGAAAGUAGCUAGUUGCUUUCUCUUGAUUUAAUGUAGGAUCAUUCAACCA	CUUGAUUUAAUGUAGGAUCAUUCAACC	GUUGUACAGUUCUGCGAUACCAUACAACAG	.(((((....((((((((.((..((.(((.((((((((......)))))))).))))).)).))))))))....))))).
>bgl-non-conserved83	LG10_random_Scaffold77-172117	5725	5840	115	AGCUUUUUUGGUACAUACAUUAUACAGAAUAUGAAAGCAUUGUUAGAAGAAGUAUUUAAAUAAACCAUAUAAUAAUUUCUUAGCAGUUUUCAGAACUGUAGAAUCCAUCUUAAGCU	AGAACUGUAGAAUCCAUCUUAAGC	CUUUUUUGGUACAUACAUUAUACAGAA	(((((...(((.......(((.(((((....(((((((..(((((..((((((..(((.((.....)).)))..))))))))))))))))))...))))).))))))....)))))
>bgl-non-conserved84	LGUN_random_Scaffold1400-46482	2076	2193	117	ACACUUGAUAAAAAUUUUCUAUAUUACAGUAGUUACAAGUUAAGAGUAAAAAUGUAUUUUUGCUGAUAACUAACUUAACAAUUGUAAAUGAUAACUAAAAUUUUGUUUUGUAUAGUGG	AUGAUAACUAAAAUUUUGUUUUGUAUAGUG	ACUUGAUAAAAAUUUUCUAUAUU	.((((..(((((((((((.(((.(((((((.((((..(((((..((((((((....))))))))..)))))....)))).)))))))...)))...)))))....))))))..)))).
>bgl-non-conserved85	LGUN_random_Scaffold4223-2738	2738	2806	68	UUACCCAUUAAGGUGUUUUUAUUGAUUUUGAGUACUUUCACCUCGAAGGUUAAAUACUUGAAUGGGUAC	CGAAGGUUAAAUACUUGAAUGGGUA	ACCCAUUAAGGUGUUUUUAUUGAUUUUGAG	.((((((((.((((((((.......(((((((.........)))))))...)))))))).)))))))).
>bgl-non-conserved86	LGUN_random_Scaffold11868-10233	6099	6198	99	AUUGAAUUUUUAUGUUAUAUUUAUGAAUUUUCUUUUUAUUUAUUUCCCAGAGGGACAUGACAGAAAGAAUAUGCCAUUAAAUCUUCAUUUAAGAUUCAGA	UAUGCCAUUAAAUCUUCAUUUAAGAUUCAG	UGAAUUUUUAUGUUAUAUUUAUGAAUUUU	.(((((((((.(((....(((((((.((.((((((((..((((.((((...)))).)))).)))))))).))..)).)))))...)))..))))))))).
>bgl-non-conserved87	LGUN_random_Scaffold2204-39790	4603	4655	52	UGGUCGACCAACUGACAUUUAUACUGUUACGAAGUGUCCAGUUCGGUUGACCC	ACUGUUACGAAGUGUCCAGUUCGGUUGACC	GUCGACCAACUGACAUUUAUACUGUUACG	.(((((((((((((((((((...........)))))).))))).)))))))).
>bgl-non-conserved88	LGUN_random_Scaffold1279-47707	4054	4142	88	AAGUUCUGUAUUGUAUUGAUGCAUUACUUGCUGAGUCUUGUAGAAUCCAUAAUGUAAAGGUCUGUAUUGUAUUGAUACAUUACUUGCUG	UCUGUAUUGUAUUGAUACAUUACUUGCU	GUUCUGUAUUGUAUUGAUGCAUUACUUGCU	.(((...(((.((((((((((((.(((..(((....(((((.......)))).)....)))..))).)))))))))))).)))..))).
>bgl-non-conserved89	LGUN_random_Scaffold168384-277	277	375	98	UGACUUAUAUCUUGCAUUUUUGUCUUGAGCAAAGCAGACAAAAUUUUCUUCAACAGAUGGUUUGACUGACUUGUUUGGAUAGGCUGCUCUAUAUUGUCU	GUUUGGAUAGGCUGCUCUAUAUUGUC	ACUUAUAUCUUGCAUUUUUGUCUUGAGCAA	.(((..((((...(((..(((((((.((((((..(((.((((....(((.....)))...)))).)))..))))))))))))).)))...)))).))).
>bgl-non-conserved90	LGUN_random_Scaffold1085-79789	137	206	69	AUGGAUGGUUUUAAGGUCAUACGAUGUGAAUGAGUGGGCAUUGCAUCGUAUUGGUUUCAAAAUCAACCAC	UUGCAUCGUAUUGGUUUCAAAAUCAACCA	GGAUGGUUUUAAGGUCAUACGAUGUGAAUG	.(((.((((((((((.(.(((((((((.((((......))))))))))))).).))).))))))).))).
>bgl-non-conserved91	LGUN_random_Scaffold2408-25290	8086	8177	91	CUGCUAACAAGGUCAAGAGCCUUGGUCAAAUCAAUCAAUGCUAUAAACAGAGGCUGCUUUUGUUCCAUGUUCUUGUCCUAUAGGUGUCGCAU	GUUCCAUGUUCUUGUCCUAUAGGUGUCGCA	GCUAACAAGGUCAAGAGCCUUGGUCAA	.(((..((((((.(((((((..(((.((((.((.((..((.......))..)).))..))))..))).))))))).))).....))).))).
>bgl-non-conserved92	LGUN_random_Scaffold11021-1096	1096	1175	79	GGACCUCUUGAUAUGGCCAUACAAUUUAAAUUUGUAUUUUCUGACUAUGGUCAACAAGUCAUUGUGGGGCCCAAUGGUCA	UCAUUGUGGGGCCCAAUGGUC	ACCUCUUGAUAUGGCCAUACAAUUUAAAUU	.((((..(((....((((.((((((....((((((......((((....)))))))))).)))))).))))))).)))).
>bgl-non-conserved93	LGUN_random_Scaffold164385-39	39	122	83	AGUUGGGAGGAACAGUCAAUGCUGUAGACACAGCCAUCGAUAGUUGGAUCCUGAAAUAAAGCAGACCUACUGUUUCAAUCAACA	AAAUAAAGCAGACCUACUGUUUCAAUCAAC	UUGGGAGGAACAGUCAAUGCUGUAGACAC	.(((((..((((((((...((((.((....((((((.(....).)))...)))...)).)))).....))))))))..))))).
>bgl-non-conserved94	LGUN_random_Scaffold1816-12741	994	1114	120	GAGUGUCUAGGAAGUAGUUUGAGUGGCGCGUUUUGUUGUCUAGAAUAGUGUGUAUGUGUAUGUUUACGUCAUCCUUAGUUUCCGCAGUGGAGAGAGCUUUUUUUUAUUAGCUGGUUAGCUG	AGAGCUUUUUUUUAUUAGCUGGUUAGCU	GUGUCUAGGAAGUAGUUUGAGUGGCGCGUU	.(((..((((..(((((...(((.(((.(.(((((((((...((((((.(((.(((((......)))))))).))..))))..))))))))).).))).))).)))))..))))...))).
>bgl-non-conserved95	LGUN_random_Scaffold14199-929	929	988	59	GUGAAUUGAUUACGACAACUUGAUUAACUAAUUGGUUAAUUUUUGUUUUAAUUGAUUCAA	UGGUUAAUUUUUGUUUUAAUUGAUUCA	GAAUUGAUUACGACAACUUGAUUAACUAAU	.(((((((((((.(((((...((((((((....)))))))).))))).))))))))))).
>bgl-non-conserved96	LGUN_random_Scaffold41877-747	747	867	120	CUAGUUAAAUGUGAAUAUUCGUUUGUUAUGCUCUAUUUUGUGUCUGUUCCAGUUUCUUAAUGUUUUUUUGAGUUUAGGGGUCCCAAACAGAGGAAGCAUAUUCUAUUAUUGGCCUAACUAA	CAUAUUCUAUUAUUGGCCUAACUA	AGUUAAAUGUGAAUAUUCGUUUGUUAUGCU	.((((((...((.((((.........((((((...((((((......(((.....(((((.......))))).....)))......))))))..))))))......)))).)).)))))).
>bgl-non-conserved97	LGUN_random_Scaffold3406-33796	9107	9214	107	GUACUCACUGUGAACUGGUUAAUCCUUGUGUUGAGAAUAAUGGAGGCUGUCACCCUAAGGUAACACAAUGACAUUAUUGAAAGACUUUACUACUAUUUUACUGGGUAG	GACUUUACUACUAUUUUACUGGGUA	ACUCACUGUGAACUGGUUAAUCCUUGUGUU	.((((((..(((((.((((........((.((...(((((((..(..(((.(((....))).)))...)..)))))))..)).))......)))).))))))))))).
>bgl-non-conserved98	LGUN_random_Scaffold9642-14498	2230	2310	80	GUCUGGUUCCGAAGCCGCCUGCAGCCAGGUGCUGUCUUCUAAGACCAACCUAGGCUCCAACUUGCUUUAACUGUCACAGGG	UAGGCUCCAACUUGCUUUAACUGUCACAGG	CUGGUUCCGAAGCCGCCUGCAGCCAGG	.(((((....(((((....((.((((((((...((((....))))..)))).)))).))....)))))......).)))).
>bgl-non-conserved99	LGUN_random_Scaffold2428-40726	305	377	72	AGUCAGUCUAUCAUCUAUGCAUGCAGACUAUAGACUAGAUCUAGUAUAAGUAUAGAUUAUAGAUCUAGUGACA	AGUAUAAGUAUAGAUUAUAGAUCUAGUGAC	UCAGUCUAUCAUCUAUGCAUGCAG	.((((((((((.((((((((((((((((((.....))).))).))))..)))))))).))))))....)))).
>bgl-non-conserved100	LGUN_random_Scaffold970-128204	7551	7640	89	UUCAUGAGAAAAUGUUUUGCAGUUUUGUAGAUAAGGUAGCCCAUUACAAGAAAGCUAUAAAAAUGCAUACAAUUAUUUUCUAUUUGUGAU	AAAAUGCAUACAAUUAUUUUCUAUUUGUGA	CAUGAGAAAAUGUUUUGCAGUUUUG	.(((((((((((((...((((.((((((((.....(((......))).......)))))))).))))......))))))))...))))).
>bgl-non-conserved101	LGUN_random_Scaffold1204-28128	1829	1929	100	UGAAAGAUGGUUCUUGCUUUCCCUGUCCUGCAAGCUAAAUGCUGUUAUACAUGGCCAUCACUUGCAAUGACAAUGCCUAAAUAAGUGAACUUUUCUAUUCG	CAAUGCCUAAAUAAGUGAACUUUUCUAUUC	AAAGAUGGUUCUUGCUUUCCCUGUC	.((((((.(((((..((((....((((.((((((......(((((.....))))).....))))))..))))..........)))))))))..))).))).
>bgl-non-conserved102	LGUN_random_Scaffold5219-23665	731	842	111	AUUGUCAUUGUAAAUUAGCUUUCAAUUUAGAUUUAGUCAUAAAUUAGGCAUUGUAAACCUUAAACUAGAUUUAGACUAGACCCCUUUAAAAACUAAAAUCAACAAUGACAAC	CCCUUUAAAAACUAAAAUCAACAAUGACAA	UGUCAUUGUAAAUUAGCUUUCAAUUUAGAU	.((((((((((...((((.(((.........(((((((.((((((((.................)).))))))))))))).........))))))).....)))))))))).
>bgl-non-conserved103	LGUN_random_Scaffold16220-3741	3741	3847	106	UGGGUAGCUUGGAUGUCUCCUGUGUUUGUUUACUGUAUGUAUUGUUAUUACUUUGUGGAAGAGUUUUAUUUCUAAUAUAUUGUUUGCCAUACACAUCUAAUCUCUCU	UGCCAUACACAUCUAAUCUCUC	GGUAGCUUGGAUGUCUCCUGUGUUUGUUUA	.(((.((.((((((((.....((((..((..((.((((((.....((..(((((.....)))))..))......)))))).))..)).)))))))))))).))))).
>bgl-non-conserved104	LGUN_random_Scaffold199-377098	5775	5853	78	AGUGAAUGUGUUGCGCCGUCUUGGAAGUAUUUGCAUCUUGAGCUGUUUACUUCCCCCUGUGCUUUGGAUUAUGUUCAUA	ACUUCCCCCUGUGCUUUGGAUUAUGUUCAU	UGAAUGUGUUGCGCCGUCUUGGAAGUAU	.(((((((((..((((.(....(((((((...((.......))....)))))))..).)))).......))))))))).
>bgl-non-conserved105	LGUN_random_Scaffold787-11621	11621	11706	85	AGGUUCAAAAAAAUAUUUUUCAGGAUUUUCUUAUCACCAAGAGCCAGUGGUACGACAAGAGCCUGAAGCUCCAGUUAUAGGAACUG	GAGCCUGAAGCUCCAGUUAUAGGAACU	GUUCAAAAAAAUAUUUUUCAGGAUUUUCUU	.(((((...........(((((((...(((((.((((((........))))..)).))))))))))))............))))).
>bgl-non-conserved106	LGUN_random_Scaffold18419-2640	2640	2705	65	UGUCUGUUUGCUCUGAGGCAAGCCAUCAAAAGGAAAUUUCUCGAGCUUCUGUAAGAGCAGGCGGCG	CGAGCUUCUGUAAGAGCAGGCGGC	UCUGUUUGCUCUGAGGCAAGCCAUCAAA	...(((((((((((..((.((((..((...((((...)))).))))))))...)))))))))))..
>bgl-non-conserved107	LGUN_random_Scaffold199-457516	4763	4838	75	AGAAAGCUCAAAAUGUCAACGUGGCUUUUGUGUUUCUUUUCGGCAUGGGUAAGCUAUGCGACAGUCCAGGGCCUCA	UGGGUAAGCUAUGCGACAGUCCAGGGCCUC	AAAGCUCAAAAUGUCAACGUGGCUUUUGUG	.....((((....((((..(((((((((((((((.......)))))))..)))))))).)))).....))))....
