# Supplementary material for: Whole genome analysis of a schistosomiasis-transmitting freshwater snail
Source: Nat Commun. 2017 May 16;8:15451. doi: 10.1038/ncomms15451 (PMC5440852; doi:10.1038/ncomms15451)
Supplement: Supplementary Data 33 — Novel predicted miRNA and target genes [file ncomms15451-s34.xls]

## Sheet: D33 novel miRNA targets
Supplementary Data 33 Novel predicted miRNA and target genes
Characteristics of predicted target genes for novel predicted miRNA of B. glabrata .
To identify possible biological context of novel B. glabrata microRNA, mRNA targets were predicted from the 3' UTR of available B. glabrata transcripts
miRNA gene ID	Target gene ID	Genome Scaffold	Start Position	End Position	miRAnda Score	miRAnda Delta-G	miRNA Position (start..end)	3'UTR Position (start..end)	Length (nt)	Target Homolog
bgl-non-conserved1-3p	BGLB007286	LGUN_random_Scaffold2215	18232	18362	153	-20.14	2..29	19..59	38	Unknown Protein
bgl-non-conserved1-3p	BGLB007286	LGUN_random_Scaffold2215	18232	18362	150	-17.91	2..29	56..92	35	Unknown Protein
bgl-non-conserved1-3p	BGLB007286	LGUN_random_Scaffold2215	18232	18362	150	-17.91	2..29	89..125	35	Unknown Protein
bgl-non-conserved2-3p	BGLB000799	LG17_random_Scaffold259	265210	267078	147	-17.88	2..29	1552..1580	30	Unknown Protein
bgl-non-conserved2-3p	BGLB002915	LG5_random_Scaffold183	104267	104396	151	-15.92	2..27	8..33	25	PREDICTED: Aplysia californica clustered mitochondria protein homolog (LOC101859613), mRNA
bgl-non-conserved2-3p	BGLB004914	LGUN_random_Scaffold13308	2633	2771	141	-19.02	2..29	5..43	38	Unknown Protein
bgl-non-conserved2-3p	BGLB009775	LGUN_random_Scaffold402	162795	163553	146	-24.04	2..29	588..620	31	PREDICTED: Aplysia californica SCY1-like protein 2-like (LOC101858105), mRNA
bgl-non-conserved2-3p	BGLB010972	LGUN_random_Scaffold5183	6145	6290	154	-21.04	2..28	115..141	27	Unknown Protein
bgl-non-conserved3-3p	BGLB012659	LGUN_random_Scaffold69	295374	295540	147	-22.92	2..28	53..80	28	Unknown Protein
bgl-non-conserved6-3p	BGLB005648	LGUN_random_Scaffold15748	7340	7542	139	-18.3	2..26	68..102	31	Unknown Protein
bgl-non-conserved6-3p	BGLB007224	LGUN_random_Scaffold2180	29423	29465	147	-20.61	2..28	8..43	34	Unknown Protein
bgl-non-conserved8-3p	BGLB001288	LG24_random_Scaffold159	186155	186349	134	-21.91	2..24	113..140	25	Unknown Protein
bgl-non-conserved8-3p	BGLB001288	LG24_random_Scaffold159	186155	186349	127	-19.86	2..24	19..42	24	Unknown Protein
bgl-non-conserved8-3p	BGLB005986	LGUN_random_Scaffold1671	477	543	133	-22.22	2..24	1..23	25	Unknown Protein
bgl-non-conserved9-3p	BGLB002507	LG4_random_Scaffold217	258989	259107	120	-24.33	2..27	78..110	29	Unknown Protein
bgl-non-conserved10-3p	BGLB004954	LGUN_random_Scaffold134	514474	514591	127	-17.04	2..28	49..76	30	PREDICTED: Aplysia californica inversin-like (LOC101851902), mRNA
bgl-non-conserved10-3p	BGLB010307	LGUN_random_Scaffold4534	16050	16167	124	-21.61	2..28	49..89	38	Unknown Protein
bgl-non-conserved11-3p	BGLB001318	LG24_random_Scaffold17	496087	496193	129	-16.64	2..29	25..57	32	PREDICTED: Aplysia californica glutamyl aminopeptidase-like (LOC101861770), mRNA
bgl-non-conserved11-3p	BGLB003132	LG6_random_Scaffold885	59028	59116	139	-20.13	2..28	22..49	29	PREDICTED: Aplysia californica solute carrier family 12 member 7-like (LOC101845994), mRNA
bgl-non-conserved12-3p	BGLB005413	LGUN_random_Scaffold1502	8061	8327	148	-23.99	2..29	146..177	30	Unknown Protein
bgl-non-conserved12-3p	BGLB005413	LGUN_random_Scaffold1502	8061	8327	145	-28.78	2..29	34..69	33	Unknown Protein
bgl-non-conserved12-3p	BGLB005413	LGUN_random_Scaffold1502	8061	8327	141	-24.09	2..29	76..111	33	Unknown Protein
bgl-non-conserved12-3p	BGLB005413	LGUN_random_Scaffold1502	8061	8327	141	-27.29	2..29	106..135	27	Unknown Protein
bgl-non-conserved12-3p	BGLB005997	LGUN_random_Scaffold1673	21646	21827	135	-20.34	2..29	89..120	31	PREDICTED: Aplysia californica endonuclease 8-like 1-like (LOC101847374), mRNA
bgl-non-conserved12-3p	BGLB006161	LGUN_random_Scaffold1727	82117	82163	116	-22.84	2..13	1..12	12	Unknown Protein
bgl-non-conserved12-3p	BGLB008004	LGUN_random_Scaffold270	31130	32081	132	-18.71	2..27	575..602	26	PREDICTED: Aplysia californica PHD finger protein 20-like (LOC101848278), mRNA
bgl-non-conserved14-3p	BGLB000799	LG17_random_Scaffold259	265210	267078	136	-15.68	2..29	97..129	31	Unknown Protein
bgl-non-conserved14-3p	BGLB001318	LG24_random_Scaffold17	490240	490404	136	-18.87	2..29	85..110	28	PREDICTED: Aplysia californica glutamyl aminopeptidase-like (LOC101861770), mRNA
bgl-non-conserved14-3p	BGLB003850	LGUN_random_Scaffold103	6832	6964	153	-22.99	2..29	67..104	35	PREDICTED: Saccoglossus kowalevskii mucin-21-like (LOC102804765), partial mRNA
bgl-non-conserved14-3p	BGLB012659	LGUN_random_Scaffold69	296521	296651	135	-19.79	2..29	28..64	34	Unknown Protein
bgl-non-conserved15-3p	BGLB006072	LGUN_random_Scaffold1696	13037	13335	140	-17.14	2..27	1..25	27	Unknown Protein
bgl-non-conserved15-3p	BGLB009979	LGUN_random_Scaffold4225	60501	60949	153	-18.03	2..25	403..439	31	Unknown Protein
bgl-non-conserved16-3p	BGLB009266	LGUN_random_Scaffold360	17109	17265	119	-15.28	2..16	37..60	15	Unknown Protein
bgl-non-conserved17-3p	BGLB010972	LGUN_random_Scaffold5183	4657	4755	139	-16.94	2..29	47..75	30	Unknown Protein
bgl-non-conserved19-3p	BGLB005025	LGUN_random_Scaffold13668	9370	9587	118	-17.47	2..20	55..80	19	Unknown Protein
bgl-non-conserved20-3p	BGLB002915	LG5_random_Scaffold183	105770	106019	150	-17.02	2..26	191..227	33	PREDICTED: Aplysia californica clustered mitochondria protein homolog (LOC101859613), mRNA
bgl-non-conserved20-3p	BGLB005110	LGUN_random_Scaffold1397	66107	66157	141	-23.54	2..21	12..41	21	Unknown Protein
bgl-non-conserved20-3p	BGLB005997	LGUN_random_Scaffold1673	21022	21202	147	-19.53	2..27	127..155	28	PREDICTED: Aplysia californica endonuclease 8-like 1-like (LOC101847374), mRNA
bgl-non-conserved20-3p	BGLB006848	LGUN_random_Scaffold199	458411	458519	146	-19.72	2..26	47..73	25	Unknown Protein
bgl-non-conserved20-3p	BGLB009885	LGUN_random_Scaffold415	179491	179548	116	-15.44	2..26	16..50	33	Unknown Protein
bgl-non-conserved20-3p	BGLB010972	LGUN_random_Scaffold5183	2243	2327	140	-26.68	2..27	39..71	31	Unknown Protein
bgl-non-conserved21-3p	BGLB010972	LGUN_random_Scaffold5183	4657	4755	166	-21.64	2..29	8..42	33	Unknown Protein
bgl-non-conserved23-3p	BGLB003132	LG6_random_Scaffold885	58580	58657	144	-26.56	2..25	43..69	27	PREDICTED: Aplysia californica solute carrier family 12 member 7-like (LOC101845994), mRNA
bgl-non-conserved23-3p	BGLB004879	LGUN_random_Scaffold132	101377	101500	129	-28.69	2..25	37..68	29	PREDICTED: Megachile rotundata guanine nucleotide-binding protein-like 1-like (LOC100875566), mRNA
bgl-non-conserved23-3p	BGLB005648	LGUN_random_Scaffold15748	7340	7542	147	-28.69	2..25	173..200	27	Unknown Protein
bgl-non-conserved23-3p	BGLB007260	LGUN_random_Scaffold2202	22616	22691	146	-30.86	2..24	1..23	24	Unknown Protein
bgl-non-conserved25-3p	BGLB011812	LGUN_random_Scaffold583	178913	179068	123	-19.5	2..23	35..65	25	PREDICTED: Aplysia californica anaphase-promoting complex subunit 1-like (LOC101851109), mRNA
bgl-non-conserved26-3p	BGLB005413	LGUN_random_Scaffold1502	8061	8327	137	-21.19	2..24	140..168	24	Unknown Protein
bgl-non-conserved26-3p	BGLB005986	LGUN_random_Scaffold1671	806	899	145	-19.87	2..24	22..50	24	Unknown Protein
bgl-non-conserved26-3p	BGLB010854	LGUN_random_Scaffold5079	18845	19027	153	-21.39	2..27	6..32	28	Unknown Protein
bgl-non-conserved27-3p	BGLB005110	LGUN_random_Scaffold1397	46650	46833	139	-18.91	2..28	40..75	34	Unknown Protein
bgl-non-conserved28-3p	BGLB008004	LGUN_random_Scaffold270	31130	32081	125	-17.19	2..24	368..395	26	PREDICTED: Aplysia californica PHD finger protein 20-like (LOC101848278), mRNA
bgl-non-conserved28-3p	BGLB009775	LGUN_random_Scaffold402	162795	163553	139	-22.63	2..24	274..298	25	PREDICTED: Aplysia californica SCY1-like protein 2-like (LOC101858105), mRNA
bgl-non-conserved29-3p	BGLB002556	LG4_random_Scaffold285	35123	35192	140	-23.42	2..28	1..30	31	Saccoglossus kowalevskii thrombospondin-3b-like (LOC102803629), mRNA
bgl-non-conserved29-3p	BGLB008004	LGUN_random_Scaffold270	32514	32707	133	-24.76	2..24	65..91	22	PREDICTED: Aplysia californica PHD finger protein 20-like (LOC101848278), mRNA
bgl-non-conserved29-3p	BGLB009743	LGUN_random_Scaffold399	97777	97933	145	-22.34	2..29	81..106	27	Unknown Protein
bgl-non-conserved29-3p	BGLB009885	LGUN_random_Scaffold415	179112	179197	130	-23.6	2..26	22..50	25	Unknown Protein
bgl-non-conserved30-3p	BGLB002556	LG4_random_Scaffold285	37206	37333	131	-17.43	2..29	28..65	35	Saccoglossus kowalevskii thrombospondin-3b-like (LOC102803629), mRNA
bgl-non-conserved30-3p	BGLB008004	LGUN_random_Scaffold270	31130	32081	144	-23.16	2..29	290..323	32	PREDICTED: Aplysia californica PHD finger protein 20-like (LOC101848278), mRNA
bgl-non-conserved30-3p	BGLB010392	LGUN_random_Scaffold4632	35488	35682	150	-20.75	2..29	19..45	29	PREDICTED: Anolis carolinensis tubulin, epsilon 1 (tube1), mRNA
bgl-non-conserved31-3p	BGLB002287	LG3_random_Scaffold616	119512	119590	141	-19.34	2..27	1..28	29	PREDICTED: Aplysia californica zinc finger protein 160-like (LOC101848424), mRNA
bgl-non-conserved31-3p	BGLB004954	LGUN_random_Scaffold134	510899	511481	139	-18.37	2..27	166..198	32	PREDICTED: Aplysia californica inversin-like (LOC101851902), mRNA
bgl-non-conserved31-3p	BGLB005997	LGUN_random_Scaffold1673	21646	21827	136	-17.04	2..27	64..92	29	PREDICTED: Aplysia californica endonuclease 8-like 1-like (LOC101847374), mRNA
bgl-non-conserved33-3p	BGLB001237	LG22_random_Scaffold62	207984	208656	146	-28.68	2..24	607..638	29	PREDICTED: Aplysia californica dentin sialophosphoprotein-like (LOC101864037), mRNA
bgl-non-conserved33-3p	BGLB001318	LG24_random_Scaffold17	491138	491219	117	-23.53	2..15	11..36	14	PREDICTED: Aplysia californica glutamyl aminopeptidase-like (LOC101861770), mRNA
bgl-non-conserved33-3p	BGLB004324	LGUN_random_Scaffold11379	752	914	118	-21.82	2..19	31..57	20	Unknown Protein
bgl-non-conserved33-3p	BGLB004954	LGUN_random_Scaffold134	510899	511481	128	-21.82	2..19	382..405	17	PREDICTED: Aplysia californica inversin-like (LOC101851902), mRNA
bgl-non-conserved33-3p	BGLB004954	LGUN_random_Scaffold134	510899	511481	119	-23.53	2..24	64..86	23	PREDICTED: Aplysia californica inversin-like (LOC101851902), mRNA
bgl-non-conserved33-3p	BGLB005589	LGUN_random_Scaffold15621	9091	9230	132	-26.24	2..23	93..120	25	Unknown Protein
bgl-non-conserved33-3p	BGLB010331	LGUN_random_Scaffold4560	298	503	130	-27.55	2..19	53..81	22	Unknown Protein
bgl-non-conserved33-3p	BGLB011470	LGUN_random_Scaffold5543	5352	5497	127	-23.9	2..15	118..142	13	PREDICTED: Aplysia californica zinc finger MYND domain-containing protein 12-like (LOC101853582), mRNA
bgl-non-conserved36-3p	BGLB000799	LG17_random_Scaffold259	265210	267078	143	-18.05	2..26	234..264	30	Unknown Protein
bgl-non-conserved36-3p	BGLB000799	LG17_random_Scaffold259	265210	267078	135	-19.75	2..26	1525..1555	28	Unknown Protein
bgl-non-conserved36-3p	BGLB010854	LGUN_random_Scaffold5079	22470	22673	141	-17.76	2..26	103..132	27	Unknown Protein
bgl-non-conserved37-3p	BGLB000822	LG17_random_Scaffold2892	15578	15694	133	-19.25	2..29	43..70	29	PREDICTED: Aplysia californica actin-related protein 2/3 complex subunit 1A-like (LOC101855327), transcript variant X4, mRNA
bgl-non-conserved37-3p	BGLB003132	LG6_random_Scaffold885	66032	66230	113	-15.53	2..24	1..21	23	PREDICTED: Aplysia californica solute carrier family 12 member 7-like (LOC101845994), mRNA
bgl-non-conserved38-3p	BGLB002915	LG5_random_Scaffold183	105003	105137	153	-25.66	2..29	36..72	34	PREDICTED: Aplysia californica clustered mitochondria protein homolog (LOC101859613), mRNA
bgl-non-conserved38-3p	BGLB009775	LGUN_random_Scaffold402	162795	163553	115	-15.06	2..19	1..14	17	PREDICTED: Aplysia californica SCY1-like protein 2-like (LOC101858105), mRNA
bgl-non-conserved38-3p	BGLB010854	LGUN_random_Scaffold5079	16324	16436	145	-22	2..29	6..41	33	Unknown Protein
bgl-non-conserved39-3p	BGLB006848	LGUN_random_Scaffold199	461862	462252	141	-33.56	2..25	361..391	29	Unknown Protein
bgl-non-conserved39-3p	BGLB008694	LGUN_random_Scaffold316	83271	83387	130	-19.96	2..25	25..52	28	Unknown Protein
bgl-non-conserved41-3p	BGLB008004	LGUN_random_Scaffold270	32514	32707	128	-16.23	2..21	61..91	21	PREDICTED: Aplysia californica PHD finger protein 20-like (LOC101848278), mRNA
bgl-non-conserved41-3p	BGLB009885	LGUN_random_Scaffold415	179112	179197	138	-15.06	2..27	17..50	30	Unknown Protein
bgl-non-conserved42-3p	BGLB014329	LGUN_random_Scaffold978	6060	6146	156	-15.06	2..26	30..58	28	Unknown Protein
bgl-non-conserved43-3p	BGLB003578	LG8_random_Scaffold769	128038	128076	105	-15.33	2..9	1..8	7	Unknown Protein
bgl-non-conserved43-3p	BGLB011812	LGUN_random_Scaffold583	178913	179068	133	-22.3	2..29	9..42	31	PREDICTED: Aplysia californica anaphase-promoting complex subunit 1-like (LOC101851109), mRNA
bgl-non-conserved44-3p	BGLB003850	LGUN_random_Scaffold103	6832	6964	121	-15.31	2..17	47..63	16	PREDICTED: Saccoglossus kowalevskii mucin-21-like (LOC102804765), partial mRNA
bgl-non-conserved45-3p	BGLB000799	LG17_random_Scaffold259	265210	267078	127	-19.88	2..29	1332..1363	31	Unknown Protein
bgl-non-conserved47-3p	BGLB006848	LGUN_random_Scaffold199	461862	462252	154	-24.28	2..27	94..123	28	Unknown Protein
bgl-non-conserved47-3p	BGLB006848	LGUN_random_Scaffold199	461862	462252	154	-24.9	2..27	133..162	28	Unknown Protein
bgl-non-conserved47-3p	BGLB006848	LGUN_random_Scaffold199	461862	462252	154	-24.9	2..27	172..201	28	Unknown Protein
bgl-non-conserved47-3p	BGLB006848	LGUN_random_Scaffold199	461862	462252	147	-19.49	2..27	16..45	29	Unknown Protein
bgl-non-conserved47-3p	BGLB010331	LGUN_random_Scaffold4560	298	503	148	-18.74	2..27	43..77	33	Unknown Protein
bgl-non-conserved47-3p	BGLB010331	LGUN_random_Scaffold4560	298	503	143	-18.59	2..27	119..143	26	Unknown Protein
bgl-non-conserved47-3p	BGLB010331	LGUN_random_Scaffold4560	298	503	137	-17.08	2..27	21..45	26	Unknown Protein
bgl-non-conserved47-3p	BGLB010854	LGUN_random_Scaffold5079	19116	19289	129	-16.84	2..27	29..58	31	Unknown Protein
bgl-non-conserved48-3p	BGLB001250	LG22_random_Scaffold62	653081	653220	161	-24.01	2..28	1..32	32	PREDICTED: Aplysia californica post-GPI attachment to proteins factor 2-like (LOC101847398), transcript variant X3, mRNA
bgl-non-conserved48-3p	BGLB003132	LG6_random_Scaffold885	64407	64570	137	-26.01	2..26	88..117	25	PREDICTED: Aplysia californica solute carrier family 12 member 7-like (LOC101845994), mRNA
bgl-non-conserved49-3p	BGLB002915	LG5_random_Scaffold183	105770	106019	121	-21.98	2..27	36..75	35	PREDICTED: Aplysia californica clustered mitochondria protein homolog (LOC101859613), mRNA
bgl-non-conserved49-3p	BGLB009775	LGUN_random_Scaffold402	157850	157961	135	-19.53	2..29	42..74	32	PREDICTED: Aplysia californica SCY1-like protein 2-like (LOC101858105), mRNA
bgl-non-conserved51-3p	BGLB010854	LGUN_random_Scaffold5079	16324	16436	146	-22.25	2..29	25..62	36	Unknown Protein
bgl-non-conserved53-3p	BGLB003756	LGUN_random_Scaffold10060	7256	7472	165	-39.6	2..27	158..192	32	PREDICTED: Ochotona princeps spidroin-2-like (LOC101533446), mRNA
bgl-non-conserved55-3p	BGLB010307	LGUN_random_Scaffold4534	21771	21795	141	-21.58	2..19	1..22	20	Unknown Protein
bgl-non-conserved55-3p	BGLB010854	LGUN_random_Scaffold5079	17623	17800	125	-15.98	2..27	58..85	27	Unknown Protein
bgl-non-conserved57-3p	BGLB011444	LGUN_random_Scaffold5529	22559	22688	151	-18.68	2..25	7..38	27	Unknown Protein
bgl-non-conserved59-3p	BGLB009266	LGUN_random_Scaffold360	20502	20614	126	-20.75	2..22	45..74	24	Unknown Protein
bgl-non-conserved59-3p	BGLB013472	LGUN_random_Scaffold82	421714	421867	130	-19.67	2..22	88..113	20	Unknown Protein
bgl-non-conserved60-3p	BGLB002556	LG4_random_Scaffold285	37430	37520	135	-18.99	2..29	8..39	31	Saccoglossus kowalevskii thrombospondin-3b-like (LOC102803629), mRNA
bgl-non-conserved60-3p	BGLB008004	LGUN_random_Scaffold270	31130	32081	143	-18.13	2..29	193..227	32	PREDICTED: Aplysia californica PHD finger protein 20-like (LOC101848278), mRNA
bgl-non-conserved60-3p	BGLB009141	LGUN_random_Scaffold349	7413	7479	146	-25.4	2..29	17..46	30	Uknown Protein
bgl-non-conserved61-3p	BGLB003132	LG6_random_Scaffold885	61279	61385	150	-20.81	2..29	57..86	30	PREDICTED: Aplysia californica solute carrier family 12 member 7-like (LOC101845994), mRNA
bgl-non-conserved61-3p	BGLB006848	LGUN_random_Scaffold199	461862	462252	153	-30.07	2..28	93..123	28	Uknown Protein
bgl-non-conserved61-3p	BGLB006848	LGUN_random_Scaffold199	461862	462252	150	-25.57	2..29	165..201	35	Uknown Protein
bgl-non-conserved61-3p	BGLB006848	LGUN_random_Scaffold199	461862	462252	148	-20.17	2..28	15..45	29	Uknown Protein
bgl-non-conserved61-3p	BGLB006848	LGUN_random_Scaffold199	461862	462252	148	-25.57	2..28	132..162	29	Uknown Protein
bgl-non-conserved61-3p	BGLB010331	LGUN_random_Scaffold4560	298	503	146	-16.79	2..29	39..77	37	Uknown Protein
bgl-non-conserved61-3p	BGLB010331	LGUN_random_Scaffold4560	298	503	136	-15.17	2..29	113..143	31	Uknown Protein
bgl-non-conserved61-3p	BGLB010854	LGUN_random_Scaffold5079	19116	19289	148	-21.18	2..29	27..58	30	Uknown Protein
bgl-non-conserved62-3p	BGLB014442	LGUN_random_Scaffold2219	21616	21701	129	-24.62	2..24	57..80	23	PREDICTED: Aplysia californica orphan steroid hormone receptor 2-like (LOC101854540), transcript variant X3, mRNA
bgl-non-conserved62-3p	BGLB008004	LGUN_random_Scaffold270	30492	30615	110	-21.94	2..12	1..13	11	PREDICTED: Aplysia californica PHD finger protein 20-like (LOC101848278), mRNA
bgl-non-conserved62-3p	BGLB009775	LGUN_random_Scaffold402	162795	163553	134	-22.02	2..25	679..702	24	PREDICTED: Aplysia californica SCY1-like protein 2-like (LOC101858105), mRNA
bgl-non-conserved64-3p	BGLB009775	LGUN_random_Scaffold402	162795	163553	142	-37.72	2..29	548..586	37	PREDICTED: Aplysia californica SCY1-like protein 2-like (LOC101858105), mRNA
bgl-non-conserved64-3p	BGLB012404	LGUN_random_Scaffold654	207125	207310	147	-21	2..29	132..163	31	PREDICTED: Mesocricetus auratus TBC1 domain family, member 16 (Tbc1d16), transcript variant X2, mRNA
bgl-non-conserved64-3p	BGLB013118	LGUN_random_Scaffold7590	911	1061	137	-20.14	2..26	39..72	29	Uknown Protein
bgl-non-conserved65-3p	BGLB004954	LGUN_random_Scaffold134	510899	511481	146	-21.43	2..29	206..236	31	PREDICTED: Aplysia californica inversin-like (LOC101851902), mRNA
bgl-non-conserved66-3p	BGLB002556	LG4_random_Scaffold285	37646	37715	139	-17.04	2..28	21..45	27	Saccoglossus kowalevskii thrombospondin-3b-like (LOC102803629), mRNA
bgl-non-conserved66-3p	BGLB002591	LG4_random_Scaffold3486	10086	10177	158	-19.56	2..28	45..73	28	PREDICTED: Aplysia californica intraflagellar transport protein 172 homolog (LOC101848842), mRNA
bgl-non-conserved67-3p	BGLB002556	LG4_random_Scaffold285	35123	35192	121	-18.54	2..16	1..17	16	Saccoglossus kowalevskii thrombospondin-3b-like (LOC102803629), mRNA
bgl-non-conserved67-3p	BGLB002556	LG4_random_Scaffold285	35844	35960	126	-20.87	2..23	67..92	24	Saccoglossus kowalevskii thrombospondin-3b-like (LOC102803629), mRNA
bgl-non-conserved67-3p	BGLB002556	LG4_random_Scaffold285	36251	36464	127	-17.43	2..23	190..212	22	Saccoglossus kowalevskii thrombospondin-3b-like (LOC102803629), mRNA
bgl-non-conserved67-3p	BGLB008004	LGUN_random_Scaffold270	31130	32081	150	-27.37	2..23	98..121	22	PREDICTED: Aplysia californica PHD finger protein 20-like (LOC101848278), mRNA
bgl-non-conserved67-3p	BGLB008165	LGUN_random_Scaffold28	468034	468151	129	-18.63	2..23	16..39	23	PREDICTED: Aplysia californica intersectin-1-like (LOC101857218), mRNA
bgl-non-conserved67-3p	BGLB009266	LGUN_random_Scaffold360	20502	20614	134	-18.41	2..22	26..53	24	Unknown Protein
bgl-non-conserved67-3p	BGLB009775	LGUN_random_Scaffold402	162795	163553	133	-17.59	2..23	409..432	23	PREDICTED: Aplysia californica SCY1-like protein 2-like (LOC101858105), mRNA
bgl-non-conserved70-3p	BGLB006005	LGUN_random_Scaffold16747	2455	2586	146	-19	2..26	94..125	28	Apis mellifera carnica major royal jelly protein 3 (mrjp3) gene, complete cds
bgl-non-conserved70-3p	BGLB006005	LGUN_random_Scaffold16747	2605	2694	139	-15.74	2..27	19..56	35	Apis mellifera carnica major royal jelly protein 3 (mrjp3) gene, complete cds
bgl-non-conserved70-3p	BGLB006005	LGUN_random_Scaffold16747	2985	3092	139	-15.07	2..27	1..38	35	Apis mellifera carnica major royal jelly protein 3 (mrjp3) gene, complete cds
bgl-non-conserved71-3p	BGLB012291	LGUN_random_Scaffold6362	41151	41642	123	-16.63	2..26	165..192	25	Unknown Protein
bgl-non-conserved72-3p	BGLB005110	LGUN_random_Scaffold1397	46650	46833	137	-18.18	2..25	51..78	25	Unknown Protein
bgl-non-conserved73-3p	BGLB004157	LGUN_random_Scaffold10996	12995	13178	112	-16.25	2..27	158..179	26	Unknown Protein
bgl-non-conserved73-3p	BGLB008004	LGUN_random_Scaffold270	31130	32081	145	-17.75	2..27	156..187	31	PREDICTED: Aplysia californica PHD finger protein 20-like (LOC101848278), mRNA
bgl-non-conserved74-3p	BGLB002591	LG4_random_Scaffold3486	10086	10177	143	-21.22	2..29	7..41	32	PREDICTED: Aplysia californica intraflagellar transport protein 172 homolog (LOC101848842), mRNA
bgl-non-conserved75-3p	BGLB012659	LGUN_random_Scaffold69	298145	298329	151	-15.39	2..28	133..161	28	Unknown Protein
bgl-non-conserved76-3p	BGLB001237	LG22_random_Scaffold62	207984	208656	150	-23.92	2..27	641..671	31	PREDICTED: Aplysia californica dentin sialophosphoprotein-like (LOC101864037), mRNA
bgl-non-conserved76-3p	BGLB009266	LGUN_random_Scaffold360	19670	19828	138	-20.48	2..27	25..58	32	Unknown Protein
bgl-non-conserved76-3p	BGLB012083	LGUN_random_Scaffold61	107318	107396	147	-17.64	2..27	47..79	31	PREDICTED: Aplysia californica putative ribosomal RNA methyltransferase NOP2-like (LOC101849558), mRNA
bgl-non-conserved76-3p	BGLB012291	LGUN_random_Scaffold6362	41151	41642	152	-17.31	2..27	69..98	30	Unknown Protein
bgl-non-conserved76-3p	BGLB012291	LGUN_random_Scaffold6362	41151	41642	151	-16.62	2..27	206..236	30	Unknown Protein
bgl-non-conserved76-3p	BGLB012291	LGUN_random_Scaffold6362	41151	41642	149	-21	2..27	117..146	29	Unknown Protein
bgl-non-conserved76-3p	BGLB012291	LGUN_random_Scaffold6362	41151	41642	149	-17.57	2..27	333..362	29	Unknown Protein
bgl-non-conserved76-3p	BGLB012291	LGUN_random_Scaffold6362	41151	41642	147	-16.73	2..27	248..278	30	Unknown Protein
bgl-non-conserved76-3p	BGLB012291	LGUN_random_Scaffold6362	41151	41642	145	-20.89	2..27	21..50	29	Unknown Protein
bgl-non-conserved76-3p	BGLB012291	LGUN_random_Scaffold6362	41151	41642	145	-20.95	2..27	45..74	29	Unknown Protein
bgl-non-conserved76-3p	BGLB012291	LGUN_random_Scaffold6362	41151	41642	145	-15.17	2..27	141..170	29	Unknown Protein
bgl-non-conserved76-3p	BGLB012291	LGUN_random_Scaffold6362	41151	41642	145	-17.04	2..27	399..428	29	Unknown Protein
bgl-non-conserved76-3p	BGLB012291	LGUN_random_Scaffold6362	41151	41642	145	-20.44	2..27	441..470	29	Unknown Protein
bgl-non-conserved76-3p	BGLB012291	LGUN_random_Scaffold6362	41151	41642	144	-21.65	2..27	291..320	30	Unknown Protein
bgl-non-conserved76-3p	BGLB012291	LGUN_random_Scaffold6362	41151	41642	144	-21.65	2..27	357..386	30	Unknown Protein
bgl-non-conserved76-3p	BGLB012291	LGUN_random_Scaffold6362	41151	41642	142	-21	2..26	1..26	27	Unknown Protein
bgl-non-conserved76-3p	BGLB012291	LGUN_random_Scaffold6362	41151	41642	142	-17.91	2..27	273..296	26	Unknown Protein
bgl-non-conserved76-3p	BGLB012291	LGUN_random_Scaffold6362	41151	41642	142	-17.91	2..27	315..338	26	Unknown Protein
bgl-non-conserved76-3p	BGLB012291	LGUN_random_Scaffold6362	41151	41642	142	-17.91	2..27	381..404	26	Unknown Protein
bgl-non-conserved76-3p	BGLB012291	LGUN_random_Scaffold6362	42110	42654	152	-17.36	2..27	96..125	30	Unknown Protein
bgl-non-conserved76-3p	BGLB012291	LGUN_random_Scaffold6362	42110	42654	150	-21.25	2..27	185..215	31	Unknown Protein
bgl-non-conserved76-3p	BGLB012291	LGUN_random_Scaffold6362	42110	42654	149	-15.78	2..27	72..101	29	Unknown Protein
bgl-non-conserved76-3p	BGLB012291	LGUN_random_Scaffold6362	42110	42654	149	-15.54	2..27	270..299	29	Unknown Protein
bgl-non-conserved76-3p	BGLB012291	LGUN_random_Scaffold6362	42110	42654	149	-16.57	2..27	294..323	29	Unknown Protein
bgl-non-conserved76-3p	BGLB012291	LGUN_random_Scaffold6362	42110	42654	149	-17.57	2..27	444..473	29	Unknown Protein
bgl-non-conserved76-3p	BGLB012291	LGUN_random_Scaffold6362	42110	42654	146	-20.95	2..27	31..59	29	Unknown Protein
bgl-non-conserved76-3p	BGLB012291	LGUN_random_Scaffold6362	42110	42654	145	-20.95	2..27	162..191	29	Unknown Protein
bgl-non-conserved76-3p	BGLB012291	LGUN_random_Scaffold6362	42110	42654	145	-21	2..27	228..257	29	Unknown Protein
bgl-non-conserved76-3p	BGLB012291	LGUN_random_Scaffold6362	42110	42654	145	-21	2..27	360..389	29	Unknown Protein
bgl-non-conserved76-3p	BGLB012291	LGUN_random_Scaffold6362	42110	42654	145	-20.44	2..27	402..431	29	Unknown Protein
bgl-non-conserved76-3p	BGLB012291	LGUN_random_Scaffold6362	42110	42654	145	-18.06	2..27	467..491	26	Unknown Protein
bgl-non-conserved76-3p	BGLB012291	LGUN_random_Scaffold6362	42110	42654	145	-20.95	2..27	486..515	29	Unknown Protein
bgl-non-conserved76-3p	BGLB012291	LGUN_random_Scaffold6362	42110	42654	145	-20.95	2..27	510..539	29	Unknown Protein
bgl-non-conserved76-3p	BGLB012291	LGUN_random_Scaffold6362	42110	42654	144	-21.6	2..27	138..167	30	Unknown Protein
bgl-non-conserved76-3p	BGLB012291	LGUN_random_Scaffold6362	42110	42654	142	-17.91	2..27	120..143	26	Unknown Protein
bgl-non-conserved76-3p	BGLB012291	LGUN_random_Scaffold6362	42110	42654	142	-17.82	2..26	337..365	27	Unknown Protein
bgl-non-conserved76-3p	BGLB012291	LGUN_random_Scaffold6362	42110	42654	142	-17.91	2..27	384..407	26	Unknown Protein
bgl-non-conserved76-3p	BGLB012291	LGUN_random_Scaffold6362	42110	42654	138	-18.7	2..27	210..233	26	Unknown Protein
bgl-non-conserved76-3p	BGLB012291	LGUN_random_Scaffold6362	42110	42654	138	-18.7	2..27	252..275	26	Unknown Protein
bgl-non-conserved76-3p	BGLB012291	LGUN_random_Scaffold6362	42748	42926	153	-17.6	2..27	82..111	29	Unknown Protein
bgl-non-conserved76-3p	BGLB012291	LGUN_random_Scaffold6362	42748	42926	149	-21	2..27	130..159	29	Unknown Protein
bgl-non-conserved76-3p	BGLB012291	LGUN_random_Scaffold6362	42748	42926	145	-21.28	2..27	16..45	29	Unknown Protein
bgl-non-conserved76-3p	BGLB012291	LGUN_random_Scaffold6362	42748	42926	145	-21	2..27	40..69	29	Unknown Protein
bgl-non-conserved76-3p	BGLB012291	LGUN_random_Scaffold6362	42748	42926	145	-20.49	2..27	106..135	29	Unknown Protein
bgl-non-conserved76-3p	BGLB012291	LGUN_random_Scaffold6362	42748	42926	142	-17.91	2..27	64..87	26	Unknown Protein
bgl-non-conserved76-3p	BGLB012291	LGUN_random_Scaffold6362	42748	42926	137	-17.34	2..21	1..21	22	Unknown Protein
bgl-non-conserved78-3p	BGLB000799	LG17_random_Scaffold259	265210	267078	149	-16.95	2..27	626..662	32	Unknown Protein
bgl-non-conserved78-3p	BGLB001318	LG24_random_Scaffold17	490240	490404	163	-20.16	2..25	88..119	27	PREDICTED: Aplysia californica glutamyl aminopeptidase-like (LOC101861770), mRNA
bgl-non-conserved78-3p	BGLB003132	LG6_random_Scaffold885	59028	59116	134	-21.19	2..28	12..38	27	PREDICTED: Aplysia californica solute carrier family 12 member 7-like (LOC101845994), mRNA
bgl-non-conserved78-3p	BGLB009775	LGUN_random_Scaffold402	160307	160348	133	-17.38	2..24	1..29	26	PREDICTED: Aplysia californica SCY1-like protein 2-like (LOC101858105), mRNA
bgl-non-conserved78-3p	BGLB009775	LGUN_random_Scaffold402	162795	163553	123	-17.07	2..29	61..97	34	PREDICTED: Aplysia californica SCY1-like protein 2-like (LOC101858105), mRNA
bgl-non-conserved79-3p	BGLB008004	LGUN_random_Scaffold270	31130	32081	130	-20.55	2..28	641..670	31	PREDICTED: Aplysia californica PHD finger protein 20-like (LOC101848278), mRNA
bgl-non-conserved79-3p	BGLB013031	LGUN_random_Scaffold748	84885	84984	129	-16.9	2..28	44..77	32	PREDICTED: Aplysia californica transient receptor potential cation channel subfamily M member 3-like (LOC101848023), mRNA
bgl-non-conserved82-3p	BGLB013031	LGUN_random_Scaffold748	77672	77804	136	-17.57	2..24	86..114	24	PREDICTED: Aplysia californica transient receptor potential cation channel subfamily M member 3-like (LOC101848023), mRNA
bgl-non-conserved83-3p	BGLB012291	LGUN_random_Scaffold6362	41151	41642	138	-22.04	2..22	167..189	21	Unknown Protein
bgl-non-conserved84-3p	BGLB008004	LGUN_random_Scaffold270	32514	32707	146	-17.19	2..29	104..133	30	PREDICTED: Aplysia californica PHD finger protein 20-like (LOC101848278), mRNA
bgl-non-conserved85-3p	BGLB003132	LG6_random_Scaffold885	66032	66230	138	-15.13	2..24	64..99	33	PREDICTED: Aplysia californica solute carrier family 12 member 7-like (LOC101845994), mRNA
bgl-non-conserved85-3p	BGLB014442	LGUN_random_Scaffold2219	23374	23494	136	-21.35	2..24	11..44	31	PREDICTED: Aplysia californica orphan steroid hormone receptor 2-like (LOC101854540), transcript variant X3, mRNA
bgl-non-conserved86-3p	BGLB000438	LG10_random_Scaffold113	19228	19554	152	-20.52	2..29	293..326	32	Homo sapiens ADAMTS-like 2 (ADAMTSL2), RefSeqGene on chromosome 9
bgl-non-conserved86-3p	BGLB002915	LG5_random_Scaffold183	105238	105311	164	-23.94	2..29	20..57	36	PREDICTED: Aplysia californica clustered mitochondria protein homolog (LOC101859613), mRNA
bgl-non-conserved86-3p	BGLB006848	LGUN_random_Scaffold199	458411	458519	140	-18.19	2..28	5..36	30	Unknown Protein
bgl-non-conserved86-3p	BGLB010854	LGUN_random_Scaffold5079	22470	22673	139	-17.8	2..28	149..187	36	Unknown Protein
bgl-non-conserved87-3p	BGLB005413	LGUN_random_Scaffold1502	8061	8327	154	-19.57	2..29	156..188	31	Unknown Protein
bgl-non-conserved87-3p	BGLB005413	LGUN_random_Scaffold1502	8061	8327	152	-19.08	2..28	92..122	29	Unknown Protein
bgl-non-conserved87-3p	BGLB010854	LGUN_random_Scaffold5079	18845	19027	141	-22.18	2..29	57..89	32	Unknown Protein
bgl-non-conserved88-3p	BGLB012291	LGUN_random_Scaffold6362	41151	41642	156	-20.6	2..27	56..90	33	Unknown Protein
bgl-non-conserved88-3p	BGLB012291	LGUN_random_Scaffold6362	41151	41642	152	-21.29	2..27	104..138	33	Unknown Protein
bgl-non-conserved88-3p	BGLB012291	LGUN_random_Scaffold6362	41151	41642	152	-20.08	2..27	344..378	33	Unknown Protein
bgl-non-conserved88-3p	BGLB012291	LGUN_random_Scaffold6362	41151	41642	147	-19.14	2..27	155..186	29	Unknown Protein
bgl-non-conserved88-3p	BGLB012291	LGUN_random_Scaffold6362	41151	41642	146	-19.34	2..27	457..486	28	Unknown Protein
bgl-non-conserved88-3p	BGLB012291	LGUN_random_Scaffold6362	41151	41642	145	-24.81	2..27	276..312	34	Unknown Protein
bgl-non-conserved88-3p	BGLB012291	LGUN_random_Scaffold6362	42110	42654	156	-23.09	2..27	173..207	33	Unknown Protein
bgl-non-conserved88-3p	BGLB012291	LGUN_random_Scaffold6362	42110	42654	153	-19.13	2..27	88..117	29	Unknown Protein
bgl-non-conserved88-3p	BGLB012291	LGUN_random_Scaffold6362	42110	42654	148	-19.29	2..27	497..531	33	Unknown Protein
bgl-non-conserved88-3p	BGLB012291	LGUN_random_Scaffold6362	42110	42654	147	-19.14	2..27	308..339	29	Unknown Protein
bgl-non-conserved88-3p	BGLB012291	LGUN_random_Scaffold6362	42110	42654	145	-24.81	2..27	123..159	34	Unknown Protein
bgl-non-conserved88-3p	BGLB012291	LGUN_random_Scaffold6362	42110	42654	144	-21.46	2..27	221..249	27	Unknown Protein
bgl-non-conserved88-3p	BGLB012291	LGUN_random_Scaffold6362	42110	42654	144	-17.43	2..27	437..465	27	Unknown Protein
bgl-non-conserved88-3p	BGLB012291	LGUN_random_Scaffold6362	42110	42654	141	-24.02	2..27	345..381	34	Unknown Protein
bgl-non-conserved88-3p	BGLB012291	LGUN_random_Scaffold6362	42110	42654	139	-21.17	2..27	15..51	34	Unknown Protein
bgl-non-conserved88-3p	BGLB012291	LGUN_random_Scaffold6362	42748	42926	149	-20.93	2..27	117..151	32	Unknown Protein
bgl-non-conserved88-3p	BGLB012291	LGUN_random_Scaffold6362	42748	42926	144	-18.97	2..27	27..61	33	Unknown Protein
bgl-non-conserved89-3p	BGLB002591	LG4_random_Scaffold3486	10086	10177	131	-17.16	2..24	15..44	27	PREDICTED: Aplysia californica intraflagellar transport protein 172 homolog (LOC101848842), mRNA
bgl-non-conserved91-3p	BGLB001237	LG22_random_Scaffold62	207984	208656	149	-20.56	2..29	625..652	29	PREDICTED: Aplysia californica dentin sialophosphoprotein-like (LOC101864037), mRNA
bgl-non-conserved91-3p	BGLB008004	LGUN_random_Scaffold270	32514	32707	140	-16.02	2..29	87..118	30	PREDICTED: Aplysia californica PHD finger protein 20-like (LOC101848278), mRNA
bgl-non-conserved91-3p	BGLB010392	LGUN_random_Scaffold4632	35488	35682	147	-27.6	2..28	138..172	32	PREDICTED: Anolis carolinensis tubulin, epsilon 1 (tube1), mRNA
bgl-non-conserved92-3p	BGLB009775	LGUN_random_Scaffold402	162795	163553	118	-18.1	2..19	558..580	20	PREDICTED: Aplysia californica SCY1-like protein 2-like (LOC101858105), mRNA
bgl-non-conserved92-3p	BGLB010854	LGUN_random_Scaffold5079	18845	19027	135	-22.12	2..20	142..162	19	Unknown Protein
bgl-non-conserved92-3p	BGLB011812	LGUN_random_Scaffold583	178913	179068	122	-19.92	2..20	64..92	26	PREDICTED: Aplysia californica anaphase-promoting complex subunit 1-like (LOC101851109), mRNA
bgl-non-conserved92-3p	BGLB012291	LGUN_random_Scaffold6362	42110	42654	119	-20.58	2..15	273..293	13	Unknown Protein
bgl-non-conserved93-3p	BGLB000799	LG17_random_Scaffold259	265210	267078	149	-16.93	2..28	500..530	30	Unknown Protein
bgl-non-conserved94-3p	BGLB001237	LG22_random_Scaffold62	207984	208656	165	-20.66	2..27	220..258	36	PREDICTED: Aplysia californica dentin sialophosphoprotein-like (LOC101864037), mRNA
bgl-non-conserved94-3p	BGLB008004	LGUN_random_Scaffold270	29940	30082	141	-17.45	2..27	90..121	31	PREDICTED: Aplysia californica PHD finger protein 20-like (LOC101848278), mRNA
bgl-non-conserved98-3p	BGLB009775	LGUN_random_Scaffold402	162795	163553	159	-22.32	2..27	574..611	33	PREDICTED: Aplysia californica SCY1-like protein 2-like (LOC101858105), mRNA
bgl-non-conserved101-3p	BGLB001318	LG24_random_Scaffold17	490240	490404	144	-15.86	2..28	33..63	29	PREDICTED: Aplysia californica glutamyl aminopeptidase-like (LOC101861770), mRNA
bgl-non-conserved102-3p	BGLB003132	LG6_random_Scaffold885	62305	62405	143	-16.1	2..27	56..91	31	PREDICTED: Aplysia californica solute carrier family 12 member 7-like (LOC101845994), mRNA
bgl-non-conserved103-3p	BGLB002915	LG5_random_Scaffold183	103007	103198	136	-19.87	2..21	100..118	19	PREDICTED: Aplysia californica clustered mitochondria protein homolog (LOC101859613), mRNA
bgl-non-conserved104-3p	BGLB010307	LGUN_random_Scaffold4534	16050	16167	159	-27.25	2..29	17..48	31	Unknown Protein
bgl-non-conserved105-3p	BGLB001352	LG24_random_Scaffold261	138290	138418	151	-24.94	2..26	70..97	26	Unknown Protein
bgl-non-conserved105-3p	BGLB003132	LG6_random_Scaffold885	66032	66230	134	-18.17	2..26	11..43	32	PREDICTED: Aplysia californica solute carrier family 12 member 7-like (LOC101845994), mRNA
bgl-non-conserved105-3p	BGLB008004	LGUN_random_Scaffold270	31130	32081	110	-15.98	2..23	326..354	24	PREDICTED: Aplysia californica PHD finger protein 20-like (LOC101848278), mRNA
bgl-non-conserved105-3p	BGLB013031	LGUN_random_Scaffold748	77672	77804	136	-16.9	2..25	17..41	26	PREDICTED: Aplysia californica transient receptor potential cation channel subfamily M member 3-like (LOC101848023), mRNA
bgl-non-conserved106-3p	BGLB013031	LGUN_random_Scaffold748	84885	84984	134	-15.24	2..19	1..23	20	PREDICTED: Aplysia californica transient receptor potential cation channel subfamily M member 3-like (LOC101848023), mRNA
bgl-non-conserved107-3p	BGLB004954	LGUN_random_Scaffold134	514770	514876	139	-17.61	2..27	51..81	28	PREDICTED: Aplysia californica inversin-like (LOC101851902), mRNA
bgl-non-conserved107-3p	BGLB007224	LGUN_random_Scaffold2180	43974	44038	154	-29.01	2..27	1..33	30	Unknown Protein
bgl-non-conserved1-5p	BGLB001674	LG29_random_Scaffold14	1002493	1002951	163	-30.87	2..29	63..95	30	PREDICTED: Aplysia californica stimulated by retinoic acid gene 6 protein homolog (LOC101864423), mRNA
bgl-non-conserved1-5p	BGLB005997	LGUN_random_Scaffold1673	21022	21202	150	-25.42	2..29	40..71	32	PREDICTED: Aplysia californica endonuclease 8-like 1-like (LOC101847374), mRNA
bgl-non-conserved1-5p	BGLB010038	LGUN_random_Scaffold4274	14768	14822	152	-31.94	2..29	11..39	29	Biomphalaria glabrata eukaryotic translation initiation factor mRNA, partial cds
bgl-non-conserved1-5p	BGLB012404	LGUN_random_Scaffold654	207125	207310	131	-21.99	2..29	9..35	28	PREDICTED: Mesocricetus auratus TBC1 domain family, member 16 (Tbc1d16), transcript variant X2, mRNA
bgl-non-conserved1-5p	BGLB013031	LGUN_random_Scaffold748	84885	84984	150	-17.68	2..29	54..83	30	PREDICTED: Aplysia californica transient receptor potential cation channel subfamily M member 3-like (LOC101848023), mRNA
bgl-non-conserved2-5p	BGLB012192	LGUN_random_Scaffold622	161881	161936	150	-21.56	2..29	1..29	30	Unknown Protein
bgl-non-conserved3-5p	BGLB012404	LGUN_random_Scaffold654	207125	207310	151	-27.28	2..29	68..99	31	PREDICTED: Mesocricetus auratus TBC1 domain family, member 16 (Tbc1d16), transcript variant X2, mRNA
bgl-non-conserved4-5p	BGLB011812	LGUN_random_Scaffold583	178913	179068	141	-21.12	2..28	65..103	36	PREDICTED: Aplysia californica anaphase-promoting complex subunit 1-like (LOC101851109), mRNA
bgl-non-conserved5-5p	BGLB000872	LG17_random_Scaffold438	80624	81184	150	-20.09	2..29	383..412	30	Unknown Protein
bgl-non-conserved5-5p	BGLB000872	LG17_random_Scaffold438	80624	81184	150	-20.09	2..29	441..470	30	Unknown Protein
bgl-non-conserved5-5p	BGLB000872	LG17_random_Scaffold438	80624	81184	149	-16.88	2..29	198..223	27	Unknown Protein
bgl-non-conserved5-5p	BGLB001237	LG22_random_Scaffold62	207984	208656	152	-22.76	2..29	600..635	34	PREDICTED: Aplysia californica dentin sialophosphoprotein-like (LOC101864037), mRNA
bgl-non-conserved5-5p	BGLB001318	LG24_random_Scaffold17	496087	496193	153	-18.74	2..29	39..75	36	PREDICTED: Aplysia californica glutamyl aminopeptidase-like (LOC101861770), mRNA
bgl-non-conserved5-5p	BGLB002287	LG3_random_Scaffold616	119512	119590	146	-15.12	2..29	34..63	30	PREDICTED: Aplysia californica zinc finger protein 160-like (LOC101848424), mRNA
bgl-non-conserved5-5p	BGLB003132	LG6_random_Scaffold885	63485	63577	156	-23.43	2..29	32..65	32	PREDICTED: Aplysia californica solute carrier family 12 member 7-like (LOC101845994), mRNA
bgl-non-conserved5-5p	BGLB004228	LGUN_random_Scaffold1111	20705	21163	151	-21.66	2..29	412..443	31	Unknown Protein
bgl-non-conserved5-5p	BGLB004954	LGUN_random_Scaffold134	510899	511481	134	-19.37	2..29	52..83	32	PREDICTED: Aplysia californica inversin-like (LOC101851902), mRNA
bgl-non-conserved5-5p	BGLB005110	LGUN_random_Scaffold1397	50969	51334	149	-19.97	2..29	69..99	32	Unknown Protein
bgl-non-conserved5-5p	BGLB011317	LGUN_random_Scaffold544743	2860	2930	161	-27.26	2..29	31..56	27	Unknown Protein
bgl-non-conserved5-5p	BGLB014224	LGUN_random_Scaffold9540	5065	5110	138	-19.45	2..29	1..23	27	Unknown Protein
bgl-non-conserved9-5p	BGLB003756	LGUN_random_Scaffold10060	7256	7472	123	-22.79	2..19	78..101	21	PREDICTED: Ochotona princeps spidroin-2-like (LOC101533446), mRNA
bgl-non-conserved9-5p	BGLB003756	LGUN_random_Scaffold10060	7256	7472	117	-23.66	2..19	188..212	22	PREDICTED: Ochotona princeps spidroin-2-like (LOC101533446), mRNA
bgl-non-conserved9-5p	BGLB003756	LGUN_random_Scaffold10060	7256	7472	115	-17.35	2..19	163..182	17	PREDICTED: Ochotona princeps spidroin-2-like (LOC101533446), mRNA
bgl-non-conserved9-5p	BGLB003910	LGUN_random_Scaffold10402	2548	2614	128	-18.69	2..19	40..60	19	Unknown Protein
bgl-non-conserved11-5p	BGLB009266	LGUN_random_Scaffold360	18853	19055	132	-25.97	2..28	94..125	31	Unknown Protein
bgl-non-conserved11-5p	BGLB009266	LGUN_random_Scaffold360	21933	22024	123	-15.65	2..27	8..40	31	Unknown Protein
bgl-non-conserved12-5p	BGLB000799	LG17_random_Scaffold259	265210	267078	108	-17.67	2..11	1..10	9	Unknown Protein
bgl-non-conserved12-5p	BGLB002915	LG5_random_Scaffold183	105003	105137	136	-19.26	2..27	22..49	28	PREDICTED: Aplysia californica clustered mitochondria protein homolog (LOC101859613), mRNA
bgl-non-conserved12-5p	BGLB003578	LG8_random_Scaffold769	131167	131294	143	-27.33	2..27	49..80	31	Unknown Protein
bgl-non-conserved12-5p	BGLB006848	LGUN_random_Scaffold199	458411	458519	144	-31.32	2..27	69..99	29	Unknown Protein
bgl-non-conserved12-5p	BGLB008004	LGUN_random_Scaffold270	31130	32081	123	-17.67	2..26	9..34	25	PREDICTED: Aplysia californica PHD finger protein 20-like (LOC101848278), mRNA
bgl-non-conserved14-5p	BGLB010854	LGUN_random_Scaffold5079	17623	17800	147	-17.33	2..27	37..66	28	Unknown Protein
bgl-non-conserved16-5p	BGLB001674	LG29_random_Scaffold14	1002493	1002951	140	-22.68	2..28	188..216	27	PREDICTED: Aplysia californica stimulated by retinoic acid gene 6 protein homolog (LOC101864423), mRNA
bgl-non-conserved17-5p	BGLB000799	LG17_random_Scaffold259	265210	267078	123	-18.8	2..25	46..79	30	Unknown Protein
bgl-non-conserved17-5p	BGLB003839	LGUN_random_Scaffold10272	3265	3527	116	-15.06	2..25	208..235	27	Unknown Protein
bgl-non-conserved17-5p	BGLB010854	LGUN_random_Scaffold5079	19116	19289	136	-23.02	2..26	59..82	25	Unknown Protein
bgl-non-conserved18-5p	BGLB005110	LGUN_random_Scaffold1397	67700	67877	143	-23.26	2..29	70..99	29	Unknown Protein
bgl-non-conserved18-5p	BGLB005648	LGUN_random_Scaffold15748	7340	7542	151	-21.95	2..29	10..43	33	Unknown Protein
bgl-non-conserved18-5p	BGLB010392	LGUN_random_Scaffold4632	35488	35682	149	-23.5	2..29	131..159	30	PREDICTED: Anolis carolinensis tubulin, epsilon 1 (tube1), mRNA
bgl-non-conserved18-5p	BGLB010854	LGUN_random_Scaffold5079	22470	22673	153	-35.6	2..29	116..156	38	Unknown Protein
bgl-non-conserved19-5p	BGLB001237	LG22_random_Scaffold62	207984	208656	140	-16.05	2..29	33..62	28	PREDICTED: Aplysia californica dentin sialophosphoprotein-like (LOC101864037), mRNA
bgl-non-conserved19-5p	BGLB001674	LG29_random_Scaffold14	1002493	1002951	149	-16.72	2..28	129..163	32	PREDICTED: Aplysia californica stimulated by retinoic acid gene 6 protein homolog (LOC101864423), mRNA
bgl-non-conserved19-5p	BGLB001674	LG29_random_Scaffold14	1002493	1002951	147	-18.91	2..29	214..244	30	PREDICTED: Aplysia californica stimulated by retinoic acid gene 6 protein homolog (LOC101864423), mRNA
bgl-non-conserved19-5p	BGLB007958	LGUN_random_Scaffold2666	1711	1911	165	-29.03	2..28	10..38	26	Unknown Protein
bgl-non-conserved19-5p	BGLB007958	LGUN_random_Scaffold2666	1711	1911	162	-26.12	2..28	31..65	31	Unknown Protein
bgl-non-conserved19-5p	BGLB011422	LGUN_random_Scaffold5514	19792	19841	146	-19.19	2..27	1..23	25	Unknown Protein
bgl-non-conserved20-5p	BGLB005025	LGUN_random_Scaffold13668	9370	9587	156	-27.17	2..29	1..29	31	Unknown Protein
bgl-non-conserved20-5p	BGLB005110	LGUN_random_Scaffold1397	50969	51334	157	-22.32	2..28	107..139	30	Unknown Protein
bgl-non-conserved20-5p	BGLB005986	LGUN_random_Scaffold1671	806	899	135	-24.76	2..29	21..45	28	Unknown Protein
bgl-non-conserved20-5p	BGLB006848	LGUN_random_Scaffold199	461862	462252	138	-16.02	2..28	47..86	36	Unknown Protein
bgl-non-conserved20-5p	BGLB006848	LGUN_random_Scaffold199	461862	462252	138	-16.02	2..28	203..242	36	Unknown Protein
bgl-non-conserved20-5p	BGLB006848	LGUN_random_Scaffold199	461862	462252	137	-18.96	2..29	95..125	30	Unknown Protein
bgl-non-conserved20-5p	BGLB006848	LGUN_random_Scaffold199	461862	462252	137	-16.1	2..29	251..281	30	Unknown Protein
bgl-non-conserved20-5p	BGLB006848	LGUN_random_Scaffold199	461862	462252	134	-16.23	2..28	8..47	36	Unknown Protein
bgl-non-conserved20-5p	BGLB006848	LGUN_random_Scaffold199	461862	462252	134	-15.78	2..28	125..164	36	Unknown Protein
bgl-non-conserved20-5p	BGLB006848	LGUN_random_Scaffold199	461862	462252	133	-15.78	2..28	164..203	37	Unknown Protein
bgl-non-conserved21-5p	BGLB014442	LGUN_random_Scaffold2219	22658	22705	116	-15.46	2..15	1..14	13	PREDICTED: Aplysia californica orphan steroid hormone receptor 2-like (LOC101854540), transcript variant X3, mRNA
bgl-non-conserved21-5p	BGLB009266	LGUN_random_Scaffold360	18853	19055	123	-19.61	2..26	172..196	25	Unknown Protein
bgl-non-conserved23-5p	BGLB005110	LGUN_random_Scaffold1397	67700	67877	140	-21.92	2..29	70..99	30	Unknown Protein
bgl-non-conserved23-5p	BGLB005648	LGUN_random_Scaffold15748	7340	7542	143	-23.06	2..29	10..43	33	Unknown Protein
bgl-non-conserved23-5p	BGLB010392	LGUN_random_Scaffold4632	35488	35682	147	-23.54	2..29	131..159	30	PREDICTED: Anolis carolinensis tubulin, epsilon 1 (tube1), mRNA
bgl-non-conserved23-5p	BGLB010854	LGUN_random_Scaffold5079	22470	22673	153	-35.58	2..29	116..156	38	Unknown Protein
bgl-non-conserved26-5p	BGLB001237	LG22_random_Scaffold62	207984	208656	137	-17.53	2..28	89..120	31	PREDICTED: Aplysia californica dentin sialophosphoprotein-like (LOC101864037), mRNA
bgl-non-conserved26-5p	BGLB002915	LG5_random_Scaffold183	105770	106019	140	-22.64	2..27	81..108	26	PREDICTED: Aplysia californica clustered mitochondria protein homolog (LOC101859613), mRNA
bgl-non-conserved26-5p	BGLB003839	LGUN_random_Scaffold10272	3265	3527	130	-15.71	2..28	198..230	29	Unknown Protein
bgl-non-conserved26-5p	BGLB008238	LGUN_random_Scaffold2847	4270	4386	141	-20.76	2..28	73..107	32	PREDICTED: Aplysia californica serine/threonine-protein phosphatase PP1-2-like (LOC101849065), transcript variant X6, mRNA
bgl-non-conserved28-5p	BGLB002915	LG5_random_Scaffold183	104267	104396	145	-18.21	2..28	31..65	32	PREDICTED: Aplysia californica clustered mitochondria protein homolog (LOC101859613), mRNA
bgl-non-conserved28-5p	BGLB013031	LGUN_random_Scaffold748	79948	80122	137	-15.21	2..25	1..20	23	PREDICTED: Aplysia californica transient receptor potential cation channel subfamily M member 3-like (LOC101848023), mRNA
bgl-non-conserved28-5p	BGLB013031	LGUN_random_Scaffold748	80727	80981	131	-15.59	2..28	97..126	29	PREDICTED: Aplysia californica transient receptor potential cation channel subfamily M member 3-like (LOC101848023), mRNA
bgl-non-conserved29-5p	BGLB004954	LGUN_random_Scaffold134	510899	511481	140	-16.42	2..25	109..142	32	PREDICTED: Aplysia californica inversin-like (LOC101851902), mRNA
bgl-non-conserved29-5p	BGLB014442	LGUN_random_Scaffold2219	21616	21701	137	-23.52	2..24	59..85	26	PREDICTED: Aplysia californica orphan steroid hormone receptor 2-like (LOC101854540), transcript variant X3, mRNA
bgl-non-conserved29-5p	BGLB008004	LGUN_random_Scaffold270	31130	32081	152	-24.92	2..22	157..185	23	PREDICTED: Aplysia californica PHD finger protein 20-like (LOC101848278), mRNA
bgl-non-conserved31-5p	BGLB005110	LGUN_random_Scaffold1397	67700	67877	145	-21.7	2..29	138..166	30	Unknown Protein
bgl-non-conserved31-5p	BGLB010038	LGUN_random_Scaffold4274	14768	14822	136	-20.79	2..29	9..34	28	Biomphalaria glabrata eukaryotic translation initiation factor mRNA, partial cds
bgl-non-conserved31-5p	BGLB012945	LGUN_random_Scaffold7358	979	1031	105	-16.73	2..9	1..10	7	Unknown Protein
bgl-non-conserved33-5p	BGLB000799	LG17_random_Scaffold259	265210	267078	146	-23.68	2..29	78..107	30	Unknown Protein
bgl-non-conserved33-5p	BGLB002915	LG5_random_Scaffold183	103007	103198	149	-23.82	2..29	36..63	29	PREDICTED: Aplysia californica clustered mitochondria protein homolog (LOC101859613), mRNA
bgl-non-conserved34-5p	BGLB000799	LG17_random_Scaffold259	265210	267078	147	-29.07	2..27	140..173	31	Unknown Protein
bgl-non-conserved36-5p	BGLB001250	LG22_random_Scaffold62	653081	653220	152	-21.95	2..28	96..127	31	PREDICTED: Aplysia californica post-GPI attachment to proteins factor 2-like (LOC101847398), transcript variant X3, mRNA
bgl-non-conserved36-5p	BGLB009266	LGUN_random_Scaffold360	17819	17966	140	-19.11	2..27	2..33	29	Unknown Protein
bgl-non-conserved36-5p	BGLB013031	LGUN_random_Scaffold748	77672	77804	133	-16.72	2..28	16..44	29	PREDICTED: Aplysia californica transient receptor potential cation channel subfamily M member 3-like (LOC101848023), mRNA
bgl-non-conserved37-5p	BGLB001674	LG29_random_Scaffold14	1002493	1002951	124	-20.23	2..20	288..314	21	PREDICTED: Aplysia californica stimulated by retinoic acid gene 6 protein homolog (LOC101864423), mRNA
bgl-non-conserved37-5p	BGLB011470	LGUN_random_Scaffold5543	6407	6523	138	-15.08	2..25	72..102	29	PREDICTED: Aplysia californica zinc finger MYND domain-containing protein 12-like (LOC101853582), mRNA
bgl-non-conserved38-5p	BGLB002915	LG5_random_Scaffold183	102400	102488	165	-25.31	2..29	51..83	32	PREDICTED: Aplysia californica clustered mitochondria protein homolog (LOC101859613), mRNA
bgl-non-conserved38-5p	BGLB005997	LGUN_random_Scaffold1673	21646	21827	129	-18.85	2..23	1..19	22	PREDICTED: Aplysia californica endonuclease 8-like 1-like (LOC101847374), mRNA
bgl-non-conserved38-5p	BGLB006848	LGUN_random_Scaffold199	461862	462252	157	-20.95	2..29	241..271	30	Unknown Protein
bgl-non-conserved39-5p	BGLB010854	LGUN_random_Scaffold5079	19116	19289	143	-25.12	2..29	42..71	31	Unknown Protein
bgl-non-conserved44-5p	BGLB000799	LG17_random_Scaffold259	265210	267078	124	-18.26	2..27	45..76	30	Unknown Protein
bgl-non-conserved44-5p	BGLB000822	LG17_random_Scaffold2892	15578	15694	144	-21.18	2..29	64..96	33	PREDICTED: Aplysia californica actin-related protein 2/3 complex subunit 1A-like (LOC101855327), transcript variant X4, mRNA
bgl-non-conserved44-5p	BGLB003839	LGUN_random_Scaffold10272	3265	3527	149	-18.1	2..24	205..232	23	Unknown Protein
bgl-non-conserved44-5p	BGLB004383	LGUN_random_Scaffold1150	104696	104808	153	-18.79	2..28	65..101	34	Unknown Protein
bgl-non-conserved45-5p	BGLB008004	LGUN_random_Scaffold270	32514	32707	149	-21.27	2..28	99..127	29	PREDICTED: Aplysia californica PHD finger protein 20-like (LOC101848278), mRNA
bgl-non-conserved46-5p	BGLB004954	LGUN_random_Scaffold134	510899	511481	152	-28.69	2..28	166..202	34	PREDICTED: Aplysia californica inversin-like (LOC101851902), mRNA
bgl-non-conserved46-5p	BGLB004954	LGUN_random_Scaffold134	510899	511481	149	-27.74	2..27	488..519	28	PREDICTED: Aplysia californica inversin-like (LOC101851902), mRNA
bgl-non-conserved46-5p	BGLB004954	LGUN_random_Scaffold134	510899	511481	143	-26.66	2..28	141..168	28	PREDICTED: Aplysia californica inversin-like (LOC101851902), mRNA
bgl-non-conserved46-5p	BGLB004954	LGUN_random_Scaffold134	510899	511481	136	-22.41	2..28	87..116	29	PREDICTED: Aplysia californica inversin-like (LOC101851902), mRNA
bgl-non-conserved46-5p	BGLB004954	LGUN_random_Scaffold134	510899	511481	133	-22.64	2..28	223..249	27	PREDICTED: Aplysia californica inversin-like (LOC101851902), mRNA
bgl-non-conserved46-5p	BGLB013031	LGUN_random_Scaffold748	77672	77804	149	-23.13	2..28	47..82	34	PREDICTED: Aplysia californica transient receptor potential cation channel subfamily M member 3-like (LOC101848023), mRNA
bgl-non-conserved50-5p	BGLB002915	LG5_random_Scaffold183	105770	106019	143	-16.51	2..27	20..53	31	PREDICTED: Aplysia californica clustered mitochondria protein homolog (LOC101859613), mRNA
bgl-non-conserved50-5p	BGLB010854	LGUN_random_Scaffold5079	18845	19027	137	-18.55	2..27	1..30	29	Unknown Protein
bgl-non-conserved50-5p	BGLB012083	LGUN_random_Scaffold61	105828	106000	137	-18	2..27	114..146	30	PREDICTED: Aplysia californica putative ribosomal RNA methyltransferase NOP2-like (LOC101849558), mRNA
bgl-non-conserved53-5p	BGLB008004	LGUN_random_Scaffold270	32514	32707	135	-17.66	2..25	12..43	27	PREDICTED: Aplysia californica PHD finger protein 20-like (LOC101848278), mRNA
bgl-non-conserved54-5p	BGLB005413	LGUN_random_Scaffold1502	8061	8327	145	-17.67	2..27	189..223	30	Unknown Protein
bgl-non-conserved55-5p	BGLB004157	LGUN_random_Scaffold10996	12995	13178	149	-23.13	2..26	105..134	25	Unknown Protein
bgl-non-conserved55-5p	BGLB005110	LGUN_random_Scaffold1397	46650	46833	152	-17.34	2..29	111..138	30	Unknown Protein
bgl-non-conserved58-5p	BGLB001237	LG22_random_Scaffold62	207984	208656	141	-17.15	2..26	324..355	29	PREDICTED: Aplysia californica dentin sialophosphoprotein-like (LOC101864037), mRNA
bgl-non-conserved58-5p	BGLB001318	LG24_random_Scaffold17	490240	490404	143	-17.45	2..27	124..147	25	PREDICTED: Aplysia californica glutamyl aminopeptidase-like (LOC101861770), mRNA
bgl-non-conserved58-5p	BGLB002915	LG5_random_Scaffold183	105770	106019	134	-15.52	2..27	71..100	28	PREDICTED: Aplysia californica clustered mitochondria protein homolog (LOC101859613), mRNA
bgl-non-conserved58-5p	BGLB012083	LGUN_random_Scaffold61	105828	106000	147	-16.1	2..26	126..154	26	PREDICTED: Aplysia californica putative ribosomal RNA methyltransferase NOP2-like (LOC101849558), mRNA
bgl-non-conserved59-5p	BGLB004954	LGUN_random_Scaffold134	510899	511481	138	-19.05	2..29	489..526	36	PREDICTED: Aplysia californica inversin-like (LOC101851902), mRNA
bgl-non-conserved59-5p	BGLB004954	LGUN_random_Scaffold134	510899	511481	133	-15.79	2..29	328..361	31	PREDICTED: Aplysia californica inversin-like (LOC101851902), mRNA
bgl-non-conserved60-5p	BGLB001250	LG22_random_Scaffold62	653081	653220	139	-18.75	2..28	60..93	32	PREDICTED: Aplysia californica post-GPI attachment to proteins factor 2-like (LOC101847398), transcript variant X3, mRNA
bgl-non-conserved60-5p	BGLB009266	LGUN_random_Scaffold360	17109	17265	122	-19.11	2..16	1..17	15	Unknown Protein
bgl-non-conserved60-5p	BGLB012083	LGUN_random_Scaffold61	105828	106000	152	-18.69	2..28	118..147	29	PREDICTED: Aplysia californica putative ribosomal RNA methyltransferase NOP2-like (LOC101849558), mRNA
bgl-non-conserved61-5p	BGLB000799	LG17_random_Scaffold259	263500	263535	149	-21.56	2..27	1..24	26	Unknown Protein
bgl-non-conserved61-5p	BGLB005110	LGUN_random_Scaffold1397	50969	51334	136	-21.15	2..28	270..304	34	Unknown Protein
bgl-non-conserved61-5p	BGLB010972	LGUN_random_Scaffold5183	5953	6057	123	-16.24	2..27	1..22	25	Unknown Protein
bgl-non-conserved63-5p	BGLB004954	LGUN_random_Scaffold134	514770	514876	155	-24.34	2..29	5..34	29	PREDICTED: Aplysia californica inversin-like (LOC101851902), mRNA
bgl-non-conserved63-5p	BGLB007224	LGUN_random_Scaffold2180	29423	29465	131	-18.2	2..29	7..34	31	Unknown Protein
bgl-non-conserved63-5p	BGLB012083	LGUN_random_Scaffold61	105828	106000	126	-16.82	2..19	1..15	17	PREDICTED: Aplysia californica putative ribosomal RNA methyltransferase NOP2-like (LOC101849558), mRNA
bgl-non-conserved64-5p	BGLB009266	LGUN_random_Scaffold360	21933	22024	142	-23.58	2..22	51..80	23	Unknown Protein
bgl-non-conserved64-5p	BGLB009775	LGUN_random_Scaffold402	162795	163553	151	-31.17	2..26	457..490	30	PREDICTED: Aplysia californica SCY1-like protein 2-like (LOC101858105), mRNA
bgl-non-conserved66-5p	BGLB000799	LG17_random_Scaffold259	265210	267078	130	-20.26	2..22	1..25	26	Unknown Protein
bgl-non-conserved66-5p	BGLB005110	LGUN_random_Scaffold1397	67700	67877	150	-22.94	2..28	63..101	35	Unknown Protein
bgl-non-conserved66-5p	BGLB005648	LGUN_random_Scaffold15748	7340	7542	143	-22.95	2..29	18..45	29	Unknown Protein
bgl-non-conserved67-5p	BGLB005110	LGUN_random_Scaffold1397	46650	46833	161	-16.79	2..29	1..26	27	Unknown Protein
bgl-non-conserved67-5p	BGLB014329	LGUN_random_Scaffold978	4193	4320	143	-21.47	2..28	44..79	33	Unknown Protein
bgl-non-conserved68-5p	BGLB001250	LG22_random_Scaffold62	653081	653220	155	-19.88	2..29	72..103	31	PREDICTED: Aplysia californica post-GPI attachment to proteins factor 2-like (LOC101847398), transcript variant X3, mRNA
bgl-non-conserved68-5p	BGLB005110	LGUN_random_Scaffold1397	50969	51334	148	-21	2..29	96..131	34	Unknown Protein
bgl-non-conserved68-5p	BGLB008004	LGUN_random_Scaffold270	31130	32081	145	-15.31	2..29	871..898	29	PREDICTED: Aplysia californica PHD finger protein 20-like (LOC101848278), mRNA
bgl-non-conserved70-5p	BGLB005413	LGUN_random_Scaffold1502	8061	8327	156	-21.57	2..27	142..174	29	Unknown Protein
bgl-non-conserved70-5p	BGLB005413	LGUN_random_Scaffold1502	8061	8327	155	-21.57	2..27	76..108	30	Unknown Protein
bgl-non-conserved70-5p	BGLB005413	LGUN_random_Scaffold1502	8061	8327	146	-19.35	2..28	116..150	31	Unknown Protein
bgl-non-conserved70-5p	BGLB005413	LGUN_random_Scaffold1502	8061	8327	144	-20.55	2..26	30..66	31	Unknown Protein
bgl-non-conserved70-5p	BGLB005413	LGUN_random_Scaffold1502	8061	8327	141	-18.36	2..22	1..24	23	Unknown Protein
bgl-non-conserved70-5p	BGLB005413	LGUN_random_Scaffold1502	8061	8327	141	-18.36	2..27	58..84	26	Unknown Protein
bgl-non-conserved70-5p	BGLB005413	LGUN_random_Scaffold1502	8061	8327	141	-18.36	2..27	166..192	26	Unknown Protein
bgl-non-conserved70-5p	BGLB005589	LGUN_random_Scaffold15621	9091	9230	123	-18.36	2..14	1..17	12	Unknown Protein
bgl-non-conserved70-5p	BGLB006848	LGUN_random_Scaffold199	458411	458519	129	-27.95	2..29	72..104	32	Unknown Protein
bgl-non-conserved70-5p	BGLB010331	LGUN_random_Scaffold4560	298	503	155	-25.16	2..29	116..152	36	Unknown Protein
bgl-non-conserved70-5p	BGLB010331	LGUN_random_Scaffold4560	298	503	149	-26.04	2..29	51..86	35	Unknown Protein
bgl-non-conserved71-5p	BGLB002915	LG5_random_Scaffold183	105003	105137	146	-20.6	2..24	67..89	22	PREDICTED: Aplysia californica clustered mitochondria protein homolog (LOC101859613), mRNA
bgl-non-conserved71-5p	BGLB003132	LG6_random_Scaffold885	61279	61385	140	-18.73	2..24	55..85	28	PREDICTED: Aplysia californica solute carrier family 12 member 7-like (LOC101845994), mRNA
bgl-non-conserved71-5p	BGLB004914	LGUN_random_Scaffold13308	7102	7155	130	-16.77	2..24	4..37	31	Unknown Protein
bgl-non-conserved72-5p	BGLB004954	LGUN_random_Scaffold134	514474	514591	151	-25.24	2..29	61..91	28	PREDICTED: Aplysia californica inversin-like (LOC101851902), mRNA
bgl-non-conserved74-5p	BGLB002287	LG3_random_Scaffold616	119276	119406	138	-19.58	2..27	99..130	28	PREDICTED: Aplysia californica zinc finger protein 160-like (LOC101848424), mRNA
bgl-non-conserved74-5p	BGLB003578	LG8_random_Scaffold769	131167	131294	125	-21.6	2..26	1..34	29	Unknown Protein
bgl-non-conserved75-5p	BGLB008004	LGUN_random_Scaffold270	30492	30615	134	-19.63	2..22	58..82	23	PREDICTED: Aplysia californica PHD finger protein 20-like (LOC101848278), mRNA
bgl-non-conserved75-5p	BGLB010854	LGUN_random_Scaffold5079	17623	17800	136	-24.42	2..23	45..69	23	Unknown Protein
bgl-non-conserved76-5p	BGLB009266	LGUN_random_Scaffold360	20502	20614	148	-26.81	2..28	39..68	28	Unknown Protein
bgl-non-conserved76-5p	BGLB009775	LGUN_random_Scaffold402	160307	160348	140	-17.19	2..26	1..25	26	PREDICTED: Aplysia californica SCY1-like protein 2-like (LOC101858105), mRNA
bgl-non-conserved76-5p	BGLB010854	LGUN_random_Scaffold5079	22470	22673	168	-32.71	2..28	9..44	32	Unknown Protein
bgl-non-conserved77-5p	BGLB001318	LG24_random_Scaffold17	491736	491876	122	-15.38	2..29	22..58	35	PREDICTED: Aplysia californica glutamyl aminopeptidase-like (LOC101861770), mRNA
bgl-non-conserved77-5p	BGLB003132	LG6_random_Scaffold885	59028	59116	154	-16.98	2..28	40..69	28	PREDICTED: Aplysia californica solute carrier family 12 member 7-like (LOC101845994), mRNA
bgl-non-conserved77-5p	BGLB003132	LG6_random_Scaffold885	62305	62405	140	-20.77	2..29	4..34	31	PREDICTED: Aplysia californica solute carrier family 12 member 7-like (LOC101845994), mRNA
bgl-non-conserved78-5p	BGLB008004	LGUN_random_Scaffold270	31130	32081	118	-15.45	2..25	374..405	29	PREDICTED: Aplysia californica PHD finger protein 20-like (LOC101848278), mRNA
bgl-non-conserved78-5p	BGLB010929	LGUN_random_Scaffold5134	26344	26476	150	-17.07	2..24	47..73	24	Unknown Protein
bgl-non-conserved79-5p	BGLB002579	LG4_random_Scaffold324	5699	5767	150	-24.65	2..29	3..35	31	Unknown Protein
bgl-non-conserved79-5p	BGLB003132	LG6_random_Scaffold885	62305	62405	139	-27.9	2..29	36..75	39	PREDICTED: Aplysia californica solute carrier family 12 member 7-like (LOC101845994), mRNA
bgl-non-conserved79-5p	BGLB005110	LGUN_random_Scaffold1397	50969	51334	155	-26.67	2..29	120..153	31	Unknown Protein
bgl-non-conserved79-5p	BGLB013031	LGUN_random_Scaffold748	79948	80122	128	-16.91	2..24	147..172	22	PREDICTED: Aplysia californica transient receptor potential cation channel subfamily M member 3-like (LOC101848023), mRNA
bgl-non-conserved81-5p	BGLB001237	LG22_random_Scaffold62	207984	208656	137	-17.69	2..29	516..543	29	PREDICTED: Aplysia californica dentin sialophosphoprotein-like (LOC101864037), mRNA
bgl-non-conserved82-5p	BGLB009266	LGUN_random_Scaffold360	20502	20614	159	-20.28	2..29	56..89	33	Unknown Protein
bgl-non-conserved85-5p	BGLB001318	LG24_random_Scaffold17	491736	491876	127	-19.75	2..29	49..89	38	PREDICTED: Aplysia californica glutamyl aminopeptidase-like (LOC101861770), mRNA
bgl-non-conserved85-5p	BGLB004954	LGUN_random_Scaffold134	514474	514591	130	-15.74	2..26	1..31	28	PREDICTED: Aplysia californica inversin-like (LOC101851902), mRNA
bgl-non-conserved85-5p	BGLB009266	LGUN_random_Scaffold360	19670	19828	140	-18.38	2..29	1..33	32	Unknown Protein
bgl-non-conserved87-5p	BGLB013031	LGUN_random_Scaffold748	84040	84265	148	-20.85	2..27	98..127	27	PREDICTED: Aplysia californica transient receptor potential cation channel subfamily M member 3-like (LOC101848023), mRNA
bgl-non-conserved88-5p	BGLB013031	LGUN_random_Scaffold748	77517	77574	155	-16.76	2..29	24..52	30	PREDICTED: Aplysia californica transient receptor potential cation channel subfamily M member 3-like (LOC101848023), mRNA
bgl-non-conserved91-5p	BGLB006848	LGUN_random_Scaffold199	461537	461761	132	-17.56	2..26	14..40	26	Unknown Protein
bgl-non-conserved91-5p	BGLB006848	LGUN_random_Scaffold199	461537	461761	132	-17.56	2..26	131..157	26	Unknown Protein
bgl-non-conserved91-5p	BGLB006848	LGUN_random_Scaffold199	461537	461761	131	-15.49	2..26	53..79	27	Unknown Protein
bgl-non-conserved91-5p	BGLB006848	LGUN_random_Scaffold199	461537	461761	130	-19.33	2..26	82..118	34	Unknown Protein
bgl-non-conserved91-5p	BGLB008897	LGUN_random_Scaffold3305	3301	3525	131	-19.13	2..26	49..78	28	Unknown Protein
bgl-non-conserved91-5p	BGLB008897	LGUN_random_Scaffold3305	3301	3525	127	-19.13	2..26	10..39	28	Unknown Protein
bgl-non-conserved92-5p	BGLB001237	LG22_random_Scaffold62	207984	208656	146	-25.83	2..27	447..478	28	PREDICTED: Aplysia californica dentin sialophosphoprotein-like (LOC101864037), mRNA
bgl-non-conserved92-5p	BGLB010307	LGUN_random_Scaffold4534	16050	16167	140	-20.62	2..24	44..72	23	Unknown Protein
bgl-non-conserved92-5p	BGLB012291	LGUN_random_Scaffold6362	41151	41642	132	-17.64	2..25	5..33	25	Unknown Protein
bgl-non-conserved92-5p	BGLB012291	LGUN_random_Scaffold6362	41151	41642	132	-17.64	2..25	125..153	25	Unknown Protein
bgl-non-conserved92-5p	BGLB012291	LGUN_random_Scaffold6362	42748	42926	140	-17.63	2..25	114..142	25	Unknown Protein
bgl-non-conserved92-5p	BGLB012291	LGUN_random_Scaffold6362	42748	42926	132	-17.64	2..25	138..166	25	Unknown Protein
bgl-non-conserved92-5p	BGLB012291	LGUN_random_Scaffold6362	42748	42926	126	-16.28	2..26	1..28	26	Unknown Protein
bgl-non-conserved93-5p	BGLB003132	LG6_random_Scaffold885	66032	66230	148	-23.36	2..27	85..111	26	PREDICTED: Aplysia californica solute carrier family 12 member 7-like (LOC101845994), mRNA
bgl-non-conserved93-5p	BGLB003850	LGUN_random_Scaffold103	6832	6964	154	-26.97	2..27	95..129	32	PREDICTED: Saccoglossus kowalevskii mucin-21-like (LOC102804765), partial mRNA
bgl-non-conserved93-5p	BGLB011812	LGUN_random_Scaffold583	178913	179068	136	-22.15	2..27	33..59	26	PREDICTED: Aplysia californica anaphase-promoting complex subunit 1-like (LOC101851109), mRNA
bgl-non-conserved96-5p	BGLB002915	LG5_random_Scaffold183	105003	105137	159	-21.85	2..29	22..57	33	PREDICTED: Aplysia californica clustered mitochondria protein homolog (LOC101859613), mRNA
bgl-non-conserved97-5p	BGLB002915	LG5_random_Scaffold183	103007	103198	149	-21.37	2..29	58..88	30	PREDICTED: Aplysia californica clustered mitochondria protein homolog (LOC101859613), mRNA
bgl-non-conserved97-5p	BGLB010854	LGUN_random_Scaffold5079	20048	20218	138	-23.72	2..29	133..160	28	Unknown Protein
bgl-non-conserved98-5p	BGLB000799	LG17_random_Scaffold259	265210	267078	126	-21.09	2..25	564..595	29	Unknown Protein
bgl-non-conserved98-5p	BGLB001237	LG22_random_Scaffold62	207984	208656	137	-23.99	2..23	291..320	24	PREDICTED: Aplysia californica dentin sialophosphoprotein-like (LOC101864037), mRNA
bgl-non-conserved98-5p	BGLB001288	LG24_random_Scaffold159	186155	186349	156	-32.94	2..26	28..61	31	Unknown Protein
bgl-non-conserved98-5p	BGLB010392	LGUN_random_Scaffold4632	35488	35682	148	-26.81	2..26	147..175	28	PREDICTED: Anolis carolinensis tubulin, epsilon 1 (tube1), mRNA
bgl-non-conserved100-5p	BGLB005997	LGUN_random_Scaffold1673	21022	21202	142	-18.16	2..22	36..64	24	PREDICTED: Aplysia californica endonuclease 8-like 1-like (LOC101847374), mRNA
bgl-non-conserved102-5p	BGLB002915	LG5_random_Scaffold183	104267	104396	140	-15.87	2..29	4..37	32	PREDICTED: Aplysia californica clustered mitochondria protein homolog (LOC101859613), mRNA
bgl-non-conserved102-5p	BGLB005413	LGUN_random_Scaffold1502	8061	8327	160	-15.32	2..28	206..240	33	Unknown Protein
bgl-non-conserved104-5p	BGLB002915	LG5_random_Scaffold183	104267	104396	150	-23.69	2..27	33..64	30	PREDICTED: Aplysia californica clustered mitochondria protein homolog (LOC101859613), mRNA
bgl-non-conserved105-5p	BGLB002915	LG5_random_Scaffold183	103007	103198	127	-15.13	2..29	71..105	32	PREDICTED: Aplysia californica clustered mitochondria protein homolog (LOC101859613), mRNA
bgl-non-conserved105-5p	BGLB012659	LGUN_random_Scaffold69	298145	298329	161	-22.07	2..29	58..99	39	Unknown Protein
bgl-non-conserved106-5p	BGLB000799	LG17_random_Scaffold259	265210	267078	154	-22.72	2..26	478..513	32	Unknown Protein
bgl-non-conserved106-5p	BGLB000799	LG17_random_Scaffold259	265210	267078	141	-17.83	2..27	148..177	29	Unknown Protein
bgl-non-conserved106-5p	BGLB002103	LG30i_random_Scaffold1736	35262	35376	141	-17.87	2..25	82..114	30	PREDICTED: Aplysia californica zinc finger protein 160-like (LOC101848424), mRNA
bgl-non-conserved106-5p	BGLB002287	LG3_random_Scaffold616	119276	119406	130	-15.58	2..27	16..50	33	PREDICTED: Aplysia californica zinc finger protein 160-like (LOC101848424), mRNA
bgl-non-conserved107-5p	BGLB009875	LGUN_random_Scaffold414	215508	215561	145	-21.27	2..29	24..49	27	PREDICTED: Aplysia californica leucine-rich repeat-containing protein 40-like (LOC101853205), transcript variant X2, mRNA
