# Supplementary material for: Whole genome analysis of a schistosomiasis-transmitting freshwater snail
Source: Nat Commun. 2017 May 16;8:15451. doi: 10.1038/ncomms15451 (PMC5440852; doi:10.1038/ncomms15451)
Supplement: Supplementary Data 34 — Neuropeptides precursors and prepropeptides [file ncomms15451-s35.xls]

## Sheet: D34 neuropeptide precurs
Supplementary Data 34 Neuropeptides precursors and prepropeptides
Location and sequence for neuropeptides precursors and prepropeptides identified from the B. glabrata genome assembly
	location	nucleotide position
Achatin	LGUN_random_Scaffold3986	2514-2921	MSTIASYFIMTFVLLGTLHCLAANEVEFLEAAELEPFEDKELLLSDLDRRGFADKRGFADKRGFADKRGFADKRGFADKRGFADKRGFADKRGYGDFREINPLLWKYMRHSQHQPLAIGQNSFKRLLAQQGILDN*
Adipokinetic Hormone	LGUN_random_Scaffold16624	Exon1=3102-3305, Exon2=2238-2288	MQNARFVTLLTLMTIGWTLGQIHFTPDWGNNGKRSLTSQFEEESSYSSISCLEQTDLKFLLDIAKLLTKEAKRLSSCLKDCPTL*
Allatotropin-like	LGUN_random_Scaffold642 & LGUN_random_Scaffold4235	Exon 1 = 174974-174880 (LGUN_random_Scaffold642), Exon 2 = 173059-172910 (LGUN_random_Scaffold642), Exon 3 = 30898-30993 (LGUN_random_Scaffold4235), Exon 4 = 163876-163824(LGUN_random_Scaffold642)	MCRSSLTFQVGVVLIAICLLDVVVSEDRRINRQKRGFRMNSASRVAHGYGKRGYQLPSSSSSGESQDQLESYTGLLEELSDGPLMTVNEFTQLMTGHPNLARALVKKFVDINGDDVISTEELFRPVMTK
APGWamide (AKA: Cterminally located anterior lobe peptide (CALP))	LGUN_random_Scaffold1886	Exon 1 = 23623-24198, Exon 2 = 58366-58431	MRAHSVSFSSVLLAQIVLLAASLLVELVNSAESSIDTAAQTSSSSESVHTPASRYKRAPGWGKRNGFSEELLEDNENTQELMARLAEYKRAPGWGKRTSSLDIENALSADKKAPGWGKRNAESAFEDDAVDLDKRAPGWGKRAPGWGKRAPGWGKRAPGWGKRAPGWGKRSVDDYCQTLDQIMDEYIHKALEVKGKKMAECGSTDETNEPLRK*
Buccalin 1	LG20_random_Scaffold338	Exon 1= 261640-262398, Exon 2= 265396-265416	MLPKNWLHSFVLCLVVLSSCRAYDPDTNEFDGERPEDLVTSDSLDNSEAMDKRKLDRCGFHMGIGKRDDEEDGDLEDVYEKRRIDPFAFSGGIGKRRLDRFSFAGGIGKRGIDRYGFVAGIGKRRLDRFGFSGGIGKRGIDRFNFAGGIGKRPIDRFSFAGGIGKRGFDRYGFYGGIGKRPFDRYAFAGGIGKRPIDKFGFYGGIGKRRLDRFSFAGGIGKRIPDLEEVSAAELSEAANDVEKRSVPSAKSEKETVKST*
Bursicon alpha	LG8_random_Scaffold304	Exon1=2153-2165, Exon2=34728-34966, Exon3=36442-36566, Exon4=38044-38042	MTLTDTILMLAVLVAATSAMLYSRYMPGWTSSTRSAYTSSSPSISLIRLRQGLYNLQAKSRLDARSSVFSRDRCTVQGLILRLDPPLRADDNCETAYIQTSGCRGSCPSYSQVEQRNLTNIFYSCSCCQPIRFTPAVAVLPCRNGQHIRVPFKKVQACACRPCDVNEAPLEIAKLRDLLTKAAVDTPLPIG*
Bursicon beta	LGUN_random_Scaffold232(exon 1&2) & LGUN_random_Scaffold512 (exon 3)	Exon 1 = 82902 – 82795 (LGUN_random_Scaffold232 ), Exon 2 = 80483 – 80328 (LGUN_random_Scaffold232 ), Exon 3 = 153041 – 153190 (LGUN_random_Scaffold512)	MVFSYSDLAHFWTVLVSLSLFPYLVFTSSNDDCQLLQSTVPIARVTTALNLGYPVPVVCSGDVMLNKCEGTCESSVSPSVTTHPGFKKNCRCCKETSTTTKEVYLPICVHNGKIYPDYQHKIWVKEITGCQCQACTG*
CCAP	LGUN_random_Scaffold3427	Exon 1 = 2889-3002, Exon 2 = 3850- 4431	MTYEHVSTTLDWLKLVTWLSLTMCTVSVHAEKPGQYLNFPLTSTVNVHSLADDQSPPRLQHLKTSMLDLFSPSPDLESNRALDSAPTTDGGFEKQKRVFCNSFTGCGGKFRGRRRRLKKTFGKRFLNERLAKRPFCNMHGCSNSGKRSGEVLYGDDALIGQLKFSDDELSSLKLNRQLCNSLGGCQNVAPRVGLLERLKQLDSDQTDSLGKRFYSGGFDEDADALAENMGR*
Cerebrin	LGUN_random_Scaffold283	Exon 1= 1947-1957, Exon 2= 16552-16680, Exon 3= 17542-17679	MYKNTLSYRTLLALVMVLAITWLTHGTDAISLRPYVGSQYDHKSNQELISLASRMINLLKYGYDFDDGITKRNGGTADTLYNIPDLMHIGRR*
Conopressin	LGUN_random_Scaffold6084(exon1)& LGUN_random_Scaffold6065(exon2&3)	Exon 1=11793-11936, Exon 2=16379-16586, Exon 3=17566-17687	MSSLVGLSLSSLVTAVILTLSFCDACFIRNCPKGGKRSLEGGIVPRRECMKCGPDNSGQCVGPKICCGQDFGCLIGTAETVVCQQENQVSTPCLVRGEVCGARDSGYCVADGICCDSGSCAMNERCTKQGDIILDGQTSRSDVLQLIHKLLRERDYD*
Elevenin	LGUN_random_Scaffold50 & LGUN_random_Scaffold6821	Exon 1= 1947-1957(LGUN_random_Scaffold50), Exon 2= 142714-142848(LGUN_random_Scaffold50), Exon 3= 150534-150642 (LGUN_random_Scaffold50), Exon 4= 6981- 7013(Exon4 LGUN_random_Scaffold6821)	MMSCLAYVYRWSVLSLILLCLVCSSESQRRRVNCENYPFAKMCRGISAKRSNVQASSPVNDFQSPHTLEDMIQRSYNSFRSNLNKKSLILKSLQAPLSESEGQTDRRFVSSGLDDMDSHENSYLYA*
ELH 1 (AKA: Caudodorsal cell hormone 1)	LG33_random_Scaffold3579	25759- 25406	MLTTLSRRYKAFKKLTFIGVTLGLLVTLSPHSVEAESFRARTRDQLTDAVRTPDSNLKLTKQEDDTPGGSAFPPLQSHVVKRYPIGNDLELLANMIVGIKKQQNRQEVMDMLEEFGK*
ELH 2 (AKA: Caudodorsal cell hormone 2)	LG33_random_Scaffold266	Exon1 = 108628 -108640, Exon 2 = 109191-108897, Exon 3=109187 -109573	MISLVGVAFCLLSSQNSQFVGAMSVHAAASGDRRTNVAVDKEMNKIMASGGGLELMEIPQSPEDETYARAPNSVGESEEDDFPVDDSESVYAHDKSRLVQNNPKLRFNKRYRLRTSKRRLRFQKKKQPYGDDSEYGRPEDSGSAYERDLRGPRLRFHAHDVRKRSAYWGDAAEDLDREQFRQRRSSPFARLVKRVPIGNDLLALADLLFIERQKQAYSALKAMMDEAGKR*
Enterin	LG22_random_Scaffold62	Exon 1 = 785176-785245, Exon 2 = 755031-756043, Exon 3 = 754867-753956	MAAQHCTGFLTFTLLLVTLYSTKADSEQNKMLSLVKPTPGIGKQILRLRFQRRVSPKFGHNFVGKRSFGHNVVWKRSSDFDPTRGADLDHLSIDSRAARFSHSFVGKRAEDLQADEFLRELLERQTIDKLNNNDDGDVNIEERAGPGFPHSFVGKRYDGGESSEDESEDDLSEDKRGAPRFGHSFVGKRNYAVGILNRRGPVFAHNFVGKRNSDDIGKFLDLERRRVGFSHSFVGKRVPPEDFETKPFEQQDVSEHYLEKRSAPIRNKRSLRPSFDHAFIGKRDDDTFDEDIPVDERATPRFEHAFIGKRAPSFSHSFVGKRAPAFSHSFVGKRAPAFSHSFVGKRAPAFSHSFVGKRDEADVAKRAPKYAHAFIGKREAGTEPRLEDNLDDYEEKRAS…
FFamide	LG24_random_Scaffold17 and LG24_random_Scaffold115	Exon 1 = 177313-177156 (LG24_random_Scaffold17), Exon 2 = 31047-30930 (LG24_random_Scaffold115)	MKSSLVVLCLTTIIALWSLSECRVDSKDMIQQPLLFGRRGVNPNLNSLFFGKRSSGMEQLVSIREIKHACSVLNSYFDNMESLIGEDESQM*
FMRFamide	LGUN_random_Scaffold15609(exon1)& LG24_random_Scaffold76(exon2)	Exon 1 = 1187-1292(LGUN_random_Scaffold15609), Exon 2 = 199484 - 200256(LG24_random_Scaffold76)	MRTWSHTAILACLTIKWLTIAVAQTVICDDQDLCGVNKRFLRFGRAFDSNADDGFFGYRKQFYRIGRGSFQPYQDKRFLRFGRSDQPDVDDYIRAVLLERQSEEPTYRKRRSPELDEQSDEFAHRMRRSADKAAPAEKDVEKREAETDDAEAEKRFMRFGKRFMRFGRELGYGDKRFIRFGKRFMRFGRDPQDDAEDDTYDADGDFDSDDELAKRFMRFGKRFMRFGKREDAEKRFMRFGKSDEDKRFMRFGKSDSSDDMEKRFMRFGKRESRSVNQESSNSASSGTASHTS*
Fulicin-like precursor (LRNFVamide)	LGUN_random_Scaffold13648(exon1) & LGUN_random_Scaffold6160(exon2)	Exon1=13714-13645 (LGUN_random_Scaffold13648) & Exon2=15578-14696 (LGUN_random_Scaffold6160)	MLYRRLSPLAVLISSFFLSCVIAVGDTSVKTQTKRTARSPNTLCGSNTADSRTDEDGLVAPLDTKNHYSESSLPRFSGFADNMDSGELLDKQPIVAQEGGTFLNQGNEAFSSDSAESSQKPTAAKRFNEFVGKRSSPTGANVDSDLARELLQRFKSSHKNSDDQEALKQLTLLRSLTADDTSKRQYEFVGKRNYDFLGKRYDFIGKRAPYDFIGKRAQYEFIGKRAYDFLGKRHYDFLGKRSGTNEKGREDEEQDGGKRYSEFLGRRKRTEEQGSALMTDSARLAALLQNNSLRKRISEMLMKQRLAEQVPEFVGK*
FVRIamide	LGUN_random_Scaffold1052	78315-79550	MFINIILISVTVLLHGVSGDIAEDNLEDDKRASSFVRIGRPSSFVRIGRGDNVEDLETDPNYVDLEKKASNFVRIGRYPTMSRFIRIGRTPMEGAGSYEDDSSEEEPIGDDGKRASSFVRIGKRKSSFVRIGKSLAEEDSDEDVDKRASSFVRIGKSPSSFVRIGKAPSSFVRIGKSPSSFVRIGKSPSSFVRIGKVPSSFVRIGRSIENDLKSELDDIDEEKKASSFVRIGKSPNEELVDSEEEKKRASSFVRIGKSGLNDQDLFKRVSSFVRIGKSQGEEDKRVSSFVRIGKSGADEVEDEGKRASSFVRIGKSDTPMDKKASSFVRIGKSSTSPAETSSDSANSAISDEDPINIASRSSAFVRIGKIPSSAFVRIGKNTNLLTAPSENWKLGFRRG…
GGNG	LGUN_random_Scaffold541116(exon1), LGUN_random_Scaffold2245(exon2) & LG50i_random_Scaffold1824(exon3,4 & 5)	Exon 1 = 538-454 (LGUN_random_Scaffold541116), Exon 2 = 6763-6722 (LGUN_random_Scaffold2245), Exon 3 = 64320-64208, Exon 4 = 62343-62194 , Exon5 = 58890-58846 (LG50i_random_Scaffold1824)	MELTIAANLALVSCIYLTLITSPASGYTWKCKGKWFIHACLGGNGKRSDPSLNTENNIPTSLLLRRVLESDPQQINQLLGERSRPELYEENQLTSLEEPSYRSVAEGEISQSPNGNKVDLETMRRYLEAFRLQRAIRESSEDFQ*
GnRH	LGUN_random_Scaffold91336 & LGUN_random_Scaffold312	Exon 1 = 252-485 (LGUN_random_Scaffold91336), Exon 2 = 26303-26362 (LGUN_random_Scaffold312), Exon 3 = 272078-27395(LGUN_random_Scaffold312)	MTNSWLSVYFLVVCLALLHMSQAQNYHFSNGWYAGRKRSAPTYPSQSPIFDSETGSSSIDASCNISPESIFLINKILQEEVARIQKVCTSGPSSGLRALLESTDSN*
GPA2	LGUN_random_Scaffold5817	Exon1=3980-4121, Exon2=5911-6086, Exon3=7738-7830	MTSSFSNVFRRSSSCYINIALLVLFAVTVTSGERGRHSWEAPGCHLVGHTRTVSIPGCVPFEVTTNACRGFCVSYAIPSPPQTLAFNPNFLITSRAECCGFVDTHDVNVWVACVDGYQQKTFKSARSCACSICRRE*
GPB5	LGUN_random_Scaffold4260	Exon1=1885-2142, Exon2=12986-13180	MSIVSRLTNLPQSCPPPCVLATIVLLLGLLMTPVHLIDPQTTLSCHLRRYQFRVTKPPIYVSDGSIVHCTGVVTVNSCWGRCDSSEVGDYVMPFKISHHPVCSYTGRDRKRVTLSDCEGYPDPTVEVFDASGCECKLCDSDYTSCENLNG*
Insulin-like peptide 1	LGUN_random_Scaffold55	Exon1=30008-30209, Exon2=32350-32549	MAYVSRLLLLLTLAHSTSVTVAEYDHTCNVLSRPHRNGRCGRLLVDTVNLLCNSFSGLLVKRDTTERVNENLKHILLNKKEALSYLTKRETRGSIVCECCYHTCTISELLKYCSYDVYNSKHAAAYRSSHQGQ*
Insulin-like peptide 2	LGUN_random_Scaffold34	Exon1=43075-43181, Exon2=69330-69446, Exon3=71822-71943, Exon4=72736-73027	MFSTCVLAYLVLSWHIGTSSASVAEEQAFYTMARNRFATANRDDLLYIWHHDCHRRCFYQIEEHFEISCAYDPYIARPRRSVPEIANTTTRLTANKQPKKEPSINGNELETRENSARFPFLSKRDAKSFLRSKRAADQPLSRGKRGIMHECCFTKACSWEEYAEYCHRNPRTTTAMENNCSYS*
Insulin-like peptide 3	LGUN_random_Scaffold1	Exon1=1059294-1059480, Exon2=1061964-1062133	MLLTTAMLVLVLKVSGVHGVATKVCTSTDRSNSRGLCTGHLYSTIMLACDIFRPVNKRDVMTDPVNTMDDIVLAKPNALSFLTKKQSSFTVICECCFNQCTVSEMLDYCSLFGRGKKI*
LFRFamide	LGUN_random_Scaffold15609(exon1) & LG24_random_Scaffold76(exon2)	Exon1=1187-1292(LGUN_random_Scaffold15609), Exon2=199484-200256(LG24_random_Scaffold76)	MDHSTLALALTFFTAIVCHVYSEEMNHVSALNTLEDHQETHQPQKRSPASSPALYSEDLEADSGLEEPMDDMDKKNTLFRFGKRQGAWFRYGKRAGTLLRFGKRGTLLRFGKRGGSLLRFGRGGNSDADFSEDDKRTLFRFGKRSDLEEIVRDALAREELSNSPWYMENEPVKRGVNGFHWGQESEN*
Luqin	LG24_random_Scaffold332	Exon1=197253-197442, Exon2=199512-199650, Exon3=202165-202210	MKTSQIILSCCCVLAAVLTVCYSKPQWRPQGRFGKRTDLSSTTDTDKRSPWRPQGRFGKRTLADELSVPFFHTREIPVEILFTTKDLENPAFRPVLCTVTAVSGYPVCETALVETRDTDAILDF*
Myomodulin 1	LGUN_random_Scaffold1052	81570-75855	MFINIILISVTVLLHGVSGDIAEDNLEDDKRASSFVRIGRPSSFVRIGRGDNVEDLETDPNYVDLEKKASNFVRIGRYPTMSRFIRIGRTPMEGAGSYEDDSSEEEPIGDDGKRASSFVRIGKRKSSFVRIGKSLAEEDSDEDVDKRASSFVRIGKSPSSFVRIGKAPSSFVRIGKSPSSFVRIGKSPSSFVRIGKVPSSFVRIGRSIENDLKSELDDIDEEKKASSFVRIGKSPNEELVDSEEEKKRASSFVRIGKSGLNDQDLFKRVSSFVRIGKSQGEEDKRVSSFVRIGKSGADEVEDEGKRASSFVRIGKSDTPMDKKASSFVRIGKSSTSPAETSSDSANSAISDEDPINIASRSSAFVRIGKIPSSAFVRIGKNTNLLTAPSENWKLGFRRG…
Myomodulin 2	LGUN_random_Scaffold5897 (exon1) & LGUN_random_Scaffold998 (exon2)	Exon1=563-620 (LGUN_random_Scaffold5897)& Exon2=(Part1)90051-90771&(Part2)90898-90988(LGUN_random_Scaffold998)	MKGTFFLSISVAVTCLLSLGQSEEAKVQSVHSDQTNDAADHPRLKRGLAMLRLGKRDSADIDNLAELLYQMRESEELGAGSEGEDPEEVEELEVPAQHPRVRRSAQSPTENPHHEVLENSSNVEEFVEHEPRLVDDSYFYVFPDGSEELEPSEGGEDADNFDELEKRSMKMLRLGRSATDDDIFTNDKRQLKMLRLGKRGDASFDEEFDDEMDKRSLKMLRLGKRPMNMLRLGKRPMNMLRLGKRPMNMLRLGKRPMNMLRLGKRPADLTDAAEDEKRSMKMLRLGKRSAH*
Myomodulin 3	LGUN_random_Scaffold357 (exon1) & LG13_random_Scaffold41 (exon2)	Exon1=222769-222826(LGUN_random_Scaffold357), Exon2=255051-255487(LG13_random_Scaffold41)	MFLTNLVLCLCLSVILLVPGQSEAKVKSPKVLLKSLNVLPDGSDEIIKSREGGEENIDHLEKRSMEMLSLGRSASDDGILTIEKRQLKMLKLGKRQLKMLKLGKRQLKMLKLGKRQLKMLKLGKRQLKMLKLGKRQLKMLKLGKRQLKMLKLGKRQLKMLKLGK*
NdWF	LGUN_random_Scaffold1700 and LGUN_random_Scaffold11844	Exon 1 = 10519-10609 (LGUN_random_Scaffold1700), Exon 2 = 2476-2585 (LGUN_random_Scaffold11844), Exon 3 = 17464-17510 (LGUN_random_Scaffold1700)	MLSTLARITLTVLLVAVVVLPSHGNFYGKRGDKDDLYSAILQAAESPSRRDLTADFDTESAIESVLRMARQQESKFTETKRG*
NKY	LG20i_random_Scaffold824	115015-115407	MASSFLAYNVILFAVCLSFAVATFDIEEDVNDYPDQEKRTYATTDATLETILNVLKSHAQSLRQLESTVYEQKRSGFRSRSGDDLLGGVKRRMVWQPLGYLPASIRVQHGSQGPQRPEMQDTGSSVFRYG*
NPY	LGUN_random_Scaffold6027, LGUN_random_Scaffold560714	Exon1=1525-1350(LGUN_random_Scaffold6027), Exon2=1237-1290(LGUN_random_Scaffold560714), Exon3=2233-2276	MQKILFVSLLVLSLAVMEIVCMDNMLTPPERPAEFKNANELRKYLKALNEYYAIVGRPRFGKRNGASILNDLFRQNGDEFADYGANWADI*
Orcokinin (LASGLVamide)	LG20_random_Scaffold338	Exon1=261640–262398, Exon2=265396–265416	MLPKNWLHSFVLCLVVLSSCRAYDPDTNEFDGERPEDLVTSDSLDNSEAMDKRKLDRCGFHMGIGKRDDEEDGDLEDVYEKRRIDPFAFSGGIGKRRLDRFSFAGGIGKRGIDRYGFVAGIGKRRLDRFGFSGGIGKRGIDRFNFAGGIGKRPIDRFSFAGGIGKRGFDRYGFYGGIGKRPFDRYAFAGGIGKRPIDKFGFYGGIGKRRLDRFSFAGGIGKRIPDLEEVSAAELSEAANDVEKRSVPSAKSEKETVKST*
Ovipostatin 1 (length = 185)	LG17_random_Scaffold630	Exon1=140669-140547, Exon2=139202-139110, Exon3=128909-128822, Exon4=135138-134980, Exon5=133529-133435	MKIVTFIFVISAISLAACTQDSVPICLPYLLQSLFVRFETSDYGVQAWNFETNMVAKHTISKNIRTVYNLTERVEYNIDLSTGSCEKFPMKPSEVIARCLPSSARQYSPNDSFVGYGQYSLPMQAFEVDLPEGGLARVAFTVSEPAFILASQLTGFSSERIESYFYFDSAMTADPVLFVLPPSCP*
Ovipostatin 2 (length = 188)	LGUN_random_Scaffold4353	Exon1=3262-3390, Exon2=4407-4493, Exon3=5160-5244, Exon4=5432-5590, Exon5=6268-6374	MFLIALVAALIACTYGQTAIEKDPTKVCFPDTLQFVTFNLNTDEAGVEAVDFRKNMLGKITPTKTYVQDFNARKTYIVSTDGSCQTFDIPDDGIYPQCLPANAVWVGEANWGFGPNLLPEDGWEVPYNGGKIRILVTKQPGQPRYIMLSKFIECNGNYTVTMYLNPSVTITQANIFDIPKTCTPSTIV*
Ovipostatin 3 (length = 189)	LG19i_random_Scaffold3	Exon1=1196314-1196195, Exon2=1194083-1193991, Exon3=1193773-1193689, Exon4=1193261-1193103, Exon5=1189322-1189210	MKFIIFAVLVLPMIIAQTWDPTKVCIPDLFQNDVYDFTKNDYGRAAVDFSKNQSAIAYVKAGFRVVYDLTKQKAYVIGANDSCTVITMTASQNIMKCLPPNAVELNNGSLTIGRVGHGLLMNSYEIPVDQDTKIRLGYTASDPAIPILRQLIGTNSSVAGDVLFFTNPKTSVDADLFVVPTVCPPLGGA*
Ovipostatin 4 (length = 191)	LG19i_random_Scaffold3	Exon1=1199092-1199217, Exon2=1199422-1199516, Exon3=1199649-1199730, Exon4=1201954-1202112, Exon5=1203594-1203709	MKLQLLAILALALAAYAADADDPTTVCLPSQFQSTVYDFNNRDLGVAAGDFTKNLTVLTFQKANFRLLYDLTALKTYLIVNDTCTNFDMDPSQAIFRCLPATAVPLTTNVTRIGLESNGLPILSYAVPISNDIAIRVAVTDSVPAYPVLRQLIGTAGRYTGNVLLFLNTVLNIDPQLFVFPLVCPPVSVAG*
Ovipostatin 5 (length = 198)	LG17_random_Scaffold805	Exon1=166985-166866, Exon2=164091-163999, Exon3=163033-162949, Exon4=162121-161951, Exon5=160487-160360	MHQLFFYVAVTCLVAVMGQSPVTVCQPAVYQVNYTNLLTGDTGYIVADFSKDLMAEISTKTNIRLVKDFKNLKTYEIPNNSSCRQSTLSPCKVQHQCLPPYARLVPQQTGAIGNPRSGYYLTTQTWEIPTAYDVLYRITYTSHSGIPAWPVLSQELGYRGTNNIYQFVSPLAAITDTKALVIPNNCVPNDILAAIKTK*
Ovipostatin 6 (length = 198)	LG17_random_Scaffold640	Exon1=158683-158802, Exon2=158959-159051, Exon3=160371-160452, Exon4=161164-161337, Exon5=162197-162305, Exon6=162946-162964	MLSLLTCICLASISAVLSQDPTAICLPTAYYTNYTNLLTGDYGYIVTDFGKELLVEISKTTNLRLVLDFKNLKSYEIKANVCREARLPPSRIQTRCLPPYAKLIPTLSGYVGNAQVSYGAVYVQTWEVATEFDIVYRESFTVQSGQPYWLTMSQELGYHGTNNIYVYTNPKAGAADLWAFQIPPTCESEDLGGPIVIG*
Ovipostatin 7 (length = 198)	LG17_random_Scaffold630(exon1-4) & LGUN_random_Scaffold48602(exon5)	Exon1=112894-112769, Exon2=108512-108420, Exon3=107928-107844, Exon4=106180-106022, Exon5=229-364	MSVNIYSVVTGLLLPWLIHGQDPTTICQPPQIQVSFYNFLDMTYGIYSIDFTKSLAARVEALSQIRTVYDFKTFIAYDITSSGNCTKHAISWTEVITQCLPATAKKVSPDNVYLGYGSEKISIQTWQIDLINVTLQVAFTLGTNPVYPLVRHAYRPDFKTPASIVIFYNSENAVNFTVHYTVLLYHPMISVSPNQRIP*
Ovipostatin 8 (length = 212)	LGUN_random_Scaffold13503	Exon1=5869-6036, Exon2=7504-7388, Exon3=8094-8172, Exon4=8558-8731, Exon5=11460-11560	MELSVFLLIIYLVIVKSGEVADDRGNIHNTTPRPCCFPYKFQAVVTQLTSFSVQNKVVTRLYRDWDSKIQVQEQATFTVNNIQSTGFKTIMDYKHGKLYTVNGDECRQAPLNSGMLEPCMPDNAVYLGTSYVGQESNSANIDTWYFKRNDFNRNLEMTVSVASDSCVPIMEHIVGTIGEGATNNLVFFTNVTSVTDVSVFNLPYTCLSNVQM*
Pedal peptide 1	LG35i_random_Scaffold9	Exon 1 = 269320-269252, Exon 2 = 214293-213760	MKMLSTVTIYSAIVLFAAVVSIQADEELSSNTNHNEIKRSVGTENEVDLDKRPFDSISGSHGLSGFAKRPFDSISGSHGLSGFAKRPFDSISGSHGLSGFAKRPFDSISGSHGLSGFAKRPFDSISGSHGLSGFAKRPFDSISGSHGLSGFAKRSMDEESLYGAYKESDDDIYRREIEEEDDKLFNVAEEELQTVSENTV*
Pleurin	LGUN_random_Scaffold15814	Exon1=15656-15684, Exon2=16991-17378, Exon3=17580-17445, Exon4=19493-19566	MASITHMEKMVILLSMFCWTSYAVFYYKHEPDYPRLGKRTSYSDDKLQGEGSNPQLMLPDPAFTNLNRRGIFTQGSAGVPRLGRRNLDTDKRGVFTQANGGYIRMGKRDDPWNDKRGVFTQGQIGSPRIGRQGASDIWSDGVNQVLQKMAEFKEDNDEEKAGQGQMDVGNDVLLQPTSIPYLFIEMDTDNDGKLSKEEFVSGIQILKSQTSYC*
PTSP-like (prothoracicostatic peptide -like) aka Wwamide	LGUN_random_Scaffold26739, LGUN_random_Scaffold85135 & LGUN_random_Scaffold6395	Exon1=636-2(LGUN_random_Scaffold26739), Exon2=584-224(LGUN_random_Scaffold85135), Exon3=10407-10480(LGUN_random_Scaffold6395)	MTLALTLCHVILICLLQDTALADRTLQLNEAVEDPSSTSASAENVGDQPSEKRHWSQFRSWGKRSLDDDALSKRWKEMSVWGKREADLLSNHQDMDYLYPAIVWEGSQMSGANPELDKKWKEMSVWGKRNVDPELEKRWKQMAVWGKRSSDPELEKKWKEMAVWGKRDFDPELEKKWKEMAVWGKRDNDPELEKKWKEMAVWGKRDFYPELDKKWKEMSVWGKRDFDPELEKKWKEMSVWGKRDFDPELEKKWKEMSVWGKRDFNPELEKKWKEMSVWGKRDFNPELEKKWKEMSVWGKRDFDPELEKKWKQMSVWGKRGVDNNGKQTIRHTRKWRWANLGAKRPSWSSTGFSSWGKRSEDLDLHDVKEYLQKTLPVSELEETPQEAGELKSQDQGTPL…
PRQFVamide	LG17_random_Scaffold574	41769-42950	MLPQVSTFLTLLAILHLPKSCHSENVSSDPGSGDALQSLDDLRWQSFSSDGNSDVDKRVREFVGKRSEDQFYNENDAIEKRPRQFVGKRSEDKRVREFVGKRVREFVGKRDNGDIDTDKRVREFVGKRNSYGDEFDNADDVDRFLAEKRPRQFVGKRSGPYFYDEIISNEKRPRQFVGKRSSPYFYDEILNNEKRPRQFVGKRDNLEDIFLNEEKRPRQFVGKRYIADEDFLIDAEKRPRQFVGKRYSFALDNLVEKRPRQLVGKRNFDEVLTDAAQRNAITNYILHRLVEESPELMDGVLTEDGQLRTKRSVSDCEDDLKKSLTELFSKDDEDLRDRFSLDKRIREFVGKRSPSSCVDLVKRVREFVGKRAEKRPRQFQGKRSTDSQTKGSR*
sCAP	LGUN_random_Scaffold563130 (exon1), GUN_random_Scaffold15908 (exon2) & LG28_random_Scaffold1104 (exon3 & 4)	Exon1=679-747 (LGUN_random_Scaffold563130), Exon2=11590-11631 (GUN_random_Scaffold15908), Exon3=17418-17666 (LG28_random_Scaffold1104) & Exon4=17842-17895(LG28_random_Scaffold1104)	MELTLLQATVTLAVLVLVGGEKQTQKPYIAFPRMGRSGYLAFPRMGRSQLKPETFFDNGACCGVGVKAEYFVSQDGKEVIRSSCAPHLVCCEGLREINDEKTDGVYFSLCIPDTPLAEESGVRSSEILSSLKRLLEK
Schistosomin	LGUN_random_Scaffold561173 and LGUN_random_Scaffold887	Exon 1 = 3732-3771 (LGUN_random_Scaffold561173), Exon 2 = 1278-1131 (LGUN_random_Scaffold561173), Exon 3 = 30075- 30179 (LGUN_random_Scaffold887)	MKTVFFILALIVCAVVADNYRCPNPGDAFECFESDATARFCVSGKRGAYVICSKCRRKYEFCANGAKVSKRPEVECRADWASTECTSDNSDVPSVM*
Whitnin /SPTR /PKYMDT /Proctolin	LGUN_random_Scaffold552098 & LGUN_random_Scaffold669	Exon 1 = 726-824 (LGUN_random_Scaffold552098), Exon 2 = 178052-177957 (LGUN_random_Scaffold669), Exon 3 = 165699-165558 (LGUN_random_Scaffold669), Exon 4 = 163063-163033 (LGUN_random_Scaffold669)	MEFPTFPFFVLVLTIVSVSLSNSLPTRTEDVLQEANMALEKRPKYMDTRRELDMFKDLVLMSLQELVDEERVNPTVLLEDESSKTVEKRERYMGICMKKQYNNFVPVPCLRSGR*
