# Supplementary material for: Whole genome analysis of a schistosomiasis-transmitting freshwater snail
Source: Nat Commun. 2017 May 16;8:15451. doi: 10.1038/ncomms15451 (PMC5440852; doi:10.1038/ncomms15451)
Supplement: Supplementary Data 35 — neuropeptides, tissue distribution [file ncomms15451-s36.xls]

## Sheet: D35 neuropeptide tissue distri
Supplementary Data 35. neuropeptides, tissue distribution
Distribution of neuropeptide transcripts as indiated by analysis of the BB02 B. glabrata tissue specific RNAseq data
The RNAseq data collected for the genome project was used to determine tissue specific expression patterns.Total RNA was extracted from 12 different tissues/organs dissected from several individual adult BB02 B. glabrata snails (between 2 and 10 snails per sample to obtain sufficient amounts of RNA). Illumina RNAseq was used to generate tissue-specific transcriptomes for albumen gland (AG); bucca…
Name	AG	BUC	CNS	DG	Hapo	FOOT	OVO	SAL	STO	TRG	KID	MAN
Achatin	(-)	(-)	(+)	(-)	(-)	(-)	(-)	(-)	(-)	(-)	(-)	(-)
Adipokinetic Hormone	(-)	(-)	(-)	(-)	(-)	(-)	(-)	(-)	(-)	(-)	(-)	(+)
Allatotropinlike	(+)	(-)	(-)	(-)	(+)	(+)	(-)	(-)	(-)	(-)	(+)	(+)
APGWamide	(-)	(-)	(+)	(-)	(+)	(-)	(-)	(-)	(-)	(+)	(+)	(-)
Buccalin 1	(-)	(-)	(-)	(-)	(+)	(+)	(+)	(-)	(+)	(+)	(+)	(-)
Bursicon alpha	(-)	(-)	(+)	(-)	(-)	(-)	(-)	(-)	(-)	(-)	(-)	(-)
Bursicon beta	(+)	(-)	(+)	(-)	(-)	(-)	(-)	(-)	(-)	(-)	(-)	(-)
CCAP	(-)	(-)	(-)	(-)	(-)	(-)	(-)	(-)	(+)	(-)	(-)	(-)
Cerebrin	(-)	(-)	(-)	(-)	(-)	(-)	(+)	(-)	(-)	(+)	(-)	(-)
Conopressin	(-)	(+)	(+)	(+)	(+)	(-)	(-)	(-)	(+)	(-)	(-)	(-)
Elevenin	(-)	(-)	(+)	(-)	(-)	(-)	(-)	(-)	(-)	(-)	(+)	(+)
ELH 1	(-)	(-)	(-)	(-)	(-)	(-)	(-)	(-)	(-)	(+)	(-)	(-)
ELH 2	(-)	(-)	(+)	(-)	(-)	(-)	(-)	(-)	(-)	(+)	(-)	(-)
Enterin	(-)	(+)	(+)	(+)	(-)	(-)	(-)	(-)	(-)	(-)	(-)	(-)
FMRFamide	(-)	(-)	(-)	(-)	(-)	(-)	(-)	(-)	(-)	(-)	(-)	(+)
Fulicinlike precursor (LRNFVamide)	(-)	(-)	(+)	(-)	(-)	(-)	(-)	(-)	(-)	(-)	(-)	(-)
FVRIamide	(-)	(+)	(+)	(+)	(+)	(-)	(-)	(-)	(+)	(+)	(-)	(+)
GGNG	(-)	(+)	(-)	(-)	(+)	(+)	(-)	(+)	(+)	(+)	(+)	(+)
GnRH	(-)	(-)	(+)	(-)	(-)	(-)	(-)	(-)	(-)	(-)	(-)	(-)
GPA2	(-)	(-)	(+)	(-)	(-)	(-)	(-)	(-)	(-)	(-)	(-)	(-)
GPB5	(-)	(-)	(+)	(-)	(-)	(-)	(-)	(-)	(-)	(-)	(-)	(-)
Insulinlike peptide 1	(-)	(-)	(+)	(-)	(-)	(+)	(+)	(-)	(+)	(+)	(-)	(+)
Insulinlike peptide 2	(-)	(-)	(+)	(-)	(-)	(-)	(-)	(-)	(-)	(-)	(-)	(-)
Insulinlike peptide 3	(-)	(-)	(+)	(-)	(-)	(-)	(-)	(-)	(-)	(-)	(-)	(-)
Insulinlike peptide 4	(-)	(+)	(-)	(+)	(+)	(-)	(-)	(-)	(+)	(+)	(-)	(-)
LFRFamide	(-)	(+)	(+)	(-)	(-)	(-)	(-)	(+)	(-)	(+)	(-)	(-)
Luqin	(-)	(-)	(-)	(-)	(-)	(-)	(-)	(-)	(-)	(+)	(-)	(-)
Myomodulin 1	(-)	(+)	(+)	(+)	(+)	(-)	(-)	(-)	(+)	(+)	(-)	(+)
Myomodulin 2	(-)	(+)	(-)	(-)	(+)	(+)	(-)	(-)	(+)	(+)	(+)	(+)
Myomodulin 3	(-)	(-)	(-)	(-)	(-)	(-)	(-)	(-)	(-)	(+)	(-)	(-)
NdWF	(-)	(-)	(-)	(-)	(-)	(-)	(+)	(-)	(-)	(-)	(-)	(-)
NKY	(-)	(-)	(+)	(-)	(-)	(-)	(-)	(-)	(-)	(-)	(-)	(-)
NPY	(-)	(+)	(+)	(-)	(+)	(+)	(+)	(+)	(+)	(+)	(+)	(+)
Orcokinin(LASGLVamide)	(-)	(-)	(-)	(-)	(+)	(+)	(+)	(-)	(+)	(+)	(+)	(-)
Pedal peptide 1	(+)	(-)	(+)	(-)	(-)	(+)	(-)	(-)	(-)	(+)	(-)	(-)
Pedal peptide 2	(-)	(-)	(+)	(+)	(-)	(-)	(-)	(-)	(-)	(-)	(-)	(-)
Pedal peptide 3	(-)	(-)	(-)	(-)	(+)	(-)	(-)	(-)	(+)	(-)	(-)	(+)
Pleurin	(-)	(-)	(+)	(-)	(-)	(-)	(-)	(-)	(-)	(-)	(-)	(-)
PTSPlike	(-)	(+)	(+)	(-)	(-)	(-)	(-)	(-)	(+)	(-)	(+)	(+)
PRQFVamide	(-)	(-)	(-)	(-)	(+)	(-)	(-)	(+)	(-)	(+)	(+)	(-)
sCAP	(+)	(-)	(-)	(+)	(+)	(-)	(+)	(-)	(+)	(+)	(-)	(+)
Schistosomin	(-)	(+)	(-)	(-)	(+)	(-)	(-)	(-)	(+)	(+)	(-)	(+)
Whitnin /SPTR /PKYMDT/Proctolin	(-)	(-)	(-)	(-)	(-)	(+)	(-)	(-)	(-)	(+)	(-)	(+)
number neuropeptides/tissue	4	11	24	7	15	9	7	4	15	21	10	15
