# Supplementary material for: Whole genome analysis of a schistosomiasis-transmitting freshwater snail
Source: Nat Commun. 2017 May 16;8:15451. doi: 10.1038/ncomms15451 (PMC5440852; doi:10.1038/ncomms15451)
Supplement: Supplementary Data 36 — Predicted bioactive cleavage products of neuropeptides [file ncomms15451-s37.xls]

## Sheet: D36 neuropeptide  cleavage
Supplementary Data 36 Predicted bioactive cleavage products of neuropeptides
Neuropeptide and -hormones with purtative cleavage products. Note that one precursor can yield multiple cleavage products
Neuropeptide / Neurohormone	Length (aa)	Putative Bioactive Cleavage Product	#/ precursor	Tissues identified in
Achatin	135	[Ac-]GFAD	7	CNS
Adipokinetic Hormone	84	HFTPDWGNN[Amide]	1	Mantle edge
Allatotropin-like	129	[Ac-]GFRMNSASRVAHGY[Amide]	1	Albumen gland, Heart/APO, Headfoot, Kidney, Mantle edge
APGWamide (AKA: C-terminally located anterior lobe peptide (CALP))	213	APGW[Amide]	8	CNS, Heart/APO, Terminal genitalia, Kidney
Buccalin	259	RLDRFSFAGGI[Amide]	2	Heart/APO, Headfoot, Ovotestis, Stomach, Terminal genitalia, Kidney
		KLDRCGFHMGI[Amide]	1
		RIDPFAFSGGI[Amide]	1
		GIDRYGFVAGI[Amide]	1
		RLDRFGFSGGI[Amide]	1
		GIDRFNFAGGI[Amide]	1
		PIDRFSFAGGI[Amide]	1
		GFDRYGFYGGI[Amide]	1
		PFDRYAFAGGI[Amide]	1
		PIDKFGFYGGI[Amide]	1
Bursicon alpha	191	MLYSRYMPGWTSSTRSAYTSSSPSISLIRLRQGLYNLQAKSRLDARSSVFSRDRCTVQGLILRLDPPLRADDNCETAYIQTSGCRGSCPSYSQVEQRNLTNIFYSCSCCQPIRFTPAVAVLPCRNGQHIRVPFKKVQACACRPCDVNEAPLEIAKLRDLLTKAAVDTPLPIG	1	CNS
Bursicon beta	137	SSNDDCQLLQSTVPIARVTTALNLGYPVPVVCSGDVMLNKCEGTCESSVSPSVTTHPGFKKNCRCCKETSTTTKEVYLPICVHNGKIYPDYQHKIWVKEITGCQCQACTG	1	CNS, Albumin Gland
CCAP	231	VFCNSFTGCGGKFRG[Amide]	1	Stomach
		PFCNMHGCSNS[Amide]	1
		[p-]QLCNSLGGCQNVAP	1
Cerebrin	92	NGGTADTLYNIPDLMHI[Amide]	1	Ovotestis, Terminal genitalia
Conopressin	157	CFIRNCPKG[Amide]	1	buccal mass, CNS, digestive gland, Heart/APO,
Elevenin	126	[p-]QRRRVNCENY[SO3H]PFAKMCRGISA	1	Kidney, mantle edge, CNS
ELH 1 (AKA: Caudodorsal cell hormone 1)	117	YPIGNDLELLANMIVGIKKQQNRQEVMDMLEEF[Amide]	1	terminal genitalia
ELH 2 (AKA: Caudodorsal cell hormone 2)	230	VPIGNDLLALADLLFIERQKQAYSALKAMMDEA[Amide]	1	CNS, terminal genitalia
Enterin	664	VSPKFGHNFV[Amide]	1	Buccal mass, CNS, digestive gland
		[Ac-]SSDFDPTRGADLDHLSIDSRAARFSHSFV[Amide]	1
		[Ac-]AGPGFPHSFV[Amide]	1
		[Ac-]GAPRFGHSFV[Amide]	1
		[Ac-]GPVFAHNFV[Amide]	1
		VGFSHSFV[Amide]	1
		[Ac-]SLRPSFDHAFI[Amide]	1
		[Ac-]ATPRFEHAFI[Amide]	1
		[Ac-]APSFSHSFV[Amide]	1
		[Ac-]APAFSHSFV[Amide]	3
		[Ac-]APKYAHAFI[Amide]	1
		[Ac-]ASKFSHSFV[Amide]	1
		[Ac-]APGFSHSFV[Amide]	3
		LPGFSHSFV[Amide]	4
		[Ac-]APGFIHSFV[Amide]	1
		KSFSHSFV[Amide]	1
		KMGFSHSFV[Amide]	2
FFamide	91	RVDSKDMIQQPLLF[Amide]	1	Not present in transcriptomes*
		[Ac-]GVNPNLNSLFF[Amide]	1
FMRFamide	292	FLRF[Amide]	2	Mantle edge**
		[p-]QFYRI[Amide]	1
		FMRF[Amide]	8
		FIRF[Amide]	1
Fulicin-like precursor (LRNFVamide)	316	FNEFV[Amide]	1	CNS
		[p-]QYEFV[Amide]	1
		NY[SO3H]DFL[Amide]	1
		YDFI[Amide]	1
		[Ac-]APYDFI[Amide]	1
		[Ac-]AQYEFI[Amide]	1
		[Ac-]AYDFL[Amide]	1
		HYDFL[Amide]	1
		[p-]EDEEQDG[Amide]	1
		YSEFL[Amide]	1
		LAEQVPEFV[Amide]	1
FVRIamide	412	[Ac-]ASSFVRI[Amide]	7	Buccal mass, CNS, digestive gland, Heart/APO, Stomach, Terminal genitalia, Mantle edge
		PSSFVRI[Amide]	1
		[Ac-]ASNFVRI[Amide]	1
		YPTMSRFIRI[Amide]	1
		[Ac-]TPMEGAGSYEDDSSEEEPIGDD[Amide]	1
		KSSFVRI[Amide]	1
		[Ac-]ASSFVRI[Amide]	1
		[Ac-]SPSSFVRI[Amide]	3
		[Ac-]APSSFVRI[Amide]	1
		VSSFVRI[Amide]	2
		[Ac-]SGADEVEDE[Amide]	1
		[Ac-]SSAFVRI[Amide]	1
		IPSSAFVRI[Amide]	1
		[p-]EGQSSFVRI[Amide]	1
GGNG	144	YTWKCKGKWFIHACLGGN[Amide]	1	Buccal mass, Heart/APO, Headfoot, Salivary glands, Stomach, Terminal genitalia, Kidney, Mantle edge
GnRH	106	HMSQAQNY[SO3H]HFSNGWYA[Amide]	1	CNS
GPA2	136	ERGRHSWEAPGCHLVGHTRTVSIPGCVPFEVTTNACRGFCVSYAIPSPPQTLAFNPNFLITSRAECCGFVDTHDVNVWVACVDGYQQKTFKSARSCACSICRRE	1	CNS
GPB5	150	IDPQTTLSCHLRRYQFRVTKPPIYVSDGSIVHCTGVVTVNSCWGRCDSSEVGDYVMPFKISHHPVCSYTGRDRKRVTLSDCEGYPDPTVEVFDASGCECKLCDSDYTSCENLNG	1	CNS
Insulin-like peptide 1	133	[p-]EY[SO3H]DHTCNVLSRPHRN	1	CNS, Headfoot, Ovotestis, Stomach, Terminal genitalia, Mantle edge
		GRCGRLLVDTVNLLCNSFSGLLV
		[p-]ETRGSIVCECCYHTCTISELLKY	1
		CSYDVYNSKHAAAYRSSHQGQ
Insulin-like peptide 2	183	[Ac-]SVAEEQAFYTMARNRFATANRDD	1	CNS
		LLYIWHHDCHRRCFYQIEEHFEISCAYDPYIARP
		[Ac-]GIMHECCFTKACSWEEY[SO3H]	1
		AEY[SO3H]CHRNPRTTTAMENNCSYS
Insulin-like peptide 3	118	VATKVCTSTDRSNSRGLCTGHLYSTIMLACDIFRPVN	1	CNS
		[p-]QSSFTVICECCFNQCTVSEMLDY[SO3H]CSLFGRGKKI	1
Insulin-like peptide 4	168	[p-]QDISACDVSKGTHGRGICGARL	1	Buccal mass, Digestive gland, Heart/APO, Stomach, Terminal genitalia
		ARAHANLCFLLRNQFPDVFQ
		[p-]QSDQQPRDIVCECCINNCTARQLATYC	1
LFRFamide	187	NTLFRF[Amide]	1	Buccal mass, CNS, Salivary gland, Terminal genitalia
		[p-]QGAWFRY[Amide]	1
		[Ac-]AGTLLRF[Amide]	1
		[Ac-]GTLLRF[Amide]	1
		[Ac-]GGSLLRF[Amide]	1
		[Ac-]TLFRF[Amide]	1
Luqin	124	PQWRPQGRF[Amide]	1	Terminal genitalia
		[Ac-]SPWRPQGRF[Amide]	1
Myomodulin 1	412	[Ac-]ASSFVRI[Amide]	7	Buccal mass, CNS, Digestive gland, Heart/APO, Stomach, Terminal genitalia, Mantle edge
		PSSFVRI[Amide]	1
		[Ac-]ASNFVRI[Amide]	1
		FIRI[Amide]	1
		KSSFVRI[Amide]	1
		[Ac-]SPSSFVRI[Amide]	3
		[Ac-]APSSFVRI[Amide]	1
		VPSSFVRI[Amide]	1
		VSSFVRI[Amide]	2
		[Ac-]SSAFVRI[Amide]	1
		IPSSAFVRI[Amide]	1
		[p-]EGQSSFVRI[Amide]	1
Myomodulin 2	291	[Ac-]GLAMLRL[Amide]	1	Buccal mass, Heart/APO, Headfoot, Stomach, Terminal genitalia, Kidney, Mantle edge
		[Ac-]SMKMLRL[Amide]	2
		[p-]QLKMLRL[Amide]	1
		[Ac-]SLKMLRL[Amide]	1
		PMNMLRL[Amide]	4
Myomodulin 3	164	[Ac-]SMEMLSL[Amide]	1	Terminal genitalia
		[p-]QLKMLKL[Amide]	8
NdWF	82	NFY[Amide]	1	Ovotestis
NKY	130	[Ac-]MVWQPLGYLPASIRVQHGS	1	CNS
		QGPQRPEMQDTGSSVFRY[Amide]
NPY	90	[Ac-]MDNMLTPPERPAEFKNANELRK	1	Buccal mass, CNS, Heart/APO, Headfoot, Ovotestis, Salivary gland, Stomach, Terminal genitalia, Kidney, Mantle edge
		YLKALNEY[SO3H]YAIVGRPRF[Amide]
Orcokinin-like	259	KLDRCGFHMGI[Amide]	1	Heart/APO, Headfoot, Ovotestis, Stomach, Terminal genitalia, Kidney
(LASGLVamide)		RIDPFAFSGGI[Amide]	1
		RLDRFSFAGGI[Amide]	2
		[Ac-]GIDRYGFVAGI[Amide]	1
		RLDRFGFSGGI[Amide]	1
		[Ac-]GIDRFNFAGGI[Amide]	1
		PIDRFSFAGGI[Amide]	1
		[Ac-]GFDRYGFYGGI[Amide]	1
		PFDRYAFAGGI[Amide]	1
		PIDKFGFYGGI[Amide]	1
Pedal peptide 1	200	PFDSISGSHGLSGFA	6	Albumen gland, CNS, Headfoot, Terminal genitalia
Pedal peptide 2	508	[p-]EVPDGDI	1	CNS, Digestive Gland
		[Ac-]SIDSIGSGFI	2
		PLDSIGSSFI	10
		[Ac-]GIDSIGSAFI	1
		PIDSIGSSFV	2
		NIDSIGSAFI	1
		[Ac-]GIDSIGSGFI	9
		PIDSIGSSFI	3
		[Ac-]SLNSIGSGFI	1
		[Ac-]ALDSIGSSFI	1
Pedal peptide 3	610	PFDRIGTSSFTSF[Amide]	3	Heart/APO, Stomach, Mantle edge
		PFDRIGTSAFTSF[Amide]	1
		PFDRIGNSAFASF[Amide]	2
		PFDRIGNSAFTSF[Amide]	2
		PFDRIGNSAFTTF[Amide]	3
		PFDRIGTSVFTSF[Amide]	1
		PFDRIGSSAFTSF[Amide]	2
		PFDRIGTSAITSF[Amide]	1
		RFDSISDSSAFNHF[Amide]	1
		RFDRISKNSQFNPF[Amide]	1
		RLDRISSISGFGKF[Amide]	1
		KFDSIADGSRFSSF[Amide]	1
		RFDRISSGFSHF[Amide]	1
		RFDRIDRGSAFSRF[Amide]	1
		SSFDRIDKNSAFNAF[Amide]	1
Pleurin	213	VFYYKHEPDYPRL[Amide]	1	CNS
		[Ac-]GIFTQGSAGVPRL[Amide]	1
		[Ac-]GVFTQANGGYIRM[Amide]	1
		[Ac-]GVFTQGQIGSPRI[Amide]	1
PTSP-like (prothoracicostatic peptide -like) AKA WWamide	402	HWSQFRSW[Amide]	1	Buccal mass, CNS, Stomach, Kidney, Mantle
		WKEMSVW[Amide]	7
		WKQMAVW[Amide]	1
		WKEMAVW[Amide]	3
		WKQMSVW[Amide]	1
PRQFVamide	393	VREFV[Amide]	5	heart/APO, Salivary gland, Terminal genitalia, Kidney
		PRQFV[Amide]	6
		PRQLV[Amide]	1
		IREFV[Amide]	1
		PRQFQ[Amide]	1
sCAP	137	[p-]EKQTQKPYIAFPRM[Amide]	1	Albumen gland, Digestive gland, Heart/APO, Ovotestis, Stomach, Terminal genitalia, Mantle edge
		[Ac-]SGYLAFPRM[Amide]	1
Whitnin /SPTR /PKYMDT /Proctolin	114	PKYMDT	1	Headfoot, Terminal genitalia, Mantle edge
*continuous read assembled with EST gb| CX727761.1; **continuous read assembled with EST gb| ES483616.1; 43 seqs, 277 products.
