# Supplementary material for: Whole genome analysis of a schistosomiasis-transmitting freshwater snail
Source: Nat Commun. 2017 May 16;8:15451. doi: 10.1038/ncomms15451 (PMC5440852; doi:10.1038/ncomms15451)
Supplement: Supplementary Data 37 — Steroidogenesis pathway genes [file ncomms15451-s38.xls]

## Sheet: D37 steroidogenesis
Supplementary Data 37, Steroidogenesis pathway genes
A Annotation data.
B. glabrata Gene	name	scaffold	transcript	Exons	transcript length (bp)	predicted protein
						length (aa)
5aR1	5 alpha reductase 1	LGUN_random_Scaffold1650:114795:122192:-1	BGLB005942	5	906	267
5aR2	5 alpha reductase DET	LGUN_random_Scaffold1308:15458:19183:1	BGLB014435	8*	1063*	232*
3bHSD	3 beta hydroxysteroid dehydrogenase	LGUN_random_Scaffold1173:2985:3422:1	BGLB014432	5*	1094*	351*
				*incomplete transcript
B: Blast results, Highest similarity to homologs in GenBank
B. glabrata Gene	BlastP hit: protein	Species	Acc. No.	E value
5aR1	3-oxo-5-alpha-steroid 4-dehydrogenase 1	Crassostrea gigas	EKC36980.1	2e-99
5aR2	steroid 5-alpha-reductase DET2	Aplysia californica	XP_005112214.1	8e-112
3bHSD	3 beta-hydroxysteroid dehydrogenase	Crassostrea gigas	EKC19444.1	8e-110
C. Tissues distribution of transcripts.
B. glabrata Gene	AG	BUC	CNS	DGHP	FOOT	HAPOAPO	KID	MAN	OVO	SAL	STO	TRG
5aR1	2057	35148	11782	32351	19933	-	75159	44992	38632	-	27761	9862
5aR DET2	-	-	-	70567	97555	55838	79232	8361	-	-	-	52992
3bHSD	-	-	-	25194	-	-	-	-	26902	-	-	-
Relative abundance is indicated by number of reads in each tissue.
albumen gland (AG); buccal mass (BUC); central nervous system (CNS); digestive gland/hepatopancreas (DG/HP);
muscular part of the headfoot (FOOT); heart including amebocyte producing organ (HAPO); kidney (KID);
mantle edge (MAN); ovotestis (OVO); salivary gland (SAL); stomach (STO); terminal genitalia (TRG)
