# Supplementary material for: Whole genome analysis of a schistosomiasis-transmitting freshwater snail
Source: Nat Commun. 2017 May 16;8:15451. doi: 10.1038/ncomms15451 (PMC5440852; doi:10.1038/ncomms15451)
Supplement: Supplementary Data 38 — Cardiac regulatory and structural genes in B. glabrata [file ncomms15451-s39.xls]

## Sheet: D38 cardiac genes
Supplementary Data 38 Cardiac regulatory and structural genes in B. glabrata
Analysis reveals homologs of cardiac regulatory and structural genes in representatives of deuterostome, ecdysozoan and lophotrochozoan animals. Gene IDs, location are indicated for the B. glabrata sequences
Human gene	D. melanogaster gene	B. glabrata gene
Transcription factors:
NKX2.5	tinman	BGLB012592
Hand1	Hand	BGLB003030
mef2a-d	Mef2	BGLB003488 & BGLB004146
GATA4	pnr	BGLB013890
COUP-TFII	svp	BGLB007141
Tbx20	H15	BGLB003111
Evx1	eve	BGLB012729
Lbx1	lbe	BGLB011072
Signaling pathways:
BMP2/4	Dpp	BGLB003664
BMP2/4	Gbb	To be annotated/ LGUN_random_Scaffold245:46992-54929
FGFR	htl	BGLB009599
Structural genes:
Laminin alpha1	wb	BGLB002736
MHC	Mhc	BGLB002052 & BGLB002053
G(o) alpha	G0α	BGLB009783
Housekeeping gene:
cMHC	zipper	BGLB002006
