# Supplementary material for: Whole genome analysis of a schistosomiasis-transmitting freshwater snail
Source: Nat Commun. 2017 May 16;8:15451. doi: 10.1038/ncomms15451 (PMC5440852; doi:10.1038/ncomms15451)
Supplement: Supplementary Data 39 — Biomphalaria glabrata actins [file ncomms15451-s40.xls]

## Sheet: D39 actin genes
Supplementary Data 39 Biomphalaria glabrata actins
Gene model and location for 10 actin genes identified in the B. glabrata genome assembly, with Blast similarities to human actins
B. glabrata gene	scaffold	Human ortholog/E-value/%ID
BGLB001012	LGUN_random_Scaffold07	Actin, cytoplasmic 2/0.0/90%
BGLB001013	LGUN_random_Scaffold07	Actin, cytoplasmic 1/0.0/78%
BGLB008297	LGUN_random_Scaffold29	Actin, cytoplasmic 2/0.0/97%
BGLB008298	LGUN_random_Scaffold29	Actin, cytoplasmic 2/0.0/97%
BGLB008299	LGUN_random_Scaffold29	Actin, cytoplasmic 1/0.0/96%
BGLB008313	LGUN_random_Scaffold29	Actin, cytoplasmic 1/0.0/90%
BGLB001649	LG29_random_Scaffold106	Actin, cytoplasmic 1/0.0/79%
BGLB002524	LG4_random_Scaffold247	Actin, cytoplasmic 1/0.0/95%
BGLB004553 + BGLB004554	LGUN_random_Scaffold1202	Actin, cytoplasmic 1/0.086%
BGLB003971	LGUN_random_Scaffold10258	Actin, cytoplasmic 1/0.0/98%
Note that BGLB004553 and BGLB004554 are two halves of the same actin gene.
Here these are treated as a single gene, with the symbol BGLB004553
