# Supplementary material for: Whole genome analysis of a schistosomiasis-transmitting freshwater snail
Source: Nat Commun. 2017 May 16;8:15451. doi: 10.1038/ncomms15451 (PMC5440852; doi:10.1038/ncomms15451)
Supplement: Supplementary Data 40 — Biomineralization transcripts from B. glabrata mantle tissue. [file ncomms15451-s41.xls]

## Sheet: D40 Biomineralization
Supplementary Data 40. Biomineralization transcripts from B. glabrata mantle tissue.
Analysis of RNAseq data derived from the shell-forming mantle identified the following transcripts, expressed at relative >2 fold upregulated levels. These transcripts are indicated by location in the genome assembly, and annotation based on BLAST similarity.
Genomic Locus	Annotation
LGUN_random_Scaffold3774	cartilage matrix protein
7431- 16258
LGUN_random_Scaffold2964	chondroitin proteoglycan 1-like isoform x2
16884- 20872
LGUN_random_Scaffold539768 1583-1855	cysteine-rich secretory protein lccl domain-containing 2
LGUN_random_Scaffold553899	cysteine-rich secretory protein lccl domain-containing 2
3812- 6308
LGUN_random_Scaffold2883
519- 789
LGUN_random_Scaffold1770	egf-containing fibulin-like extracellular matrix protein 2 precursor
60054- 62140
LGUN_random_Scaffold114	egf-like module-containing mucin-like hormone receptor-like 1-like
139653- 144856
LGUN_random_Scaffold302	BMP2-like
91129- 106424
LGUN_random_Scaffold467	Serine Protease inhibitor
60506- 62764
repeated again on the negative strand
62745- 62791
LGUN_random_Scaffold2076	kazal-type serine proteinase inhibitor 3
27567- 27799
repeated on the negative strand
25779- 25855
LGUN_random_Scaffold4774	lactosylceramide -n-acetyl-beta-d-glucosaminyltransferase-like
8201- 8425
LGUN_random_Scaffold873
24055- 33807
LGUN_random_Scaffold1770	latent-transforming growth factor beta-binding protein 4
65331- 69802
LGUN_random_Scaffold545239
313-3917
LGUN_random_Scaffold1770
71540-75149
LG11_random_Scaffold605	Lustrin a
90752-104352
LGUN_random_Scaffold1014	multiple epidermal growth factor-like domains 10
103312- 115478
LGUN_random_Scaffold6822
44719- 48012
LGUN_random_Scaffold108777	multiple epidermal growth factor-like domains 10
1-408
LGUN_random_Scaffold1461
78475- 91292
LGUN_random_Scaffold3565	multiple epidermal growth factor-like domains protein 6
18023-23170
LGUN_random_Scaffold3565	multiple epidermal growth factor-like domains protein 6
23297-25879 (splice variant from the previous one)
LGUN_random_Scaffold8866	Chitin binding domain
3073-5030
LGUN_random_Scaffold545	Whey acidic protein-type 4-disulphide core
50084-77270
LGUN_random_Scaffold434	Chitin binding domain contaiing protein
62514-67361
on the –ve strand
67736-67870
LGUN_random_Scaffold1257	nidogen and egf-like domain-containing protein 1
57008-67952
LGUN_random_Scaffold7842	Nidogen-like + EGF
8155-8938
LGUN_random_Scaffold7842 –ve
9191-9502
LGUN_random_Scaffold1770	Nidogen-like +EGF
49861-52297
LGUN_random_Scaffold1535 -ve	probable serine carboxypeptidase cpvl-like
35796-36066
+ve 26260-38028
LGUN_random_Scaffold4576	protease inhibitor epi9
4039-7767
LG26_random_Scaffold59	Glue-like protein-repetitive
494231-494741
LGUN_random_Scaffold201
103892-104548
LGUN_random_Scaffold57791	serine arginine repetitive matrix protein 1-like
558-884
LGUN_random_Scaffold11152
42077-44161
LGUN_random_Scaffold2224	tyrosinase-like protein tyr-3
29642-36784 , 38265-38948
LG20i_random_Scaffold3077	tyrosinase-like protein tyr-3
1-14165
LGUN_random_Scaffold7808
254-1524
LGUN_random_Scaffold7808	tyrosinase-like protein tyr-3
1500-7344
LGUN_random_Scaffold2224	tyrosinase-like protein tyr-3
53502-58338, 53471-53519
LGUN_random_Scaffold2224	tyrosinase-like protein tyr-3
48790-52685
LGUN_random_Scaffold2224	tyrosinase-like protein tyr-3
26854-29495
LGUN_random_Scaffold1510	threonine-rich gpi-anchored glycoprotein
76271-86576
LG29_random_Scaffold14	threonine-rich gpi-anchored glycoprotein
1028954-1036115
LGUN_random_Scaffold720	Carbonic Anhydrase
121711-122026
LGUN_random_Scaffold4156
9225-11955
