# Supplementary material for: Whole genome analysis of a schistosomiasis-transmitting freshwater snail
Source: Nat Commun. 2017 May 16;8:15451. doi: 10.1038/ncomms15451 (PMC5440852; doi:10.1038/ncomms15451)
Supplement: Supplementary Data 41 — Low-copy transposable elements (TE) abundance [file ncomms15451-s42.xls]

## Sheet: D41 abundance lowcopy TE 
Supplementary Data 41. Low-copy transposable elements (TE) abundance
Ranked abundance of low-copy transposable elements (TE) within the names of major classes of repeats as summarized in Fig 5 , as estimated from fragments numbers, enumerated (count) from the B. glabrata genome assembly.
Repeat	Count
DNA_Novosib	755
DNA_Dada	414
DNA_En-Spm	341
LINE_Zorro	329
LTR_DIRS	324
LTR_Ngaro	308
DNA_P	285
DNA_Merlin	200
DNA_IS3EU	177
DNA_Crypton	116
DNA_Academ	82
LINE_CRE	69
LINE_R2	58
SINE_ID	29
SINE_RTE-BovB	23
LTR_Caulimovirus	22
DNA_Harbinger	15
LINE_Proto	11
SINE_7SL	10
SINE_MIR	8
LTR_Ginger	5
LINE_DRE	4
LTR_Viper	3
SINE 5S-SauriaRTE	1
