# Supplementary material for: Whole genome analysis of a schistosomiasis-transmitting freshwater snail
Source: Nat Commun. 2017 May 16;8:15451. doi: 10.1038/ncomms15451 (PMC5440852; doi:10.1038/ncomms15451)
Supplement: Supplementary Data 42 — Identity of 34 B. pfeifferi and B. glabrata sequence homologs [file ncomms15451-s43.xls]

## Sheet: D42 34 Bg and Bp homologs
Supplementary Data 42. Identity of 34 B. pfeifferi and B. glabrata sequence homologs
Sequence identity of B. pfeifferi (obtained by Illumina RNAseq) homologs to B. glabrata genes of interest described in Supplementary Table 34. The table shows % identity and coverage for each comparison. Names and fasta sequence are provided for all B. pfeifferi transcripts.
	NAME	BG LENGTH (nt)	BP LENGTH (nt)	MATCH LENGTH	% IDENTITY	% COVERAGE	B. pfeifferi sequence name	B. pfeifferi fasta sequence
1	Achatin	408	926	408	0.98	1	>Achatin, partial [Biomphalaria pfeifferi]]	CAGTTTCGTAGATTGCGCTTCATTGATAAGTTTTGGTGGTGTTGTCATCCCCCTTTACGCACAGACTTGTTGAACGTGTCCTGAATATTGCTCCAGACATAACAAACTAAAATGTCTACAATAGTCAGCTACTTCATAATGACCTTTGTTTTACTTGGGACACTACACTGCCTGGCAGCCAACGAAGTGGAATTATTAGAAGCAGCGGAGTTGGAGCCTTTCGAAGACAAAGAACTCCTCCTCTCCGACTTGGACAGAAGAGGCTTCGCAGATAAAAGAGGCTTCGCTGATAAACGGGGCTTTGCTGACAAGAGGGGCTTCGCAGACAAAAGGGGATTTGCAGACAAACGAGGGTTCGCAGACAAGAGGGGCTTCGCCGACAAGCGCGGTTACGGAGAC…
2	Allatotropin-like	394	2939	394	0.98	1	>Allatotropin-like, partial [Biomphalaria pfeifferi]	TTTTTTTTTCTTTATTATATGTCTTTTTTTATTTTGTTAACTGCAGGAGCATTACCAGCACTTTTTCTGATGACGTCATTGTGATCATTGAACAACACAATTAAAAAAAAAAAGCTATTCGTTTATAAAAAGAGCATTAAATCAAAATTTAGCAACAATAAAATAATCAGATTTTTTCCCCATTTCATTTGTAGGCCTACTAATCCACAAATTATCACACCTGAATTAGTGTAATTGATTGGATTTTTTTTTTTCCATTACTGAATTGAAAAGGCATAAACAGTATTATTCTATGCAGTTTGTCTTTTATAACGAAATGTCAAAACTGATTATTGAAAATTATAATGTAAGGTTTTGGCCATTCCTATTTTTAAGGCATAATAAATTTGGCTTACAAAT…
3	APGWamide (AKA: C-terminally located anterior lobe peptide (CALP))	642	859	444	0.97	0.69	>APGWamide (AKA: C-terminally located anterior lobe peptide (CALP)), partial [Biomphalaria pfeifferi]	ATAAAGTAATTTGCGCAGGTCTAGAGTTCAGTGTTTGATTGAGGGAACAGTTGCTAGGTTACATGTCGAGCAAGCATTATCTCCCGTGCTAAGAGTTTTATTTTTATTTTCGTAGTTCTACAAGGGAGAGAGTAATAAGTCTTTTCGCATTTTAACTTTATAATTAAAATTAACAGCCTAGCTACCAAGACATAAAAACATAAGCAACATGCGTGCCCACAGTGTGTCATTTTCTTCTGTTCTGCTTGCGCAGATAGTTCTATTAGCGGCATCGTTACTGGTCAAATTGGTCAATTCAGCAGAGTCCAGTATAGACACAGCCGCGCAAACATCGTCTTCCTCAGAAAGTTTACACACACCAGCCAGTAGGTATAAACGCGCCCCAGGTTGGGGCAAGAG…
4	Buccalin 1	780	2374	780	0.97	1	>Buccalin 1, partial [Biomphalaria pfeifferi]	CCCCCCCCCCCAAAAAAAAAGTGCTTTAAACTTATAAACAGTTTCTCCTCCGTCGTGTGCTTATAAGTTCTCCTGCGCGCACTCTTTGGGTACTTTAGAAACAGTTTTAGAACACCTTACGGAGTTAACTACAGCACTTCCTGTAAAGCTCTACAGAATATACGTGTTCCTCTTGTGAATTCTCAAAGGTCTAATAACGAATCGTTTCAAAGACTTCTCCCCAACATGTTGCCAAAGAACTGGCTGCACTCTTTCGTCCTGTGCCTTGTAGTGCTTTCTTCCTGCAGGGCTTACGATCCAGACACAAACGAGTTTGATGGCGAACGGCCTGAAGATCTGGTCACTTCAGACAGTCTGGACAATTCAGAAACAATGGACAAACGCAAATTAGACAGATAT…
5	Bursicon beta	414	1052	264	0.97	0.64	>Bursicon beta, partial [Biomphalaria pfeifferi]	CTTTTTAAATCCTGGGTGAGTGGTGACGCTAGGCGATACGCTACTCTCGCAAGTTCCTTCACATTTGTTCAGCGTGACGTCACCGCTGCAGACAACAGGCACTGGGTAGCCCAGGTTTAGGGCTGTAGTGACACGAGCGATGGGAACTGTACTTTGCAGTAACTGGCAATCGTCATTACTTGAAGTGAAAACTAGGTGTGGAAACAAACTTAGGCTGACCAATACTGTCCAGAAATGGGCCAGGTCACTGTAACTGAAGACCATGTCGTTTGGTTGAGATCTTTCTACGACAGTTTATTCAACAGTTCCTCGACGAATCAAAAAAAAAAACTGTCGCTGCTGTAAAGAGACATCCACCACCACAAAAGAGGTTTACCTACCAATCTGTGTCCATAATGG…
6	CCAP	696	993	699	0.95	1	>CCAP, partial [Biomphalaria pfeifferi]	ATACAAGCTACAGTTGCATTTCGTTACAGTGTATAAAGAGAGCCATCTATTCATTTCTCAGTCATGACTTACGAACATGTCTCCACAACTTTAGATTGGTTGAAGCTAGTCACGTGGTTATCTTTGACTATGTGCATAGTGTTCGTATACGCGGAGAAACCAAGTCAATATTTGAACCAGTTTCCTCTGACAAGTACCGAAAACGTTCACAGTCTTGCAGACGATGAAAGTCCGCCACGGCTACAACATCTCAAAACCTCCATGCTAGACCTTTTTTCCCCGAGCCCAGATCTGGAAAGCAACAGAGCACTAGACAGCGCCCCAACCACAGACGATGGGTTTGAAAAACAAAAAAGAGTCTTCTGCAACAGTTTCACCGGATGCGGAGGCCAGTTCAGG…
7	Cerebrin	279	1387	279	0.97	1	>Cerebrin, partial [Biomphalaria pfeifferi]	AATATTACATTCATGTATAAAAACACACTGTCGTACAGAACGCTGCTTGCCCTTGTAATGGTGCTGGCCATTACTTGCTTGACACATGGAACAGATGCAATCTCTTTGCGACCTTATGTGGGCAGCCAGTATGACCACAAGTCAAATCAGGAACTTATTTCATTAGCTTCTAGAATGATCCACCTTTTGAAGTACGGCTACGATTTTGATGACGGAATGACAAAAAGAAATGGCGGGACAGCTGACACCCTTTACAACATCCCAGATCTGATGCATATAGGACGCAGATAAATACAAGCGCAGGAAGTCACGTGTCCATTCTATTTGATGTGTTTTTCCTTCTTCCGGTGTGACGTCACATTGAGACCTACTTTGTGTGAACATACACATCACCAGACA…
8	Conopressin	474	1061	474	0.99	1	>Conopressin, partial [Biomphalaria pfeifferi]	GAGAACAAAGTCAAATAGAGAAAAACCAGTGTAGTGGGGAAGCTGTCGTGTCAAAAAAAAAAATTTGATAAAAATATTACACAAGTTCTTAATGTGTCGCGTTATTTGACCTCCTCTCGTCAAATTTGAAACCCCGCACTTCAAAGTGTCAGTTAGTGATAAAAACCAATAGGGTTAAATAGAGAACTTAGGAACACAGATTTTTTTAACATCAAGACTTTGTATCTTAAAAAGTTTCTTTAGTAGAAACTAGTAGCTTACTAATAATTTTGGCACCTCACTAAAGTGATAGATTACAGCACTGGTTTTTAATTCTTGGAGTATAATAAACGGTCGCGGCGTAATTCTCCAATACAGTTCTTGTGTTTATTTCCTTATTTCCTTAATTGCTGTATTAGC…
9	ELH 2 (AKA: Caudodorsal cell hormone 2)	735	1437	736	0.96	1	>ELH 2 (AKA: Caudodorsal cell hormone 2), partial [Biomphalaria pfeifferi]	ATGAATATTTATTTCTGGCAAGCTGTCCACATAAAAGAGACAAGTGTAGTTAGATGCAGAGTTTTATTGACACTGAAGAGTTCCCAACCAAACAAGTGGCCAGGAAGTCTCTGCTATGCGCTCCTAGGAACAGAAACTTAAATTAATCCCGCCAAATTTTCTGCAATTTTAATTCCAGTTTTATTTCAACTGTTTTCAGAATATTTGAGGTCAACACTCGAGATCAATAATTTCAACATAATGATTCAAACAAAGGAACTCAACGTATTCAGTCACGTGACCATGATATCTATCGTGGGCGTAGCCTTTTGCCTTCTCTCGTCTCTGAATTCACAGTTTGTCGCGGCGATGTCTGTCCATGCGGCCGCCTCTGGAGACCGTAGGACCAATGCGGCCATA…
10	Enterin	1995	1409	1084	0.98	0.54	>Enterin, partial [Biomphalaria pfeifferi]	GCCCGTCTACCAACAAAACTATGGCTGAATTTGGATGCTCTTTTCTCTTCGTAATCGTCCAAGTTATCTTCCAAACGTGGTTCGGTTCCTGCTTCCCTCTTACCAATAAAAGCATGAGCGTACTTAGGCGCTCTTTTAGCAACATCCTCATCAAAATCTTCTTCTGAAAAGTCATCATTATCGTCTAATAATGAATCTACAGCTTCATCTCTTTTGCCCACGAAGCTGTGAGAAAAAGCTGGTGCTCGTTTGCCCACGAAGCTGTGAGAAAAAGCTGGTGCTCGTTTGCCCACGAAGCTGTGAGAAAAAGCTGGTGCTCTTTTTCCCACGAAGCTATGAGAAAATGATGGCGCTCTTTTGCCTATAAAGGCATGTTCAAATCTGGGCGTTGCTCGCTCG…
11	Fulicin-like precursor (LRNFVamide)	951	3444	951	0.96	1	>Fulicin-like precursor (LRNFVamide), partial [Biomphalaria pfeifferi]	TTTTTTACAGAAACATTACTTTTTACTGAGGACAAATTGTGTTTTAAATAACAATAAACAAACACATACAAAAAAAAAGGAAAAAAAAAAAAGAAACTAGAACAGCAAACTTCTGGAAAAAAATTCGTTTTCTAAAATTTACACAGACATAGTTACAAGACATCTTGGCTAAGGGATGCTATATAGCAGAAAACGTATCTCTTCAATCTGATTGGTAGTTAAATAGCCAATGGAATTTATTAAAACAAGACGAAACAAAATTAACAGAATTTATTTGTTTTCTTTCAAGACGAGAAAGTTTTGACCAATGGTTCTTTTAGAATTAGGGCACATGGAATACGCTTAGCTTCTTCCTCGTATTTCTGGGGAAATTTGTTGCTATTTTTAGCTCGATTAAAT…
12	FVRIamide	1239	2561	1239	0.97	1	>FVRIamide, partial [Biomphalaria pfeifferi]	CCCAAAAAAAAAAATTGAACGAAATTTAAAAAACAGCTAAAAAGAAAAGGAACAATATAAGCCACTGTACAATCAAATGAACTGTACGTGAAAAACAAAGAAACATAACTCCAATGCCTCCAGCGATGACGTCAACAGACTGATCACAGCGAGACAGCTCGAGCATGACATGATTATAAAAACAAATGTTAGCTGACAAAAGACCCCAAGAGTGCAGAAAGTAACAAGTGGAGAAACTAAGCATACTTCCACAACAATGGGTTGTGTGCAGCAATCACAGCGTCATCAGATTACAGGGCTTACTACAGTCACTAGTTGGGCGTGTTTCATAGTATGCACTTAATAGAGGGGAAACCCATTTTTTTTTTTTTTTGGTAACAGTCTCTATTCAAAGTTCCC…
13	GGNG	435	913	312	0.98	0.72	>GGNG, partial [Biomphalaria pfeifferi]	ATCTGATTCCAGAACTCTACGAAGGAGAAGACTTGTGGGAATGTTGTTTTCTGTGTTCAGGCTGGGATCTGACCTTTTACCATTTCCGCCTAAGCAAGCGTGTATAAACCATTTTCCTTTACACTTCCATGTGTATCCGGAGGCTGGGCTTGTGATAAGAGTCAAATAGATACAAGAAACAAGGGCTAAGTTGGCAGCAATAGTAAGTTCCATTGTAATCGTGGGCTGAATAGTCTCTAAAGAATAGTGTCTTCTGTTCGACAAAAGGCTTCTGCTTCTCTTAAATGCTCGTCTTCCAAATTTGTAACAATTTTTCTAATTCATAATCAGCATTTGCTTCTAACTTAATAAACTTGGGACCACTGTTGTTCTAGAAGTTTCTTTAGTAAATTTCTGTAA…
14	GPA2	411	597	411	0.98	1	>GPA2, partial [Biomphalaria pfeifferi]	CCTCGCAACACGCAGGGGTCGCACGAGATCAAGACGGAAGCAGAAACAACCAGTTCCTCAAAATGGAAGCATTTAGCTTAGAGAGTACATCAACTATGACGTCATCGTTTTCCAACGTTTTCCGGAGGTCAAGCTCCTGCTATATCAATATCGCACTCCTGATCCTGTTCGCCGTGACGGTGACATCAGGTGAAAGAGGCAGACATTCCTGGGAGGCCCCTGGCTGCCATCTCGTTGGTCACACTAGGACAGTCAGTATTCCGGGCTGCGTACCCTTCGAGGTGACAACCAACGCCTGTAGGGGCTTCTGCGTGTCCTACGCCATACCGTCTCCGCCCCAAACCTTGGCGTTCAACCCAAACTTCCTGATCACTTCTAGAGCAGAGTGCTGTGGCTTCG…
15	Insulin-like peptide 1	402	471	357	0.99	0.89	>Insulin-like peptide 1, partial [Biomphalaria pfeifferi]	GTTCTTGGAGTGAAAGACAGGCGGAACTAGGAGAGAATTAGTGCTCTTGTTTCTTTCTCAACCGTGTGCGAGGTGTACTCCAACATGCAGCTGCTAAAGGGAAATCAATCAACCATGGCCTACGTAAGCAGACTGCTACTTCTGCTCACCCTCGCACACAGCACCAGTGTCACAGTGGCCGAGTACGACCACACCTGTAACGTGTTGAGTAGGCCGCATCGTAATGGCAGGTGTGGACGCCTACTGGTAGACACTGTCAACCTGCTGTGTAACTCTTTCTCGGGACTGTTGGTGAAGAGAGATACCACAGAGAGAGTAAACGAGAACATTAAGCACATTCTCCTGAACAAAAAAGAAGCCCTGTCCTATCTGACAAAGCGTGAGGCGAGGGGCTCCATC…
16	Insulin-like peptide 2	638	707	521	0.97	0.82	>Insulin-like peptide 2, partial [Biomphalaria pfeifferi]	TTTTAAAGGACGATCATTATGTCCAGTTGTCAGTGAGTAAGAACGGCAGGTTTATTTCTTGACCACACTGGCCTAGACACAACCAAACAACACTTCCCCTTTGGACATAACTGTATGTTTGTATCATTTAGCCAAGAAATGGTTTTCAATAACTATGATTCCCTCACACCAAAGTCTGCTCTAACCATGTTCTCAACTTGTGTTGTATCCTATCTATTACTATCCTTGCACATTGGAACAAGTAGCGCGTCCGTAGCTGAGGAGCAAGCCTTTTATACCATGGCCCGAAACAGATTCGCCACAGCCAACAGAGATGATCTACTTTACATCTGGCACCACGACTGCCACAGGCGGTGTTTTTATCAGATAGAGGAACACTTTGAGATCTCCTGTGCCTAC…
17	Luqin	375	735	375	0.99	1	>Luqin, partial [Biomphalaria pfeifferi]	GTTAACACAAAATCGCAATGAAGACATCACAAATTATCCTAAGCTGCTGTTGTGTTTTGGCCGCAGTTCTCACCGTCTGCTACTCAAAGCCCCAGTGGCGACCTCAAGGAAGATTTGGCAAAAGAACTGACCTCTCGAGCACAACAGACACAGACAAGCGGTCACCATGGCGGCCACAGGGTAGATTTGGGAAAAGAACTTTAGCAGACGAGATAAGCGTGCCTTTCTTCCATACCCGGGAAATCCCGGTAGAAATCTTATTCACAACTAAAGACTTGGAGAACCCAGCATTCAGACCAGTATTGTGTACAGTCACAGCCGTCAGTGGTTACCCTGTTTGTGAAACGGCATTAGTAGAGACTCGAGACACAGATGCCATCTTGGATTTTTAAGGTACAG…
18	Myomodulin 1	1239	2561	1239	0.98	1	>Myomodulin 1, partial [Biomphalaria pfeifferi]	CCCAAAAAAAAAAATTGAACGAAATTTAAAAAACAGCTAAAAAGAAAAGGAACAATATAAGCCACTGTACAATCAAATGAACTGTACGTGAAAAACAAAGAAACATAACTCCAATGCCTCCAGCGATGACGTCAACAGACTGATCACAGCGAGACAGCTCGAGCATGACATGATTATAAAAACAAATGTTAGCTGACAAAAGACCCCAAGAGTGCAGAAAGTAACAAGTGGAGAAACTAAGCATACTTCCACAACAATGGGTTGTGTGCAGCAATCACAGCGTCATCAGATTACAGGGCTTACTACAGTCACTAGTTGGGCGTGTTTCATAGTATGCACTTAATAGAGGGGAAACCCATTTTTTTTTTTTTTTGGTAACAGTCTCTATTCAAAGTTCCC…
19	Myomodulin 2	876	2627	798	0.95	0.91	>Myomodulin 2, partial [Biomphalaria pfeifferi]	AGGGCATAAAATAAGGCTGGAGAACTCGCAGCGTCGAAATAGGCTGCAGGACCAGAAGCAAGAGCAGTAACTCTGTTAACATTCCACTATTCAAAAGAGTAACTTAATTTTTTATTTTTCACGGCGTCAAGTTGTAAGCCAAAAATTAAAACGAAACCACAATCTCCAAATGAAACAATAGATACTAGTAGAGAAACGTAGAGGAAATAATATATACAGCTAGTGAGCGCAGCGAATATTTATAAGGAATAAATAACACAAGGCAACAACAATTTATCTACCACATACTTCAGGGGTCGAGAACTATCACCTTTAAACTTGAGGAGGGAAGAGAGCGGAAAAACAGTTTCTGAAGTGAATTTAAATTTCAATTGCGTCAAATCATGAAAGGGACATTCT…
20	NdWF	248	1658	249	0.99	1	>NdWF, partial [Biomphalaria pfeifferi]	TGTTTCGTTTCCACCAGGACATACTCCACCAAGTGTCCGTACTTAGACTCCCCACCATCAGATCATGTTGTCAACATTAGCTCGTATTACCTTGACAGTATTGTTGGTAGCAGTAGTGGTGCTACCATCCCAGTGCAACTTTTATGGGAAAAGGGGAGACAAAGATGATTTGTACAGCGCCATCTTGCAGGCTGCCGAGTCACCCAGCAGACGAGATTTAACAGCAGATTTCGATACAGAGTCAGCTATTGAAAGTGTATTGAGGATGGCGAGACAACAAGAATCTAAATTTACTGAAACAAAACGTGGTTGATGTAGAACAAGAAAATCAAGAGAAATTCGGAAGTAATATAGTGTTGAAATTTTATATCTACTGAATGAAATAAATGCGCAGGGACA…
21	NKY	441	822	417	0.98	0.95	>NKY, partial [Biomphalaria pfeifferi]	GCGAGACAGCATTCACACGGCACTAGGTAAAATGATCAACCGAAAAGTTGAGAACTACACTATTTAATGGAAGACATTTAGTCAAAGGATTTATTTCCCCCAAAACTGAATGCAATAAAGTCTTATGCTACTGTAAACATCAAAAGAAACTTAATTCAAAATATTTGAACCCAAGAACAAAGTTAAAATTATTTGACCTACTACAAGTAAACGTGAACTTAAAACGTAAAATGGCGTCATCATTTCTTGCCTATAACGTCATACTATTTGCTGTGTGTCTGTCTTTCGCCGTGGCTACTTTTGACATCGAGGAAGATGTGAACGACTATCCAGATCAAGAAAAACGTACCTACGCGACCACGGACGCCACACTGGAGACAATATTGAATGTACTAAAAT…
22	NPY	273	537	178	0.98	0.65	>NPY, partial [Biomphalaria pfeifferi]	CTTGGCCGTCCAACGATGGCGTAGTATTCATTGAGGGCCTTCAGATATTTTCTCAATTCGTTTGCATTTTTGAATTCCGCGGGTCTCTCAGGGGGTGTCAGCATGTTGTCCATGCACACTGTCTCCATGACAGCAAGGGAGAGCACTAGCAGTGACACGAAGAGAATTTTCTGCATATTTCCTTAAAGATCGGGCGAACTAGAAAGTTTTAAACAAATGTTGAGAATAGCAATCACTTTTTTTGTAGAATGCTGCAC'GTTTGGTAAAAGAAATGGAGCTTCCATATTAAACGACCTTTTTAGACAAAATGGTGACGAATTCGCTGATTACGGCGCCAACTGGGCCGACATCTAAATGACGTCATGACGAGCATCCCAGAGACCCGCTGTAACATCTTC…
23	Orcokinin (LASGLVamide)	780	2907	780	0.97	1	>Orcokinin (LASGLVamide), partial [Biomphalaria pfeifferi]	CCCCCCCCCCCAAAAAAAAAGTGCTTTAAACTTATAAACAGTTTCTCCTCCGTCGTGTGCTTATAAGTTCTCCTGCGCGCACTCTTTGGGTACTTTAGAAACAGTTTTAGAACACCTTACGGAGTTAACTACAGCACTTCCTGTAAAGCTCTACAGAATATACGTGTTCCTCTTGTGAATTCTCAAAGGTCTAATAACGAATCGTTTCAAAGACTTCTCCCCAACATGTTGCCAAAGAACTGGCTGCACTCTTTCGTCCTGTGCCTTGTAGTGCTTTCTTCCTGCAGGGCTTACGATCCAGACACAAACGAGTTTGATGGCGAACGGCCTGAAGATCTGGTCACTTCAGACAGTCTGGACAATTCAGAAACAATGGACAAACGCAAATTAGACAGATAT…
24	Ovipostatin 2 (length = 188)	567	673	582	0.95	1	>Ovipostatin 2 (length = 188), partial [Biomphalaria pfeifferi]	ACACGATACACAAAGTCTTAGGAATCTTCAAACAATACAGAACAATGCTTCCAATCGCCCTGGTCGCCGCATTGATAGCCTGTACCTATGGTCAGACTGCCATAGAGAAGGACCCTACAAAGGTCTGCTTTCCCGACACGCTTCAGTTCGTGACCTTTAACCTCAATACAGATGAAGCAGGCGTGGAAGCAGTAGACTTCAAGAAAAATATGCTGGGAAAGATCACGCCAACCAAGACATATGTCCAGGACTTCAATGCTAGAAAAACTTATATTGTTAGCACCGATGGCAGCTGTCAGACCTTTGACATTCCTGATGATGGCATCTACCCCCAGTGTCTACCAGCCAGTTCTGTATGGGTAGGAGAGGCCAACTGGGGATTCGGCAACTGGGGATTCG…
25	Ovipostatin 4 (length = 191)	576	765	576	0.97	1	>Ovipostatin 4 (length = 191), partial [Biomphalaria pfeifferi]	ATGTTTGCGGCTCATAAGGTTGACGGGCTGTTACTAGACTCTTCTTTAGGCGTTGGACATTCACACGATCAAACAAAGATGAAGCTTCAGCTACTTGCCATCTTAGCTCTAGCCCTCGCCGCCTATGCCGCGGACGCCGACGACCCCAGTACAGTTTGCCTCCCATCACAGTTTCAGAGCACAGTTTACGACTTTAATAACAGAGATCTTGGCGTGGCTGCTGGAGACTTTACCAAGAATCTGACTGTACTAGCCTTCCAGAAAGCTAACTTCAGATTGCTCTACGATTTGACAGCATTGAAAACTTATCTCATCATAAATGACACATGTACAAATTTTGACATGGATCCCAGCCAAGCCATCTTCAGATGTTTACCAGCTAATGCCGTGCCCCTGACC…
26	Ovipostatin 6 (length = 198)	597	831	490	0.97	0.82	>Ovipostatin 6 (length = 198), partial [Biomphalaria pfeifferi]	GTGTTAATATTTTATAAAAATAGTTGTTGCTGCTCACTTGTATATGTCTGGCTTACATCTCAGCTGTACTGTCACAAGACCCAACCCACCATCTGTCTGCCGACTGCTTATTACACGAACTATACAAATACTGTTAACTGGGGACGTATGGCTATATCGTGACAGACTTCAGCAAAGAATTGTTTGTTGAAATCTCTAAAACAACAAATCTTCGTTTAGTCCTGGACTTCAAAAATTTAGAGTCTTACGAGATCAAAGCTAATGTCTGCAGAGAAGCACGACTCCCGCCAAGCAGAATTCAGACCAGATGTCTGCCACCATATGCCAAGATTATCCCTACTCAACCACCATCTGTCTGCCGACTGCTTATTACACGAACTATACAAATCTGTTAACTGG…
27	Ovipostatin 8 (length = 212)	639	1349	639	0.95	1	>Ovipostatin 8 (length = 212), partial [Biomphalaria pfeifferi]	CTAATAGTGCATGGTGTGTATAGAGCTTATCTTTGCCAAGAGCCATATTCGATATCAATTCAAGGAATGGAGCTCTCTGTATTTCTATTAATTATTTACCTGGTGATAGTTAAGTCTGGAGAGGTGGCAGCCGACAGAGGCAATATTAACAATACAACTCCAAGACCTTGCTGTTTTCCTTATAAGTTTCAAGCAGTGGTCACTCAACTGACCAGTTTCACTGTCCATAATAAGGTTGTGACACGCCTTTACAGGGACTGGCACTCTAAAATTCAGGTCCAGGAACAAGCTACATTTACAGTTAATAGCATACAGAGTACAGGCTTTAAAACAATAATGGATTACAAGCGTAGTAAACTGTATACGGTTAATGGTGATGAGTGTAGACAATCGCCACTG…
28	Ovipostatin 10 (length = 216) ependymin-related proteins	651	618	567	0.98	0.87	>Ovipostatin 10 (length = 216) ependymin-related proteins, partial [Biomphalaria pfeifferi]	CTGTGGGGGGATAAACAACTGAGGATCAACGATGCCCTGGACCAAGTCAAAGTACAGAGTGGTCAAGGTTTCATTGTTGCGTCCGTTGAGGAAGAATGAACGAAGAGGGTAGCAGTTGAATCTACTGAAGACTCCAACCCAGGCTTCCCTTGCAGTTGCACTGCGGTCGGACCATTCAACAGCCTCTACCTCCTCCCCTGGTCCACCCACGTAGAACTCGGCCTCGAAGGTAGCATTCTCAGGAACAGCGAATGGGAAGAATGGTCCGGCTTGTCCTTTCTTGCAGGTCTTGGTCTGACGGTTGTACTCGTAGGCAATGTTCTCTCTGTGCAGGACGATGATACGGTAATATTGTCTTCCTGGGGCAGGTCCAGATTGTTCTACTTCATCGAAGGCAAT…
29	Pedal peptide 1	603	1181	357	0.92	0.59	>Pedal peptide 1, partial [Biomphalaria pfeifferi]	TTTTTTTTTAAAATATTGGCTGTGTTTATTATTGACTTGTGCTTGTACATACCATATTCAAACTGGTAATAAAAGATTATTCTTTAAATTCATTTCGTTAATCATCATCAATAAACAGTCGACTTATGTCTTAACGAAAAAATAACAGAAACCATCAAAACTAGAAAACAAAATGTTTAGAATGGAATGAAGAAACTTGTTTCCAGACGTGGCTCCTACTCCAGCTAATCATAACAGAGATTCCAACCAAGAACAAAAATGTAAACAACAACAAAAAAAAGTTTGTGTAGAGCTTTATATTCACAATGGTAAATACCTTTTTCTTAACAGGAATAATTGCAAAATTCGTGATGGACATCAAAAGATGGAATTTGAATTATTAGAGTTAGAATTGAATGA…
30	Pedal peptide 2	1527	1330	1025	0.91	0.67	>Pedal peptide 2, partial [Biomphalaria pfeifferi]	ATACTAAGGAAGAACACAGGCACACACAAACACAAACACAGGCACGAGAAAATTGTTCACATTGTTCATCAAGACGAAAGCTAAGAAACGTATTTCCTCCAGACAAGCACGTGACGACTTACCGACCAATCATGAGAACTGAGCTGTTCCTACTGGTCATCTTGCCCTATTCTCTGATGAGCGCTGAGGTTCCAGATGGAGACATCAAGAAGAAATCCCAATCCCAAGTTTTCCAGTACGAGACAAGACCTGGCGACACACAAGGGAGCGAGATGAACAAACGAAGCATCGACTCCATCGGAAGTGGTTTTATCAAACGTCCACTTGTTTCAAGTGGGAGCAGTTTCATTAAGAAAGGAATCGATTCCATTGGCAGTGCTTTCATCAAAAGACCAATTG…
31	Pleurin	642	1013	637	0.97	0.99	>Pleurin, partial [Biomphalaria pfeifferi]	CGGGGTTCAAAAATTGAAGGAACGAAACAAGTTTAAAAAAAAAAAGAAACTTTAGAGATAGATATCTAAATAGATCTTTGTTTAGTCTAGGAATCATTATTTCAAACGTTTTGACTAAATATTTAGGTGAAAAAATTTCGAACAAAAAGTAAACAAAAATGGCTAGCATCACACACATGGAAAAGATCGTCATTCTCCTCAGCATGTTTTACTGGACCAGCTACGCCGTCTTCTACTACAAACACGAGCCAGACTACCCCAGGCTGGGAAAGCGTACCTCCTACTCAGACGACAAGTTGCAGGGCGAGGGCAGTAACGCGCAGCTCATGCTCTCCGACCCTGCGTTCTCAAATCTCAACAGAAGAGGCATCTTCACGCAGGGTTCATTGGGAGTCCCGC…
32	PRQFVamide	1182	2121	1183	0.96	1	>PRQFVamide, partial [Biomphalaria pfeifferi]	TTTTTTTTATAGTCGGAAACAAGACAGCTTTAATGATCTGAGTTGTGTCTAGTTTAAACATGTTCAAGATCTTTTTCAATTGTATGATTTTATAATCAATAGTTAAAAAAGTAACTTGACAAAATAATATGGAACAAATTCATCTGCATCGTGTTTTACTGCATTGTAAGTATGGCGCCAGGTAAACAAAGACCAAACAGACTTTTTAGTAATCTATTCTAAATGCGTTTCAGTTTATTTTATTATATTTAATGTCCAAATTAAGTACCGGTAATCGCTGACAATTTTAAGATCATGAACTTCGTCTAACCAATCTGGACACTCTGTCCCAAAGATCAACATACTTGTTTGTTGGTTTTGAAAGGTCATCTTGAGCCTTTCGTCTGGCTGTCAGTTGAC…
33	sCAP	414	399	130	0.97	1	>sCAP, partial [Biomphalaria pfeifferi]	TTGCAGTGTACCTAGAGCATCAACGGCAGAGGTGTGACAGAGAACAGAACTCAACAAGGATAGACAACAGGGCAACAGTTTCAACTACACCAACAGGCAACTTTAAGATTTACTAGACGTTTAAAGAAAAACTTTAGCAAGACATTTCAAAGTGAATTCAAACTTACACACAGCAACAAAATGGAACTCACACTTTTGCAAGCAACAGTCACTCTGGCAGTACTTGTACTCATCGGAGGAGAGAAACAACGGAGGAGAGAAACGAAACACAAAAGCCATACATCGCCTTTCCAAGAATGGGAAGATCAGCTTTCCGTGGGAGGCCGAGTAAGTATATGAGGTCCAGGTCTTCAGTAGCATCCCCCAAGAGTTGCAGTGTACCTAGAGCATCAACAGCAG…
34	Whitnin /SPTR /PKYMDT /Proctolin	345	717	114	0.98	0.71	>Whitnin /SPTR /PKYMDT /Proctolin, partial [Biomphalaria pfeifferi]	CTGTAAAACATCTTCTGTCCTTGTCGGTAAGCTGTTGCTAAGGGGCACAGATACAATGGTCAAAACTAGGACGAAAAAGGGGAAAGTTGGAAACTCCATTTTCTATGTCGACAAGTTCTAGAAGAGTTCTAAAGTGGCGCTGTTGCTCTGTGCTCGTACTGTCGGGTGTGCCACACCTTTTTGGTTGTCAGGGCAGCAAGACGAAGCCATTTCTCCGTTTTTTTTCCATAAAAAGTTTTTTTATTCTTTCTTTTCCCTTGTATTTTAAAGATCTATTATACAAAATATAATCTTCAATAAAGAGATAAACGTTTAACAGAATTTCATTTCGTTAAATAGAAAATGTGAACATAAGTTTTATGAATGACAAACAACGAAGAAATAGAGTCTTGACTTGAT…
					identity	coverage
					0.968824	0.895882
				min	0.91	0.54
				max	0.99	1
