# Supplementary material for: Whole genome analysis of a schistosomiasis-transmitting freshwater snail
Source: Nat Commun. 2017 May 16;8:15451. doi: 10.1038/ncomms15451 (PMC5440852; doi:10.1038/ncomms15451)
Supplement: Supplementary Data 43 — Sequence Identity of B. pfeifferi homologs to 162 B. glabrata genes from [file ncomms15451-s44.xls]

## Sheet: D43 162 Bp and Bg homologs
Supplementary Data 43. Identity of B. pfeifferi and 162 B. glabrata sequence homologs rom GenBank							Supplementary Table 43 Sequence Identity of B. pfeifferi homologs to 162 B. glabrata genes from GenBank
Sequence identity of B. pfeifferi (obtained by Illumina RNAseq) homologs to 162 B. glabrata genes from Genbank. The table shows % identity and coverage for each comparison as recorded by GMAP and blastn. Names and fasta sequence are provided for all B. pfeifferi transcripts.
	Biomphalaria glabrata	Biomphalaria glabrata		Biomphalaria pfeifferi		GMAP		BLASTN		B. pfeifferi sequence information
	Sequence	NCBI GI	Length	Transcript Name	Length*	% Identity	% Coverage	% Identity	Alignment length (includes gaps)	B. pfeifferi sequence name	B. pfeifferi sequence fasta
1	14-3-3 protein epsilon-like (LOC106067725), mRNA	gi|908413488|ref|XM_013212455.1|	1187	comp33766_c1_seq1	983	97.2	100	97.16	987	>14-3-3 protein epsilon-like, mRNA, partial [Biomphalaria pfeifferi]	GAAAATCAAGGTATTTAATTATTCATAGCATTATACAACAAAATCTAATATGTGATTGTTTGTTTTCTAAATAGCATCTTCCAGAACGGTCGAGTCGAGCCTAGGTTACGTACGATCACAACAAATACGCGAAACAATGAAAGGAACATTGTCGAACTTTCTGCTTGTTTACTTCATAGAGTTGCTATCTCTATAAAAGCTGGTACACACAGAGAAAGAACTCAGATAACTCGAACCTCAAGCGACAAAATACAGCGAAACGTGCCTTGATTTTGTACAAGCTACGAACATTTATTTAAAATATTTCTTATATTTATTTTGTTAGTGGTGAAACCATTTCAAAAAGAGCAAAATGTTTGCAGTTGTTCCAAGATATTTTGATGACAGTGGTCTCTTTCA…
2	45 kDa calcium-binding protein-like (LOC106068363), mRNA	gi|908403072|ref|XM_013222019.1|	1290	comp3930_c0_seq1	1548	97.1	78.8	97.22	1224	>45 kDa calcium-binding protein-like, mRNA, partial [Biomphalaria pfeifferi]	ATTGCATAAAATTTTCCCAGATTCATGCAAGTATTTAATTACATAAAATATAAAGATATACGTTATCTAATATCAACCATAAAAATAGTTATTACATTTCAAAAAGAATTGCAACATTGTACAAATAGCACCAAGATTGTATAAGTACTGGCATCCATATATCAATAAAACAATGAATAAAAAAAACATTACATTTCAATTGTGTTAACTGCACATATGTTTGAATTTTCAATGGTTATATAGATTCAGGATATTAAAAAAAAAAAGATTTTTTTAATGCTGTTTTTTTTTTACACTTTAAGTTAGATGTTACACTTTAAATCTAATTTGTGATAGTGATGTGCAATTTAAAAAATACAAACCAGGACTATAAATAATTATCTCTACAAGTTAAAAATT…
3	60 kDa heat shock protein, mitochondrial-like (LOC106051568), mRNA	gi|908476639|ref|XM_013235016.1|	1063	comp28888_c2_seq1	214	90.7	100	90.7	215	>60 kDa heat shock protein, mitochondrial-like, mRNA, partial [Biomphalaria pfeifferi]	GTCAGATATATAGATGCACAGTTGTAAGAATCTCAATAAAGAACTTCTTCTTTGCAGTTGTATCACTGTAACTGGAAAAAAAGAACAGTAGGCCTACATGGAAATTCTTAGGAAGATTGTTAATGAAACTAATTGTATAGAGCTGTATCTCCCAGTTCCTGATTGACAGGTGTAAAAAGAAGAGATACTCTCTCCTCCATTGCCTCACTCTCAG
4	acidic mammalian chitinase-like (LOC106078471), mRNA	gi|908490055|ref|XM_013239617.1|	477	comp3721_c0_seq1	479	98.9	97.1	98.92	465	>acidic mammalian chitinase-like, mRNA, partial [Biomphalaria pfeifferi]	TTTTTTTTTTTTTTTCAAGCTTCAACTAGGTTTTATTACATTATGAAAACAATCTAGAGTAAAAGACACTTTCATAAGTTCTCAGTTTAACACACATTTAGTCCATTGTTTTTTTTTCCATTCTACATTATCACCAAACTGTAAAAGATCACTTTGATGCAACTCCTGCTTCTTTACCAAGAAGAGCCATTTCCTCTTCAGTTCTCTGTTGTTTAATTTTTTCCATTTTTTGTCTGTACCTTTCTTTTATTTCATTTTCATGCTTTTGAATTTCTACTTCTCTGGTAGATAAGTAGTTGTATCTATAGATTCCATAAATAACACCTGCTGTTAGAGCAGTCCACCTAGAAAATCTGATTAATGGCGATATATTTTGCTTTGGTGGATTCAAAGGAGTCG…
5	activator of 90 kDa heat shock protein ATPase homolog 1-like (LOC106065880), mRNA	gi|908488464|ref|XM_013239037.1|	546	comp27667_c0_seq1	394	96.9	98.7	96.92	390	>activator of 90 kDa heat shock protein ATPase homolog 1-like, mRNA, partial [Biomphalaria pfeifferi]	GGGAGAGTGTCGCTGGCCCTCTGGGTCTGTCAATGAAGTTGCTGAAGTCCTTGACAAAGACTTCTCTTAAGATCTGCAAGTCTTTAGTCACCAGCATCATTTGCATGTTTTTAAGGCCCACTGTGTCTCCGTGTTCTTTGAGAAGCTGACCAAAGCCATCTCTTAAACGAGTGATGTAGGTGACAGATAGGTTGCCGTGCTTGACGCCATACTTCTCCCAGTTCTCATTGTCTACCAGCCTCTTGTAGACCACATACGCCACCACTGTGACTGCAGCTATGGTTGCATAGAAGAATGCATTGGATTGAACTTCAGCTTCCACCATTGTTTAAACTCTTCCAAAACTATTTGGCCTTGAGAAACAGTTTTTTTAAACGCAACTATTGATCTGTTC
6	adenosine deaminase AGSA-like (LOC106051140), mRNA	gi|908466695|ref|XM_013231701.1|	1583	comp29493_c2_seq2	2043	89.3	81.6	93.97	1409
7	adenosine deaminase AGSA-like (LOC106074399), mRNA	gi|908491406|ref|XM_013240044.1|	2433	comp10075_c0_seq1	2238	97.1	100	98.3	2231	>adenosine deaminase AGSA-like, transcript variant X1, mRNA, partial [Biomphalaria pfeifferi]	AAAAGCTTCAAATACTTTTTTTAGTCCATAAAAAAAACATTCAAGATGTGCCTATCTTTTCGTCAAATGAGAGTATCTTTTTAAATTTAATGATAAAAAATCACTTCATATTATAATGTGAAACATTATTCAATAAACTTGTTGCTCCCTAGATGAATGTTACATATAATTATTATGATTGTTCAGTGTAATTTGAGTAACATAATGCTAATTCTGCAACATCGATACATAAATGTTATAAAAAAAACATTTTCCTTCATTGTAAAAAGTATTCTGTAAGAGAAACAGTAAATTTTAACACAAATTTTATTCCTACAAAAATATATACACAAGTTCTTTTCAATTCACACAAAAATATACAATGTTAGAATGTAAAGTCCTGTATACACATTGATAGTT…
8	adenosine deaminase AGSA-like (LOC106075189), transcript variant X1, mRNA	gi|908415996|ref|XM_013213785.1|	877	comp25774_c0_seq1	1159	98.5	75.2	98.52	876	>adhesion G protein-coupled receptor L2-like, transcript variant X1, mRNA, partial [Biomphalaria pfeifferi]	GCGTACAGAGCACAATGAAAGCTGATGTTGTTTCACAGACTGGAAGCCGAAATGGAACTCGCAACGATTTGGGGGATTACTAACAGGTTTCCCTTGCTACTGGCCTGAGTGTAAACATACACGTACAACGAGCTATGAATGGTTTGGGGGAGAGATGCTAATGGAACAGCACAAACAGCTGGGTTGTTTGGTCAGTAACTAAGGCCGCATTGAGTCTTTTTTTTTGTATCAAACAAGTGGGGGGATAATTATGTATATAATGGCATAAACAAAAACAAATCTATCCACTGAATAAAGAAA
9	adhesion G protein-coupled receptor L2-like (LOC106064908), transcript variant X1, mRNA	gi|908501866|ref|XM_013207124.1|	2639	comp31044_c2_seq1	300	90.8	100	90.79	315	>adhesion G-protein coupled receptor D1-like, mRNA, partial [Biomphalaria pfeifferi]	AGGAAATTAAGTTTCTTTTCCCTATTTAAGACATTCTCACAAGGATGTCATTATGGGACAGGGAAAATATTAATACCTCTGCAACCTTGTTTTCAAAAGAGACTAACTAATTTTAAAGTGTAATTTTATTGTTAAAAGCTGCACTATGCTATAAATAAAATTTTAAAGTATCTTGAATCAGTTGTTTGCAGCATCTACAATGTAGGCCTATTTCTTTCTTGGCACAACTTTGACATGCTAAGGCATGACCACATGGTAGAAATACACAGTTA
10	adhesion G-protein coupled receptor D1-like (LOC106053910), mRNA	gi|908502781|ref|XM_013207447.1|	2107	comp19571_c0_seq1	272	86.9	100	87.29	299	>adhesion G-protein coupled receptor D1-like, mRNA, partial [Biomphalaria pfeifferi]	GGGGGGGGGGGGGGGTATTAAAAATAATGAATAATATAATGGTCCGAAAGTTATCAAGATGCAGAAGTTTAAACTTATGCTGATTAATTGTACTTTATGTTTAATTAATTAAATAATAAGTATTGTAAACAAAAAAGAACAGTTTTGTTTGGCTTCTATAAAATACAAACTTCGATATATTTATTGGCTATATGCTACTATGTTGATTATAGTGCAACTAGGCCTATATTTAAAAAAAACAACAGCTTTTACAATTATGTAATGTGATACAACACAAATTTTTTACTAAAGTATTTTATTATTTTTTTAAACGATTTTCATGGCGTATCTTTATTTATTACCATTATTTTATATAACTTACATGTGAAAGTCTACAAACAAAACATTTTTTTGGTTTGT…
11	adhesion G-protein coupled receptor D1-like (LOC106064952), mRNA	gi|908417103|ref|XM_013214382.1|	4174	comp30734_c1_seq1	473	90.7	94.3	90.91	462	>adhesion G-protein coupled receptor D1-like, transcript variant X1, mRNA, partial [Biomphalaria pfeifferi]	ATCCTCAGAAGTCTGATGTAGATGATTTGTGTATCAATCCATGTCTCGATACCACGGCTAAGGAAACATTATGCAACAACTCTAAAGATGTTTTTGAATGTGGAGATCCCTGTGATAGCATACTAGGGAAAAAAAAAACAACCAGAGGTAGTGTATCCACTGTTGGAAGCAAGTGGTGGCTCAGACACTCCAGTTTACACAGACCACATTCTGCAAGCCCATGCCAGAGAGACTTCCTGGGTCATCAAACTTTGTGTAAAAAATATTACAGGTCAACCTGACCTAGCCAAGGATGACATTCAGTCCAGAAAAGAATTGCCTCAGAAATATGAACCTTTACCAGTAAGATTGGAAGCTTTACAAGTTATGAGCAATTTAATCAAAAATTATTTCCCAGTC…
12	adhesion G-protein coupled receptor D1-like (LOC106070697), transcript variant X1, mRNA	gi|908414170|ref|XM_013212808.1|	1311	comp28324_c3_seq1	1889	97.6	69.2	97.55	1307	>alpha-amylase-like, mRNA, partial [Biomphalaria pfeifferi]	ATTTTTAACTACATTACAAAAATGAATTGTATTTTCATGTGAAGACATTCAGTTAATAATTGCAACAAAAATTGAAGAATTATAATAGCAACACGCACATTAAAATAGTTAATATTGCACATCTAGCTACAGTGTAAGATTTGAATGTATAGATCTTGTCTGAGTTTAAAAAGAAATTATAGAAGATTCCATAATTCGCATACATTAACAATTTTTCAAGACTAACCAGGTGTAATTGGATAAGGTTTCAAACATAGACTTGCATATTATATCATAGTATATATAAGTCTATAATTTCAAATATACAGATTAGGAAAGGGGAAATAACAGCATTACTATAAAACAGTAGACATTCTATATGTAATTTTACAGTCGTAAGAAATACAATTGCAATTTGGA…
13	alpha-amylase-like (LOC106051451), mRNA	gi|908472521|ref|XM_013233595.1|	2757	comp15890_c0_seq1	415	93.6	97.3	93.93	346	>alpha-amylase-like, mRNA, partial [Biomphalaria pfeifferi]	GTTAGTAGCAGACAGGTAGTTTGGTGTTGTAGATCTAGATGTAATATTCTAGACTCAAGATTTAACACGATCTTGATTCTAAGTTTCTCTCTCAATATTCTCACTGGATCCTGGTAACTGTTCATGATGCTGGCTAGCCTATATATGTGTCTTGTGATAGCAGGAACCACGGTTTTTGGAGAAACACAATCAGATGTACAGAAAAAGTCACAGACTCAGTATGAGTTTAAAAATGTTTATTTTATTAAACCTTCAGAAATAAATGAACTCAGCAAGTCTTCAACATTGTTGCACATCTACTTCATTGCTAGTGAAACCTATTATTCTACTCTAAAAAGTCTCTTTGATGAGATGGAAAATGCTGCCAAGTATTTAAAGTCTTACAATATCAAAATAGCT…
14	alpha-amylase-like (LOC106070053), mRNA	gi|908416516|ref|XM_013214066.1|	4731	comp22511_c0_seq1	2812	97.5	99.9	97.51	2811	>alpha-amylase-like, partial mRNA, partial [Biomphalaria pfeifferi]	AGAATGGACGCACCATCGTCGATTCTATGGATAAAGGTAAACAGACAGTGCACATGGATATTATACCAGGGGAAGAGAAAGAAGGAACCATGCCCAACACCATTAGCAAGACTTCAGTGTTGTTTGTTTCAATATCTTTTATAGTGCTGATGATAATTTCTTTGGCCTGGCTTGGATTTTATTATATTCAAAGATTTCGTTATTCACATGCAAAGGAGAGGCTTGCTAGAAGATTGGCCTGTGCAGCCAAGAAAGCTATTGCTAAGATTCCACAAAAGACTATCAAGTCTGGAGATAAGGAGCTGGAAAACGATTTTGACCAATGCGCCGTCTGCATAGAGCCCTATAAAGCCCATGACGTCATACGAATGCTGCCTT
15	alpha-amylase-like (LOC106080281), partial mRNA	gi|908448442|ref|XM_013225996.1|	1077	comp36159_c2_seq1	378	99.7	79.1	99.67	299	>angiopoietin-4-like, mRNA, partial [Biomphalaria pfeifferi]	CAAAGTTGGACATTTGTTTCCTTGAAAGAAACTCGTAATATCTGTGACAGCCATTTTGCCGTCTGTCCCATGGACGTAGCCATCTTCACCGTGTGAGAGAATAAAGCAAACAAGGCAGTTGTAGTCGGTGTGGTCAAGCCTGGACACTTCTGCTAACTCTCTTTTCATTTCATTGACACTGACGTCACGTCTGATACGGATGTCGTCTGCTTCGAAGTCCATGATCCGGAACAGTTTGCGCATGCTCTCCTCGTCAGCACCAGAGCCGTGCCTCGTTAGGAGACTCGAG
16	angiopoietin-4-like (LOC106071051), mRNA	gi|908472142|ref|XM_013233470.1|	1196	comp31662_c0_seq1	289	97.6	100	97.59	290	>angiopoietin-related protein 1-like, mRNA, partial [Biomphalaria pfeifferi]	AAAAGAAGTATCGATTACTAGATCTAAATCTAGAACAGTGATATACTCTCGATATAGACTAGATCCAGATATTTTGATGACCTACTTGACACTGCAATTTTTTTTTAATACCTGCGTTAGTCAAGTTCAAGTGTAGCATTAGTCAGTGCCTTAGCCTTAAGTTTGTATCCAAGTAAGAAGGCAAATAGATTTAGATATACAGATCTAGAATTTATATAGTCCTGGGTTGTTATAGATTTGTATGTTTACTTTTAGTGCAAATTACATCGTGAGAAAACTAGCAGCTCATGAATCGAATACTACAACTAGATCTATTCACCAGTTACTGCGATTAACCAAAATAGGATCCTGCAGTTCGAGTTCGAGCAGTACTATGGCTACTGCCGAAGTCAATTGGAA…
17	angiopoietin-related protein 1-like (LOC106060938), mRNA	gi|908402482|ref|XM_013219495.1|	1392	comp3742_c0_seq1	1628	94.4	54.5	96.15	1376	>angiopoietin-related protein 2-like, mRNA, partial [Biomphalaria pfeifferi]	GCAGTTCTGTTACGTGTGTCCCTACGGCCACACAACTGTCAACTCCGGCTCAAGCGCGTGCATCAAGACAAATTCCAACCCGCCATTGATACAGAAACTGAACATCACTATTGCATTGTCTTTCAACTTGGGACCGTGTGAAAACATTAACCACGTGACTAACACGGTCCAACAGAACGTCCTGTTCCTGATGAGACGTCAGAGGGCGCGCTACCCTGATCTGTGTGCGTCAGACAACTGTGACAACATCCGTGTCACCATACAAAGCGTATGCAACGTTAGTGATGGCGCCAGGGCGCAAATTGACGTCATCAACATTAACGACTTCCTGTTTGACAACAAGGTGGAGCATTACAGAAATACTTTGTCTGTGCTCTTGGAAGCGTTCTACGATATGAC…
18	angiopoietin-related protein 2-like (LOC106065575), mRNA	gi|908431254|ref|XM_013220486.1|	1163	comp34105_c1_seq1	444	96.9	94.1	96.89	418	>antho-RFamide neuropeptides-like, transcript variant X2, mRNA, partial [Biomphalaria pfeifferi]	GTTATGTTCTATGCACCATGGTGTCATTTCTGTGCTCGTACTGCTCCTCATTATAATGCTTTAGCCAGAGCCTTTCCTCAGCTAGATGTCTTGGCAGTGGATACATCTCATTTTAGTTATTTAAATGCAAGATTTGGAACTGTTGCTGTACCCAATGTGATGCTGTTCCACCTAAGATCAGCGGTGAGGTTTAATCATACTATTCGAGTTCTTGAGAACTTCAGTCAGTTTGTCACAAACAATACTGGTCTTCTCCCTGATAAGCATGTCAAGCTGGAGCCTATAGACTTCGTTGGTCCATTGCCAAGTGTAGTTGTCCGTGGTAGAGACTGGCTATTGTGGCTATCCTGGACATTTGTCATTATGTGCTCTACCTACAGCTTTGTCAAGAGTCATTAT…
19	antho-RFamide neuropeptides-like (LOC106056708), transcript variant X2, mRNA	gi|908489311|ref|XM_013239356.1|	3548	comp10094_c0_seq1	2629	94.9	99.6	94.89	2659	>armadillo repeat-containing protein 3-like, transcript variant X2, mRNA, partial [Biomphalaria pfeifferi]	AAATAAGGCGGCAAAATCTCTATTTAGATAAGCCTCCAAGGAATAAGACAAGATCTTCGTCACCATCTTCGCCAGCATCTAGCAGACGACGATCTTCTGCATCCCCTAATTTGACCAGCGATGAAAACAATACCGATATGTCGCCTGCTGTGCACGTGAGGAAAATCCCAATCGAGGCTGACTGTTTGTTTTGTTATTCTACCGTGCCAGGCTACTATTCTTGGCACAACAATCAAGATGGCTCTTGGTTCATACAGGCGTTGTGTATCGTGCTGGAGAATTATGGTACAAAAATGGAGTTTATGCACATGTTAACTCATGTCAACAGAATAGTGGCCTATGAGTTTGCCTCGTGTACAGATAAAGAGCTGACAGATGCAGTCAAACAGATGCCTTGTA…
20	armadillo repeat-containing protein 3-like (LOC106076214), transcript variant X2, mRNA	gi|908481083|ref|XM_013236560.1|	750	comp13056_c0_seq1	438	98.6	100	98.63	438	>ATP synthase subunit alpha, mitochondrial-like, mRNA, partial [Biomphalaria pfeifferi]	CACCGACAATCAAAGCCAAGTTCATGACGTCACAGAGTTGACCGCGAAAGAAGTCTTCACCAACTTAATTCTGGCCGGTACGGACACCACAGCGACGGCCTTGACCTGCCTTCTGTTAGTCCTGATCCACGAGCCTGACATCCAGGAGAAGATGTGGTCCGAGATTCATCAGCACGTCGGTGTCAACAGGCTGGTCACTCTGGCTGACCGCGTGCACATGCCTTACATCCAGGCCGTGCTGTTGGAGCTGCTTCGCTACACATCGCACGTGCCACTGGCCGTGCCCCACTACACGATGTGTGACACCAGCGTCCTTGACATTCCAGTCCCTAAAAATATGACGG
21	ATP synthase subunit alpha, mitochondrial-like (LOC106067186), mRNA	gi|908449837|ref|XM_013226462.1|	1397	comp24723_c1_seq1	344	97.1	100	97.09	344	>ATP synthase subunit b, mitochondrial-like, mRNA, partial [Biomphalaria pfeifferi]	GAAACGGTAAACAAAAATGGCATCCGCACAAGCCACAATAGTTGAAGATTTGAAAGACAAACGTGTACCCTCTGCTCTTTATTGGACCACGGAGCATGTAGCAGATTGGGTTGAAGAGCTTGGTTTCCCACAGTATAAAGCCTGCATCTTGACAAATTTAATCAATGGTCGCAAACTGTGTTTTCTTCATGCCTCTTCCTTCCCACGAATAGGTATCACAGATTTTGAGCATATCAAGATTATTTCTAAAAACATAAGAGACCTGATCTATTTAGAGGAACCTTTTTGGAACAGGAGCATTGCTGTTCCTCCAAAGAATAATTTAGGCATGTACCTGGAACTGAAGTCACATACTGGCAAAACTATTGACACAACCACTTTCAAACAGATGTATCAAAA…
22	ATP synthase subunit b, mitochondrial-like (LOC106076185), mRNA	gi|908433522|ref|XM_013221215.1|	530	comp10499_c0_seq1	604	98.2	84.3	98.63	510	>ATP synthase subunit beta, mitochondrial-like, mRNA, partial [Biomphalaria pfeifferi]	TGTCTTCATTCTTTTATTTAGTCTCAGTCCTAATCATCCATCAACATAAAGACAAAGGACCACCCATCATTTAGTATAAAAGTAAACATTTTACTATCGTTAGACATTTAAGTATCACTTTGAAACTGTCCAGAAAAATACATGCGTCGATCAAGGGGTGACTACTATTGCACAACAACCTAATCTAGGTCCAGCATTGCCGTTGTAAAAACTTTCTGGGTTGCCTCCCCTTCCAAGATCATCACGAGCGGCATGAACCACAATTCCTCTGCCCAGAATGCTAAAAGAACCGAACAACGAAGCTTGGCTGTCATAGAGAACAACATGCAGAGTGCCATCTACCTCCTGTTTTATGTTTCCTAAGTCACCTATATGTCTTACAGTGTCAGCTATATCCCC…
23	ATP synthase subunit beta, mitochondrial-like (LOC106057738), mRNA	gi|908417821|ref|XM_013214766.1|	853	comp3340_c0_seq1	639	95.5	100	95.48	641	>ATP synthase subunit gamma, mitochondrial-like, mRNA, partial [Biomphalaria pfeifferi]	CAAACTGCGCGTGGTGTCAGACAAGGCGCTTTCAAGAATAGAATTAACTCGAGCCCCTCATGAAAATATAAAAACTGAGCTCTTTCATACTTTCCGGCTAACTCAAAAGTAAGGAACAAGGGAAGACAAGAACTAAAAGTTAGTAGGAGTTAGTGTCCTTGTGAAAGAGGCACCAGAAAAAAAATAAAAAAATTGGTGAAGTTACAGCAATAGAAGGAAACAAACTGTAACTCTAGTTTCAGAAAGCAGCACGAAATAGTTGCAAAAGAATTTATTTTCTCAGGACCGTCGCAGACAAAGAAACACATCAGTTTAAATCGATCATCAATCTTTCGAAAAAGCATCATGGACCACAGTACACTAGTCCTTGCCTTGACCTTCTTCACTGCTTTTGTATGT…
24	ATP synthase subunit gamma, mitochondrial-like (LOC106060720), mRNA	gi|908415512|ref|XM_013213529.1|	1188	comp3984_c0_seq1	1206	96.1	97.8	96.12	1186	>attractin-like protein 1, mRNA, partial [Biomphalaria pfeifferi]	TCGTGATAAGTCCCTCTTGGACATGCCATGCACGTGAGAGTACTGCCGTGTATTTCTGAATGACTAACAAACCCTTCAGGGCAAGATTGTATCAATGGTTCGTCCAGTGACATCTGATGAATGTCTGACAGAATCCCAGAGGTGCTGTTCTCAAATGTGTGATTCCCAATGTGCCCGGTGGCATTGGTGGGCACAGTAAGGTTGAGAGCCTGCCAGGCCGAGGTCAAGGTGTCCG
25	attractin-like protein 1 (LOC106061057), mRNA	gi|908407399|ref|XM_013205318.1|	5057	comp21133_c0_seq1	235	96.2	100	96.19	236	>bcl-2 homologous antagonist/killer-like, transcript variant X1, mRNA, partial [Biomphalaria pfeifferi]	TTATTTTCACATTTAGTTAACATATTTTCAGAGTAAAAATGTAATGTTAATTATACTTTAAAAGTATGATGGTTAAAAGAAAAAAAAAATTTTAATTGCTCAATTTTGATTAATTTTAAGAGGGAAATGGGCATTGTATATATCCTATGAGACAGTAAGGTGATGTGTCAAAACCAAGATCATGGTAGTAAGGTTGTGTGTCCGAAACAAAGGTCACCGTAGTAAGGTGGTTATCCAGAAAATAGGTCAAAGAAAAATCGTGCGCAATATGAGTGAAAAGAACATTTTGAAAAATCCAACAACAATGGGATTTACTCGATATGGCAATCTTTTCTTTTATGTAAAAGTTTACTCAGATTTGTAA
26	bcl-2 homologous antagonist/killer-like (LOC106071264), transcript variant X1, mRNA	gi|908419735|ref|XM_013215739.1|	1373	comp28316_c0_seq1	364	91.9	98.1	91.89	370	>bcl-2-related protein A1-like, mRNA, partial [Biomphalaria pfeifferi]	GGAACACTTCATCAGTATCCTGGCCACAACGAAGCTGGCTTAGCCTTTGACTACAGCAACACCGAGAGGTACGTCTACTTTCATGTGGTGTGGCTGGGACCTCTGGTTCCTGCAATCTTCGCTTTTCACCCAGACGTCATACGACCAGTGTTGAAATCTTCAGCACCGAAGTCTCGCAACTCTTACTTTTCGACAGCTTATGACATGGGTGTCCGTTGGCTGGGCGAAGGTTTGTTGATAGCC
27	bcl-2-related protein A1-like (LOC106054590), mRNA	gi|908504671|ref|XM_013208101.1|	1084	comp35534_c4_seq1	243	93.8	100	93.83	243	>C-type lectin domain family 4 member E-like, transcript variant X1, mRNA, partial [Biomphalaria pfeifferi]	GTGAGCATAGATGGAGACAGATCTACAACATGGTCGGCTTCAGAAACATGGTCTCTGGTACTGCGCTCAACAACTGGTGGTCAGGGGCAGATTACCAAATAGCTTTCTCCAGGGGTGACAGGGGTTTCATTGCCCTGAATCTGGAAGGTTTTGACATCAACCAGAACTTACAGACTGGTCTCCCTGCTGGAAGGTACTGTGACGTCATCAGTGGTGACATTGAGAATGACGAATGCACGGGCAAGACGGTGGAGGTCCAAAACGACGGTACCGCCCATATCAATGTCTGCTCAGACTGTGACGACCCGGT
28	C-type lectin domain family 4 member E-like (LOC106056037), transcript variant X1, mRNA	gi|908460793|ref|XM_013229880.1|	1787	comp8751_c0_seq1	310	94.5	100	94.55	312	>C-type lectin domain family 4 member E-like, transcript variant X1, mRNA, partial [Biomphalaria pfeifferi]	GTTGACACGGAGGTCATCACGATGAACACCCTCTTCAAAGGGAAGGTAACTCCCCACGCCATAAGTGAATCGACAAATTCTCTGGCAGATGGCGCTGGGATCGTGGCCAAAAGCCACCGCACCTTTCACAACAGACAAACTGGCTTCTTCCGGTACTAAAATTGTCACACGCTCTCCAAACTTTTCTCTGAGCGAGCTCTGCAGACGTTGAGATTCAGCGAACCCACCAACAAGAAAAATATTGTG
29	C-type lectin domain family 4 member E-like (LOC106073377), transcript variant X1, mRNA	gi|908506124|ref|XM_013208598.1|	1282	comp26567_c0_seq1	246	98	100	97.97	246	>calcium and integrin-binding family member 2-like, transcript variant X2, mRNA, partial [Biomphalaria pfeifferi]	TTTTTTTATTAGCTACTGTGTATTTTAATTTTATTGCCATTTGACATAACAGTAAATTTTATTCCAAAGGAGTAAACACTACAGTATTACTACCAAGAAAACTAAATGTTTTTGGTACTGAATATGAATTGTTTTCAAATAGACTAAAGTTTGCCAGGTCTGAAAAAAGGGATAACTTCATTTCTATTGTATGGTACAGGGTATCCAAAGAGTTAAAGTGGAAGACCATCACATTTTTCCTTAAATCTTATGAATAAGTAGATAAGAAAGTTTTAAAGCATATCATTTGATATTTGTTTAAGTTGATAAGTGATGGGTGATCGGTTTTTTTTTTGGGGGGGGGGAGGTAGACTGCCATAGAGTATTTCTATTAAGAATTAGAAAAACAACATGACACTA…
30	calcium and integrin-binding family member 2-like (LOC106068697), transcript variant X2, mRNA	gi|908451393|ref|XM_013226966.1|	2982	comp10174_c0_seq1	2428	96.9	79.8	97.23	1950	>calcium and integrin-binding protein 1-like, mRNA, partial [Biomphalaria pfeifferi]	TTTTTTTTTTTTTTTACAGTTTAATAATGATTTATTCTGATTAGTAGTTAGCACAATTAGTGCTGAAAATGTATTTTTTCTTGTCCTCTTTATCTATGGGCAACAGTTGGGGCAAACATCACAGACAGTTGAGTCTCTTAAAGTTCGAGGCTGATAGAACACTGTTGCTTGATTAGCTGGTTCATAATAATCATAGGTTCTGACATAGCTCTTCTGGGACTTAGCTACTTTAGCTTCACGGGTCATAACAATACTGTAACACAGAGAAGACCCACTGATCTTGTCAAAGTATATTGCTACAATAGAGCCTTTTCTTTCTGATCTCTTGACACCTGCTACTTGTCCCAAAGTACTTAAGTCGGGCACAAACCCTGAAGGAATGCTAACTTCTTGGACAAC…
31	calcium and integrin-binding protein 1-like (LOC106062425), mRNA	gi|218683624|gb|FJ480411.1|	4568	comp34947_c5_seq1	4653	96.7	97.7	96.47	4556	>calcium/calmodulin-dependent protein kinase kinase 1-like, mRNA, partial [Biomphalaria pfeifferi]	GTAGTAGACTAGTCCACAGTGTTGCACTCAATCACTTGAGTAGCTTGAAATGAATGCATATTAAACGTTTGTGAGTTTCTGTTCCTTGCTGAATCATAATCTGGATCAATAAAAGAAAGCTTCCTCATTCTTGACTCGGTAGACTCATTCATAGACTCACTCTTTTTCTTGATATAACGTCTTTTAAATGCAGCTTGTATCTCTAAATTGAGCAGTCCATGAAATATGAAGAACAGCAGACCCTGGCAACTATTGACTGTTGTGAACATATAGGTGACTATGTACATCATCATCTCCGAGCCATTAGATCCAAC
32	calcium/calmodulin-dependent protein kinase kinase 1-like (LOC106057138), mRNA	gi|908509150|ref|XM_013209548.1|	1100	comp30074_c0_seq1	314	95.2	100	95.22	314	>calcium/calmodulin-dependent protein kinase type 1-like, partial mRNA, partial [Biomphalaria pfeifferi]	TATTGCTCTTTGCCGTCATCAAAATGGACGGCAACAAAGATGAAAGTGAGAAGTGCATTAACATTGCTAAAGGATGTATAGCATCAGGGCATACAGAGAAGGCCAAAAGATTTCTTATAAAAGCTCAGAAGCTATTTCCTACCAAGAAAGCAGCAGAACTTCTTGAATCTCTGGAACGCAATACTGCCAATGGAGATGCAGCAGGAGGAGACAGTGACCCTAAGGTACGCAACAGAAAATACAGTCAATCGAAACCATCCACAGAGAAAGAAGAAATAAAAGTGGTTCATGACTACACACCTGAACAAATAGCAGCTGTCAAAAGAATAAATGGATGTAAGGATGTATATGAGGTTTTAGAATTGACTAAGGAGTTCAGTGAATCAGACCTTAAGAAAG…
33	calcium/calmodulin-dependent protein kinase type 1-like (LOC106070996), partial mRNA	gi|908493718|ref|XM_013240855.1|	2704	comp32991_c0_seq1	2601	97.6	99.9	97.58	2607	>calmodulin-A-like, mRNA, partial [Biomphalaria pfeifferi]	ATTTGCTGCTGTCAGAGATAGTTTGGTACCAATACTTCAGTCCTAGTTGCAAATGTCAGGTGAAGCACCAGGAGAGACAAGCCCAATATACAACTAGCTCTCTGTCAACGATGTAGCAACATGGCATCTAGAAAAGTAAGTCGATGATCTATTCATGTATACCTTAAGGAAGAAATGGAGTCCAATTCACCAGGATCTAACGTCACAATGTTGTCTGATGAATCATCTAGAACACCCAGGCTCGTCTTCCTTGTGATATTGTTCATCACCGCCTTTCTCTGGAGTCTGCTTATCATAATCGCATTCATGCAGAACCTAAAGCTTCGCACTGTTCAGAACATTCTCATCGCCAACGTGTGCGCGCTCTGCATTGCCGACTGTGTGGTTAACATGTCCGTG…
34	calmodulin-A-like (LOC106061566), mRNA	gi|908492044|ref|XM_013240266.1|	2211	comp3943_c0_seq1	2156	96.2	96.9	96.23	2094	>calmodulin-beta-like, mRNA, partial [Biomphalaria pfeifferi]	TTTTTTTTGATGACTCTATGTTTTATTAAAAAAGAATTTATCTAATCTACTATATATATTACAAATGTGAGGTTATTCCTAAGTTTGCTTGTTTATACATGGTATGAGATAACCTATTAAAAAAAAAACAACTTACAAGTAAAAATTTATAATAACTTAGAAGGTTAGAAACAAAACTAAACAAAATTATTTACAAAGTTGCAGAATTCTTTAGAAAAAAATTTTTGTACCCTGTATTTTTAAAAGCGTTCAGTCTTTTCTGGTGCACTTATCTACCTTATGTCGTAAAATGTGTTTATATTTAGCAGGAAGATTCATAGTGATCCAGAAGAAAATACCAGGAAAGTCTTTTATGTATAGTGTAGTAATGCAAAATGCTTTTTAGTTACAATAATTAGA…
35	calmodulin-beta-like (LOC106067835), mRNA	gi|908417430|ref|XM_013214560.1|	2731	comp35534_c16_seq2	2142	91.1	97.9	97.16	1199	>calmodulin-binding transcription activator 1-like, mRNA, partial [Biomphalaria pfeifferi]	GGGAAAACTAATACTAACTAAATGACACCTCTACCTGCAACATAATTTCTATACAGGACACTTATATATACAGCTATAAATAGTATTATAAAGATGTCATCTAGAAAACCTATAATGCCGAAAGCTCCTTCAGGCAATATGTCCAGTGGGGATACCAAATACACAAAGGCAGCTATAACCAGAATCACTATACGTAATCTAAACATCCACATTAATCCTCCAATGCTAAAGAACTCATGAAATGTATGTCTTAATAGAGTGGGCAAATCCTGTAAATATTCTTGAATAGTTCTAGCTTCCCCAGAATAGCGCCTGTTGTACTGGTTTACTTTAGTAATTACTTCACGTCTCTCGTCACTTTCGTGTGCATGTTCTTCCGAAGTGAAATTGAGCAGAAGT…
36	calmodulin-binding transcription activator 1-like (LOC106079463), mRNA	gi|908487058|ref|XM_013238519.1|	938	comp35980_c19_seq1	866	99.3	99.9	99.31	865	>calmodulin-like protein 2, transcript variant X1, mRNA, partial [Biomphalaria pfeifferi]	GTGTCTATACTGCTATCCACCTAGAGCTAGATCACAGACCTATATATATACTAGATCTATAGTCTATGTATATCTCTACAGATCTAGGGCAAAACATTGGAAGATTGGTATTCTAGCCATTCTAGGGTAAAAACTCTATCTCAATAGAATAATAAATCTGTTTAATAACCTTTAGGATTATTAAAATGGTGAATCTTGGCGATATTTTCCCTAATTTTTCTGCTGACACTTCTGATGGTAAAATTGAGAAGTTTCATGATTGGATAGGAGATTCGTGGGCATGCCTGTTTTCCCACCCAGCCGACTACACACCAGTGTGTACCACTGAGTTGGCCAGAGCAGTAAGCCTTGAGCCAGAGTTTAAAAAGAGAAATGTGAAGTTAATTGCACTGTCTTGTG…
37	calmodulin-like protein 2 (LOC106055665), transcript variant X1, mRNA	gi|908467460|ref|XM_013231943.1|	1034	comp35611_c5_seq1	1055	93.9	94.8	94.29	1034	>calmodulin-lysine N-methyltransferase-like, mRNA, partial [Biomphalaria pfeifferi]	AGCTCTAAAAACACAGTCACGCCCAAAATACATTAGTGAGTAGAATGGTGATCGAAGACGCATAGATAATCATTAAATTAGAAATTTACCGCAATGAAATAGGTGGAGGCGTTGTTTTTTTTCATTGCGAGAAATATTTCAATACCGAGTGATTGGACATTGACCTGTTCAGAAACACATTTTCCTTGGAATGCTTATGTCCAATATCCAACAGCCTACAGAAATGAACACCAG
38	calmodulin-lysine N-methyltransferase-like (LOC106055408), mRNA	gi|908496651|ref|XM_013205230.1|	3972	comp20304_c0_seq1	234	94.1	94.9	94.2	224	>carboxyl-terminal PDZ ligand of neuronal nitric oxide synthase protein-like, partial mRNA, partial [Biomphalaria pfeifferi]	CAGACAATTGGTCCTTCAGTAAATGCACTTGAGCAATGGCTACCTGTGTCTGGTGCTGTTGCTGCTCCAGCTGCTGTCTAATAAGCTGTAGCTGGTGGTGCTGGCTGAGAGGTAGCATGCAGTTCTCGCTGCTACTACTAGTAGTGCTACAATCTCCGTTGCTGCTACCCAACATCACTGGGGAACTCAAGGGCGTAGACAATTTCATGGGCAACGCCGGTAG
39	carboxyl-terminal PDZ ligand of neuronal nitric oxide synthase protein-like (LOC106073742), partial mRNA	gi|908474825|ref|XM_013234372.1|	385	comp27775_c0_seq1	223	98.1	96.4	98.14	215	>caspase-3-like, transcript variant X1, mRNA, partial [Biomphalaria pfeifferi]	GCTTGTCCTCAATTTTACAATAGCCTCCATCATCCATGTTCACATATGTTGGACTAGCACAAGGCTCTGAACTAGGTGTGTCTTTACATTGGACAATCACTTTAGAGGGGGAAGTTCTATCAGCACATTTCTCTTTGGCCAGATTATTTCTGTTAGCGCTGTTGTACATGTTGTTCTCAAACACCAGATTGGAGCCAGTTGGGCTGATGCAAGTTAAATTTTCTTTTTGTGATTTTGCATGGCGCCTTCTTCTGAAAATGATGAATACCACTATAACCAAACATGCTAACAACATCGCTGCTACAATAATACCAATGTACCATATCTGAAATCCTTCTTCTTCCTGGGACTCTAATCTATGGGCATCAGCCACCATACTTTCAGATGAACTTTCAGCTT…
40	caspase-3-like (LOC106060604), transcript variant X1, mRNA	gi|908405727|ref|XM_013234259.1|	2006	comp34634_c5_seq1	1885	96	90.9	96.09	1715	>caspase-8-like, transcript variant X1, mRNA, partial [Biomphalaria pfeifferi]	TTTTTTTTTTTTTTGATCCACAATATGTCTATGTATTGAGTGTTCAAGTCATGGCAGACTGAATCTGCAATAACAAATGTGTTACCAGTAAGAAAACAGTTTTGAATTCACTTTCTCAAACTATCACTCATAGATCTATCAAAATAACAAGTCTTTAAATTACTAAAATGGCTGGATTATTAAAAGTGTATGTCCCAGTTCACTGCACCAGGAATATCATAACCCACGATTCCACCTTTGCCAATACATTCACCAGCGTAGAACCAGAAAACTATTTCTGCACCAACAATTGTGTTCAAAAATGCCTCTTTTACAGTAAGCTGTTTCCATTTACCAGTCTGGGCAGACAATTTTAGTTTCTGAATTGCCAGAGGGACCTCTGAAAGTTCTCCTAATGTT…
41	caspase-8-like (LOC106078428), transcript variant X1, mRNA	gi|908434758|ref|XM_013221637.1|	486	comp3752_c0_seq1	551	98.9	83.1	98.91	458	>circadian locomoter output cycles protein kaput-like, mRNA, partial [Biomphalaria pfeifferi]	TATCCCTCCGCCCCCCCCCCTTCCCCATCAATGCCTCACGCCGAGACCTCACGCTCACAGACAAATCCCCAGGTCCGTGCACCCACCCTGACATTTCGTGACCATTATCAATGCATGTGGCATGGCATTTGACCCAAACAGTACTTCAGACTGACGGCTTAAGTTTGTCCGCTACCAATAATTTCATTTGTCTTAAGCGCCCTGTTAAGTTATTAAATGAGGTTTTTGTTTTTACTATTGTTTTTATATAGTTCAGTGTAGACAAG
42	circadian locomoter output cycles protein kaput-like (LOC106065223), mRNA	gi|908450158|ref|XM_013226568.1|	5169	comp20489_c0_seq1	266	89.8	97	91.02	256	>collagen alpha-6 chain-like, mRNA, partial [Biomphalaria pfeifferi]	TTTAAAGTCTTTGTGGCCAATGGCATGTGGTTGAATCCACAGCTGAGAGTGAGACCAGAGTATCAGAGACAAGTCTCAACTTTGTACAATGCAGCCTCAGAAACTATAGACTTTAAGACACTTGGCGGTCCGGAGAGACCTATCAATGAATGGATCGCTAATCAAACAAAGAATCAAATCACATCTTTCATGCTACCAAGTACAATATCCCAAGATATCCAGATGATTTTGATCAACACTTTATTCTTCAATGGAACATGGGAGTCCCCATTCGATGAGTATTTGACTCATAAAAACTCCTTTCAACTTTCATTGGGAAATAAAATAGACATTGATTTCATGAGGCAGACTGCTACGTACCAAGTCAAAATGTCAGCAGTGGAGAATGTCGACGTCATC…
43	collagen alpha-6(VI) chain-like (LOC106063774), mRNA	gi|908505872|ref|XM_013208513.1|	980	comp34298_c0_seq1	1036	96.7	92.3	96.65	956	>cryptochrome DASH-like, mRNA, partial [Biomphalaria pfeifferi]	GTGAAACGATATTGATCAAGAACACTGGACACTTGTTGTTTTCTGCAGTCAGTAAAGTGCATTGAGTTATCTAACGTGAGCTACAGAATTATATTATTTCTAACAGGACTACTGTCTTAAAGTGCTATTTCAAACAAGGAAATATTTATACAGTTATTATCAAATTAAGTTTTATTAAAATGAAATACATCAGCATTATACAGATCGCATTGTTGGTGCTTGCTGTCCACCTAGCTGCGTCTAACCCACTGATCAAACCTTGTGGTAAACCCGCGGACGTTGTTTTCGTCATTGACACCTCCACCTCCATCCGAGAAGATGATTTTAAACTCCTTCTGCTGCCTTTCATCCAGAACGTGGTCTCTCACTTCGACATCGGCATGGGCCAAAACCAGACCA…
44	cryptochrome DASH-like (LOC106054234), mRNA	gi|908413422|ref|XM_013212420.1|	4583	comp3556_c0_seq1	4483	92.2	99.8	93.44	3109	>cryptochrome-1-like, mRNA, partial [Biomphalaria pfeifferi]	CTCGTGATGTCTGTGGTAACCTATTTTTTATTTTCTTCTTTGAGATCACTTCCGGGGTTAAATAATATATGTCTGTGTTTATCTATGTTATGCGCGCAAGTAAGTCTGCTGCTAACAGTGGAGTTTGGGGTTAAAGGTCAACTTCCGCCTGAGCTGTGTATGTTTCATGCTATATTTCTTCATTTTAGCTGGTTGGCCTCTTTCGCCTGGATGAGTGGCTGCTGCATCCACATGTTTCTCGCGTTCACTTCATACACTTCGCCTAGAAATGTTACAGGTTCAGATAAACGAAGACACGTCCGGTATTGCGTTTACAGCTTCGGCGCTCCCATTCTCATAGTGGTTGCGAATGTTATCGTTAACGCTAGTTTGACCTCCGGGCAGTCGATAGGTTATGAT…
45	cryptochrome-1-like (LOC106062218), mRNA	gi|908472021|ref|XM_013233427.1|	1767	comp35070_c4_seq2	443	96.4	100	96.39	443	>cytochrome P450 10-like, mRNA, partial [Biomphalaria pfeifferi]	TGTTAGTAGAAAGAAAAACGACAACAATTTAACAATTTGAAACATTTTCTTGATTTATCAAAGTCTTTTTACTCTCTCAGCAAAGCTCGCACTTTGAAGGGATGAGGCGTTCTAGAAAATCCATAGCGTCCTCCCATGGCTGGCATTTTACCAGATTCTTCAGGTACAAATTTATAGCGTTGAATCAAAGCTGCCATAAATAGAAAAAGCTCCATCGCAGCAAGAGGCTCTCCCAAACATCTTCTACTGCCATCAGAGAAAGGCAAAAATTCTTTCTTCACTGTCAGTACGCCGTTCTCGAGAAATCTCTCAGGTCTGAAGTTCATGGGGTCCCCCCAGACTTCCTCGTCCCATAAAAGAGAATCTAAAACTGGAATTACAACGGTCCCTTTCGGGATG…
46	cytochrome P450 10-like (LOC106056983), mRNA	gi|908419959|ref|XM_013215859.1|	1909	comp30708_c0_seq1	1602	93.4	100	95.07	1581	>cytochrome P450 1A1-like, mRNA, partial [Biomphalaria pfeifferi]	ATGCATTTTACACCAATCCATTAGACTTTTAAGACTATGCAGGAATGATATACCAACTTTTGACCAACTGTGTAGAGAAATCTGGCAATGTCATCTTTGAGTTACTCAAAGGTTTTTGACTAAATGCCCTTTGCAACTTTTGAACAATGTGTAAAAATTCATCAGTTGCACTGGATTTATTCATAATAAGATCTGTGAAGTCCTCTATAAAAGGGCTCCCTCTGGTGACATCTCTGTAGGCTTTATAACCCATAGAAGATGAGTGAACAAAGCACATATCCGCTGTATCCGCACGAGGTGACGCATATGGAACTTGTGTTGGAGAATCCTCCTGGATCTCACTTCTAGGAGTGTCAGAGTTAATGTTAGGCCCAGACAAAGACTGATACTTTGTTTCTG…
47	cytochrome P450 1A1-like (LOC106073986), mRNA	gi|908509629|ref|XM_013209705.1|	903	comp35779_c27_seq1	865	98.2	76.6	98.19	664	>cytochrome P450 27C1-like, transcript variant X1, mRNA, partial [Biomphalaria pfeifferi]	TTTTTTTTGCTGGTAAAACCTTTTTAATATAAATCATTGGAAATTAAAAGACAATCAAAAAGAGTTGCATAAAAACATCAAGGCTGATTCATTTCATTATAATAGACAGTCCTTTAAACAAGACTTAAAGATTTTAACAGCAGCCAACATAAACTAATGATTGGTTTCCAGTAAATGAATAGTTGGAAATATTGGAAAATGTAAGTCTGAACTCAATAAAGTTGAACTTGTAAATTGTCACATGTTTTAAATAGCATTCAAAAGTCACATTATTTTATATTGCAAGTTCAGTTGGATACAGCCTCACTAAATAATACCAGTGATAGAAACGATATGTTTTAATGATACATTAAAATAGGTAAATATACAATTGCATAATTTACACATTTTTGTGATACA…
48	cytochrome P450 27C1-like (LOC106056986), transcript variant X1, mRNA	gi|908451841|ref|XM_013227107.1|	918	comp28931_c0_seq1	922	94.8	98.7	95.07	913	>cytochrome P450 2D20-like, mRNA, partial [Biomphalaria pfeifferi]	GTTGTGAAAGTGTTAATGGGTGTGTTACCAAGCGCAAAAAGAAAACCAGACACAAAGCTTTATTTGCAATGGTGTAATCAAAAAATAGATATGATGTGATTTGGTTCTGAAATGATGAGGACACCATTCGTGTTTTCTTATTGGATTTTCCTGTTTCCGAGTGTCACTAACAGACATTTTGTGATTTTTAAACTTATCTATAGTTTGCTGTTCTGGACTGTGATGGCCGAAAATGTCTATGAGAACTTGTTTGAGCCTTGTGACCTGGGGTATTGCGGGTCTGGCGAGAGACTTAACTCTAGTACCAAAGAGTGTGTCCCATGTGAAGAAGGGACGTTTATTGATATTCGCAACCACAGTTGCCTTGACTGCAAGCCCTGCGCCCACCCTGAAACGGCC…
49	cytochrome P450 2D20-like (LOC106054489), mRNA	gi|908472156|ref|XM_013233474.1|	961	comp33930_c0_seq3	947	91.8	97.6	93.49	891	>cytochrome P450 2E1-like, mRNA, partial [Biomphalaria pfeifferi]	CGAACGGAATAAACTCCTCCAGATTCAGCAGTTCTCCATCTTGGTCAATAAATCTGTCCGGTCTAAAGGTCATGACGTCTTTTCCCCAAATATTCTCGTCATAAAACACGGAGTCTACACTCGGTACGACAAAGGTCCCCTTAGGTATAGTGTAACCCCTTAAGATTACATCCCTTGGGCAAGTGTGAGCTACACCGTTTGCGACAATACTTGAGATCCTCTGTGTCTCCATTATAGCTGCG
50	cytochrome P450 2E1-like (LOC106067243), mRNA	gi|908409603|ref|XM_013210380.1|	2155	comp30473_c0_seq1	242	97.1	99.6	97.1	241	>cytochrome P450 2F3-like, mRNA, partial [Biomphalaria pfeifferi]	ATTGCTTATTACAAACTATAGTCCTAAGTACATTCAATGCCAAGTATAATCTGTTGCACATTTAGTGTCACGCATGGTTTATATAGGGCTATAACATCACACACAACTTTCATTGAAGCTTGTACTAGAGATTTTATTCTATACCTAAACTTATTCCTCCTGCTTGAATCAACGCAGAATATTTCAGTTCGTAGATGTAGTCAGTCAGTGATCTGATTCCGTTCTAGTTTTTAGGTAACTTTTTATATTTTCATTCCCTTCTACATTTCTAATGAAAGCTTGAATCGATGGATACATTTCCGTATTGACAAATCCTCTTTTAATCAGAGAGTCCAGTTGATCATACACAATTATATCAGCCAGAGTTAAAGTGGCACCAACGAAGTAACCAAAACCATT…
51	cytochrome P450 2F3-like (LOC106075285), mRNA	gi|908487660|ref|XM_013238741.1|	1011	comp12412_c0_seq1	889	98.5	92.6	98.54	823	>cytochrome P450 2J1-like, mRNA, partial [Biomphalaria pfeifferi]	GACAAAGATGGCCACTTGACCAAAGGCGATAAGTAAAAATAAAACAAAATTAACTCCAACATAAACGACAATTGTGAACTTCCAGCCGCTGAAACGAATAGAACTAAAGGGAAGAGCCAAACACAGACCGTTAGTGGAATAAATTTTCCAACTAGAAATGACTAAAGGAATAGCTGCCAGGACAATGCCCACTGACCAAGCTAATGTAAATAGTATACGAGTCCACGTTTTTGTTAATTTATATTCACCAAACGGATAATTGATACTCAAG
52	cytochrome P450 2J1-like (LOC106058428), mRNA	gi|908421721|ref|XM_013216771.1|	1553	comp9195_c0_seq1	271	95.6	100	95.57	271	>cytochrome P450 2J3-like, mRNA, partial [Biomphalaria pfeifferi]	GGCAAAAATAATGTTTTTGTTATCAATTGGTGTTTTAATTGATCAATATTTTTAATAAACCTCACAGAGATAAGCTAAACTTAAGCCCAGATCTTGACCAATACAAACTCCAGACGATATTAACCAGTTTTGACTGCGTTCTAGACAAAGACAATTTTGGCTTCTTCCCCCATCAGGTTCAGACGGAGGCCAGTTGAAATATTTAATTGCTGCTTTAGTGCGAGGATGAATCCAGAGACCTTCAATGTCCTCATCAGAGCCGGATATCCAGACAGTTTTGAAGCTGTTGTATCTGTTCACAAAAGTCCTAACAAAATTGAACTCTTCACTGCTGTCTATCTCTGCAAGGTAACCACCATACAACTGACACGTCGCTTGAGCTGCTGTTGAAGTAAAGGT…
53	cytochrome P450 2J3-like (LOC106055467), mRNA	gi|908448465|ref|XM_013226004.1|	1223	comp5593_c0_seq1	1221	94.2	99.1	94.24	1216	>cytochrome P450 2U1-like, mRNA, partial [Biomphalaria pfeifferi]	ATCTGACTGTTTTGGATCTTACTAACAATTTCTATCTCGGTCTTGAGGCTATAGGTAATCTGATGTATGGTCTAAGGAACAGCCAAACTCTTAGACGTTTGAAGATTCAGCGAGTGGTGCCCAGATTCTCACCTTGTATTCTGATATTATCTAAGACTCTGAGATACTTCAGGAACATGAGTCTGGAGATTATTGAAGCAATGGATAACGAGATTGAGATGATTGAATTTAGAGCATTGAAGATGTTGCCGGCTACTTTAAAAACTGTCAATCTGACTAATAACAAAATAATGTTTGGTGCGTACTGGAAGAATATGGGCGAGCTAGTCAGTTTGGAGAATTTACATTTGGACGGATTCTTTAAGCCAGTACAATTTCCATTAGTCTTTCCAGATAGCA…
54	cytochrome P450 2U1-like (LOC106054494), mRNA	gi|908464544|ref|XM_013231038.1|	1641	comp34894_c5_seq1	1823	93.5	80.3	93.67	1470	>cytochrome P450 2U1-like, mRNA, partial [Biomphalaria pfeifferi]	CTCTCCTGGTGTCAAGACGTGGAAGCTACTACCAGCTGGATTACAAGGACTATCAGTGAAGTGCCAATGTTCAGTGTCAGTGCTATTCATTACATTTCCATCATGTCGCGCGCGGTGATGTACATACTACCCACTTGAAGGACGCTAGTAATTATGTTTAATAACACGAGTGCACTAGTTGAAAACGTTCTCTATCACACAGTTACCATGGACATAAAAAATCCTAACAATGAACAGGTCGTGCACCTAGAGGACAGTGAAAGGACGGCATTAGTAGCGGTCATAACACTAATGACTGTTATTATAGCCTTAGGAAGCTTTGGAAACATCTTAGTGACAATGGCTATAATCCAGAACAGAAAACTCAGAACTGTGTCCAACTTATTCGTGGCCAACCTC…
55	cytochrome P450 2U1-like (LOC106061501), mRNA	gi|908477547|ref|XM_013235316.1|	2204	comp34544_c0_seq1	1874	96.2	82.9	96.23	1567	>cytochrome P450 2U1-like, mRNA, partial [Biomphalaria pfeifferi]	GCGCTTTGTGTGACGTCATTATCGTCCTCGTGCAAGATGGCCGACAACAAGTTATATGATCTCCTTGGTGTTAGCCGCAATGCCAACGATACTGAATTAAAAAAGGCTTATCGTAAACTAGCTAAAGAATATCATCCAGACAAAAACCCAGATGCTGGTGAAAAGTTCAAGGAGATAAGTTTTGCCTATGAAGTTTTATCCAATCCAGACAAAAGAGAAATATATGATAGACATGGTCTTGATGGCATCAAGGAGGGCGGGGCTGGACCAGGTGGCGGCTTTGGTGGTGCCAGTATGTTTGAAGATTTATTTGGGGGTTTCTTTGGTTTTCCTGGAGGCGTCAGTATGGGTGGAAGTAGAGGAAGAAGAAAAGGAGAAGATACCTTACATCCATTGAGA…
56	cytochrome P450 2U1-like (LOC106075282), mRNA	gi|908453577|ref|XM_013227630.1|	2302	comp35904_c8_seq1	1359	98.5	99.9	98.53	1359	>cytochrome P450 2U1-like, transcript variant X1, mRNA, partial [Biomphalaria pfeifferi]	GCTGTATCTGACCTGATCATGGCCTTGATCTGCATGCCCTTCACATTCACCTTCGTCATGACCCGGACGTGGATATTCTCCAAACCCATGTGTCCCATCGTGCTATTCATGCAGCACCTGTCTGTCTCGGCCAGCGTCTTCACCAACATGGCCATCGGAATCGACCGGTTCCTGGTGGTGACCTTCCCCCTTAAAGCCCGGATGA
57	cytochrome P450 2U1-like (LOC106075284), transcript variant X1, mRNA	gi|908448670|ref|XM_013226071.1|	928	comp24215_c0_seq1	205	98.5	100	98.54	205	>cytochrome P450 3A12-like, mRNA, partial [Biomphalaria pfeifferi]	GGTGGGGGGTGAACAGCAAAAACGAAATAAAACCGCATACGACACGTGACCACCTTGAGGGTTTGTGAGGGGTGGTTTCTATCACCTGCAAGCTTTGACCAAGTTACTGAGTATGAACTTAATGAGGATTCGATAGATTGTGTCCATATTGTCCGTGTAGCGATCCTCCAAGATGATCCTCACAGAGTCAAGGAATGGCTGTTCCATTAACGAGAATTGCTCAGGGGCAAAACCTTGGAATTGTTCATGCTGTTGTGCGACTTTGGTGATTTTATCCATGGCGTAGTCTACGTCATCGATATTGTTTACGATGTCGTCAAGTGAGGCCATCATCTTCCCGGCATGCTTTTCCAGCTCTTCGCTCATGCGCAGTTTGTCTTCTGTTTCTAGGTGTCTAAT…
58	cytochrome P450 3A12-like (LOC106078831), mRNA	gi|908436222|ref|XM_013222177.1|	2005	comp32459_c0_seq1	572	99.1	99.5	99.12	569	>cytochrome P450 3A19-like, partial mRNA, partial [Biomphalaria pfeifferi]	CCGAAGCTCAATTTGTTTATACCAAGCAACAGCCCAAACGAAGGAGCCGGCGAGAAAAATACATTTTCTAGATCTAGACTAGTAAAAAAAAAGTACAAGGACATGGTTAGTTCTTTTATTATTCTAACATTTTTTTAAGACCAAGATTTTGTATTTTAGAATGGCTAAACATATTACACAAAAAACATTTGATGACATTGTACTGGAAAATATCTCTGAGTTTGAAATGGAACCTGAGGAAGCTATTCAAGATGCAGTCAAGCAGTTTGAATCTCAGGGTGTTTCCTTAACCAATATAGTAATAGATCCATCTTTATACTCCAGTGAAAAAGGAGAAGCACAAGATCATCCAGTTATTACAGCTGTTAAAACACTATCTGCTTCACTTAATGATAGCAA…
59	cytochrome P450 3A19-like (LOC106063676), partial mRNA	gi|908494601|ref|XM_013241169.1|	1651	comp9693_c0_seq1	1648	96.6	99.9	96.63	1662	>cytochrome P450 3A24-like, mRNA, partial [Biomphalaria pfeifferi]	CTTAAAAAACACAGCAGACGTCAAATGAACCACGGGAAACATCTCGTGACACTGTCTGTGTGTATCTTTAAATATGCGGCAAAAACAATCTAGGAGGCGTCATTACTAGGAAATGACTCGCTTCTTGTCAAACTTACACGCGTGTCGCTGTGCAGTTTTCGTATAATAGCGAATAGGATTACGTCAGGACATATACACGACATTCAAATGGAGATATTGAAAGTAATCCTTTTACAAGCAAGCACCTACTGACCTAGATCAAGAATTAAATCTTATTACATGTTATTATAGTTCTAATCATGAGGATGTAAAAACACCATCTTTTTAGCCTTGCCATTAAATACAGATATAGAAAATCTGGATCTAAATATAGATCTAGATGTTCAAATCATATCAAGA…
60	cytochrome P450 3A24-like (LOC106073255), mRNA	gi|908498680|ref|XM_013205971.1|	4842	comp35116_c2_seq1	6162	97.8	76.7	97.84	4724	>cytochrome P450 3A7-like, mRNA, partial [Biomphalaria pfeifferi]	AAATCACCAATGCCTGACATTTTATCGAATTCAGTATCCGTGGCGTCATACACGAGAACGGCTGATCGATCTTGTGTTGCCTCCGTTTTCTGTGAGTTTGCTGAGATACTTGTGGTCTGGGGCGAGGATGTTTCTGCGGCAGCTTTTATCTCGGAAGATTGTCTGGTTTGAACGACCTTGCTATTTCTGCTGCCCACCCTAATAAGGGTGACGCCTTCCCTAGTGTAAGA
61	cytochrome P450 3A7-like (LOC106053957), mRNA	gi|908503129|ref|XM_013207575.1|	759	comp22322_c0_seq1	230	89.7	100	90.08	242	>cytochrome P450 4F22-like, mRNA, partial [Biomphalaria pfeifferi]	GACATCAGCATGTAAATATACATACAGCAAGTTTTTCAACAAATGTTTTCTGCTACTCAACACACTGACCACTAAAGTTTCTCACAGCAATAACTGTTCCAACTTGGGAGGGAAGTTAATCCAGCTGAATACTTTAACAGAGTTACAGTTCTTGAGAGAGTTCTTTTATTTTTTAAACGGGAACGCCTCAGCGGCCTACTTTGTTGGAGCCGAGGTACAGACTCTCGGACAAAGGTATTTTATTTGGACAAACACCACAAGGAATTTAACGGGCAGTCCCATGTGGGGGGCCAGCCAGCCAGACGGGCTCCCAGGCCCCAACGAAAATTGTGTTGAGACTACCCAGCAGTTTGGCTACTCGTTGAACGACGTCTCTTGCAGCATGAACAGAAGCTCCAT…
62	cytochrome P450 4F22-like (LOC106069527), mRNA	gi|908498717|ref|XM_013205985.1|	913	comp32438_c0_seq1	456	97.4	91.9	97.37	419	>cytochrome P450 CYP12A2-like, mRNA, partial [Biomphalaria pfeifferi]	GCAAGACAAGCTGCTGCTGCTGTTGCAGAAACTGTCGCTGTGGCTGCTGTTGCTGCTGTTGTTGAGACTGCAAGTCAATGCCAACACTTCTAACAGGTGAGAGGAAGATGTGATTAGGGCTAGAGCTCATCATGGCTAGTTGGCTACTGTTGTTAGCTTGAGTCAACAACATAGACTGACCAGGGAGGGCTAGATTACCCAACTGTTGCTGTAGAACATACTGGTGTTGTTGCTGCTGTTGCAAGTGTGATGGCTGGTGCAATTGTCTTTGCTGCTGGTTTACAATCTGGCTGCTACCATGAGTGAAAGCCAGCTGCTCTTTGAT
63	cytochrome P450 CYP12A2-like (LOC106080298), mRNA	gi|908403523|ref|XM_013224003.1|	3417	comp30631_c0_seq1	325	99.7	100	99.69	325	>cytoglobin-1-like, mRNA, partial [Biomphalaria pfeifferi]	AAAAAAAAAAAAAAACAATAAGATCTCTTTATTTCTAGATTATTTTAAACAAGTTAGATCTAAATTCAATTATCTAGATCTAATTTTTCAGAATAAAATAATACCATCAGATAGATCTAAATCAAGATATCCTACTTATAGATCTAGACTAGAGAGTTGTCTTTATAGATCTAGTTTAGATGCAACAATTTTTATTCGAAAAGGGAAAGTTTTTAAATAGATCTAGTTTAACTAGTTATCCCCAGCAACACAATTGTGTACAAGATGGCGCCCGTATCGTCAAGATACTATTCATGGACCATCCATCTATGATTCATTTGCCTTTTTAAAACTATTATCTTATTGTCTCTATGGTGCTATAAGTGAAACGTAGTCCAGAACAGATTTGACAATGACAGC…
64	cytoglobin-1-like (LOC106063729), mRNA	gi|908417270|ref|XM_013214475.1|	6432	comp32962_c1_seq1	6587	95.5	97.1	96.65	4179	>cytoglobin-2-like, mRNA, partial [Biomphalaria pfeifferi]	ATAGAACCTGGTTCTAATTTTGGTTACAAAATAACCGGAGCAACAATCATTACAATGACTTTTGTTAAATCAAATATGCTTTTAGATTTATTATTTTCAAAAAGGCTAGCTTTTCTGAATTGGAAGGGCTATAATGGAAAATGGCGTATGTATTCTGCAAAATTCAAGAGGCATAAAGTTCAGGTAGGAGACCCCTTGCCAAATGTGTATCTTTATGAAGGAAATCCTGGAAATGCAATCTCTGCTGTAGACCTGTATAAAGGCAAAAAAGGTGTTTTGTTTGGTGTAGTGGGTGCTTTCACTCCAGGCTGTACTAATTCTCACATACCAGACTACCTTTCCCTTCATGAAAAGTTCAAGGAAGAAGGTTACATGATCTCTTGTGTTTCTGTGAATGAT…
65	cytoglobin-2-like (LOC106069096), mRNA	gi|908416584|ref|XM_013214103.1|	1787	comp4083_c0_seq1	2276	97.2	77.5	97.3	1777	>death-associated inhibitor of apoptosis 1-like, transcript variant X1, mRNA, partial [Biomphalaria pfeifferi]	AATCTAAAATAAAGCAGCAGTAATTATATACCATGTCATGTATATGTTGATAAAAAATCCTACGACAAATGCTACTGCTCTTAAAGGCTGCGGTAATGTCAATAGATATACAAATGTGTGTATAAATCGGCTGATTGTAAAAATACGGAAGATGAAAGCTGCAGTTGTTAAGTCTGGATTGGTTGCCACATACATCAGACCAAGCAAGACAAATGGTAGAACATTCTCCAAGTCATTACGATGACACCTGCGCACTCTTTCCACCTGTGAGTATTCAGTTATTGTTTGGCTCTTCTCTTCATGGTCCTTATCTGACTTAATTTTCAGCACTTTCTTTTGAGGCGTTGATGCATAAAAAACTAAAACTGTAACAATGCTCATTAAACTTGTTTTAAGTAA…
66	death-associated inhibitor of apoptosis 1-like (LOC106061669), transcript variant X1, mRNA	gi|908493412|ref|XM_013240742.1|	793	comp21908_c0_seq1	576	93.1	97.4	96.27	510	>delta-like protein D, transcript variant X1, mRNA, partial [Biomphalaria pfeifferi]	ATTTTTTTTTTTTTTTTTTGGTTTTCACTTGCAGATGACACTATCACAATAATAAACCAGACAGCTAGTAGTGAACTGTTGAATGGACATGCTGTTTGGTTTAAGAGTTATAATGTTTTAGCTTGTCAATTTTACTAAACCTTGTATTCAAGTACAGTATTCTATCACAGCACAATGAAGTGATTCTCTAACTGCAGTCATAAACAATATGTGTTTATATTTGATGGAAATAAATAGAAGTTTGTATTATACACATGGAGACGAGGAGTAGAGGGATTCGCATAACAATATACCACCAGAAGAAAAAAAAACCAACAGAACAAGTATAAGATATTTATACTTAAAGTAGCTAAATACACACTTCATATACTTTAAGTAAACACACAAATGAAACATTCA…
67	delta-like protein D (LOC106078170), transcript variant X1, mRNA	gi|908402522|ref|XM_013219681.1|	2870	comp33045_c1_seq1	3564	98.8	79	98.83	2818	>dermatopontin-like, mRNA, partial [Biomphalaria pfeifferi]	ATGCTTTGTGCGTCACTTCTGCTGTCCTTTATTTCACTCTTAATTTCTGGGGTCTACAATGGTGTCCAAAGTTTTGATGATTACACAACGGATGGATTTAGAAATAACTTAAATCAACCAACATGGGGCATCGCAGGAAGTAACTTTATGAGAAGCAGCCCAGTGGCCTACACAGATGGCGCTTATGAAATGGCCGGGAAAGATCGGCCAAATCCGTTTGAAATAAGCCTCAGAGCTCATCGAAAGATGCAAGACTCACCTTCCCGGTTTTCCCGGAATGTTCTGCAAGCAGTTTACGCGCAGCTTGTGATTGACGAAGTGGCGCAAATGTACATGACCGGATGTCCTCCAGAGTATGAAAATCTGGAGCTGCCTGAAGGACATCCTCTTAAAAACTTT…
68	dermatopontin-like (LOC106064799), mRNA	gi|908458367|ref|XM_013229104.1|	1888	comp25986_c1_seq1	1252	96.8	95.8	96.83	1199	>dermatopontin-like, mRNA, partial [Biomphalaria pfeifferi]	GCGCCGTCATTATCGCGGCCTGAGTCACCTGGCATTCCCGCGGGGCCTGGCTTACCCGGAAGTCCCGGCGAACCAGGTTTTCCGGCGGGTCCACGTGGCCCTTTGATGGGAAGGGTCACGGGCAGGCTCTTTCCGCTCCTGCAAGTCACCTCCAGCTCGCAGACGTCGTCGTCCGTCCCGTCAGCTACCTGGGAATCTCTCATCTGAGCCCTGTT
69	dermatopontin-like (LOC106071442), mRNA	gi|908415504|ref|XM_013213525.1|	807	comp26978_c0_seq1	215	97.6	98.1	97.63	211	>dermatopontin-like, transcript variant X1, mRNA, partial [Biomphalaria pfeifferi]	ATAAAACCAATTACTATTGCTAGTGTCACTGCCAATGCTATTGATATTGCAATGGCTAAAGCAGTCTGTTGAGAAAAACTTTCGCTAGCCTCGAGTAAGAGAGTACAGTTTGTTGAAGGCATACAGCCTAGATCACAGAATCCAGTTACACTGTCACATGATAATTCAACACAACTGTTGCTGCATTTGTTGGTACAGTTAACTCCCCATGATCCAGTTGCACATGCGGTGGTGCAGTGAGGTGCGTCACTGAAGCCAACACATCCACTG
70	dermatopontin-like (LOC106072766), transcript variant X1, mRNA	gi|908476011|ref|XM_013234801.1|	1326	comp35696_c1_seq1	270	97.8	100	97.78	270	>DNA fragmentation factor subunit alpha-like, mRNA, partial [Biomphalaria pfeifferi]	AACATGTTTTAAAAATGTAATCGCACTATTTCATTTTACAAATATCAAAGCAAAAATAAAATTAAAATGTACTGTTTTATCAATATTGTACTTATGATTGTAGTTACAATAGATCTTTTAAAAGTTTGACCAAGTTAAAAAAAAATATGTCTAGAAAGTTTTCAGTCATTCAGTTAGTAAGCGATCTTAAAATGAGGTGTGCTAACAGTCTTTTGCTATAAAAACAAAGGATGAATGTTTCGTACTGTTAATCTTTTTCTGCATGAAGGACAAACATTTTGAGAGGCAATAGCAGCTTTGATGCATACATCACAGAAAATATGTCCACAAATTGTAGACATCACTTGCCGATTGCTACGTTGGATCTGCTTAATGTCATCCAAACAAATAGGACATGAA…
71	DNA fragmentation factor subunit alpha-like (LOC106075692), mRNA	gi|908501529|ref|XM_013206990.1|	1436	comp35963_c13_seq1	768	98.4	99.6	98.57	767	>DNA fragmentation factor subunit beta-like, transcript variant X1, mRNA, partial [Biomphalaria pfeifferi]	AATGTGTGATACAGTTTTTCGTGATAATTTTGATAACAAGCTTTAAAGAGGATTTCAAGATGAGTTGAGGCCCGAAACTTTTCGAAGGTGAAAGGCTACACAAGTTTGGCACTGAGGTTTGGTGAGCCAAAGAAAAAAAAAAACACGCACACTTAAGAAAATGCTGTGTGGTTTGAGTTCGGATCATCTTGGATATAAACTATGCAGTTAAAGGTCACCCATGTTGACATCATGACGTCACAATGACCGCGTCCTTGACATTGCTTCTAGGCTTCATCTTGTACACCTCTGCAGGCACCCAGCCGCCCGACCCGTTCTTCATGCTGCTAGAAGCCAACAATCAGGACGTGGAGAAGGCGTACATAGGGCGGCGCCCCTCTCACTCCGAGCAGCTCCCCA…
72	DNA fragmentation factor subunit beta-like (LOC106063010), transcript variant X1, mRNA	gi|908453001|ref|XM_013227463.1|	1294	comp10402_c0_seq1	1422	96.5	84.5	96.51	1203	>dnaJ homolog subfamily A member 1-like, mRNA, partial [Biomphalaria pfeifferi]	TTGTCATATATGACTCTGAAAACTGGACAGTCGTTTTTTGGACAACATCGGATAAGCGTAGACGAGTATTAGACATTCCGGAAAAATTAGAAGTGTTGGTAAATGCTTCAGACATTCCTAGACTTGAGAGTGCCAAGTTGAAATTTAGCGTGGCGGTCAAGTTAAACCTTGGCATCGACAAATGGACGCTGGTCATTTTTAAGTTAGCAAACAGGTCATGAACGTCAACATTTTCATTAGTAA
73	dnaJ homolog subfamily A member 1-like (LOC106077985), mRNA	gi|908490744|ref|XM_013239841.1|	1126	comp23012_c0_seq1	243	98.8	100	98.77	243	>dnaJ homolog subfamily B member 1-like, mRNA, partial [Biomphalaria pfeifferi]	TTTTTTTTTTGTGAGTGTAAATAGAATGTATAATTTATTTCCATCTAAAGATTCTATTGATGTCTATAGTATTTAGGTAATCATGAATACATGCATGTCATGTACAACTGGAAACATTGTAATAATCATTGCAACATGTACAACATTCTAACAAGGTTCACTGATTGACTGAGAGAAACAGTCGAAGAAAGGCAACATTTCATTCCAGTCAAATATCAATTCATATCTATCATATTATGGACTTTTCGAAAGAAAAAATATTTAAAAGCTGAGACAATGTTCCATCGTGTTCATTGAATCAAAGCCACGAATTCTTCGAAGCTAATTACACCGTCGCCATTTTTATCTGCTGCTGCAATGACGGCCTTGACATCATCGTCATAGCCATTCTTAGTGAGG…
74	dnaJ homolog subfamily B member 1-like (LOC106067035), mRNA	gi|908435514|ref|XM_013221917.1|	635	comp36226_c3_seq14	813	90.7	58.3	91.62	394	>dnaJ homolog subfamily B member 11-like, mRNA, partial [Biomphalaria pfeifferi]	CGGAGGTAGAGCAGGCGAAGGTAATTTGATCTTGTAAATGTCCGTCTGCACCAAGGAAAACCGCTGACTATGGCTGGCTATATATTGGGAAGTTTTGCTAGGCAATATTCTCAAGTTTCAGACACTGGACAGGAGTTAGACAGGGCTAGAGGATGGATCTGACATTCTACATTGCTCTACTTATTCTTCTCTTGGCCTTATGGTATTGTAGAAAGTTAAGACGATCCCCAAGTCTCGGCAATGCTAAAACCATTCCAGGCCCCAAAGGTTTCGGATGCCTAAAATCTTTCATTGCCAGCTCTCGCAACAACAACTCTCACGAGCTGGCCACAGAATTGGCGCAGCAGTACGGTGACCTCGTCCAGGTCAACATTTTGTCCCAAAAAATCGTGTATATCA…
75	dnaJ homolog subfamily B member 11-like (LOC106056228), mRNA	gi|908475719|ref|XM_013234695.1|	2600	comp33351_c3_seq1	2962	93.8	87.8	94.67	2629	>dnaJ homolog subfamily B member 12-like, mRNA, partial [Biomphalaria pfeifferi]	ACTTGACTGGTCAAGAAGAGATCTTGGTGCATTAAATATTCAGAGGGCCCGTGATAATGGACTACCAGGCTACAATGATGTCAGGCAAGCTTATGGGTTACCTAGAAAGGAGAATTGGCTTGCCATTAACAGTAATTACGCAGTGATACTATCAGAATTGCAAAGGTTGTATGACTTTGACAAAACACCAGACAGACTTGATGTATTTCCTGGGGGACTCCTAGAAACTGTACCAGATGGACCAGGACCTTTGTTCACAAAGATTATTCTGGAACAGTTTTTACGTATTCGACATGGTGACAGGTTTTGGTATGAGAACAGACAGAACAGGCTTTTTACAGATGCAGAG
76	dnaJ homolog subfamily B member 12-like (LOC106079651), mRNA	gi|908476267|ref|XM_013234891.1|	780	comp33777_c2_seq1	349	99.4	98.9	99.42	345	>dnaJ homolog subfamily B member 13-like, mRNA, partial [Biomphalaria pfeifferi]	GTTTGATTCTCCACCACACCTGACTTTAATACTCTTATTTTTAACCACAGCTAGTCATTCGGCGAGTGGCAGGTCTCTTATAAATTAAAAGGTTCTAACTAGATTTAGCACTAATGTCTGCTCACAAAGTTATTGAGTGTGTGCTCCACCTGAACGTTGAGCCGTGAAGTCTTGAACATAAGCATATCTCTAAAGAGCAGAAATGTTTACACTGATCATAGTCGGCACCACTTTGGTCCTATCGGTGGGGGCTCTATACAAGTATATGACTGCCAACCAAGGCGTATTTAAAAAGTTAGGAATCGATCATCCGCCAACATCCTTGTTTTTTGGAAACATGAGTTTGGCCTTCCAGCACGGAGTTTTTGATATTCAGAAAGTTCTCTATAAGCAATACAA…
77	dnaJ homolog subfamily B member 13-like (LOC106078668), mRNA	gi|908509468|ref|XM_013209650.1|	2176	comp36058_c2_seq1	2037	84.7	16.7	92.97	1850	>dnaJ homolog subfamily C member 13-like, partial mRNA, partial [Biomphalaria pfeifferi]	ATCAGCTAGGAACTTATCACCGAATATGTCTGTGCCTACAAATCCTCCAGTTTTCAACGAAAATGGAATAAGACAGCCTGGTGGTTTCTTTCGTGGAATATTTGCATCAGGGTTTGACACTAAATTTATTTGCCGCCACTGCCATCGTATTCTACGAGATCCTGTGCAAAGTCAATGTGGTCATAGATTTTGTCGCAGTTGCAGAGATGAAATTCTTAATACAAGTGATTGTGTTCAGTGTCCAGTATGTATAGAAGATCAAATAGATGACCATGAAATGGGAACTTTAGCTTTAAATGAAATGTTTCCAGACAATGCAGTGAGAAGAGAAATGTTAAATATGCAAGCTAGTTGTGTGTTTCCTGGATGTAATTGGAAAGGAAGGTTTAAAGAATATGA…
78	dnaJ homolog subfamily C member 13-like (LOC106062927), partial mRNA	gi|908415628|ref|XM_013213589.1|	3753	comp34818_c0_seq1	4515	95.3	71.2	96.51	1891	>dnaJ homolog subfamily C member 13-like, transcript variant X1, mRNA, partial [Biomphalaria pfeifferi]	GTTTTTTAATTCAGCTTCTCTCATGTTTTTTTTTTTTTAATTTTATTTTGATTTGTCTACAGATTTTTTGTTTCTTATTAAAATGATCAAATTAGTTTTGTGTTTCATGTTTTGCTATTGGACAACAGCAGAGCCTATAGCATATAAAGACTGCCCTGGAGATAACCTTGGACATGCTACAGCTGTTACCCTGAGTCCGTGTAACCAACAGCCTTGTACATTTAAACATGGGGATAAAGTCACTGTTACTATAACTTTCAATGCTGCCAATGATACAAGCATTCTTCACTCCAAAGTTTTTGGTATTGTCGCTGATATCCCAGTACCCTTCCCTCTGCCCAACCAAGATGGATGTCGAGACAGTGGAATTAACTGTCCAATTACCAAAGGTCAAACATA…
79	dnaJ homolog subfamily C member 13-like (LOC106073015), transcript variant X1, mRNA	gi|908508565|ref|XM_013209373.1|	620	comp3414_c0_seq1	622	97.8	95.2	97.8	592	>dnaJ homolog subfamily C member 2-like, mRNA, partial [Biomphalaria pfeifferi]	TTTTTTTTTTTTAGGTAAAATTGAAAGTTTATTTCTTAATTTTTTGCCAATTCCTTCATATAGACTTTGAGTAACCCAACAACTTTTTTATTCTGTTGATTCTTCAATGACTTGATCATCACACGCCATTAGAGTACAGGTCACCTCATTATTTTCACATACACAGGTGTTACATGAGTCACCTGAAGGTACCACAGTGCCGTTGTTATACCACTGGTCCTCAACAAAACACATCCCATGATCCTCAGGACACAACATCAAAGTACAATAGATAAAGGGGCCACCACAAGCACAATAATTACAACTGTCATAGGGTATAGTTTCACCCGGTGCGTAGACCACTCCCTTGTGTTCACAAGATGGTCTAGGTTCTGAAACTTCGTTGTCATCTTGACAATG…
80	dnaJ homolog subfamily C member 2-like (LOC106056542), mRNA	gi|908492208|ref|XM_013240323.1|	544	comp20638_c1_seq3	541	94.9	93.3	94.86	506	>dnaJ homolog subfamily C member 21-like, mRNA, partial [Biomphalaria pfeifferi]	ATATGTGCTTTTATGAGCGTTAAGGTTGGATGGGCTGACCCAGAAATGAGCAATGAGACTGACATTCGCTTGCTGACCAACGCTGTGTCCGCGTTTTCTCGGGACGTGTACAGGACACTTCACCGCAGGGCTTTGAATTTTGTGTTCAGTCCATTCACTGCCCACTCTGCACTGTCCATGACGTATATGGGAGCCATGCACGACACTATGCGTCACTTGAGAGACGGTCTCTGGTTGAGGGATCTACCATCACCACACATGGCTTACCATGACCTGATTCATGACGTCACTGAGGTCGAGGATATGCAGTTCCTGGTGGCTAATGGCATGTGGGTGAACCCAAAGTTTGAACTCCATCAGAAGTACAAGGAAGATCTAGCAACTCTGTATAATGCTACC…
81	dnaJ homolog subfamily C member 21-like (LOC106077834), mRNA	gi|908499640|ref|XM_013206310.1|	1020	comp3662_c0_seq1	1297	98.7	75.3	98.67	977	>dnaJ homolog subfamily C member 3-like, transcript variant X1, mRNA, partial [Biomphalaria pfeifferi]	TACACGATCTAACAAACTGGCCAATCTGTCAATCTGAACATTGAGCAAACTTCCACTCTCCTCTAGCCCTGAGCTCATGGAGCTGAGCTGACGCTTTGCTCTCCTGGCAATGTGTCCTGGTACAATCGTAGACGCTGGGGACTTTTTCAGGTCTTCAGCTACCACTGGGTGAATGTCCTGTCTCTCTTCCCTGGCCTGGGCATCCAGTGTCTCTAATGCTGCATCAAATTGAAACTGTAATGCTAAGACCTGGTTGCGG
82	dnaJ homolog subfamily C member 3-like (LOC106069010), transcript variant X1, mRNA	gi|908478161|ref|XM_013235533.1|	538	comp24938_c2_seq1	259	97.3	99.6	97.29	258	>dual oxidase 1-like, mRNA, partial [Biomphalaria pfeifferi]	GTTTTGTTTACCAAGCACCAAAATATACCTATGTTCTTTTCTGCACTTAGTGTTAAATTTCCAGGACGTGTGAAATTTGGAGTTGTCTTTATGGATTCCTCCAACAAAATTCAACAATGGAAGGATGTTTTGAGTGAGGATCATATTCTGACCTTTCCAGCGTATAAAATTTATTCTCAAGAAAATGTTTATGTTTATGGCAACCAGCCCTATGAACGTTATTCATTTGAAAGTATGGAAATAGTTTTAAAATTCCTTTACCCTTGTCTAAATGACATTTTCATTTTGAGTTTTTGTATGGCTAACATCATGTCATGGTTTGAACTGTTTATCAGCAATTGTGGTGCTTTCAAAAGAGTTCGTAAACTTTTATGGTGCATGGTGAAATATAATATCATT…
83	dual oxidase 1-like (LOC106070912), mRNA	gi|908468933|ref|XM_013232419.1|	5098	comp22625_c0_seq1	1627	97.6	100	97.56	1637	>dual oxidase 2-like, partial mRNA, partial [Biomphalaria pfeifferi]	AATAACATTTTTCAACAGCTTCGTGGATTTGAGAAGACATCGGTGGCAGCGTGGATCAATGGATACTGTCCTTGACCGCAGCTTTGCCCATGGAAGTCATCCATGCTTAGCTCCCAGAACATGACACCACCATAGCCGTTATGTAAAGCATAGCAAGCTTTCTCCTTGATGCTCTGAACGTTGTCATAGCCGACCCAGTTATTTCCTTGCACAAAGTAAGGGTTCCTCTGTG
84	dual oxidase 2-like (LOC106077777), partial mRNA	gi|908489265|ref|XM_013239336.1|	655	comp4770_c0_seq1	232	98.7	96.6	98.66	224	>E3 ubiquitin-protein ligase RNF103-like, mRNA, partial [Biomphalaria pfeifferi]	GCAAACAACATGAGTGGCAAAGGTGTTCAGTTTCTGGCGCCTTATCAAACTTGACAGATGTGGACAGGACCAAACTGTACTGAGGCTTGTACTGGGGAACAATGCAATTGCGGGGACAGCTGTAAATGTGGAGAGGGATGCAACTGCCCCAGCTGTAAAACTACTAAAGGACCTAACTGTACTGAGGCCTGTACTGGCAAACAATGTAACTGTGGAGATAGCTGTCAGTGTGGAGAAGGATGCACATGCTCCTACTGTAAAAAGGCTTGCACCAAGGAATGCACTAACACAGAATGCAGTTGTGGAGATAGCTGTAAATGTGGGGAAGGATGTAAATGTTCCAGCTGTAAAGCTGGTAAATGTTCTAAGTCAGATGAAGGATGCAAAACCGAAGGTCAC…
85	E3 ubiquitin-protein ligase RNF103-like (LOC106072129), mRNA	gi|908445482|ref|XM_013225030.1|	585	comp21341_c0_seq2	658	97.7	80.4	97.73	529	>E3 ubiquitin-protein ligase RNF130-like, partial mRNA, partial [Biomphalaria pfeifferi]	TCTTACTGGTATCAATGTATAAATAGATTCTCTTTCCCGGTACTCAGTGGCTTTCGGTTTTAATTCATTGTTGGGAGAAGCTCGTGGAGTTATCGTTGTGTGTGGCAGTGATTACCTACCCCTGTTTTCCTTGTATACATCAACTACAACCAGAACAAAATGGCATATCCTGTTCCTTACTCTGCTCCTCTACCATTTACTTTGGCAGACGGTAAAGAAATAATAATTGATGGAGTTGTGACCCCTTATTGTAGTAGATTTAGCATCAACCTGTGCGCTGGGCCCACCTTTGACAACTCTGACGCTGCCCTTCATTTCAACCCGAGGTTTGAGCAGAACGAGGTCGTCAGGACTCACAAGTGTGGCAACTGGGGGCCCGAGGAGAAGCACGGTGGTTTC…
86	E3 ubiquitin-protein ligase RNF130-like (LOC106066895), partial mRNA	gi|908474758|ref|XM_013234352.1|	1291	comp3743_c0_seq1	1476	96.9	80.9	96.99	1195	>E3 ubiquitin-protein ligase RNF14-like, transcript variant X1, mRNA, partial [Biomphalaria pfeifferi]	GCCACAAACAATCTCAAGGATTCAATGCTGAGTAAAGTCTTGAATGAGAATATTGAGAGCCCTAACAGAGTGGCTGTATTCAATGATACATTCGCCTCAGTGCTGTTAGGATTTCCAGACTTGAGTCAAGTAGATGTACATGCTGCACAACGAACACCTTTGCCAGAGACATCCCCCAAGAGTCAGCCAGATCCAATATTTGGTCTAAAATCAAAGCCATCGGCACTTAATAATGATAAATCAGTGGCTTATCTAAAAGAATCTGGACAGGTTATACGAGCATTACCAACCTGGCAAATTCCAGCTGAGGTCAAACCTGAAGGTCTGAATGATTCAACATTGAGCGGCTATTTGGAAGTAGCAGACTTAGCCAATCATAAACTTAGATATATTCCAGTA…
87	E3 ubiquitin-protein ligase RNF14-like (LOC106069357), transcript variant X1, mRNA	gi|908399461|ref|XM_013215655.1|	6152	comp32695_c0_seq1	2594	96.2	96.3	97.31	1114	>E3 ubiquitin-protein ligase RNF170-like, mRNA, partial [Biomphalaria pfeifferi]	GTTCTGGTTTTGGCCCTCTCGATGTTTCCGATGCCGGACCTTCGCAGCTGATAATGAGAACCCTCGAAAGCTTTGCCTGACATCTCGTCTTTACTCTGACGTGATTTCTTCGAAATCCGACACAAGATGACGCAATAGGATGACGTAATGATGGCTATGGGAAGGCCGTAAAGGGCGATAATGCTAAACAAGTTGTAGGCCAGCTCGTGGTCAGCAGACGGGAAAAAGTTGAAGGTTACACACTGCTGAAACCATCGGAATGTTGGGTGGGTCTCTACGTGGAATATAACACTCTGAGGAATGCTTGCAACTATAGCCAAACACCACGACACAATCAACA
88	E3 ubiquitin-protein ligase RNF170-like (LOC106077814), mRNA	gi|908473508|ref|XM_013233932.1|	684	comp31709_c0_seq1	340	98.6	86.2	98.67	300	>EF-hand calcium-binding domain-containing protein 10-like, mRNA, partial [Biomphalaria pfeifferi]	GGGAAAGCCCGATGTCTCGGTTGCATAGATCTAGGTCATTCAAAGTGGTCAGCAAAGAAATAGTGAATTATCAAAGACTACATGTTAATGTTCTAATTCTTCATAAAGTCTAAACTGAGGACTCAGAACAATGGAATATTCCATGTAGACAGTATTGTTATGACGTTCTCTGAAGAAAAGAGAATGTCGAGTGTTCAATTGAAGATAGAGCTTTACCAAGGGGATATAACTGACTTGAAAGCAGACGCGTTGGTCAGTTCAGTTCATCGTAGTAAGACATTGTCCAGAGGACCACTTTCAAGACACATCAGCCAAAAGGCCGGTCCATCATTACAGAATCAGTTAAACGAGAAGATTCGTGGCGAGCTCCAGTTTAAGCAGATCGTCATATGTAATCCA…
89	EF-hand calcium-binding domain-containing protein 10-like (LOC106052605), mRNA	gi|908431247|ref|XM_013220484.1|	1729	comp34679_c3_seq1	1104	92.4	95.8	93.13	1063	>EF-hand calcium-binding domain-containing protein 14-like, transcript variant X1, mRNA, partial [Biomphalaria pfeifferi]	GATGCTTTGTTCATGAATAATTACACACTAATTTAAAATGGTGACCAAATCCCAAGCTCACAGCATTTAAACAAGACATTTAAATCTCAAGAGAAGAGCTGCATTAGCTTGGAAGAAATGCCTTCAATAACAAGGTGGCAAGGGAAGGGAACTTTGCCATTTTGATGGGTAAATGTATTATGATACGCTGATAATAAAAAAAAAATTACAAGAACAGTGGGTGAAACATCTAAAATTATACAGGCTTGTGTCAACTAGATGTTTACAATAACGCACTCAATATTTTCAGATTCTAGATCAGTCAAATGACAACAAAACAAAACAACATTAACATCTTATTATTTATATAGTAACTAGTCTTGGAATTATATACATCAGGCAGATTGCTGATACTCACTA…
90	EF-hand calcium-binding domain-containing protein 14-like (LOC106064324), transcript variant X1, mRNA	gi|908464993|ref|XM_013231163.1|	1940	comp35739_c17_seq1	1808	96	99.9	96.79	936	>EF-hand calcium-binding domain-containing protein 7-like, transcript variant X1, mRNA, partial [Biomphalaria pfeifferi]	GGCCCGCTGGCAAATTTCCTCGGAATCTCTGAGAATCGATGGTCTATAACTGATGTCCTGCATAAAGCTACTCTAGAAGTCACAGAGACAGGGACAATAGCAGTTGCCTCTTCAGCTGCGACTTCTAGCATATTTAGTTTGGGTGTTGACCCTTTAAGTTTCATCGTTGATCACCCTTTTATGTTTTTCCTACGTGACGACCTAAACAGCCTGATCCTCTTCCATGGAAAGTGTACAAATCTTACAGTTAAAGAAACATAAGAGGAGTGGCGCTAAGAGGAGGAAAACATTTTAATATCTGTTGAAAAAATAGTAATAAATCATTTTGTG
91	EF-hand calcium-binding domain-containing protein 7-like (LOC106060514), transcript variant X1, mRNA	gi|908447852|ref|XM_013225797.1|	363	comp34298_c1_seq1	330	92	75.5	89.86	276	>epididymal secretory protein E1-like, mRNA, partial [Biomphalaria pfeifferi]	GGAACGGATCGTCCACCGAACATAACAGACAAAAGCAACTTGAAATATCTGACAGCTGTGATCATGGAAGTTCAAAGAAAAGCCAGCATTGTGCCACTAGGGCTCCCTCATCTGTGTAATAAGGACACGACACTAGCAGGCTACAACATTCCGAAAGGGACCATCGTAATGCCAAATCTGGACGCCATTCATGCAAGTAAAGAAATCTGGGGAGATC
92	epididymal secretory protein E1-like (LOC106053758), mRNA	gi|908500635|ref|XM_013206665.1|	607	comp36010_c17_seq1	217	89.9	100	89.95	219	>fibroblast growth factor 18-like, transcript variant X1, mRNA, partial [Biomphalaria pfeifferi]	GCCTAGGCATTCATCTCATTTCTAAGATGATCCATAGTTCCCTCATGAATAAAAGGGGTCATAGAAGATAAGCATATTTATAACAATTTGTGTCTGTTTATTTAACAACTTAAAGCTTCATTTACAATTCAAATTCATACACAAAATGAATCATAGTTATCAATTTTTTTCATACAACTGTCTTTTATTAATAGGAGTAAACATTTGTTAACAGTATGTCCACTATAACAAGACAAATTTTAGCAACTCTTTATCAAACAATGATGTCTCATCTTTCAGAATATAGCTGATCTGTGTGTTGTTGAAGACAATGTCGGAAAACTTTGTAATGATGATTCAATCCAGGCTGGCAGTGTATTTTGAACTTGGAGCCTAGAGCACCATCTTTTTGACTTGACC…
93	fibroblast growth factor 18-like (LOC106069387), transcript variant X1, mRNA	gi|908416437|ref|XM_013214024.1|	1174	comp30995_c1_seq1	1020	97.3	84	97.32	858	>FMRFamide receptor-like, mRNA, partial [Biomphalaria pfeifferi]	TACTTCCAGAGGAGTCTAGGATCAGCAAAACGTCTGCTGCACTCTCGCAGACGACAATCTGTGAAGTTGTGGTGGTTGGCCTTGTGGTTGTTGTAGTCGTTGAGGTCGTCGTAGTGGTTGGAGCTGGTGTGGTAGTAGCAACTTCGCAAGCAGACGTTACCAGGGCGTTTTTGATCTCGTTCAGCACACTGTAGTCATTGACATTAAAGATGTCCTTCTCGTCTGAGGCGATG
94	FMRFamide receptor-like (LOC106056811), mRNA	gi|908436363|ref|XM_013222231.1|	2296	comp23599_c0_seq1	233	93.4	100	94.98	239	>FMRFamide receptor-like, mRNA, partial [Biomphalaria pfeifferi]	GATACTGTTTTCAAGAAATCGTGTCCACGTAATGTTGGCTTCAATTTGGGGAATAAGTTTAGGAGCTTTCAGTCCGATGTTATATATCAACAAAGTGACTACCTACGGCTTGCCAGACATCTTTACTGTCAGAGCGTGCCACGAAGTTTGGACGATTGCAGAATTAAAGCACGGGTACAATTTGATCATATTTCTGCTCTTGTTTCTTTTGCCGCTCACCGTTATGAGCGCACTTTACCTAAAGATATCT
95	FMRFamide receptor-like (LOC106079015), mRNA	gi|908492147|ref|XM_013240301.1|	1539	comp34032_c0_seq1	250	99.2	100	99.2	250	>G-protein coupled receptor 126-like, mRNA, partial [Biomphalaria pfeifferi]	CTCCACCCTTCTGTAGCTTTTCAAAGATACAAACTTGAGGGTGCACACAACAAAAGATGATATATGCACGTCAGCGCTGAGGTCGACGCTAGGTCCCCAGTATAGAATCTCTTGAGTAGATCTGTGGAGTTTCATTGTTACGTGGCTTATGGCTTTCTTACAATAAGATACATCATAAGGCCTAATTTGCTCTACTTCAAGATGATTACCTGGTTGTATGTTGCCCTCTACTTCTACATCGCTCTGTTGGCCCATCAGTGCAACAATGAAGAGTTGGAGAGACATCCTATTGATGGCTGGTACAACAATCTCGTACACCCAGACTGGGGAGCCATTGATGGACATCTCTTAAGACGGAGTCCTGTCAACTACAGTGATGGTGTTTATGAACCATCAGGG…
96	G-protein coupled receptor 126-like (LOC106071474), mRNA	gi|908488659|ref|XM_013239110.1|	6025	comp35667_c0_seq1	6058	97.6	99.3	97.63	6038	>G-protein coupled receptor 126-like, mRNA, partial [Biomphalaria pfeifferi]	GCTTGGGGTACTCTTCTGTTTGTTTCACTACTTCCTTGGTCAACTTTTTCACTACTCTTCCATCTTCTTGCAGTTCTATTCCTTGGGCACGATTTACCTCCGTTCCCAACTGTCTATTGAGATGACTCATCAATCCACCACACCTCTGTAGCTCATAGTAGTCTCTAGAGTCATTCCAAAAACACTGAATGGGCATGAAGGCCTCTGTGCAAGGGTAAAAGTTTGAATCTTCAAGGCAAAAATTATTCCAGTAAAACTTCAAGGCCTGAACAAGTCGATGAAAGAAACACAAACTAACTGGCAGAGCACACTGAGCTATCTGAAGTCTTATAATACCACTGTTTTCTTTCAGAAATAGTTTTAATTTCTCCAGAAAAATGTCTCGAGATGTTTTACCAT…
97	G-protein coupled receptor 126-like (LOC106074268), mRNA	gi|908478381|ref|XM_013235612.1|	3980	comp34556_c0_seq1	2067	98.3	99.9	98.26	2065	>G-protein coupled receptor 161-like, mRNA, partial [Biomphalaria pfeifferi]	GAACAAGCTTCGATTGGGTTCCTATTGATGACGCTTTTGCCAAAGCCGCTAAAGAAAAAAAGAAAGTCATGGTTATTATCCACAAGCTGAGCTGCAAGGCTTGTCGCTACCAGAAAAGTTGGTTTTCAAGAAGCAAGGCCATCTTAAGTCTAAGCACCAACTTTGTTATGACCAATATAGACTATTCCCAGGCTGCGCTGAATCCAAAGTACAGTCCAGATGGAAGCTATGTCCCTAGGATTTTG
98	G-protein coupled receptor 161-like (LOC106067391), mRNA	gi|908458398|ref|XM_013229113.1|	911	comp25986_c0_seq1	245	97.1	100	97.14	245	>G-protein coupled receptor 64-like, partial mRNA, partial [Biomphalaria pfeifferi]	AAATAAATACATAAAATGACATTATTAAATGATAATGTACAATGCTAGACACCAGACTGTGAATCATTTGTATCATTGCGCAGTAGAAGAATCTCTGCAGCTACCGGTATGTCAAATACTAAATCTTTCCTTGGGATCTGAAGGCGATACCATAAGTACACAACGTGTCAAATTATATATACCACTGCATCTTTGCAGCCATGTAAGGTACAAGATCTTTCCTTGGGATCTGACACCAATGTCAAAAGTAAATTTATACCAGTACCTCTACGTTAGG
99	G-protein coupled receptor 64-like (LOC106065578), partial mRNA	gi|908399518|ref|XM_013218082.1|	2665	comp19864_c0_seq1	277	91	100	91.1	281	>G-protein coupled receptor GRL101-like, mRNA, partial [Biomphalaria pfeifferi]	AAAAAAAGTCATAAACACAGTCCGTACAAGTGTGATGCTTCAAGCATCCGGTCATACCATTATGGTGACATTACATTTGAGAACCAGACGATCGTCTCGGACATAATGTTTACTCTTGATGACGTCATGTTTGACGAACTCAATGAGACCCCAGCTATCACTTTCAAAGTCAGACCCGCCAATCGGCTGCTGGTATTGGAATATGTTCCCGCTTCCCTTTAGGGAATCTGTTCGACTATCTGCTTGA
100	G-protein coupled receptor GRL101-like (LOC106062111), mRNA	gi|908488505|ref|XM_013239052.1|	1613	comp23996_c1_seq1	247	96.4	100	96.36	247	>G-protein coupled receptor moody-like, transcript variant X1, mRNA, partial [Biomphalaria pfeifferi]	TTCCTTGCTGTTGTCATGGTAACTCGAGATGCCAGTCAAGATTTTGTTTCCTGGACAGGTGTAGTCGATGATCGCGTCAAATTCATTCACGTATCCAGACTGAACACAGAGGTCCCCTAAATCTGTACTGCGACAGTAAATCTCCCAGATTCTGTCTTCATATCTATTTTCGTGGAGGCTGGACAAATACATGAACGTTTGATTCACAGGGCATTTGAAATCCATCGGGCCATCATACTCATTGATCCAGGGAAAACTGGCCACACATTCACCGACCGCAATCAACAGAACCCAGACGATGAGATTGACCACAGCTGAAAGCATCTTGACCACTACGCTGTGCAGATTGTGGAACTTGAGCTAGGAAGAACTAGAGCCCTTGCCATTAAGTGCACCTTA…
101	G-protein coupled receptor moody-like (LOC106063066), transcript variant X1, mRNA	gi|908440332|ref|XM_013223422.1|	763	comp33035_c1_seq1	461	96.5	75.1	96.53	346	>G-protein coupled receptor moody-like, mRNA, partial [Biomphalaria pfeifferi]	ATTAGATTTAAATCTAGAAAAATAATCTTAAATCTAGATTATACTAGATAGTCTAAATCTAGACTGACTAGATTAAAGATTTCTGTTCTAGATCTAGTTATGATTAGATTTATCATTTATTAGATCTTCTCTGGACTCTACTCTAGTGAACTCTAGGACTATAGTCTAGACTAGAATCGAGTTTTTTATACTCTTAAAGCAATTGAAAACTATTTTAAAGTATTTAAAAAAATGAATGTTGTTGAAGTTTTTGTAGGAAATAATTGTGCTATAAGTACAGATATTTATGATCTATGGCTCAAAGGGCACACAGCTCAGGAAGCAGCAAAGTCCCAGCAGAGTAAGGTTCCCCTCAAGACTTATGGTGCTACATTTGAAGATTTATACACTGATGTCATT…
102	G-protein coupled receptor moody-like (LOC106074540), mRNA	gi|908416439|ref|XM_013214025.1|	1400	comp22581_c0_seq1	1518	98.3	83.3	98.34	1267	>galectin-6-like, mRNA, partial [Biomphalaria pfeifferi]	TGTGAAGTTACCTATGCCATTTTGTCTGATATGATATCACGAAATCATGCTGTGCTCAAGCGTCAAAGTGATAACAGGTGGACAATAATGGATAATAAGAGTTTGAATGGAATCTTCATTAATGGTAACCCTCTGAGTCCTAGCATTCCTTACACACTTCAAGATGGAGACATTGTGCAGTTTGGTGTCTCTGCGAAACCTAATACAGTGGCTGAGTTTGTTTATAAATTTTATTCTAAAATGAAGATTCGTGCCAATACCAAAAAGCAGAAACTGGATAAGGCAGTTTGCCAGAACACAGAGAGTACTGATGAATCAATAGAAACAGAAGTAGAGCATCTTAGGAGAAGAAAGATTCCTTGTAAAAAACCTGATCAAGATACACATTTGAAAGATGAT…
103	galectin-6-like (LOC106071297), mRNA	gi|908470662|ref|XM_013232970.1|	2029	comp33434_c1_seq1	1764	97.6	100	97.62	1765	>glutathione peroxidase 7-like, transcript variant X1, mRNA, partial [Biomphalaria pfeifferi]	CTCTCCTCCTCCCACGTCTGCTTGCCCGCCATAACGTTATCGACCCAACCAACGAGTAAAGGAGAGTTACGGGACCTGACAAATATACTTTGATTCCGTGAGTCCTGCACTAGAGGCTCTACAAGTGATATCATCAGGAATTTTAATTTGCTTGATTTTATAAGCCAGAGAACTCTCCAGCAATGTCTACATTCGAACAAAAAGTTGAAGCCTTCTTCAAACAGGCTGACAAAGACAACAGCGGAACTGTCTCTAAGCTTGAGCTTTGTAAAGTGCTGATCAACGCAGGAGATGGTAGAACTGTCTGTGAAATTAATGATTGGTTCGATGAAATAGATTCAAACAAAGACGGCAGTATGACACTAGAAGAACTGAAAAAAGCTTTGAACCTTAGAGATC…
104	glutathione peroxidase 7-like (LOC106063608), transcript variant X1, mRNA	gi|908497306|ref|XM_013205465.1|	1475	comp33359_c2_seq1	1524	90.2	98	90.69	1483	>glutathione reductase, mitochondrial-like, mRNA, partial [Biomphalaria pfeifferi]	TGCAAAGTTGAGCAATCATACTACACTTGTGCATTGCATGGTGGCAGAACAGCTTAACAGTAACAGTTGGCGACACAGAGTTATGGCTTGTAAATTACTGCCAACATTATTTGGTACAATTAATCAAGATATCAGTCAGAAGCTGTCTGAGCTAATGTGGCACGATTGGCATGAAGAAGTTCGTAAAGCAGCAGCTCAATGTCTAGGAAAGGCTGGCCATGGCAGAGATGTGCATGACAACATACGTCATCAGTTGATGACAGGCTCGGAAAGAGCCAAAGTTGAAGCTCTCAACAAAATAGGGCAATTGGGTCTAATGACAGGCAAACTGCTTCCAGCTTTTCTAGAATGTTTTGCTGAACCATATGTCTCTATCAGAATTGAGGTTTGCAGAACTTG…
105	glutathione reductase, mitochondrial-like (LOC106057158), mRNA	gi|908416615|ref|XM_013214120.1|	5247	comp34524_c0_seq1	2644	95	100	95.28	1906	>glutathione S-transferase 4-like, mRNA, partial [Biomphalaria pfeifferi]	TTAAAAAGTTTTTTTGTAAAGTTATGTTATAACTATTGTAAATCAAAACTGCACTTTTGGCCTTCTGATACCCCCTAAATGTAATAATTGAAATATAAACATAACTTGAGTTTTACTATCATTCATGTGTATTCAATTCTTTATAATTGTCCTAAAAGTTTCGTGTTTTTGGAACTCAGGGCCCACAAAAGCTCGCCTCCATCAACCTGTCTTTAAAAAAAAATGTTCCGTCTGGGAAGGATCTACACAGATGTAATTTTTTTGACATCCCTATTACTGATGGCGGCTTGTATTTCCTGTTGGTCTAATCATCTCCTTTAATGACCTCTTCCATCCAAGTGCCATAATGAGGCTGGGAAGCATTGCCAGGGTATTTAACTCTTGTCTTATGGGAAGCAA…
106	glutathione S-transferase 4-like (LOC106050265), mRNA	gi|908454180|ref|XM_013227820.1|	5641	comp21663_c0_seq1	1847	90.4	98.1	90.97	1594	>glutathione S-transferase Mu 1-like, transcript variant X1, mRNA, partial [Biomphalaria pfeifferi]	AGGGTCTTTGATCTCCATTGGTCATTGTGCTAATGCCATCAGGATTAAAAGTCAAATTCAGATGTGAGACAAAATCTTGAATCTTATATAAACAAAGGTTGCGATTATTGTGAATGACCAGCCTCCCATGTTTTATCTTCATCTTCTTCATTTGTTCCTCCGGGAAGAGGTCATATAAATTGTGATTATCTAGTAAAGTAAACTCATCGCTCTTCGTAGAATCCTTAGGTATTTCTGTGCCTATATATTGCAGACTCTTTAAAAAATAAAGAGTCTTTAAAGCATAAGACTGTCTGACTGCAAAAGACTGAGTAATTTCTATGATATTGCCCAAACCTTTTGTCAGTTCCTCTACCACTTTGCTAGTGCTCTTCAGAATCTTTATTGTAAGGTCTCCAG…
107	glutathione S-transferase Mu 1-like (LOC106080319), transcript variant X1, mRNA	gi|908423923|ref|XM_013217883.1|	1316	comp28373_c3_seq1	445	99.8	100	99.78	445	>glutathione S-transferase omega-1-like, transcript variant X1, mRNA, partial [Biomphalaria pfeifferi]	ATTTGCTATGGATCTAGGATTATTTTTCAATAAATAGGTGTGAGAGTTTTCCGGTCTGATTGTAGAGTTAAGGCATGCAAAGTAGTATGCTCCATCTTAGATTCTGTTTTCCAAATTGCCATATAGTAGTAAGCTGGTCAAGTTGAGAGAATGAGTGTTCCAACATATATGTAGGTTAGTGCAAATGTTAATGTGTGTTTTCATCAACTAATAAATTGTGAATGTAAGTGGACGGTACAAATGTTTCAGTTTCTGGGTCAATGGTCATCTTGAGAGTTTCTTTGATTTCATCCTCTGTGAAGATTTCCCCTGAACTAG
108	glutathione S-transferase omega-1-like (LOC106068082), transcript variant X1, mRNA	gi|908416025|ref|XM_013213799.1|	1210	comp32356_c1_seq1	318	97.2	100	97.17	318	>glutathione S-transferase P 1-like, mRNA, partial [Biomphalaria pfeifferi]	TTTTTTTTTTTTTTTAACAATTTGCTTAATGCAGTTTTATTGAGAGATTTCTACTACAGAGTACAAAGTCTAAAACTGAATAACCTATCCTCGTAGTAATCGTTATGGTGGCTGAAAACTCCGACGATGGCTTGATCGTCTGGTACCAACATGGTCAGCTTGCCATCCCATTCATTCATGTTCGCAGTGGTGTAGCAATTGCTAGGGATTCTTTCAGTCACGTCGCAGCACTGGAACTTGAACCTACGATCTTCATAGTAATCGTGGTGATAACTTTCAATACCTGTCAGAACCTTGTTGCCAGGACACAGAAAGAATACTGGGTTGTCGAAATTATTCACGTAATCGCCTGAGTTGACACAGCCGGACGTTGACCCTGAGGTCCGGCAGTGAATTTCC…
109	glutathione S-transferase P 1-like (LOC106078662), mRNA	gi|908468399|ref|XM_013232246.1|	581	comp29317_c0_seq1	628	92.9	90.1	92.96	568	>glycoprotein hormone alpha-2-like, mRNA, partial [Biomphalaria pfeifferi]	CATAAATGAAGAAATCATAGTAACTTAACAATTAAGTATAAACTTGTTGATATCAATGGTGTTTCTTAAGGCAGACTTATCTTCAATTCCTTTCCATTTCCAGATACCAGATCAAAAGTTAGTGATGAGATGGCGTGTAAAAACCTGGCCACCAGAACATTATTCCCAAGTAACAATTGAACTTAGTGATAAAGAAGGAACCACAACTCTTAACCTCAAACAAACTGGTGTTCCAGAAGAAGAAGTCACAAAAACAAAAGAAGGATGGAAAGAAAATTATTGGAATCGTATGCGTCAAATATTTGGTTTTGGGGGTAGAATATTTTGATATTTGTATCAACATGCTTTTTGTTATTTCCATTAAACATTTTAGTACCTGCCCAGTTCAGAGAAATCAAT…
110	glycoprotein hormone alpha-2-like (LOC106078223), mRNA	gi|908444753|ref|XM_013224795.1|	611	comp33282_c0_seq1	537	98.8	80.8	98.85	434	>gonadotropin-releasing hormone II receptor-like, mRNA, partial [Biomphalaria pfeifferi]	TTTTTTTTTTAAATGAGTTAATGTTTATTTATTGCTTTTCTAAACAAGTTTACTAATCTGTCTAGATTTTTTTTTTGTATTGTTGTCGTTGATTCATCTCCTTGAGATAGTGTTCAAGCTAGCAGTCAACAAATGTTTAAAACGTTTGAAATAAATAGCGTTCAACATTAGAACTAGACTCAACATCTCAGTCTGTGATGGTCACTGGGACTGTGAAACAAATGATGTCAGTGGATCCTGTCAGCAGTTCCCATTTCACAATCAAAGTAATCTTTGGATATGCCTCTTGGACGAAAATTCCGTTGGCATAATTCACAGTGTCTCCTTGATTGATAGGGCATGTCATAAAATGACAGGCATTGTCGTCTGGCAAAGGAAACGGTACAGGGACATCTGCTA…
111	gonadotropin-releasing hormone II receptor-like (LOC106061358), mRNA	gi|908491608|ref|XM_013240101.1|	721	comp5308_c0_seq1	695	96.2	98.3	96.21	686	>HEAT repeat-containing protein 4-like, mRNA, partial [Biomphalaria pfeifferi]	ATAAAGGTGAAGCTAAAGTTCTGAAACCACTAACACAAAGTGAGCCTCACAAAGTAACCATCACATCACTCAAAGCATTAGACGTTGCCACATTCAGACAAGAAAATGCTGTTTCAGAAGTTGAGTTTTGTTGTTGCTCTCTGTGTTCTGACCGATTGTGCATACATAAATCTCCCGGGACAACCGTTTGACTTCCAGTGTCCAGCAGGTCAAGTTATAAGCCGAGTGTCCAGTGTTTACGATGTGCTGCTTGAGGACAGACAGTGGGAATTTGGCTGTAGAACCGAGAATGTGACTCAAACTTGCTCCACCAGTGGTTATGCCAATGACTTCGGACTTCCTTTGTCATATTCATGCCCTGGGAAAAAAGTTCTGACCGGAATACGCAGTTACCATGAC…
112	HEAT repeat-containing protein 4-like (LOC106057072), mRNA	gi|908497884|ref|XM_013205681.1|	768	comp3874_c0_seq1	709	95.1	99.6	95.2	708	>HEAT repeat-containing protein 6-like, mRNA, partial [Biomphalaria pfeifferi]	TTTTTTTTAAGTCTATTGAAACATTTTATTAGCCCTATTTAGGTCAGTGTCAGGTCAATGCTGACTCTTTAGTCCCACCAGCCATCATCCCAGTCATCACCCCACCATCCTCGGCCCCATCCTCCACGGCCGCCCCATCCTCCACGGCCGCCCCATCCGCCACGGCCTCCCCAGCCTCCACGGCCTCCAAGACGAAAGCCGTTCCAGTACTGAGCTGTGGCCAGAGCCATGAACAAGGCAAGAAGCAATACGATCAAGAGGGAATTCATCCTGGATGGCTTGACCTTCTTGGGACGCAAGCCACGGAATAAAAATTGATCTCCCCAGCCTCCACG
113	HEAT repeat-containing protein 6-like (LOC106056197), mRNA	gi|908441253|ref|XM_013223705.1|	440	comp3728_c0_seq1	335	95.1	89.6	94.62	316	>heat shock 70 kDa protein 13-like, transcript variant X1, mRNA, partial [Biomphalaria pfeifferi]	ATCACAGTTTGTTTTTTTCAGTTGATCCAAGGTCAAAAATCAAATGAAAATGAGATCTACACCAACATAATTTTAAAATGTTTGGACTAGACAGATATCACTTGTAGTGTTTGACAATGTCATCAAGATCAAGTATAAAAGTCAAACTAAAATTTCTGTGGGTGTCACAGAGTCAATAATTGAATCTATATTAAAATTCTAATGGGACATAACTTGTATCAAATGATGTTCAGTTATGTTGTAAACAATTGAGTCATTGTTAAATAATTTAATTGTTTTATTTCTTTGATAGACATTGTAATATCATTTTAGCAAAAGCATTTTAACAGATGAATCATTCTTATAGAATTGCCATTTCAAATACAATATTTTTTTTAAAGATTATGGGCATTTTTAGAA…
114	heat shock 70 kDa protein 13-like (LOC106072499), transcript variant X1, mRNA	gi|908465701|ref|XM_013231376.1|	2054	comp9737_c0_seq1	1886	93.2	99.6	92.22	1953	>heat shock protein 30C-like, transcript variant X1, mRNA, partial [Biomphalaria pfeifferi]	CGAAAGTATCGATACTGAATACTGCCGCTGAAACTAGTTGGCGCTGTTGTGTTGTCGAAAGCTACAGTGGAGGACGTAGGCTTGGCTAGATAGAATAAGTGACCTAGAAATCTTGATCTAGTCTACAGTTCCACATACATCGTTGTTGTTGTTTTCATATTTTACTATTCTTCTTGAGGATATTCAACATTTGTCATCATTTGATGAATTCATAGATTTTTTTCTGAGATGGTTTTTGAAAAGAATGAAACCAAAATAAATGAAGTTTCGAGCCTTAAAAATAATAGATCTAAGAATTTTATTATGGATACCCGTAGTATTGTTGCGGATTACATAAAGTACCGTTTGCAAAACAGTGGATATACATGGGACAATGATGGGCGACCGGCAAATGTTTCG…
115	heat shock protein 30C-like (LOC106060182), transcript variant X1, mRNA	gi|908449711|ref|XM_013226418.1|	2203	comp11290_c0_seq1	2798	95.8	78.2	95.97	2211	>heat shock protein 70 A1-like, transcript variant X1, mRNA, partial [Biomphalaria pfeifferi]	GGAATGCTTTGATCCAAACTCAAACTTGTGGACTTTGATCCAGCCATTGACAGGACCTCGTAGAGGCATGGGCTTCAGTACACATGGAGATACCTTGTACATAGCAGGAGGGCATGATGGGAAGACATTGCAAGGGTCCATTATGAAGTACAACAAAAACACTAAGGACTGGGCAGTAGTTGGTAATCTAATCACAAAAAGAGG
116	heat shock protein 70 A1-like (LOC106079728), transcript variant X1, mRNA	gi|908406128|ref|XM_013236208.1|	1885	comp12443_c0_seq1	204	99.5	100	99.51	204	>heat shock protein 70 B2-like, mRNA, partial [Biomphalaria pfeifferi]	CTCTCTTTCTCTCTCTCTCTCTCGTTCTCACATAGATTTCTTAAGTTGGATATAGTGTAAGAACTTGGAAAATTGCGTTACACACATTTAAAAAATGTGAACGACACAAGAGGGGAATTAACCCCTGCTGATTCTCATCACAAGTTACTATGAGGACCACAATAGTTATGCTATGCGCAGAATTATTTCCCTTGGCAATGTTCGTTTCTTAGTGAGTGTCGGGAGTCATACCTATCTGAATATAATTACTGATTATAACACGTGATATTACTGCTCTGGTTTTCAGAGAAGTTTTTTTTTTCCTCCCATAAAGATAGGATCAATGAAAATGTGGGAAATATGGGAGACCATGTTTTATTTAGCAGCTGCTTTACGCGATCAGGCATAGAACCAACGTTA…
117	heat shock protein 70 B2-like (LOC106059136), mRNA	gi|908495350|ref|XM_013241427.1|	4532	comp22922_c0_seq1	3782	95.7	99.8	95.74	3806	>heat shock protein Hsp-12.2-like, mRNA, partial [Biomphalaria pfeifferi]	ATACACGGTTCACATTGACTCTCATTGAGACGAGAGTAATCGAGTCAGAAGTCTACAACATCAATTTTGGTTAGTACCATAGTGGTTTGTTATCATTGTCCTGCTGTGTATGTGTATGGCGATGGCTTCAATTACCACAAGAGTTTTGTTTCAATCTGCAAAGAGTCTTTGTTCAAAACTGCTCCCTACAGTTAGAGTTACTCCTCACCCAAAGAGGTTACAAAATTGTCTAAATGTTCAAAGGAACACTTTGAGACTATGCTGCTCAGGGAGCAAGTTTGTGGCTCCAGTTCAGGTACAGCAGCAAGCACCAGATTTTCAAGGTCAAGCAGTGGTAGACGGAGCATTCAAGGAAATCAAACTGTCTGATTTCAAGGGAAAGTACCTTGTATTGTTCTT…
118	heat shock protein Hsp-12.2-like (LOC106055950), mRNA	gi|908491994|ref|XM_013240251.1|	1286	comp35833_c2_seq1	1083	94.3	100	94.5	1091	>heat shock protein Hsp-12.2-like, mRNA, partial [Biomphalaria pfeifferi]	GTTATGTCATGTTATAGTGTGGAAGTCATGTTATGTCATGTTATTGTGTCCAAGTCCTGTTTATAATCTTTTTAATTTCTATACTGTCTAATTCTTGTTAAACAATCATACACGGTCTTTCTGTAATCTATCTGTCACGTTGTATCCAATTAGCTTCTACATGTGTCCATATTCTAGTCAACATTTAGGCATGTGTCAATTTTTTGTCCACGGTAAATGGCAACATTTAAAACGTATCTTTCATTAGAATTCCAACTGACTAAGTGTGAATTGCCAATTTTTTATTCTCACGTAAAAGTCATAATTTCATATAATAATGTCATAATATAATGTCATCTTATATGACATACATAAAAAAATAATTGTAATAAATTCTCATGTGAAGAGGCCTTAAATATG…
119	heat shock protein Hsp-12.2-like (LOC106057335), mRNA	gi|908459449|ref|XM_013229446.1|	737	comp29289_c0_seq1	789	95.3	91.9	95.33	728	>hemagglutinin/amebocyte aggregation factor-like, transcript variant X1, mRNA, partial [Biomphalaria pfeifferi]	GTTCCTTTAGAGTTGAAGATAATTTACTTCCTTGTTCAAACCTCCTGAAGGACGATGCAGGATGGGGGTTTGAACCCGGGCCCATAGATAAGTCTGAACAACAGTCCAGCGCAATAAATGGAACAACCAGGCAGGCCACCTCCTTAGCATTGAACAAGATGAGTTTTATATCATCTGCTCGAAAGGACCACAAAGTCTGATAGGAAATGTACATTTCTAAAAAATACATTTTTGTATGGAGTTAAATAGTTGCATAATGAAAAGATACAAATTAAAAGCCAGACGAAAGAAAAAGTACTTACATTAAAACACAATGTCTATATGTTTTCTTTGAAAGTGACAAGAAATTCATGTTAAAATAAAAAAACAAAAGGTTAAAGCAAATAAAAAAAATGTTTT…
120	hemagglutinin/amebocyte aggregation factor-like (LOC106054892), transcript variant X1, mRNA	gi|908414137|ref|XM_013212793.1|	1644	comp10211_c0_seq1	1251	90.5	97.7	93.96	1027	>IQ calmodulin-binding motif-containing protein 1-like, mRNA, partial [Biomphalaria pfeifferi]	ATAGAAACCAAGAGTACGATTAGATCTACAATAATAATAACATAGAACATAGATCTATCTAGATCTGGATTAGTTTAAAAGAGTGAGATGAGTACAATGGAAGCAAGAGATGTGACTGATGCTCTCCCTTCAATTAGGACACGAGCTTCTACTTTTCCCTATGTTGCACCAGAGTCAGACTATAACTCAGACAGATACAGAATGAACTACAAAAATATGGGTATGGCTGTGATAATCAACAACAAAAATTTCCACCCAAGAACTGGAATGAACACTAGAACTGGAACAGATGTGGATGCAGCTAATATGAAAGATCTGCTGAAAACTATAGGCTTTGAAAATGTTGTCACTTTGAATGACCTGACTGCATTCCAAATGATAGATCACATGAGAAAAGTT…
121	IQ calmodulin-binding motif-containing protein 1-like (LOC106055071), mRNA	gi|908400904|ref|XM_013212334.1|	2535	comp29659_c4_seq1	2733	93.8	93.5	94.04	2583	>kelch-like protein diablo, mRNA, partial [Biomphalaria pfeifferi]	GATAGATAGATAGATAGATAGATCAATATTCATGTGAAGCGCTCATTGGCTCTCAAAAAATAGGCAAGACAAACAATAGCTGAAATGAAAAGTAAGATATACCACATGTAGCGGGCTGAGCTGTTGGCTGTGGAACTTTCGTCACTTTGTTTTGGTGCAGTAGATTTGGTTTCCAAGGGAGCACACTCTGTATTTTCTGACTCGGTGCACCTTTTAAGTAGCTTCTCTCCCTTTTTACACTTCGTACATTGCCAGCATGAATATTCACTGTGCAGTGGATTTTGGTTTTCTACAGTCCTCCAATACTTTTTTCTACATCCAATCTTAGCGTCCGTTGTCCGAGTGCAGTTAGACTGCACGACCTCGTTGTTATGGACATTTGCCTTGGAGCAGTGCCTA…
122	kelch-like protein diablo (LOC106075255), mRNA	gi|908496464|ref|XM_013205166.1|	745	comp11117_c0_seq1	654	91.7	100	92.72	659	>leucine-rich repeat-containing G-protein coupled receptor 5-like, partial mRNA, partial [Biomphalaria pfeifferi]	GGACACATCTCTAAGTTTAGGACATGACAAGAAACAAGTACAAAATAGCCAAGATGACTGAAAACCCCAATGAAGATTCCAGGTTGGATTCTCCGCAAAAAACACTGCCTCCTGGCCCATCAGGGCTTCCCTGCATTGGATCTATCCTGGACTACAAAGGACCGAAGACGAACCTTGCATGGACCAAACAATTCGGGCCAATATATTACGTCAAAATGGGCAGCAAAAATCTCCTCTACCTGAACACGCTGGAGTTAGTGCAGAAGTATCTGGAGGGGAAGAAAGGTGAACTATTTCTAGACCGTCCTATGGGACCAGGCGCCATTGCTGAAGGTCTACTTTTTGGCAGTGGAGACCCATGGAGGAAAAATAAAAGGGCGTTCATGAAGGCGTTGCATA…
123	leucine-rich repeat-containing G-protein coupled receptor 5-like (LOC106071013), partial mRNA	gi|62178549|gb|AY922309.1|	2291	comp30607_c2_seq1	2669	97.8	78.8	97.59	2119	>lipopolysaccharide-induced tumor necrosis factor-alpha factor homolog, transcript variant X1, mRNA, partial [Biomphalaria pfeifferi]	TGATGATGTCAATTGGTCCATACTTTTCACAATATGGAGGACAATTTGAGGGTGAGGTTGAACAGCTGGTCCTAAGCTCAGACTCTGAAGTGGCCAAGTCCCAGTGTGGTTTGATTTTACTTGATCAGAATGCTGTCAACAATTTTTATGAAATGAAAACACCTTTTCAATATACAACCGCAAAACCAATAGTTACGAGTTACGCCCCTTTGGCTTGCAGTGTATGGATCTCAATGGTCGGCCTGGTCCGCCTGTAGTGCCACCTGTGGACAGGGAATGCAGACAAGGGCACTGTTCTGTCAGGCCAACATTGTCAGTGGTGATAGCTGTGTGCCTGTATCTCCACTACCAACACAGACCAGGATCTGTTACTTTGGAAGTTGCCAAGTCTGTAGCCCT…
124	lipopolysaccharide-induced tumor necrosis factor-alpha factor homolog (LOC106073288), transcript variant X1, mRNA	gi|908476921|ref|XM_013235114.1|	2342	comp27502_c1_seq1	731	94.5	100	97.86	513	>lisH domain and HEAT repeat-containing protein KIAA1468 homolog, mRNA, partial [Biomphalaria pfeifferi]	AGGACAGAGTTTGGAATTTCACCTGTATAGTACCTCCACATGGCGCAACGCTTTCTAAATGTGAATGGAGCGGTTATATAAACGACTTTGACCAACCAGTGGACTACAATTGTCCAAATGACGGTATTATCTGTGGAATAGAAAGCGTCCATGACAACCATCATGAAGACAGGAAGTGGTCATATTATTGTTGTTTCCCTGAAGGTTTTGTAACCCACGCTTGTGAAGACACTCCCTACGAGAACACTTATGATCACGTGCTCAACTATCGAGTTCCTGATGACT
125	lisH domain and HEAT repeat-containing protein KIAA1468 homolog (LOC106080268), mRNA	gi|908410706|ref|XM_013210980.1|	891	comp26083_c0_seq1	285	99.6	100	99.65	285	>matrilin-2-like, mRNA, partial [Biomphalaria pfeifferi]	TTCTACGGACCCTACGAGTACTCACGATCAGATCGTGTGGCATTACAACTGCAACAGTTCAGAGACCATGGACTTCCTGGTCTGAACACAATCAGGGCGGCTTACGGGCTAAGCCCTAGGGATGACTGGACAACATTTGGCGGTCCAAATGGAACTCTGCACAAGTTGTATGGAGGCAGCACACCAGACAATGTAGACATTTTGGCGGGCATTTTGCTGGATGATGGTGACAGACTGAGCGGGATGACTGACTTGGCTCGAACTATTTTGTTGGAGCAGTTCTCAAGAATTCGGGACACAGATCGGTTCTGGTATGAGAATAGACGATTATTTGACGTTAAAGAAATAGAGGAAATAGACAAAATTACTTTTAGTGCAATTCTTCGAAGTGTAACAAAT…
126	matrilin-2-like (LOC106073403), mRNA	gi|908458396|ref|XM_013229112.1|	3469	comp25986_c2_seq1	4164	93.9	83.6	98.04	2757	>microsomal glutathione S-transferase 3-like, transcript variant X1, mRNA, partial [Biomphalaria pfeifferi]	TTTTTTTTTGAGTGTTTATGTATCTTTTATTTATGTAATGAAAAAGTACAACACATCTAGCGTTAAAAATAGTTCTCTGTTAATTTGTTTTATTTTAATGCCAGGTTTCTGTGCCTTTTGCTATCGTGGTATTTTTTATTTTTTCTTGGCACTTTCGCATGTACGCTCGATCACTTTGTCTTTAACTTTGTCCAAGGCATCAAAGGTGTTGGCAAACAGGACATCATCGTTGCTGGAAGCCACTGTTCTCAGTTCAGCTAGTTCCGCATTACCAACGCCGACTGCGATAATGTTAACATCATTGCTCTTCAACTTGTTGGCGGCTGTCACGGTTTTCTTCTTGTCGTCTGAAGCACCATCAGTCAAGAGAATGACAATCTTCTGTGCAGCGTCTCTGCC…
127	microsomal glutathione S-transferase 3-like (LOC106056449), transcript variant X1, mRNA	gi|908506097|ref|XM_013208589.1|	1605	comp10126_c0_seq1	1886	94.7	85.1	94.79	1611	>myeloid differentiation primary response protein MyD88-like, transcript variant X1, mRNA, partial [Biomphalaria pfeifferi]	AGTTGCTCCCGACGCCAGGGCTGACCATTAAGAGTAACGCCTAGGTCCAGGACGAAGACCAGTAAAGCAGTCCCCAAGATTTCTACCGCCACTTAGATCCAATTTCGTTGGTCATTCATTGACTTTGATAGGACAGGAGAACTACGAATTAAGGAGCATCAAGAATTACTTACGAGTATAAAAAAAAAAAAAGAGAAAGAGTTGTTTTTTTTTTGTCTCAACTTTCGACCTTAGCATCAAAAGTTTTTTTCTTTCAGTCAGTTGAAGTAACCTAGCAACAATGCATTCTTGGCTCACAACGTTTCTCTGTTTGACGGGAACACTGATAGCAGCTCACGGGCTCAAACATAACGCTCATCTAGAAAAGCCGTTGACCGACACCTTGAACCATGGGACCGA…
128	myeloid differentiation primary response protein MyD88-like (LOC106070923), transcript variant X1, mRNA	gi|908412664|ref|XM_013212023.1|	1891	comp4086_c1_seq1	1561	91	100	91.81	1575	>myeloid leukemia factor 1-like, transcript variant X1, mRNA, partial [Biomphalaria pfeifferi]	GATAGATGTAAGTTACTCTAGATACTTCTCTGCACACTCTTCAAATATAGACTAATTTACCAGTACCAATAGTCTGCTAGCTGCTGTCAGTGTTGAATTCAAATTCGACTATGGGAAAGTACCAACTCATTTATTTTAATGTTAGAGGAAGAGGTGAAGCAATTCGAACTTTATTGAAAGATAATGGCATTGACTATGAAGAAATCAATTGTGGAAATAATTGGCAAAAGGAATGGAAGCCACAAATGCAATTTGGCCAAACACCTGCTCTTCGAGACAATGATTTTCTGCTAGTACAGTCAAATGCTATTCTGCGCCATCTTGCTAGAAAACATGGTCTGTATGGTGACACTGAAGAAGAGGCTGCTTTAATTGATATGATCAATGATGGTGTGGAAG…
129	myeloid leukemia factor 1-like (LOC106056054), transcript variant X1, mRNA	gi|908406919|ref|XM_013239623.1|	1065	comp3553_c0_seq1	1044	94.5	98	94.56	1030	>neuronal acetylcholine receptor subunit alpha-6-like, mRNA, partial [Biomphalaria pfeifferi]	GCTACAATAAGCATTTTAAAGTGGCCTGTTTCAATTTTAATTATAAAATAAAGCTTGTGTATCATTCAGAGTTACTGTTCAGCTTTAAATTTAAAAAATGCAAGAACAATAAAGACATATCTTTACTTCTCAGGCTATCGGTGACAACAGTCAAGGCCTGGTCAATGCAATATACTTCTGCACATCTTCTAGGCAAGTCAGGTTAGTGGTGGGCAAGAAGTTAAGCACACTTTGTTTCTGCTGCTCCGGCTGGTGCAAACAACAGAAGCTGAATGCCCAGGACAAATGGAAGGGGGTGAACTCTATCGTACGAATGAGGAAAGGGCCCAAGAGACCCAAGCAGTTGGACGGCAGTGATTTGGATTTGTCAGGGATCTCTTTGGATCTGCCAACAGAGAG…
130	neuronal acetylcholine receptor subunit alpha-6-like (LOC106079691), mRNA	gi|908431914|ref|XM_013220698.1|	1528	comp18931_c1_seq1	617	91.5	78.8	99.44	359	>neuronal acetylcholine receptor subunit beta-3-like, mRNA, partial [Biomphalaria pfeifferi]	ATTTTTTATTAAAAATATATACAATATACTGGCAGTAAAAAAAAAAAAATACAAATATCTCAGAAGTGTATCCAAATAAGTTTTGCCAACTGATTCCAACTACATTTGAAACAAATTAATCTACTGTACTTGTGCCTTTTAAGACAGATGGGTTATGGGGACAGGCCATACTTGATAAAAAAAAAAGCCAAATGGGAGAGACCATTGGTAAAAAATTTAATTTAAAAGAATCCTGTTGTCTGCTGTTGGATAAAAGTAAGGCAAGTTGTTTTAAATAGGAAAACTTAATGAAGCTATTAGCAAACATTTGCCAAACAGAGTGGTCATGTAAAGATGAAGTTTAGAAAGAGTGGTCATGTAAAGATGAAGTTTAGAAAGAGTGGTCATGTAAAGATGAAG…
131	neuronal acetylcholine receptor subunit beta-3-like (LOC106054653), mRNA	gi|908413097|ref|XM_013212252.1|	3978	comp11376_c0_seq1	406	91.3	82.8	93.85	325	>neuronal acetylcholine receptor subunit beta-3-like, mRNA, partial [Biomphalaria pfeifferi]	AAAATGTTCAAGTATCCGGTCTATTTTCACCTTCCATGTTGACGAATAAGTCAAGAAAGGGCAAATAAAAATGTTGTCTGCCTTCAAAGCAGTTGCCTTCAGACCAGTTATTCATGGAAATAACAAGGTTGTATCTGCTGTTGCAATGCGAATGATGGCATCAACTGCAGCTGTTACAAAAGTTCCTTTTGTTGGAGAAAAACCGCCTACTAGAGAAGAACGCATTGAACAGTGGGACTATGTTAATAGCATATTTTATGGACCAGAACGTGACACAAAAAACTTCCCAATTCTAAAACAACCTGACAGAGCTGAGCCAGTTAGACTTGGTGTGTTCCCAGTTAGATGGTTTGACTTATTGTATCCAAAAACAGGTGTTTCAGGACCATATGTTTTTTT…
132	neuronal acetylcholine receptor subunit beta-3-like (LOC106074120), mRNA	gi|908482564|ref|XM_013237040.1|	1095	comp3685_c0_seq1	1104	98.2	97.7	98.24	1080	>neuropeptide FF receptor 1-like, mRNA, partial [Biomphalaria pfeifferi]	AGAGGATTGTGTGTTGTTCTTTTATGATTACTGGACTAGAACTAGAATCTAGTGTACTAGTACTAGGCCTAGGCCCTTGGGTCTAGATCTGTTGTTTATAGATCTAGAATAAAGATCTATAGACAGTCTAGATCTGTTACAGATTCTGTAAGTGTATCCTAAGTCAAGTCTAAGTGACCCAAGGCTAAGGCTATAACTAGACTCTATAAGTATAAATACACTATAAATAGTTATAAATTAAAAATGGATATTGACTTTGAATCAAAAATTTCTCACAGTCACAATTCCAGCATAACAGTTCTGCTAAATGACAACCATTCAACAGCATGGATGGATGCTCTTGTAGCTGTAAAAAATGATATAATTGGAAGCAACAAAGAGAAAATGCTCATCCTTCAG…
133	neuropeptide FF receptor 1-like (LOC106066969), mRNA	gi|908456579|ref|XM_013228550.1|	2464	comp35361_c0_seq2	2468	95.9	98.1	97.04	2429	>neuropeptide FF receptor 2-like, transcript variant X1, mRNA, partial [Biomphalaria pfeifferi]	AATTTCCACGATGGACACCAGTTCGAAGCTGACATAGACATTCAGAATATTGGCCTGGTTAAGCAGTGGTCTTATCTGCGTGTCATATTTGTCGCTGCTAAGTTTGTCGTTGAAGAGAGACAGTGTGTGGGAATAATTCTGCCCTTCTATGAGGCACCAAAATTCCAGACACATGACCATCGCCACGATCCCATACTCCACTTTCTTAAACATTGTCTACTGTACCTTTTTTTTTGCTTCAGATATTGAAGAGGAATCGTATGAAGGAAAGAGACATTCTCTTGCCAAGAGTAAAGCCTGACGAAATAAAAGAGTTATGGTTATTTTTAATCCAATAATTCATCATCTGTGTCCACTTCTATTTGTTTGTTTGTTTCTGTTCTCGAAGTTGTTTAGTTT…
134	neuropeptide FF receptor 2-like (LOC106070357), transcript variant X1, mRNA	gi|908410056|ref|XM_013210629.1|	1106	comp35280_c1_seq1	600	91.7	93.7	91.75	570	>neuropeptide Y receptor type 5-like, mRNA, partial [Biomphalaria pfeifferi]	GAGCTGTTCACTTTTTGTGCTGCAACTGCACCTGTATCCTCCAAATGTTTAAGTAGATTGTGCATGAGATGGTGCTCCAGTCGACCCAGTTCCCTGGACCACATCCCCAAGGCTGGTAGAAACACTTGCAGTGCTGCTCTGTGGACTTTCTCTTTGGGATCCTTTAAGGCTGCCATCAGTAAGTCATAGCCCTGAACATATTTGTCAGCATCACAGATAAATCCCATGAGAAGTCCCAGACTCCTAACAACCGCCTCCCTGACTTCCTCATCTCTGTCATCTAGCATCATTTGTTGTAACATAGATAGAACCAGGGAGCTGCGGATCTCAGCCGGGAGATATGAAGACAATGCACCACAGGCTTCAGCAACTAGAAGTCTCCTTTCTACAAACTTGTGA…
135	neuropeptide Y receptor type 5-like (LOC106073647), mRNA	gi|908421124|ref|XM_013216462.1|	998	comp34152_c4_seq1	569	98.1	99.5	98.08	572	>nitric oxide synthase-like, partial mRNA, partial [Biomphalaria pfeifferi]	CGAAGTTGTATACATGAAAAAGTTGGATGACCACACTTTCGTAACCTAATAAAAGTATAGTTTACATTGGAATCTACTGTGATTTAAAATAGATCTTTTATAGATCTATTATCTATACATGAGTCTAGCTCTATTAGATCAACAATGATTCCCGATGAGAAGGATGTGACTAAAGTTCTGGGAACTTTGTCATCTTTATTGTCCCTGGACTATGAGCCAGTTGGCAGATGGTTTGAAGCTCACCACAGGCGAGCTCACTCTCTCCACTCTCACTCCCATCATTCTTTGGACAGTAGCTCCAGTGAGTCTGAAGAAGAGGCAGAGGAGGATCAGTTTGATGATGAGGATGAGTCACTTTTGTTAAGACTGGATCCAAAGGAATGGAAGAAACAAGACCAC…
136	nitric oxide synthase-like (LOC106079466), partial mRNA	gi|908415129|ref|XM_013213325.1|	1991	comp34302_c0_seq1	2044	99.3	93.2	99.32	1904	>nuclear receptor ROR-alpha-like, mRNA, partial [Biomphalaria pfeifferi]	TTTTTTTTTTTTTATCAAAACAAGATTTTATTCTTCTTTCAGCAACCCCTAAAAGGTTGAAAAGAACTGTACAGTAGCTCACAAACTTTCAATCGAACCATCTTTTACAATGAAAAATAAACTAAACCAGAGCTTGTAACCAATAGCTGACAACAGTTTGAAAAAAATTACCCAACTAAAGGAAAAAGATCAGAATAGTCAAAATAAAAAAGATAAAAAACACTCGTCTAATACATGAAACTGAATTTATTGGCATTAAATTGTTCTTTATCACAAATACAGTATGCAGAGGCAAAACTAACATATTCAACTTGGCTGCTACATAAACAATGCTATCTGCTTTGTCTCTTCAGTCAAGTTAGTAGATAGCTGTATAATAGTACCTCCAAATTCAGTCAT…
137	nuclear receptor ROR-alpha-like (LOC106069693), mRNA	gi|908410730|ref|XM_013210993.1|	1255	comp10162_c0_seq1	1232	97.4	98.7	97.41	1236	>peroxiredoxin-5, mitochondrial-like, partial mRNA, partial [Biomphalaria pfeifferi]	TTTTTTTTTTCTAGTTTAGAAATAATTGTATTGTATTAATTACGAGTGTGACATAGAAAACATTAACAAACCATGTGTTCACTTTCTTAACATATTTGAAAAACAAAACAGAACTGGATTTTAAACTTTCTTCATGTTTTTTGAACAGATATTTAAGGGGATATAACTATGGAACAACAAGCCAGACGAGCTCCAGCATTGCCGTTGAGGAGACTTGCTGGGTTACCTCCTCTGCCAAGATCATCTGGCTTTTCATGCACCACGACAGCCCTGCTCAGAACGGAATACGTTCCATACAATGTCGCAATTTTATCTTCGATGACCTTTTCCAGGGTGCCGTCAAGCTCTTGCTTAATGTTTCCAAAGTCTCCGACATGTCTTACGCGATCAGTGATATCG…
138	peroxiredoxin-5, mitochondrial-like (LOC106057061), partial mRNA	gi|908417823|ref|XM_013214768.1|	930	comp3995_c0_seq1	841	95.2	99	95.2	834	>peroxiredoxin-6-like, mRNA, partial [Biomphalaria pfeifferi]	TTAGAAAATTGAATGTTTGGGTACACAAAACAACATTTTTCAAAACTCTGCTATTTATTTATGACTATTTTATCTACAACATCTATCCTTTTGAAATATACATATTTCAAAGTTATTAAATTAGTAATCCAATACTTAAAAAAGTGGTAAGCCATAGTAAGAAAATATATTTGGTTAAAAAAAGCAACTCATAATTTTTTTTATTAACATTATAAACATATTTAAGCAATATGTCAATGATGAAAATTAGATACTTTAGAAACTTCAAAGGAATTAGAAATAAGAACATGAAAATCTCCTCCCTTCCCCTATTTACCTGCTATTGTACAGTACATATATAAAAACATACATTGGCTTTCTTTACAATGTAGAACAGTACATTCTTAAAATTATAAAAGC…
139	peroxiredoxin-6-like (LOC106071777), mRNA	gi|908408022|ref|XM_013208023.1|	1212	comp10286_c0_seq1	1110	97.6	100	97.67	1118	>poly [ADP-ribose polymerase 3-like, transcript variant X1, mRNA, partial [Biomphalaria pfeifferi]	GCGCCATCTCTTGGGCGTTGTACTCTATTGCCGAGCATGAAGATGTACAAAGACGAATCAAAGAGGAACTTGAAGAACTGATGGCAACCAAAGACTCTACAGATATCTTGTGGGATGATCTTCCGAGGCTTCCATACCTGACAATGGTCATCAAGGAGGCAATGCGTCTCCACTCACCTGTCCCATTTATACAGCGGGAGCTCACAGTGGACACAGAAATAGATGGAAGGATAGCCCCTGCTGGGACAATGGTCAGCATAGTATTATACAATTGTCACCACAACCCGACAGTGTGGGAAGATTCTCTGAGGTTTGACCCTGATAGATTCCTCCCAGAGAACTCAAAGGATAGAAATTCGTATGCCTTTGTGCCTTTCTCAGCAGGTCCAAGAAATTGCA…
140	poly [ADP-ribose] polymerase 3-like (LOC106056544), transcript variant X1, mRNA	gi|908458705|ref|XM_013229210.1|	2171	comp10644_c0_seq1	721	94.7	100	94.88	722	>poly [ADP-ribose polymerase 4-like, transcript variant X1, mRNA, partial [Biomphalaria pfeifferi]	GTAGCTGTTCCTTATTGGGACTGGACTTCTCCCTTTAGCAAGTTGCCTAAACTCCTCGATGAAGCTACCTATTACAACTGGCGCAAACAAAGATTTGATCCTAATCCTTTCTTCGGTGGCCGAATCAAGGGAGAGAATGCATTTACAACAAGAGATCCTCAAGCGGAGCTCTTCAACAACAGAGATCTGTACGAACAAGCCCTCTACGTCCTAGAGCAGGAGCACTTCTGTGACTTTGAGATTCAGTTCGAGGTATTCCAAAGTGCGATCCACTTTCTGGTCGGGGGTCGATCTTTATTCTCTCTCTCTTCGCTGGACTACTCGGCATTTGATCCAGTTTTCATTCTGCATCGCACCAACACTGACAGAATCTGGGCGATTTGGCAGGAGCTTCAGCGT…
141	poly [ADP-ribose] polymerase 4-like (LOC106060547), transcript variant X1, mRNA	gi|908418353|ref|XM_013215044.1|	7157	comp28352_c0_seq1	456	96.1	100	96.05	456	>probable cytochrome P450 CYP44, mRNA, partial [Biomphalaria pfeifferi]	AAATGGCTGCCTCCATCAGAACATGTTACCGTGCTAGGTCAACTTTCAATAGTGTTCATCTTCTGAAACTTAAGCTAAAAAATGATTCATTACGATGTGTTCCTTTGTACGTGTCATGTAAAAGAGATCTATTTGTTGCATCCCCCGCACAAAAGTTGAATGTGAAAAATGGTAACATCATTTTACCATTCAGATCTCAAAGGTGTACACAGCAATCATTTCTGACCTCAATCAGGCTACACACAACACAAGAGGGTGTGAAAGATGAAGCAGAAGATGACTATCATTCCATCATCAAAGATACAGAAAGAGGCAAAGGTCCTGCAGATGTTCATGAGTTTCAGGCAGAGACAAGAAAACTCTTAGACATTGTTGCCAAGTCCCTGTATTCCGAGAAAG…
142	probable cytochrome P450 CYP44 (LOC106073360), mRNA	gi|908438752|ref|XM_013222938.1|	2367	comp29632_c1_seq1	2304	95.9	100	97.97	1330	>probable G-protein coupled receptor 139, mRNA, partial [Biomphalaria pfeifferi]	AGAGCCTACACTCTACCTACTACGCCCATGAAATTCGGTGACTGAAGTTTCCTCAGGCAGTCACCTTGGATGTGCTTTATTAATGGAACCCAACGACTGCCATTTGACCTCGACATTAAGAGTTCTGCTCGACTTACAGGTCTTCAAGTTTTCAATTGAAAAGTTGGATGGCATTAAACGCCACTTAAGTTTTATTGTTGCTCAGAGTCAACATGTTTCAAACAGTGATGTCATATTTGGACGACGCCAATTTGATTCTATCAGTCTTAATGCTGGCAGTAATAACGTCTTATTTAAGATCTCTTCGACCAAAATACTAACCTCCTGCCCCGGTACAGCTCTTCCCTTCATTGGTCACTTGTACATGTTGGAGAAAAACCCTCGGGGACAGTTCAAACA…
143	probable G-protein coupled receptor 139 (LOC106051911), mRNA	gi|908480118|ref|XM_013236247.1|	2102	comp34704_c0_seq1	1143	92.2	91.3	97.55	611	>probable G-protein coupled receptor B0563.6, mRNA, partial [Biomphalaria pfeifferi]	GTAATGAATGAGGCAAAACACAGATATGTGATGGTGGCGACATACAAGTGCATGGGCGGCTACAAGCTACGCAGCAACAAACACAACACATTGTTCTGTAAGAACCTCATCTGGACTGCACCCAGGGCGCCCGAGTGTATTGCAGATGATGACTCGTGTGAAGAAGACAACGGAGGCTGTGCCCACTACTGCACACCAGAAGGAAGCAAGAAATACGCCTGCTCCTGTTATGATGGTTACAAATTGGGAAC
144	probable G-protein coupled receptor B0563.6 (LOC106071142), mRNA	gi|908487755|ref|XM_013238772.1|	843	comp30800_c3_seq1	251	97.6	100	97.61	251	>probable G-protein coupled receptor C02B8.5, mRNA, partial [Biomphalaria pfeifferi]	AACCAAGTTCTTTAGGAAAAGTTTGTTCTGTGCTTGTTTATTAATATTGGTACTTTGCATTGCTTCACTACCAAGTAAACAAGTTTCATTCAAGGGAAATAATTGTGTCAATTACATAACTAGTAGAGTGATGAGCAAACTACGGCCCTCGGGCCAACTCCGGCCCGTCGAATTGGATAATTTGGCCGTCCTATGTTTTGTAATATTAATAATAAGTAGGAGTTTAAATGCCTAAATACATCTAATAATAAAATCACTCCCTAGAATTTTAGTTCTATTTGCTTTAAATTGGCAACATTCAGAAACATGAATATGTACATGACAATTTGTAGTTTATCGTGAAATATCTCAAATTAAAACAAAAATTTATGACCGAACACAATTTTTCCTTTAAGTTTT…
145	probable G-protein coupled receptor C02B8.5 (LOC106061584), mRNA	gi|908429198|ref|XM_013219796.1|	2032	comp34209_c6_seq1	2221	96.1	89.9	96.25	2001	>probable glutathione S-transferase 7, mRNA, partial [Biomphalaria pfeifferi]	AACAGATATAAAATGTGGAAGTTTCACTTGAAATAGTTGACAGAAATCCTGCAAATTGACACAAAACACTATGTCTCCATTTAACATCTTCTAATACATAAATATCTTTATACTGAGAATCTACTGCAGCTATTAATAGCAAATACAAGCCCATAATAAAATCTGAAACAGCCAGACCTGATACAAACAGTCCATAAGCTTTTTTAAATATCTCTCTGTTCCAACCAATTCTGTAGACCAACACAATGCCATTTCCAACTAAAGTTATAAGTCCTACGGTCCAGATGGTAATTCTCTTTAAAATGTCTCCAACAAGATATTTACATGAAGAGATGACATCTACAGGTGCATGACATTTGTCTGCTGAAATATTAGAATTTAATATTTGTGGACAACAAA…
146	probable glutathione S-transferase 7 (LOC106058638), mRNA	gi|908501381|ref|XM_013206941.1|	876	comp28257_c0_seq1	509	95.7	100	95.68	509	>probable inactive tRNA-specific adenosine deaminase-like protein 3, mRNA, partial [Biomphalaria pfeifferi]	ATCACAAAATAATCTCAAAGAGTAGTGGACGTTGTTGATCTCTTGTTTTTAGTGTCTAGAGTTTGGGCCTGTTTCTGCCTTCTGATCAGTTGAATGGCCTGTATAACCTGACGTTGTCTTAGACAATAGAAAAGAAAGATGAACAGCCCCTGGAGAGTATTCAATAATACAAACAGGTACTGAATCACAACGAGATCCAACACCAGAGACACGAATCCAAACACCCAAGTTAGTCCAAACATAGGAGTTAAAACAACAATAGTTCGAGCTGCTGACATTGTCCTCTCAGCGTGTGTTTTGTCCAGCATAGAATGAGTTGACTGGACTGTCTTTATGATAGCTATCAGGACAGCCGCGTTGACAAGTAAGATCAATATGACTGGACCAAGGAATGACCAA…
147	probable inactive tRNA-specific adenosine deaminase-like protein 3 (LOC106057015), mRNA	gi|908403987|ref|XM_013226092.1|	1150	comp27791_c3_seq1	578	95.1	80.8	95.09	468	>pyroglutamylated RFamide peptide receptor-like, mRNA, partial [Biomphalaria pfeifferi]	TTTTTTTTTTTTTCAAGTTTGTGTCTTTATTCTGTCATATGAGTGTGTACTTAAACAATACAGCCAACATATTTAGGCATACAAACAGATGTGTACTTAAACAATACAGCCAACATATTTAGGCATACAAACAGATGGTATAATTTTTTGAAAATACATGTCTCCCTATTTTTCATCTGTCCTACATTGTTACACCAAAAAATATAGAAAACTAACTGGTAAAATAAATTAAAGTGCAGCAGCTCCAGAAATGATCTCAATAAGTTCTCTGGTGATTACAGCTTGACGGGTTCTGTTGAAGGTCAGAGTCAGTTTTCCAATCATTTCACCTGCATTCTTGCTGGCAGCATCCATAGCTGTCATTCTGGAACTCTGTTCGCTGCAAGCCCCTTCTTTCAT…
148	pyroglutamylated RFamide peptide receptor-like (LOC106079159), mRNA	gi|908426234|ref|XM_013218705.1|	1117	comp3749_c0_seq1	1166	95.3	99	99.26	1077	>serpin B3-like, mRNA, partial [Biomphalaria pfeifferi]	CTAGTTTTGATTTACCTACATCTTGGAAAAATAGTAAGAATATAAGCCCAAATGATAGTGCGTTAAAAATAGTAGCCAGTGGTTAATGCACTAAATGAATACTTTTCAGATAATGTAACTTCAAGAACAGCATTTTTAGATTCTAAAAAGTTTTCAGCTAACACTTTATGAAGTCAATGTGTCTGATGCTTCATTACATAGTTGATTGTGTCACAATTTTATCTTGTATCATTGAACACTTTGGTAAATGTTACCAGTGATGAAGGAAATGACTTAATGAAGACTAATTCAAGTCTAAAATTAATCAAAGGAATATTTATATTCACAACAATAAATAATGCAAACAGTGGATCCACCGAATGTTGAAATACAAAGTAATTCTGCATGCAATGTCAATAA…
149	serpin B3-like (LOC106071742), mRNA	gi|908460563|ref|XM_013229802.1|	3163	comp36216_c1_seq1	2795	95.6	100	97.66	1884	>serpin B3-like, mRNA, partial [Biomphalaria pfeifferi]	ACTCTTCCAATGCCTTTTATAATGATTCCATGTTCCCTACGGAAACGATTCCTTACAGTTTCAGCATTGTTCTTATCGCTCTGTACACCTTCACGACATTAGCAGCAGTGATAGGAAACTCCCTGGCTATCATTGTGTTCGCCAAAGGCAAGCGTTCCAACACAGACCTTCGGTCGTTCCTCATCAACCTGGCCGTGGCTG
150	serpin B3-like (LOC106078809), mRNA	gi|908466967|ref|XM_013231785.1|	1548	comp16227_c0_seq1	201	99	100	99	201	>signal peptide, CUB and EGF-like domain-containing protein 2, mRNA, partial [Biomphalaria pfeifferi]	GGCATCGGACACGGCATGGGCCACCATCCCGCCTACCAGATACGGTCTCAGTACCCTGGCGGGCACCCTCAGCACCCACAGGCCCATGAGTCCGTCTTTTCCGGCCCACAGCACGGCCGCGGACTGGGCTACCCTTTTGGTATGAACGGAATGTCAGGGTCGTACAACAGCCCGCCCACACACCCGTTTTCAGTTAGCCCTTACCAGACACCGTCACCCCCACGAGATGATAAAGGTCAGGTGGAAGAACAGCTCAGGATCAACGGCAAAGGAAAAAAGATGCGCAAACCCAGAACGATCTACTCCAGTCTGCAGTTGCAACAGCTGAACAGGAGGTTTCAGAGAAC
151	signal peptide, CUB and EGF-like domain-containing protein 2 (LOC106073058), mRNA	gi|908428249|ref|XM_013219461.1|	1191	comp32089_c1_seq1	347	97.8	65.7	97.82	229	>signal peptide, CUB and EGF-like domain-containing protein 3, mRNA, partial [Biomphalaria pfeifferi]	TTATGCTAGCTTACTTGTGACAATGAGTCATAACACTTTGACATTCTTTAGAGAGACTTTTTTACATCGATTCATTCCTTTTGATAATGCTCATGACATGCATCTATACATAGCTTTCTGGGCCATTTTGTTCACAGCCATTCATTGTATTGGACACTTGATCAACTTCTACCATATCTCCACACAGCCATCCTCAGATTTAAATTGTTACTTCACTGAATATTTCAGACCCACTCATGTATTGGCCAGC
152	signal peptide, CUB and EGF-like domain-containing protein 3 (LOC106078036), mRNA	gi|908486967|ref|XM_013238494.1|	397	comp35667_c1_seq1	250	98.8	100	98.8	250	>small heat shock protein p36-like, transcript variant X1, mRNA, partial [Biomphalaria pfeifferi]	GACAGGTCGACCCACGTCTCCAGTCCCTTCTCCTTTCTTGATCCAAGACGTCCAGCCCAGAGATATGACCTTTAGATGGACCATCAACAATTATTTGAGGAGACTGAGAGAAGAAAGGAGAAGCGGCACCAAGCAGAGTTCTTGCCCATTTCATTTGTATCACTGTGGTTACAAGGCAAGGCTAGAGGTGTATCTGAATGGAT
153	small heat shock protein p36-like (LOC106070001), transcript variant X1, mRNA	gi|908418692|ref|XM_013215212.1|	466	comp23996_c0_seq1	203	97.4	96.6	97.45	196	>superoxide dismutase [Cu-Zn, chloroplastic-like, mRNA, partial [Biomphalaria pfeifferi]	TTTTTTTTCCAGAATAAAGAAGGGCTTTTATTGAAGATAACGAGGTAGGCTACTACAAATCAGCAATGTCACATCCATGTATGCAATAATAAAATGAGCGAATTGTACAACATAAAATTCATAAGCACTGATTGAAGAGATTTTTAAACATAAACATTGTAGTTGATGAGATGAAAATATTTGCTGGGTGGGAATATAAACAATAGCAAAGAATAAAAATAAACAATAGCAAATAACTAAAGTAAACAATGCTAAAGGACTAAAGTAAACATGATGAGGTCCTAAAACTTATTTTGTCATAGTCATAAAAAGAGCAAAACAAAAAAAAAACAAACAACAACATAGTAATAAAACCTTTCAAAATATTTCTTCATTCTAGACTATATATATTAAACATAG…
154	superoxide dismutase [Cu-Zn], chloroplastic-like (LOC106057530), mRNA	gi|908431251|ref|XM_013220485.1|	3510	comp19510_c0_seq1	3423	95.3	96.4	95.4	3373	>thioredoxin domain-containing protein 12-like, transcript variant X1, mRNA, partial [Biomphalaria pfeifferi]	ATGTCATTCATTCAGGTCGTTCACTTTTATCAGATCTAATAACAACCGGGAAGGATTGAGGAGCTTCCGGCTTTCAGCAGTGGGAAAAAAAAAGAAACGCTTTTGAAAGGTTGCTGACCTATAGAGGTGAAAGTTCATGGCCGACCTCAGCGATGTGAGCACCAGCTTTGCCTTGGGGTTGGTTGCTGTGACCCTTTCACTCTTCTGGTTGAAGAGAAGGAACACATCGAGAGACCCCCCCGGACCACCAGTACTTATACCAGGTTTCGGTCATCTGCTACAAATGTCTAGTCAGCCAGTCCAACAACTTCGTCTGCTGCGACAACGCTACGGAGATGTGTTCAGGTTGTACATGGGTAGTTACCCTGTGGTCATAGTGAGTGGTGCCGAGATGATCGC…
155	thioredoxin domain-containing protein 12-like (LOC106064349), transcript variant X1, mRNA	gi|908473774|ref|XM_013234011.1|	1862	comp35589_c0_seq1	1869	96.8	95	96.8	1781	>thioredoxin domain-containing protein 17-like, transcript variant X1, mRNA, partial [Biomphalaria pfeifferi]	TGTTGGAGTGACAGTCATGTTGGCTGTAGAGAGGTACATAGCCATCTGTCGTCCCATGAAAGCTATGATGCTTTGCACTGTCAAGCGAGCTCGGATTATAATAGTCGCCCTTACTGTTCTGTGCTTTGTGTTAAGCTCACCTCGGTTCTTGGACATTGACGTGTCCTACGTGGCCACCGACAACGGGGAGCAGAAGGCAGTGGTCACCTGGAGCTACTTGTACGACAGCAAAGTTTACAATTACATTGTGACAGGTTTACTGTTGACCATACTTCCACTGGTCATCCTGATGATCCTTAACCTGAGACTGATCGTGGAAATACGTCGTTCGTCCAAGTATCTCCAGTACCACCTGGGGGCGGATACCCACGTTCGGTCCATCGTCAATAAGGAGGAGCT…
156	thioredoxin domain-containing protein 17-like (LOC106056180), transcript variant X1, mRNA	gi|908491656|ref|XM_013240116.1|	1028	comp35926_c20_seq1	1128	94.6	83.8	94.61	1020	>thioredoxin domain-containing protein 3 homolog, transcript variant X1, mRNA, partial [Biomphalaria pfeifferi]	GCAAGACAAAAATAATATCAACAAACCACCTCGAGTGGTGGAACGTACGCAGTAGGAAACGTTTAGATTTGCTTTTTACAAATAGAAAATTTTGTTAGATCCAGATCTAGAGCTGCTTCTGAAAGATTACATGGCTTCAACACAGAGGCCAGATAGGTCTGATGATCTTAATGACTCATGGGTTGAACTTCATTATGTGAATCAAGATAGATATCAACCCATGGAATCCTCAGCATCGACCAGCACAGACCCTGTTGTTGCTACCTACATGAGCACCATGGAGAAACTGTTGATAGATGCACAGAGGGAGTCACGTACACCATCTAGACCCAACAGCAAGGAATCTTCCTATAGAGGGAGTCCTAATGGGCCTGCAAGTCCTAACACAGAGTGGACAAA…
157	thioredoxin domain-containing protein 3 homolog (LOC106070247), transcript variant X1, mRNA	gi|908436723|ref|XM_013222352.1|	1359	comp36009_c20_seq1	1129	97.5	100	97.53	1135	>TNF receptor-associated factor 4-like, transcript variant X1, mRNA, partial [Biomphalaria pfeifferi]	GTTGAAGCTCTTAAAAAAGAGAGTAGAAACGATTTGGTCAATAAAATAATAATCTTGTAGCATTTACAGTTGACATCAAATTTATGCTGCCCAAGTAGGAGTCATCAATATGTTATAGTGTAGTTCTGTCTATTAGGTGTGACATTAAGTCCACCTTCTGTATTAACAGCTCTACACCAGACCTTGATTACTTCAATTTGTTTCAATGCTTAGCTTTTTGTAAAGCTGAATTCAATCTTTTGTTTCGTTTCTTATTTAAAGGACTGCTGTTTGGTATTTCTTTAACCAAGGTCATTTTTGGTTATTTTATATAATTAGTGCCATATCATTTGTGAGATATTTTTTTTGTATTACATTACAGGGCTTACAATAGCTTTATGAAACAATGCCAAAGTTTTA…
158	TNF receptor-associated factor 4-like (LOC106057139), transcript variant X1, mRNA	gi|908431693|ref|XM_013220621.1|	2365	comp22646_c1_seq1	1577	95.1	100	95.27	1585	>tRNA-specific adenosine deaminase 1-like, transcript variant X2, mRNA, partial [Biomphalaria pfeifferi]	AAGAGATCTGCCAAGATTGAGGGATTATTTTTCAAATCCTGGAAATTTTGAACGAACCAAAGAAGATACACCATCACCCACTTTGCCTAGAACTTCTAGTGTGCAGACATTTGATTCTTTAGATTTTGCTCGGTATTCTGATGATGGTGAGAGGCAAGTTGATGAGCGGGTAGCAGTACTAGAATTTGAATTACGCAAGGCTCAAGAAACAATAAAATCACTACGTGCTAGTCTTACACAGCAAGCAGAAACTGAGTTGTCTACACCTGAGAACCAATACAAAGGAGGCTTGGGTGCTGAGAACAGTGAGGCTGTCACTCCGCTAGAGAAAAAAGCTCTCAACTTTTTAGTTAATGAATATCTGTTGCAAGCAAACTACA
159	tRNA-specific adenosine deaminase 1-like (LOC106079491), transcript variant X2, mRNA	gi|908495871|ref|XM_013241612.1|	899	comp34152_c2_seq1	380	99.3	77.4	99.32	294	>tumor necrosis factor receptor superfamily member 11B-like, transcript variant X1, mRNA, partial [Biomphalaria pfeifferi]	ATATCCGTCAATTCAAAGGCCAAGACTTTGTGGACGCTGTCCAAGCATTGAGCACCAGATATGATAAGATCACATACAAGATGGTGACAGACTTTATGGGCATGTTAGCACCAGCCTTTCAACTCAACGATCGAAAAGACTGTGACCCCGCCATTAAAGCTCTTATCGAGCTGGGATATGATGCCAGGTCTGTTCTCCAAGCCGCGGAGGAGCTCATTACTGAAAATGACTCAGCGTTATCATCAGATATAATATTGGACAGGATACAACACCATTGTTGCAATAAACGCCAAATATCTCAAGTAGGCCTACCAGATAATTATAAGTCAAATACAGAAGAATCCATACAAGATGTCAAAAAAAATAATAAAGAAATGAGACAACTGGCTACTTGTAAGA…
160	tumor necrosis factor receptor superfamily member 11B-like (LOC106057358), transcript variant X1, mRNA	gi|908417792|ref|XM_013214751.1|	2543	comp24575_c0_seq1	1276	94.2	100	95.34	965	>tumor necrosis factor receptor superfamily member 26-like, mRNA, partial [Biomphalaria pfeifferi]	CTGGAACCTTCGGAACTCACACTCACGCGTGTACACACTTTTACGCCTGTACTCACGGCCTCTTGCCAACAAACAGACACCTACTGGTTATCATTTGAAGTCACTCTACTTACAATGCTGACAGTCCCTTGGTTCGTGACGTCCACCATCCAAGACCTATTCCGATGGTCACCGCGACACCGACTCCAGAATGAGGGCACAAGTCCAGGGTCGGTCGAAGAGAAACCGGTGGAAGCAACAAATATCTCAGCCGTGAGTGTCGCCGCCCCGCCCGCGCCTGCAAGTAACGTAGCGCCAGTGGCTGAGAAAGCGGTATTAACTCCGACCAAGACAACGCCTAATTTCACAGCGGTAAAAAGTAAGACAGAGCCTCCCAAACCAGCAAAGAAAGAAACAGTC…
161	tumor necrosis factor receptor superfamily member 26-like (LOC106073007), mRNA	gi|908496935|ref|XM_013205338.1|	1281	comp32802_c0_seq1	1304	97.5	98.2	97.8	1275	>von Willebrand factor A domain-containing protein 9-like, transcript variant X1, mRNA, partial [Biomphalaria pfeifferi]	TCTATACAGAAATCCTATCCGGCTTCATCTACGCTCTGTTCCTGAGCTTCGTCCTGCTGGAAACTGTGGGTAAAGTCGTCTCAATGATCTTACCGGCTCTGATCATCATTGAACGTTTCACTGCTGTCTTCTTTCCGCTTCACTTCTCCACCATCGTCACAGAAGGGAGGATCAAGGCTGCAGTGGTTCTCATGTACCCCCTGGGGCTTACGTCCTTCCTGTTCTACATCTCCACCCAGCAGTACGCCTACGTCTATGATGCCAGCATCAACGCCACTGTCGGCTACATATTAAAATCAGAGTCG
162	von Willebrand factor A domain-containing protein 9-like (LOC106060562), transcript variant X1, mRNA	gi|908429099|ref|XM_013219765.1|	1170	comp32364_c0_seq1	305	96.1	100	96.08	306
* Some Biomphalaria pfeifferi homologs contain pre-pro-peptide sequence
						GMAP %ID	GMAP %coverage	blastn%ID
						95.7043	93.0309	96.2091
					min	84.7	16.7	87.29
					max	99.8	100	99.78
